# Supplementary material for: On the Evolutionary History of Uleiella chilensis, a Smut Fungus Parasite of Araucaria araucana in South America: Uleiellales ord. nov. in Ustilaginomycetes
Source: PLoS One. 2016 Jan 20;11(1):e0147107. doi: 10.1371/journal.pone.0147107 (PMC4738420; doi:10.1371/journal.pone.0147107)
Supplement: S1 Data — For GenBank accession numbers, see S1 Table. (NEXUS) [file pone.0147107.s001.nexus]

#NEXUS
begin data;
	dimensions ntax=86 nchar=4398;
	format datatype=dna missing=? gap=- interleave;
matrix
Ustilago_maydis                      ----aattatactgtgaaactgcgaatggctcattaaatcagttatagtttatttgat-gtttcttgcta
Geastrum_sessile                     ---aatttgtactgtgaaactgcgaatggctcattaaatcagttatagtttatttgatggtaccttgcta
Plicaturopsis_crispa                 --------atactgtgaaactgcgaatggctcattaaatcagttatagtttatttgatggtaccttgcta
Amphinema_byssoides                  ---aatttgtactgtgaaactgcgaatggctcattaaatcagttatagtttatttgatggtatcttgcta
Phellinus_igniarus                   --------gtactgtgaaactgcgaatggctcattaaatcagttatagtttatttgatggtacattgcta
Myxarium_grilletii                   -aacacgtatactgtgaaactgcgaatggctcattaaatcagttatagtttatttgatgttaaattgcta
Trametes_gibbosa                     ---agtttgtactgtgaaactgcgaatggctcattaaatcagttatagtttatttgatggtaccttgcta
Hymenochaete_rubiginosa              ---aatttgtactgtgaaactgcgaatggctcattaaatcagttatagtttatttgatggtaccttgcta
Sarcodon_imbricatus                  -------tatactgtgaaactgcgaatggctcattaaatcagttatagtttatttgatggtaccttgcta
Hygrocybe_conica                     acaagtttgtactgtgaaactgcgaatggctcattaaatcagttatagtttatttgatggtgtcttgcta
Hydnellum_peckii                     -------tataccgtgaaactgcgaatggctcattaaatcagttatagtttatttgatggtaccttgcta
Sebacina_incrustans                  accactttgtacggtgaaactgcgaatggctcattaaatcagttatagtttatttgatgataccttgcta
Basidiodendron_grandinioides         acaagtttgtacggtgaaactgcgaatggctcattaaatcagttatagtttatttgatggtaccctgcta
Sparassis_crispa                     acaagtttgtacggtgaaactgcgaatggctcattaaatcagttatagtttatttgatggtaccttgcta
Albatrellus_ovinus                   acgaatttgtactgtgaaactgcgaatggctcattaaatcagttatagtttatttgatggtaccttgcta
Boletus_edulis                       acgaaatcgtactgtgaaactgcgaatggctcattaaatcagttatagtttatttgatgatgacttgcta
Auricularia_auriculajudae            ---aatttatactgtgaaactgcgaatggctcattaaatcagttatagtttatttgatggtaccttgcta
Craterocolla_cerasi                  acaaatttatacagtgaaactgcgaatggctcattaaatcagttatagtttatttgatgataccttgcta
Phallus_impudicus                   acgactttgtactgtgaaactgcgaatggctcattaaatcagttatagtttatttgatggtactttgcta
Clavariadelphus_ligula              acaaatttgtactgtgaaactgcgaatggctcattaaatcagttatagtttatttgatggtaccttgcta
Gloeophyllum_sepiarium              ---agtttgtactgygaaactgcgaatggctcattaaatcagttatagtttatttgatggtaccttgcta
Sebacina_vermifera                  -----------ctgtgaaactgcgaatggctcattaaatcagttatagtttatttgatggtaccttacta
Pleurocybella_porrigens             acaaatttgtactgtgaaactgcgaatggctcattaaatcagttatagtttatttgatggtaccttgcta
Rickenella_fibula                   acaaatttgtactgtgaaactgcgaatggctcattaaatcagttatagtttatttgatggtactttgcta
Hygrophoropsis_aurantiaca           ------ttgtactgtgaaactgcgaatggctcattaaatcagttatagtttatttgatgatatcttgcta
Bondarzewia_guaitecasensis          -------tgtactgtgaaactgcgaatggctcattaaatcagttatagtttatttgatggtaccttgcta
Hygrophorus_chrysodon               acaaatttgtactgtgaaactgcgaatggctcattaaatcagttatagtttatttgatggtatcttgcta
Calocera_viscosa                    ---actttgtactgtgaaactgcgaatggctcattaaatcagttatagtttatttgatggtacattgcta
Dacryopinax_cf          gcaactttgtactgtgaaactgcgaatggctcattatatcagctatagtttatttgatggtaccttgcta
Ceratobasidium_cornigerum           acaaatttgtactgtgaaactgcgaatggctcattaaatcagttatagtttatttgatggtatcttacta
Piriformospora_indica               --------------------tgcgaatggctcattaaatcagttatagtttatttgatggtaccttacta
Arrhenia_auriscalpium               acaaatttgtactgtgaaactgcgaatggctcattaaatcagttataatttatttgatggtaccttgcta
Gloeocantharellus_purpurascens      acaagtttgtactgtgaaactgcgaatggctcattaaatcagttatagtttatttgatggtgccttgcta
Athelia_epiphylla                   -----------ctgtgaaactgcgaatggctcattaaatcagttatagtttatttgatggtatcttgcta
Agaricus_bisporus                   ---aatttgtactgtgaaactgcgaatggctcattaaatcagttatagtttatttgatgataccttgcta
Tremella_mesenterica                ---------tactgtgaaactgcgaatggctcattaaatcagttatagtttatttgatggtatcttgcta
Pleurotopsis_longinqua              ---aatttgtactgtgaaactgcgaatggctcattaaatcagttatagtttatttgatgataccttgcta
Chroogomphus_rutilans               ---agtttatacagtgaaactgcgaatggctcattaaatcagttatagtttatttgatgatatctttcta
Clavulina_cristata                  ---aatttatactgtgaaactgcgaatggctcattaaatcagttatagtttatttgatggtaccttacta
Trichaptum_abietinum                ---aatttgtactgtgaaactgcgaatggctcattaaatcagttatagtttatttgatggtacattgcta
Gomphidius_roseus                   acaagtttgtactgtgaaactgcgaatggctcattaaatcagttatagtttatttgatgatatctttcta
Russula_ochroleuca                  acaaatttatactgtgaaactgcgaatggctcattaaatcagttatagtttatttgatgatacctttcta
Lactarius_glyciosmus                ---aatttgtactgtgaaactgcgaatggctcattaaatcagttatagtttatttgatgataccttgcta
Gomphus_clavatus                    ------ttgtactgtgaaactgcgaatggctcattaaatcagttatagtttatttgatggtaccttgcta
Clathrus_archeri                    aacaatttgtactgtgaaactgcgaatggctcattaaatcagttatagtttatttgatggtaccttgcta
Tylospora_fibrillosa                ---aatttgtactgtgaaactgcgaatggctcattaaatcagttatagtttatttgatggtaccttgcta
Phlebiella_vaga                     --------gtactgtgaaactgcgaatggctcattaaatcagttatagtttatttgatggtaccttgcta
Corticium_roseum                    ---agtttgtactgtgaaactgcgaatggctcattaaatcagttatagtttatttgatggtatcttgcta
Hyphoderma_praetermissum            -caaatttgtactgtgaaactgcgaatggctcattaaatcagttatagtttatttgatggtaccttgcta
Neolentinus_lepideus                -----tttgtactgtgaaactgcgaatggctcattaaatcagttatagtttatttgatggtaccttgcta
Amylostereum_chailletii             acaaatttgtactgtgaaactgcgaatggctcattaaatcagttatagtttatttgatggtaccttgcta
Cytidia_salicina                    -------tgtactgtgaaactgcgaatggctcattaaatcagttatagtttatttgatggtaccttgcta
Multiclavula_mucida                 -------tgtactgtgaaactgcgaatggctcattaaatcagttatagtttatttgatggtaccttgcta
Pseudotomentella_mucidula           -----tttgtactgtgaaactgcgaatggctcattaaatcagttatagtttatttgatggtaccttgcta
Thelephora_caryophyllea             -----------ctgtgaaactgcgaatggctcattaaatcagttatagtttatttgatggtaccttgcta
Pseudohydnum_gelatinosum            acaaattcatactgtgaaactgcgaatggctcattaaatcagttatagtttatttgatggtaccttgcta
Exidia_recisa                       ---aatttatactgtgaaactgcgaatggctcattaaatcagttatagtttatttgatggtaccttgcta
Hyphodontia_nespori                 --------gtactgtgaaactgcggatggctcattaaatcagttatagtttatttgatggtcaattgcta
Trechispora_farinacea               ---actctatactgtgaaactgcgaatggctcattaaatcagttatagtttatttgatggtaccttgcta
Phanerochaete_sordida               caaagtttgtactgtgaaactgcgaatggctcattaaatcagttatagtttatttgatggtgctttgcta
Podoserpula_sp                      caaagtttgtactgtgaaactgcgaatggctcattaaatcagttatagtttatttgatgataccttacta
Ramaria_stricta                     ---aatttgtactgtgaaactgcgaatggctcattaaatcagttatagtttatttgatggtaccttgcta
Chrysomphalina_aurantiaca           -------tgtactgtgaaactgcgaatggctcattaaatcagttatagtttatttgatggtatcttgcta
Ramariopsis_tenuiramosa             acaaatttgtactgtgaaactgcgaatggctcattaaatcagttatagtttatttgatgatatcttacta
Colacogloea_peniophorae             ttagcactaaacggtgaaactgcgaatggctcattaaatcagtcataatttatttgatggtaccttacta
Agaricostilbum_pulcherrinum         agcaatctatactgtgaaactgcgaacggctcattaaatcagttatagtttatttgatggtatcttacta
Cystofilobasidium_capitatum         aacaaattctactgtgaaactgcgaatggctcattaaatcagttatagtttatttgatggtaccttacta
Bartheletia_paradoxa                acaaatttatactgtgaaactgcgaatggctcattaaatcagttatagtttatttgatggtaccttgcta
Tilletia_olida                      ---actttatactgtgaaactgcgaatggctcattaaatcagttatagtttatttgatggtactttgcta
Exobasidium_vaccinii                agcaattattactgtgaaactgcgaatggctcattaaatcagttatagtttatttgatggtaccttacta
Wallemia_sebi                       acaaatttgtactgtgaaactgcgaatggctcattaaatcagttatagtttatttgatggtacattacta
Infundibura_adhaerens              ----------actgtgaaactgcgaatggctcattaaatcagttatagtttattygatggtcccttacta
Helicogloea_sp                     acaaatttctactgtgaaactgcgaatggctcattaaatcagttatagtttatttgatggtaccttgcta
Uleiella_chilensis                 --------gtactgtgaaactgcgaatggctcattaaatcagttatagtttatttgatggta-cttgcta
Saccharomyces_cerevisae             --agcattatacggtgaaactgcgaatggctcattaaatcagttatcgtttatttgatagttccgttcta
Candida_sake                        -----attatacagtgaaactgcgaatggctcattaaatcagttatcgtttatttgatagtaccttacta
Taphrina_populina                   --agcattatacagtgaaactgcgaatggctcattaaatcagttatcgtttatttgatagtaccttgcta
Suillus_pictus acaagtttgtactgtgaaactgcgaatggctcattaaatcagttatagtttatttgatgatatctttcta
Panellus_stipticus          aaacaattggtctgtgaaactgcgaatggctcattaaatcagttatagtttatgggatggtacattgcta
Microstroma_juglandis       --------------------------------attaaatcagttatagtttatttgatggt-ccttacta
Malassezia_furfur               ----------------------------------------------------------------------
Ustanciosporium_standleyanum              agcaatttatactgtgaaactgcgaatggctcattaaatcagttatagtttatttgat-gtttcttgcta
Moesziomyces_bullatus              cgcaaattatactgtgaaactgcgaatggctcattaaatcagttatagtttatttgat-gtttcttgcta
Pseudozyma_flocculosa               cgcaaattatactgtgaaactgcgaatggctcattaaatcagttatagtttatttgat-gtttcttgcta
Schizonella_melanogramma              agcaatttatactgtgaaactgcgaatggctcattaaatcagttatagtttatttgat-gtttcttgcta
Sporisorium_reilianum              cgcaaattatactgtgaaactgcgaatggctcattaaatcagttatagtttatttgat-gtttcttgcta

Ustilago_maydis                      catggataactgtggtaattctagagctaatacatgcgtaaaagccccgacttc-ggaaggggtgtattt
Geastrum_sessile                     catggataactgtggtaattctagagctaatacatgcgtcaaagccgcgacttctggaagcggtgtattt
Plicaturopsis_crispa                 catggataactgtggtaattctagagctaatacatgcatcaaagccccgacttccggaaggggtgtattt
Amphinema_byssoides                  catggataactgtggtaattctagagctaatacatgcaatcaagccccgacttccgggaggggtgtattt
Phellinus_igniarus                   catggataactgtggtaattctagagctaatacatgcaatcaagccccgacttctgggaggggtgtattt
Myxarium_grilletii                   catggataactgtggtaattctagagctaatacatgcacaaaagccccaacttctggaaggggtgtattt
Trametes_gibbosa                     catggataactgtggtaattctagagctaatacatgcaatcaagccccgacttctgggaggggtgtattt
Hymenochaete_rubiginosa              catggataactgtggtaattctagagctaatacatgcaatcaagccccgactcacgg-aggggtgtattt
Sarcodon_imbricatus                  catggataactgtggtaattctagagstaatacatgcaataaagccccgacttctggaaggggtgtattt
Hygrocybe_conica                     catggataactgtggtaattctagagctaatacatgcgacaaagccccgacttttggaaggggtgtattt
Hydnellum_peckii                     catggataactgtggtaattctagagctaatacatgcaataaagccccgacttccggaaggggtgtattt
Sebacina_incrustans                  catggataactgtggtaattctagagctaatacatgcgctaaagccccgacttccggaaggggtgtattt
Basidiodendron_grandinioides         catggataactgtggtaattctagagctaatacatgcatcaaagccccgactcctggaaggggtgtattt
Sparassis_crispa                     catggataactgtggtaattctagagctaatacatgcgatcaagccccgactcctggaaggggtgtattt
Albatrellus_ovinus                   catggataactgtggtaattctagagctaatacatgcaatcaagccccgacttccgggaggggtgtattt
Boletus_edulis                       catggataactgtggtaattctagagctaatacatgcaacaaagccccgacttccggaaggggcgtattt
Auricularia_auriculajudae            catggataactgtggtaattctagagctaatacatgcatcaaagccccgacttcyggaaggggtgtattt
Craterocolla_cerasi                  catggataactgtggtaattctagagctaatacatgcgttaaagccccgactctcggaaggggtgtattt
Phallus_impudicus                   catggataactgtggtaattctagagctaatacatgcgtcaaagccgcgacttttggaagcggtgtattt
Clavariadelphus_ligula              catggataactgtggtaattctagagctaatacatgcgtcaaagccccgacttctggaaggggtgtattt
Gloeophyllum_sepiarium              catggataactgtggtaattctagagctaatacatgcatcaaagccccgacttctggaaggggtgtattt
Sebacina_vermifera                  catggataactgtggtaattctagagctaatacatgcgtcaaagccccgactctcggaaggggtgtattt
Pleurocybella_porrigens             catggataactgtggtaattctagagctaatacatgcaatcaagccccgacttctggaaggggtgtattt
Rickenella_fibula                   catggataactgtggtaattctagagctaatacatgcaatcaagccccgacttctggaaggggtgtattt
Hygrophoropsis_aurantiaca           catggataactgtggtaattctagagctaatacatgcaactaagccccgacttctgggaggggtgtattt
Bondarzewia_guaitecasensis          catggataactgtggtaattctagagctaatacatgcaatcaagccccgacttccgggaggggtgtattt
Hygrophorus_chrysodon               catggataactgtggtaattctagagctaatacatgcaatcaagccccgacttcaggaaggggtgtattt
Calocera_viscosa                    catggataactgtggtaattctagagctaatacatgcttcaaagccccgacttctggaaggggtgtattt
Dacryopinax_cf          catggataactgtggtaattctagagctaatacatgctttaaagccccaactttcggaaggggtgtattt
Ceratobasidium_cornigerum           catggataactgtggtaattctagagctaatacatgcatcaaagccccgactcac-gaaggggtgtattt
Piriformospora_indica               catggataactgtggtaattctagagctaatacatgcgtcaaagccccatcc-------ggggtgtattt
Arrhenia_auriscalpium               catggataactgtggtaattctagagctaatacatgcaatcaagccccgacttccggaaggggtgtattt
Gloeocantharellus_purpurascens      catggataactgtggtaattctagagctaatacatgcgttaaagccgcgacttctggaagcggcgtattt
Athelia_epiphylla                   catggataactgtggtaattctagagctaatacatgcaatcaagccccgacttccggaaggggtgtattt
Agaricus_bisporus                   catggataactgtggtaattctagagctaatacatgcaatcaagccccgacttccggaaggggtgtattt
Tremella_mesenterica                catggataactgtggtaattctagagctaatacatgctgaaaagccccgacttccggaaggggtgtattt
Pleurotopsis_longinqua              catggataactgtggtaattctagagctaatacatgcattcaagccccgacttccggaaggggtgtattt
Chroogomphus_rutilans               catggataactgtgg-aaaactagagctaatacatgcaactaagccccgacttctggaaggggtgtattt
Clavulina_cristata                  catggataactgtggtaattctagagctaatacatgcttcaaagccccgacttctggaaggggtgtattt
Trichaptum_abietinum                catggataactgtggtaattctagagctaatacatgcaatcaagccccgacttccggaaggggtgtattt
Gomphidius_roseus                   catggataactgtgg-aaaactagagctaatacatgcaactaagccccgacttctgggaggggtgtattt
Russula_ochroleuca                  catggataactgtggtaattctagagctaatacatgcaatcaagccccgacttctggaaggggtgtattt
Lactarius_glyciosmus                catggataactgtggtaattctagagctaatacatgcaatcaagccccgacttctggaaggggcgtattt
Gomphus_clavatus                    catggataactgtggtaattctagagctaatacatgcgtcaaagccgcgacttctggaagcggtgtattt
Clathrus_archeri                    catggataactgtggtaattctagagctaatacatgcgtcaaagccgcgacttctggaagcggtgtattt
Tylospora_fibrillosa                catggataactgtggtaattctagagctaatacatgcaatcaagccccgacttccggaaggggtgtattt
Phlebiella_vaga                     catggataactgtggtaattctagagctaatacatgcaatcaagccccgacttctgggaggggtgtattt
Corticium_roseum                    catggataactgtggtaattctagagctaatacatgcaatcaagccccgacttctggaaggggtgtattt
Hyphoderma_praetermissum            catggataactgtggtaattctagagctaatacatgcaatcaagccccgacttctgggaggggtgtattt
Neolentinus_lepideus                catggataactgtggtaattctagagctaatacatgcatcaaagccccgacttctggaaggggtgtattt
Amylostereum_chailletii             catggataactgtggtaattctagagctaatacatgcaatcaagccccgacttctggaaggggtgtattt
Cytidia_salicina                    catggataactgtggtaattctagagctaatacatgcaatcaagccccgacttccggaaggggtgtattt
Multiclavula_mucida                 catggataactgtggtaattctagagctaatacatgctaaaaagccccgacttctggaaggggtgtattt
Pseudotomentella_mucidula           catggataactgtggtaaatctagagctaatacatgcaatcaagccctgacttccggaaggggtgtattt
Thelephora_caryophyllea             catggataactgtggtaattctagagctaatacatgcaatcaagccccgacttctggaaggggtgtattt
Pseudohydnum_gelatinosum            catggataactgtggtaattctagagctaatacatgcaacaaagccccgactctcggaaggggtgtattt
Exidia_recisa                       catggataactgtggtaattctagagctaatacatgcatcaaagccccgacttctggaaggggtgtattt
Hyphodontia_nespori                 catggataactgtggtaattctagagctaatacatgcaatcaagccccgacttctgggaggggtgtattt
Trechispora_farinacea               catggataactgtggtaattctagagctaatacatgcgtcaaagccccgactcctggaaggggtgtattt
Phanerochaete_sordida               catggataactgtggtaattctagagctaatacatgcaatcaagccccgacttctggaaggggtgtattt
Podoserpula_sp                      catggataactgtggtaattctagagctaatacatgcaatcaagccccgacttctgggaggggtgtattt
Ramaria_stricta                     catggataactgtggtaattctagagctaatacatgcgtcaaagccgcgacttctggaagcggtgtattt
Chrysomphalina_aurantiaca           catggataactgtggtaattctagagctaatacatgcaatcaagccccaacttccggaaggggtgtattt
Ramariopsis_tenuiramosa             catggataactgtggtaattctagagctaatacatgcattaaagccccgacttctgggaggggtgtattt
Colacogloea_peniophorae             catggataactgtggtaattctagagctaatacatgccaaaaaatcgcgacttctgggagcgatgtattt
Agaricostilbum_pulcherrinum         catggataactgtggtaattctagagctaatacatgcctaaaagcccc-----ttcacgggggtgtattt
Cystofilobasidium_capitatum         catggataactgtggtaattctagagctaatacatgctgaaaagccccgacttctggaaggggtgtattt
Bartheletia_paradoxa                catggataactgtggtaattctagagctaatacatgcttgaaagccccgacttccggaaggggtgtattt
Tilletia_olida                      catggataactgtggtaaatctagagctaatacatgcttacaagccccgacttctggaaggggtgtattt
Exobasidium_vaccinii                catggataactgtggtaattctagagctaatacatgcttacaagccccaactttaggaaggggtgtattt
Wallemia_sebi                       catggataactgtggtaattctagagctaatacatgcgttaaaatcccgacttac-gaagggatgtattt
Infundibura_adhaerens              catggataactgtggtaattctagagctaatacatgctgaaaagccctgacttctggaaggggtgtattt
Helicogloea_sp                     catggataactgtggtaattctagagctaatacatgctgaaaagccctgacttctggaaggggtgtattt
Uleiella_chilensis                 catggataactgtggtaattctagagctaatacatgcttaaaagccccgactttgggaaggggtgtattt
Saccharomyces_cerevisae             catggataaccgtggaaaatctagagctaatacatgcgt-aaagccccgacttctgg-aggggtgtattt
Candida_sake                        cttggatatccgtggtaattctagagctaatacatgctt-aaaatcccgacctctggaagggatgtattt
Taphrina_populina                   attggatacgcctggcaattctagagctaatacatgcgtccaag-cccgacctctggaagggctgtattt
Suillus_pictus catggataactgtgg-aaaactagagctaatacatgcaactaagccccgacttccggaaggggtgtattt
Panellus_stipticus          catggataactgtggtaattctagagctaatacatgcataaacgccccgacttccggaaggggtgtattt
Microstroma_juglandis       catggataactgtggtaattctagagctaatacatgcttaaaagccccgactttcggaaggggtgtattt
Malassezia_furfur               ----------------------------------------------------------------------
Ustanciosporium_standleyanum              catggataactgtggtaattctagagctaatacatgcgtaaaagccccgacttctgggaggggtgtattt
Moesziomyces_bullatus              catggataactgtggtaattctagagctaatacatgcgtaaaagccccgacttctggaaggggtgtattt
Pseudozyma_flocculosa               catggataactgtggtaattctagagctaatacatgcgtaaaagccccgacttctggaaggggtgtattt
Schizonella_melanogramma              caaggataactgtggtaattctagagctaatacttgcgtaaaagccccgacttctgggaggggtgtattt
Sporisorium_reilianum              catggataactgtggtaattctagagctaatacatgcgtaaaagccccgacttctggaaggggtgtattt

Ustilago_maydis                      attagataaaaaccatcc-----tcctcggag-tttggcgattcataataacttctcgaatcgcacggcc
Geastrum_sessile                     attagataaaaaaccaatgcggttcgccgctcccttggtgattcataataacttctcgaatcgcatggcc
Plicaturopsis_crispa                 attagataaaaaaccaacgcggctcgccgctcctttggtgattcataataacttctcgaatcgcatggcc
Amphinema_byssoides                  attagataaaaaaccaacgcggttcgccgctcccttggtgattcataataacttgtcgaatcgcatggcc
Phellinus_igniarus                   attagataaaaaaccaacgcggttcgccgctccgttggtgattcatgataacttctcgaatcgcacggcc
Myxarium_grilletii                   attagataaaaaaccaacgcggctcgccgctcgtttggtgattcataataacttctcgaatcgcatggcc
Trametes_gibbosa                     attagataaaaaaccaacgcggttcgccgctccattggtgattcataataacttctcgaatcgcatggcc
Hymenochaete_rubiginosa              attagataaaaaaccaatgcggttcgccgctc-cttggtgattcataataactgttcgaatcgcatggcc
Sarcodon_imbricatus                  attagataaaaaaccaacgcggttcgccgctccattggtgattcataataacttctcgaatcgcatggcc
Hygrocybe_conica                     attagataaaaaaccaacgcggctcgccgcttgcttggtgattcataataacttgtcgaatcgcatggcc
Hydnellum_peckii                     attagataaaaaaccaacgcggttcgccgctcctttggtgattcataataacttctcgaatcgcacggcc
Sebacina_incrustans                  attagataaaaaaccaacgcggttcgccgctcccttggtgattcataataactcctcgaatcgcatggcc
Basidiodendron_grandinioides         attagataaaaaaccagcgcggttcgccgctcccttggtgattcataataacttctcgaatcgcacggcc
Sparassis_crispa                     attagataaaaaaccaacgcggtccgccgctcctttggtgattcataataactcgtcgaatcgcaaggcc
Albatrellus_ovinus                   attagataaaaaaccaacgcggctcgccgctcctttggtgattcataataactcgtcgaatcgcatggcc
Boletus_edulis                       attagataaaaaaccaacgcggctcgccgctctcttggtgattcataataactgctcgaatcgcatggcc
Auricularia_auriculajudae            attagataaaaaaccaacgcggttcgccgctcccttggtgattcataataacttctcgaatcgcatggcc
Craterocolla_cerasi                  attagataaaaaaccaacgcggttcgccgctcccttggtgattcataataacttctcgaatcgcatggcc
Phallus_impudicus                   attagataaaaaaccaacgcggtccgccgctcctttggtgattcataataacttgtcgaatcgcacggcc
Clavariadelphus_ligula              attagataaaaaaccaacgcggttcgccgctcccttggtgattcataataacttctcgaatcgcatggcc
Gloeophyllum_sepiarium              attagataaaaaaccaacgcggttcgccgctcccttggtgattcataataacttctcgaatcgcatggcc
Sebacina_vermifera                  attagataaaaaaccaacgcggtttaccgctcccttggtgattcataataacttctcgaatcgcatggcc
Pleurocybella_porrigens             attagataaaaaaccaacgcggctcgccgctcccttggtgattcataataacttctcgaatcgcatggcc
Rickenella_fibula                   attagataaaaaaccaacgcggttcgccgctcccttggtgattcataataacttctcgaatcgcatggcc
Hygrophoropsis_aurantiaca           attagataaaaaaccaacgcggctcgccgctcgtttggtgattcataataacttctcgaatcgcatggcc
Bondarzewia_guaitecasensis          attagataaaaaaccaacgcggctcgccgctcctttggtgattcataataacttctcgaatcgcatggcc
Hygrophorus_chrysodon               attagataaaaaaccaacgcggttcgccgctcccttggtgattcataataacttctcgaatcgcatggcc
Calocera_viscosa                    attagataaaaaaccaatgc---cttcgggcttcttggtgattcataataactgctcgaatcgcatggcc
Dacryopinax_cf          attagataaaaaaccaatgc----cttcgggctcctggtgattcataataacttctcgaatcgcatggcc
Ceratobasidium_cornigerum           attagataaaaaaccaatgcggttcgccgctcctttggtgattcataataactgctcgaatcgcatggcc
Piriformospora_indica               attagataaaaaaccaacgcggtttaccgttcccttggtgattcataataacttctcgaatcgcatggcc
Arrhenia_auriscalpium               attagataaaaaaccaacgcggttcgccgctcccttggtgattcataataacttctcgaatcgcatggcc
Gloeocantharellus_purpurascens      attagataaaaaaccgacgcgggtccccgccgttcaggtgattcataataacttgtcgaatcgcagggcc
Athelia_epiphylla                   attagataaaaaaccaacgcggttcgccgctcccttggtgattcataataacttttcgaatcgcatggcc
Agaricus_bisporus                   attagataaaaaaccaacgcggttcgccgctcccttggtgattcataataacttctcgaatcgcatggcc
Tremella_mesenterica                attagataaaaaaccaatg-ggtgcaagccctttttggtgattcataataacttctcgaatcgcaaggcc
Pleurotopsis_longinqua              attagataaaaaaccaacgcggctcgccgctcctttggtgattcataataacttctcgaatcgtatggcc
Chroogomphus_rutilans               attagataaaaaaccaacgcggctcgccgctcgtttggtgattcataataacttctcgaatcgcatggcc
Clavulina_cristata                  attagataaaaaaccaatgcggttcgccgctctcttggtgattcataataacttctcgaatcgcatggcc
Trichaptum_abietinum                attagataaaaaaccaacgcggttcgccgctcccttggtgattcataataacttctcgaatcgcatggcc
Gomphidius_roseus                   attagataaaaaaccaacgcggctcgccgctcatttggtgattcataataacttctcgaatcgcatggcc
Russula_ochroleuca                  attagataaaaaaccaacgcggctcgccgctccattggtgattcataataacttctcgaatcgcacggcc
Lactarius_glyciosmus                attagataaaaaaccaacgcggctcgccgctccattggtgattcataataacttctcgaatcgcatggcc
Gomphus_clavatus                    attagataaaaaaccaacgcggctcgccgctcctttggtgattcataataacttctcgaatcgcatggcc
Clathrus_archeri                    attagataaaaaaccaacgcggttcgccgctcctttggtgattcataataacttctcgaatcgcatggcc
Tylospora_fibrillosa                attagataaaaaaccaacgcggttcgccgctcccttggtgattcataataacttttcgaatcgcacggcc
Phlebiella_vaga                     attagataaaaaaccaacgcgtttcggcgctctcttggtgattcataataacttctcgaatcgcatggcc
Corticium_roseum                    attagataaaaaaccaacgcggttcgccgctcccttggtgattcataataacttctcgaatcgcatggcc
Hyphoderma_praetermissum            attagataaaaaaccaacgcggttcgccgctcccttggtgattcataataacttctcgaatcgtatggcc
Neolentinus_lepideus                attagataaaaaaccaacgcggttcgccgctcccttggtgattcataataacttgtcgaatcgcatggcc
Amylostereum_chailletii             attagataaaaaaccaacgcggctcgccgctccattggtgattcataataacttctcgaatcgcatggcc
Cytidia_salicina                    attagataaaaaaccaacgcggttcgccgctcccttggtgattcataataacttctcgaatcgcatggcc
Multiclavula_mucida                 attagataaaaaaccaacgcggttcgccgctcctttggtgattcataataacttctcgaatcgcatggcc
Pseudotomentella_mucidula           attagataaaaaaccaatgcggttcgccgctccattggtgattcataataacttctcgaatcgcacggcc
Thelephora_caryophyllea             attagataaaaaaccaacgcggttcgccgctcccttggtgattcataataactcctcgaatcgcatggcc
Pseudohydnum_gelatinosum            attagataaaaagccaacgcggttcgccgctcccttggtgattcataataacttctcgaatcgtatggcc
Exidia_recisa                       attagataaaaaaccaacgcggttcgccgctcccttggtgattcataataacttctcgaatcgcatggcc
Hyphodontia_nespori                 attagataaaaaaccaacgcggttcgccgctcctttggtgattcataataacttttcgaatcgcatggcc
Trechispora_farinacea               attagataaaaaaccaacgcggttcgccgctcccttggtgattcataataacttctcgaatcgcatggcc
Phanerochaete_sordida               attagataaaaaaccaacgcggttcgccgctccattggtgattcataataacttctcgaatcgcatggcc
Podoserpula_sp                      attagataaaaaaccaacgcggctcgccgctcccttggtgattcataataacttctcgaatcgcatggcc
Ramaria_stricta                     attagataaaaaaccaatgcagttcgctgctcccttggtgattcataataacttctcgaatcgcatggcc
Chrysomphalina_aurantiaca           attagataaaaaaccaacgcggttcgccgctcccttggtgattcataataacttctcgaatcgcatggcc
Ramariopsis_tenuiramosa             attagataaaaaaccaacgcggcttgccgctcccttggtgattcataataacttttcgaatcgtatggcc
Colacogloea_peniophorae             attagatccaaaaccaatg-gccttcgggtccccttggtgaatcatgataactgctcgaatcgcatggcc
Agaricostilbum_pulcherrinum         attagataaaagaccgttggg--tttcggccctcttggtgaatcatgataactgctcgaatcgcatggcc
Cystofilobasidium_capitatum         attagataaaaaaccaacgcaggcaactgctcccttggtgattcataataacttctcgaatcgtatgacc
Bartheletia_paradoxa                attagataaaaaaccaacgcgggaaaccgctcctttggtgattcataataacttctcgaatcgtatggcc
Tilletia_olida                      attagataaaaaccaacc-----cttcgggtcccttggtgaatcataataacttttctaatcgcatggcc
Exobasidium_vaccinii                attaggtaaaaaccaaccgc---ttcggcgtcctttggtgaatcataataacttttctaatcgcatggcc
Wallemia_sebi                       attagatacaaaaccaattcgtggtaacacgatattggtgagtcataataacttttcgaatcgcatggcc
Infundibura_adhaerens              attagataaaaaaccaatg-gccttcgggtctccttggtgaatcatgataacttctcgaatcgcatggcc
Helicogloea_sp                     attagataaaaaaccaatg-gcctcacggtctccttggtgaatcatgataacttctcgaatcgcatggcc
Uleiella_chilensis                 attagataaaaaccaacccc---ctcggggagctttggtgaatcatgataacttctcggatcgcatggcc
Saccharomyces_cerevisae             attagataaaaaatcaatgc---cctcgggccttttgatgattcataataacttttcgaagctcatggcc
Candida_sake                        attagataaaaaatcaatgt---cttcggactctttgatgattcataataacttttcgaatcgcatggcc
Taphrina_populina                   attagataaaaaatcaaca------------tccgtgatgattcataataacttgtcgaatcgcagggcc
Suillus_pictus attagataaaaaaccaacgcggctcgccgctcgtttggtgattcataataacttctcgaatcgcacggcc
Panellus_stipticus          attagataaaaaaccaacgcggctcgccgctcccttggtgattcataataacttctcgaatcgcatggcc
Microstroma_juglandis       attagataaaaaccaacc-----cttcgggtcccttggtgaatcataataacttctcgaatcgcatggcc
Malassezia_furfur               ---------------------------------------------------------ggaccgcatggcc
Ustanciosporium_standleyanum              attagataaaaaccaacc-----ccttcggggatttggtgaatcataataacttctcgaatcgcatggcc
Moesziomyces_bullatus              attagataaaaaccatcc-----tcctcggag-tttggtgattcataataacttctcgaatcgcacggcc
Pseudozyma_flocculosa               attagataaaaaccatcc-----tcctcggag-tttggtgattcataataacttctcgaatcgcacggcc
Schizonella_melanogramma              attagataaaaaccaacc-----tcttcggagatttggcgattcataataacttctcgaatcgcatggcc
Sporisorium_reilianum              attagataaaaaccatcc-----tcctcggag-tttggtgattcataataacttctcgaatcgcacggcc

Ustilago_maydis                      ttgtgctggcgatgcttcattcaaatatctgccctatcaactgtcgatggtaggatagaggcctaccatg
Geastrum_sessile                     ttgcgccggcgatgcttcattcaaatatctgccctatcaagtttagatggtaggatagaggcctaccatg
Plicaturopsis_crispa                 ttgcgccggcgatgcttcattcaaatatctgccctatcaactttcgatggtaggatagaggcctaccatg
Amphinema_byssoides                  ttgtgccggcgatgcttcattcaaatatctgccctatcaactttcgatggtaggatagaggcctaccatg
Phellinus_igniarus                   ttgtgccggcgatgcttcattcaaatatctgccctatcaactttcgatggtaggatagtggcctaccatg
Myxarium_grilletii                   ttgcgccggcgatgcttcattcaaatatctgccctatcaactttcgatggtaggatagaggcctaccatg
Trametes_gibbosa                     ttgtgccggcgatgcttcattcaaatatctgccctatcaactttcgatggtaggatagaggcctaccatg
Hymenochaete_rubiginosa              ttgcgccggcgatgcttcattcaaatatctgccctatcaactttcgatggtaggatagtggcctaccatg
Sarcodon_imbricatus                  ttgtgctggcgatgcttcattcaaatatctgccctatcaactttcgatggtaggatagaggcctaccatg
Hygrocybe_conica                     ttgtgccggtgatgcttcattcaaatatctgccctatcaactttcgatggtaggatagaggcctaccatg
Hydnellum_peckii                     ttgtgctggcgatgcttcattcaaatatctgccctatcaactttcgatggtaggatagtggcctaccatg
Sebacina_incrustans                  ttgtgccggcgatgcttcattcaaatatctgccctatcaactttcgatggtaggatagaggcctaccatg
Basidiodendron_grandinioides         ttgcgccggcgatgcttcattcaaatatctgccctatcaactttcgatggtaggatagaggcctaccatg
Sparassis_crispa                     ttgtgccggcgatgcttcattcaaatatctgccctatcaactttcgatggtaggatagaggcctaccatg
Albatrellus_ovinus                   ttgtgccggcgatgcttcattcaaatatctgccctatcaactttcgatggtaggatagaggcctaccatg
Boletus_edulis                       tcgtgccggcgatgcatcattcaaatatctgccctatcaactttcgatggtaggatagaggcctaccatg
Auricularia_auriculajudae            ttgcgccggcgatgcttcattcaaatatctgccctatcaactttcgatggtaggatagaggcctaccatg
Craterocolla_cerasi                  ttgtgccggcgatgcttcattcaaatatctgccctatcaactttcgatggtaggatagaggcctaccatg
Phallus_impudicus                   ttgcgccggcgatgcttcattcaaatatctgccctatcaagtttagatggtaggatagaggcctaccatg
Clavariadelphus_ligula              ttgtgccggcgatgcttcattcaaatatctgccctatcaagtttagatggtaggatagaggcctaccatg
Gloeophyllum_sepiarium              ttgtgccggcgatgcttcattcaaatatctgccctatcaactttcgatggtaggatagtggcctaccatg
Sebacina_vermifera                  ttgtgctggcgatgcttcattcaaatatctgccctatcaactttcgatggtaggatagaggcctaccatg
Pleurocybella_porrigens             ttgtgccggcgatgcttcattcaaatatctgccctatcaactttcgatggtaggatagaggcctaccatg
Rickenella_fibula                   ttgcgccggcgatgcttcattcaaatatctgccctatcaactttcgatggtaggatagaggcctaccatg
Hygrophoropsis_aurantiaca           ttgtgccggcgatgcttcattcaaatatctgccctatcaactttcgatggtaggatagaggcctaccatg
Bondarzewia_guaitecasensis          ttgtgccggcgatgcttcattcaaatatctgccctatcaactttcgatggtaggatagaggcctaccatg
Hygrophorus_chrysodon               ttgtgccggtgatgcttcattcaaatatctgccctatcaactttcgatggtaggatagaggcctaccatg
Calocera_viscosa                    ttgcgccggcgatgcttcattcaaatatctgccctatcaactttcgatggtaggatagaggcctaccatg
Dacryopinax_cf          ttgcgccggcgatgcttcattcaaatatctgccctatcaactttcgatggtaggatagaggcctaccatg
Ceratobasidium_cornigerum           ttgtgctggcgatgcttcattcaaatatctgccctatcaactttcgatggtaggatagaggcctaccatg
Piriformospora_indica               ttgtgccggcgatgcttcattcaaatatctgccctatcaactttcgatggtaggatagaggcctaccatg
Arrhenia_auriscalpium               ttgtgctggcgatgcttcattcaaatatctgccctatcaactttcgatggtaggatagaggcctaccatg
Gloeocantharellus_purpurascens      ttgtgccggcgatgcttcattcaaatatctgccctatcaagtttagatggtaggatagaggcctaccatg
Athelia_epiphylla                   ttgtgccggcgatgcttcattcaaatatctgccctatcaactttcgatggtaggatagaggcctaccatg
Agaricus_bisporus                   ttgtgccggcgatgcttcattcaaatatctgccctatcaactttcgatggtaggatagaggcctaccatg
Tremella_mesenterica                ttgggccggcgatgcttcattcaaatatctgccctatcaactttcgatggtaggatagtggcctaccatg
Pleurotopsis_longinqua              ttgtgccggcgatgcttcattcaaatatctgccctatcaactttcgatggtaggatagaggcctaccatg
Chroogomphus_rutilans               ttgcgccggcgatgcttcattcaaatatctgccctatcaactttcgatggtaggatagaggcctaccatg
Clavulina_cristata                  ttgtgccggtgatgcttcattcaaatatctgccctatcaactttcgatggtaggatagaggcctaccatg
Trichaptum_abietinum                ttgtgccggcgatgcttcattcaaatatctgccctatcaactttcgatggtaggatagtggcctaccatg
Gomphidius_roseus                   ttgtgctggcgatgcttcattcaaatatctgccctatcaactttcgatggtaggatagaggcctaccatg
Russula_ochroleuca                  ttgcgccggcgatgcttcattcaaatatctgccctatcaactttcgatggtaggatagaggcctaccatg
Lactarius_glyciosmus                ttgcgccggcgatgcttcattcaaatatctgccctatcaactttcgatggtaggatagaggcctaccatg
Gomphus_clavatus                    ttgtgccggcgatgcttcattcaaatatctgccctatcaagtttagatggtaggatagaggcctaccatg
Clathrus_archeri                    ttgtgccggcgatgcttcattcaaatatctgccctatcaagtttagatggtaggatagaggcctaccatg
Tylospora_fibrillosa                ttgtgccggcgatgcttcattcaaatatctgccctatcaactttcgatggtaggatagaggcctaccatg
Phlebiella_vaga                     ttgtgccggcgatgcttcattcaaatatctgccctatcaactttcgatggtaggatagaggcctaccatg
Corticium_roseum                    ttgtgccggcgatgcttcattcaaatatctgccctatcaactttcgatggtaggataggggcctaccatg
Hyphoderma_praetermissum            ttgcgccggcgatgcttcattcaaatatctgccctatcaactttcgatggtaggatagaggcctaccatg
Neolentinus_lepideus                ttgtgccggcgatgcttcattcaaatatctgccctatcaactttcgatggtaggatagtggcctaccatg
Amylostereum_chailletii             ttgtgccggcgatgcttcattcaaatatctgccctatcaactttcgatggtaggatagaggcctaccatg
Cytidia_salicina                    ttgtgccggcgatgcttcattcaaatatctgccctatcaactttcgatggtaggataggggcctaccatg
Multiclavula_mucida                 ttgtgccggcgatgcttcattcaaatatctgccctatcaactttcgatggtaggatagaggcctaccatg
Pseudotomentella_mucidula           ttgtgctggygatgcttcattcaaatatctgccctatcaactttcgatggtaggatagtggcctaccatg
Thelephora_caryophyllea             ttgtgctggcgatgcttcattcaaatatctgccctatcaactttcgatggtaggatagaggcctaccatg
Pseudohydnum_gelatinosum            ttgcgccggcgatgcttcattcaaatatctgccctatcaactttcgatggtaggatagaggcctaccatg
Exidia_recisa                       ttgcgccggcgatgcttcattcaaatatctgccctatcaactttcgatggtaggatagaggcctaccatg
Hyphodontia_nespori                 ttgtgccggcgatgcttcattcaaatatctgccctatcaactttcgatggtaggatagaggcctaccatg
Trechispora_farinacea               ttgtgccggcgatgcttcattcaaatatctgccctatcaactttcgatggtaggatagaggcctaccatg
Phanerochaete_sordida               ttgtgccggcgatgcttcattcaaatatctgccctatcaactttcgatggtaggatagaggcctaccatg
Podoserpula_sp                      ttgtgccggcgatgcttcattcaaatatctgccctatcaactttcgatggtaggatagaggcctaccatg
Ramaria_stricta                     ttgtgccggcgatgcttcattcaaatatctgccctatcaagtttagatggtaggatagaggcctaccatg
Chrysomphalina_aurantiaca           ttgtgccggtgatgcttcattcaaatatctgccctatcaactttcgatggtaggatagaggcctaccatg
Ramariopsis_tenuiramosa             ttgtgccggcgatgcatcattcaaatatctgccctatcaactttcgatggtaggatagtggcctaccatg
Colacogloea_peniophorae             ttgcgccggcgatgcttcattcaaatatctgccctatcaactttcgatggtaggatagaggcctaccatg
Agaricostilbum_pulcherrinum         ttgcgccggcgatgcttcattcaaatacctgccctatcaactttcgatggtaggatagaggcctaccatg
Cystofilobasidium_capitatum         ttgtgtcgacgatgcttcattcaaatatctgccctatcaactttcgatggtaggatagaggcctaccatg
Bartheletia_paradoxa                ttgtgccgacgatgcttcattcaaatatctgccctatcaactttcgatggtaggatagaggcctaccatg
Tilletia_olida                      ttgtgccggcgatgcttcattcaaatatctgccctatcaactgtcgatggtaggatagaggcctaccatg
Exobasidium_vaccinii                ttgtgccggcgatgcttcattcaaatatctgccctatcaactct-gatggtaggatagaggcctaccatg
Wallemia_sebi                       ttgagccggcgatgcatcattcaaatatctgccctatcaactttggatggtaggatagaggcctaccatg
Infundibura_adhaerens              ttgtgccggcgatgcttcattcaaatatctgccctatcaactttcgatggtaggatagaggcctaccatg
Helicogloea_sp                     ttgtgccggtgatgcttcattcaaatatctgccctatcaactttcgatggtaggatagaggcctaccatg
Uleiella_chilensis                 ttgtgccggcgatgcttcattcaaatatctgccctatcaactgtcgatggtaggatagaggcctaccatg
Saccharomyces_cerevisae             ttgtgccggagctggttcattcaaatttctgccctatcaactttcgatggtaggatagaggcctaccatg
Candida_sake                        ttgtgctggcgatggttcattcaaatttctgccctatcaactttcgatggtaggatagtggcctaccatg
Taphrina_populina                   tcgagccggcgatggttcattcaaatttctgccctatcaactttcgatggtaggatagaggcctaccatg
Suillus_pictus ttgcgccggcgatgcttcattcaaatatctgccctatcaactttcgatggtaggatagaggcctaccatg
Panellus_stipticus          ttgtgccggcgatgcttcattcaaatatctgccctatcaactttcgatggtaggatagaggcctaccatg
Microstroma_juglandis       ttgtgccggcgatgcttcattcaaatatctgccctatcaactgtcgatggtaggatagaggcctaccatg
Malassezia_furfur               ttgtgctggcggtgcttcattcaaatatctgccctatcaactgtcgatggtaggatagaggcctaccatg
Ustanciosporium_standleyanum              ttgggccggcgatgcttcattcaaatatctgccctatcaactgtcgatggtaggatagaggcctaccatg
Moesziomyces_bullatus              ttgtgctggcgatgcttcattcaaatatctgccctatcaactgtcgatggtaggatagaggcctaccatg
Pseudozyma_flocculosa               ttgtgctggcgatgcttcattcaaatatctgccctatcaactgtcgatggtaggatagaggcctaccatg
Schizonella_melanogramma              ttgggccggcgatgcttcattcaaatatctgccctatcaactttcgatggtaggatagaggcctaccatg
Sporisorium_reilianum              ttgtgctggcgatgcttcattcaaatatctgccctatcaactgtcgatggtaggatagaggcctaccatg

Ustilago_maydis                      gttgcaacgggtaacggggaataagggttcgattccggagagggagcctgagaaacggctaccacatcca
Geastrum_sessile                     ctttcaacgggtaacggggaataagggttcgattccggagagggagcctgagaaacggctaccacatcca
Plicaturopsis_crispa                 gtttcaacgggtaacggggaataagggttcgattccggagagggagcctgagaaacggctaccacatcca
Amphinema_byssoides                  gtttcaacgggtaacggggaataagggttcgattccggagagggagcctgagaaacggctaccacatcca
Phellinus_igniarus                   gtttcaacgggtaacggggaataagggttcgattccggagagggagcctgagaaacggctaccacatcca
Myxarium_grilletii                   gtggtaacgggtaacggggaataagggttcgattccggagagggagcctgagaaacggctaccacatcca
Trametes_gibbosa                     gtttcaacgggtaacggggaataagggttcgattccggagagggagcctgagaaacggctaccacatcca
Hymenochaete_rubiginosa              gtttcaacgggtaacggggaataagggttcgattccggagagggagcctgagaaacggctaccacatcca
Sarcodon_imbricatus                  gtttcaacgggtaacggggaataagggttcgattccggagagggagcctgagaaacggctaccacatcca
Hygrocybe_conica                     gtttcaacgggtaacggggaataagggttcgattccggagagggagcctgagaaacggctaccacatcca
Hydnellum_peckii                     gtttcaacgggtaacggggaattagggttcgattccggagagggagcctgagaaacggctaccacatcca
Sebacina_incrustans                  gtttcaacgggtaacggggaataagggttcgattccggagagggagcctgagaaacggctaccacatcca
Basidiodendron_grandinioides         gtttcaacgggtaacggggaataagggttcgattccggagagggagcctgagaaacggctaccacatcca
Sparassis_crispa                     gttttaacgggtaacggggaataagggttcgattccggagagggagcctgagaaacggctaccacatcca
Albatrellus_ovinus                   gtttcaacgggtaacggggaataagggttcgattccggagagggagcctgagaaacggctaccacatcca
Boletus_edulis                       gtttcgacgggtaacggggaataagggttcgattccggagagggagcctgagaaacggctaccacatcca
Auricularia_auriculajudae            gtttcaacgggtaacggggaataagggttcgattccggagagggagcctgagaaacggctaccacatcca
Craterocolla_cerasi                  gtttcaacgggtaacggggaataagggttcgattccggagagggagcctgagaaacggctaccacatcca
Phallus_impudicus                   ctttcaacgggtaacggggaataagggttcgattccggagagggagcctgagaaacggctaccacatcca
Clavariadelphus_ligula              ctttcaacgggtaacggggaataagggttcgattccggagagggagcctgagaaacggctaccacatcca
Gloeophyllum_sepiarium              gtttcaacgggtaacggggaataagggttcgattccggagagggagcctgagaaacggctaccacatcca
Sebacina_vermifera                  gtttcaacgggtaacggggaataagggttcgattccggagagggagcctgagaaacggctaccacatcca
Pleurocybella_porrigens             gtttcaacgggtaacggggaataagggttcgattccggagagggagcctgagaaacggctaccacatcca
Rickenella_fibula                   gtttcaacgggtaacggggaataagggttcgattccggagagggagcctgagaaacggctaccacatcca
Hygrophoropsis_aurantiaca           gtttcaacgggtaacggggaataagggttcgattccggagagggagcctgagaaacggctaccacatcca
Bondarzewia_guaitecasensis          gtttcaacgggtaacggggaataagggttcgattccggagagggagcctgagaaacggctaccacatcca
Hygrophorus_chrysodon               gtttcaacgggtaacggggaataagggttcgattccggagagggagcctgagaaacggctaccacatcca
Calocera_viscosa                    gtttcaacgggtaacggggaataagggttcgattccggagagggagcctgagaaacggctaccacatcca
Dacryopinax_cf          gtttcaacgggtaacggggaataagggttcgattccggagagggagcctgagaaacggctaccacatcca
Ceratobasidium_cornigerum           gtttcaacgggtaacggggaataagggttcgattccggagagggagcctgagaaacggctaccacatcca
Piriformospora_indica               gtttcaacgggtaacggggaataagggttcgattccggagagggagcctgagaaacggctaccacatcca
Arrhenia_auriscalpium               gttttaacgggtaacggggaataagggttcgattccggagagggagcctgagaaacggctaccacatcca
Gloeocantharellus_purpurascens      ctttcaacgggtaacggggaataagggttcgattccggagagggagcctgagaaacggctaccacatcca
Athelia_epiphylla                   gtttcaacgggtaacggggaataagggttcgattccggagagggagcctgagaaacggctaccacatcca
Agaricus_bisporus                   gtttcaacgggtaacggggaataagggttcgattccggagagggagcctgagaaacggctaccacatcca
Tremella_mesenterica                gtatcaacgggtaacggggaattagggttcgattccggagagggagcctgagaaacggctaccacatcca
Pleurotopsis_longinqua              gtttcaacgggtaacggggaataagggttcgattccggagagggagcctgagaaacggctaccacatcca
Chroogomphus_rutilans               gtttcaacgggtaacggggaataagggttcgattccggagagggagcctgagaaacggctaccacatcca
Clavulina_cristata                  gtttcaacgggtaacggggaataagggttcgattccggagagggagcctgagaaacggctaccacatcca
Trichaptum_abietinum                gtttcaacgggtaacggggaataagggttcgattccggagagggagcctgagaaacggctaccacatcca
Gomphidius_roseus                   gtttcaacgggtaacggggaataagggttcgattccggagagggagcctgagaaacggctaccacatcca
Russula_ochroleuca                  gttttgacgggtaacggggaataagggttcgattccggagagggagcctgagaaacggctaccacatcca
Lactarius_glyciosmus                gttttgacgggtaacggggaataagggttcgattccggagagggagcctgagaaacggctaccacatcca
Gomphus_clavatus                    ctttcaacgggtaacggggaataagggttcgattccggagagggagcctgagaaacggctaccacatcca
Clathrus_archeri                    ctttcaacgggtaacggggaataagggttcgattccggagagggagcctgagaaacggctaccacatcca
Tylospora_fibrillosa                gtttcaacgggtaacggggaataagggttcgattccggagagggagcctgagaaacggctaccacatcca
Phlebiella_vaga                     gtttcaacgggtaacggggaataagggttcgattccggagagggagcctgagaaacggctaccacatcca
Corticium_roseum                    gtttcaacgggtaacggggaataagggttcgattccggagagggagcctgagaaacggctaccacatcca
Hyphoderma_praetermissum            gtttcaacgggtaacggggaataagggttcgattccggagagggagcctgagaaacggctaccacatcca
Neolentinus_lepideus                gtttcaacgggtaacggggaataagggttcgattccggagagggagcctgagaaacggctaccacatcca
Amylostereum_chailletii             gtttcaacgggtaacggggaataagggttcgattccggagagggagcctgagaaacggctaccacatcca
Cytidia_salicina                    gtttcaacgggtaacggggaataagggttcgattccggagagggagcctgagaaacggctaccacatcca
Multiclavula_mucida                 gtttcaacgggtaacggggaataagggttcgattccggagagggagcctgagaaacggctaccacatcca
Pseudotomentella_mucidula           gtttcaacgggtaacggggaataagggttcgattccggagagggagcctgagaaacggctaccacatcca
Thelephora_caryophyllea             gtttcaacgggtaacggggaataagggttcgattccggagagggagcctgagaaacggctaccacatcca
Pseudohydnum_gelatinosum            gtttcaacgggtaacggggaataagggttcgattccggagagggagcctgagaaacggctaccacatcca
Exidia_recisa                       gtttcaacgggtaacggggaataagggttcgattccggagagggagcctgagaaacggctaccacatcca
Hyphodontia_nespori                 gtatctacgggtaacggggaataagggttcgattccggagagggagcctgagaaacggctaccacaccta
Trechispora_farinacea               gttttgacgggtaacggggaataagggttcgattccggagagggagcctgagaaacggctaccacatcta
Phanerochaete_sordida               gtttcaacgggtaacggggaataagggttcgattccggagagggagcctgagaaacggctaccacatcca
Podoserpula_sp                      gtttcaacgggtaacggggaataagggttcgattccggagagggagcctgagaaacggctaccacatcca
Ramaria_stricta                     ctttcaacgggtaacggggaataagggttcgattccggagagggagcctgagaaacggctaccacatcca
Chrysomphalina_aurantiaca           gtttcaacgggtaacggggaataagggttcgattccggagagggagcctgagaaacggctaccacatcca
Ramariopsis_tenuiramosa             gtttcaacgggtaacggggaataagggttcgattccggagagggagcctgagaaacggctaccacatcca
Colacogloea_peniophorae             gtgatgacgggtaacggggaataagggttcgattccggagagagggcctgagaaacggccctcaggtcta
Agaricostilbum_pulcherrinum         gttgcgacgggtaacggggaattagggttcgattccggagagagagcctgagaaacggctctcatgacta
Cystofilobasidium_capitatum         gtttcaacgggtaacggggaataagggttcgattccggagagggagcctgagaaacggctaccacatcca
Bartheletia_paradoxa                gttttaacgggtaacggggaataagggttcgattccggagagggagcctgagaaacggctaccacatcca
Tilletia_olida                      gttgcaacgggtaacggggaataagggttcgattccggagagggagcctgagaaacggctaccacatcca
Exobasidium_vaccinii                gttgcaacgggtaacggggaataagggttcgattccggagagggagcctgagaaacggctaccacatcca
Wallemia_sebi                       gttttaacgggtaacggggaataagggttcgattccggagagggagcctgagaaacggctaccacatcca
Infundibura_adhaerens              gttatgacgggtaacggggaataagggttcgattccggagagagggcctgagaaacggccctcatgtcta
Helicogloea_sp                     gttatgacgggtaacggggaataagggttcgattccggagagagggcctgagaaacggccctcatgtcta
Uleiella_chilensis                 gttgcaacgggtaacggggaataagggttcgattccggagagggagcctgagaaacggctaccacatcca
Saccharomyces_cerevisae             gttttcacgggtaacggggaataagggttcgattccggagagggagcctgagaaacggctaccacatcca
Candida_sake                        gtttcaacgggtaacggggaataagggttcgattccggagagggagcctgagaaacggctaccacatcca
Taphrina_populina                   gtttcaacgggtaacggggaattagggttcggttccggagagggagcctgagaaacggctaccacatcca
Suillus_pictus gtttcaacgggtaacggggaataagggttcgattccggagagggagcctgagaaacggctaccacatcca
Panellus_stipticus          gtttcaacgggtaacggggaataagggttcgattccggagagggagcctgagaaacggctaccacatcca
Microstroma_juglandis       gttgcaacgggtaacggggaataagggttcgattccggagagggagcctgagaaacggctaccacatcca
Malassezia_furfur               gttgcaacgggtaacggggaataagggttcgattccggagagggagcctgagaaacggctaccacatcca
Ustanciosporium_standleyanum              gttgcaacgggtaacggggaataagggttcgattccggagagggagcctgagaaacggctaccacatcca
Moesziomyces_bullatus              gttgcaacgggtaacggggaataagggttcgattccggagagggagcctgagaaacggctaccacatcca
Pseudozyma_flocculosa               gttgcaacgggtaacggggaataagggttcgattccggagagggagcctgagaaacggctaccacatcca
Schizonella_melanogramma              gttgcaacgggtaacggggaataagggttcgattccggagagggagcctgagaaacggctaccacatcca
Sporisorium_reilianum              gttgcaacgggtaacggggaataagggttcgattccggagagggagcctgagaaacggctaccacatcca

Ustilago_maydis                      aggaaggcagcaggcgcgcaaattacccaatcccgacacggggaggtagtgacaataaataacaatgcag
Geastrum_sessile                     aggaaggcagcaggcgcgcaaattacccaatcccgacacggggaggtagtgacaataaataacaatatgg
Plicaturopsis_crispa                 aggaaggcagcaggcgcgcaaattacccaatcccgacacggggaggtagtgacaataaataacaatatag
Amphinema_byssoides                  aggaaggcagcaggcgcgcaaattacccaatcccgacacggggaggtagtgacaataaataacaatatag
Phellinus_igniarus                   aggaaggcagcaggcgcgcaaattacccaatcccgacacggggaggtagtgacaataaataacaatatag
Myxarium_grilletii                   aggaaggcagcaggcgcgcaaattacccaatcccgacacggggaggtagtgacaataaataacaatatag
Trametes_gibbosa                     aggaaggcagcaggcgcgcaaattacccaatcccgacacggggaggtagtgacaataaataacaatatgg
Hymenochaete_rubiginosa              aggaaggcagcaggcgcgcaaattacccaatcccgacacggggaggtagtgacaataaataacaatatag
Sarcodon_imbricatus                  aggaaggcagcaggcgcgcaaattacccaatcccgacacggggaggtagtgacaataaataacaatatag
Hygrocybe_conica                     aggaaggcagcaggcgcgcaaattacccaatcccgacacggggaggtagtgacaataaataacaatatag
Hydnellum_peckii                     aggaaggcagcaggcgcgcaaattacccaatcccgacacggggaggtagtgacaataaataacaatatag
Sebacina_incrustans                  aggaaggcagcaggcgcgcaaattacccaatcccgacacggggaggtagtgacaataaataacaatatag
Basidiodendron_grandinioides         aggaaggcagcaggcgcgcaaattacccaatcccgacacggggaggtagtgacaataaataacaatatag
Sparassis_crispa                     aggaaggcagcaggcgcgcaaattacccaatcccgacacggggaggtagtgacaataaataacgatatag
Albatrellus_ovinus                   aggaaggcagcaggcgcgcaaattacccaatcccgacacggggaggtagtgacaataaataacaatatag
Boletus_edulis                       aggaaggcagcaggcgcgcaaattacccaatcccaattcggggaggtagtgacaataaataacgatatag
Auricularia_auriculajudae            aggaaggcagcaggcgcgcaaattacccaatcccgacacggggaggtagtgacaataaataacaatatag
Craterocolla_cerasi                  aggaaggcagcaggcgcgcaaattacccaatcccgacacggggaggtagtgacaataaataacaatatag
Phallus_impudicus                   aggaaggcagcaggcgcgcaaattacccaatcccgacacggggaggtagtgacaataaataacaatactg
Clavariadelphus_ligula              aggaaggcagcaggcgcgcaaattacccaatcccgacacggggaggtagtgacaataaataacaatatgg
Gloeophyllum_sepiarium              aggaaggcagcaggcgcgcaaattacccaatcccgacacggggaggtagtgacaataaataacaatatag
Sebacina_vermifera                  aggaaggcagcaggcgcgcaaattacccaatcccgacacggggaggtagtgacaataaataacaatatag
Pleurocybella_porrigens             aggaaggcagcaggcgcgcaaattacccaatcccgacacggggaggtagtgacaataaataacaagatag
Rickenella_fibula                   aggaaggcagcaggcgcgcaaattacccaatcccgacacggggaggtagtgacaataaataacaatatag
Hygrophoropsis_aurantiaca           aggaaggcagcaggcgcgcaaattacccaatcccgacacggggaggtagtgacaataaataacaatatag
Bondarzewia_guaitecasensis          aggaaggcagcaggcgcgcaaattacccaatcccgacacggggaggtagtgacaataaataacaatatag
Hygrophorus_chrysodon               aggaaggcagcaggcgcgcaaattacccaatcccgacacggggaggtagtgacaataaataacaatatag
Calocera_viscosa                    aggaaggcagcaggcgcgcaaattacccaatcccgacacggggaggtagtgacaataaataacaatacag
Dacryopinax_cf          aggaaggcagcaggcgcgcaaattacccaatcccgacacggggaggtagtgacaataaataacaatacag
Ceratobasidium_cornigerum           aggaaggcagcaggcgcgcaaattacccaatcccgacacggggaggtagtgacaataaataacaatatag
Piriformospora_indica               aggaaggcagcaggcgcgcaaattacccaatcccgacacggggaggtagtgacaataaataacaatatag
Arrhenia_auriscalpium               aggaaggcagcaggcgcgcaaattacccaatcccgacacggggaggtagtgacaataaataacaatatag
Gloeocantharellus_purpurascens      aggaaggcagcaggcgcgcaaattacccaatcccgacacggggaggtagtgacgataaataacaatgtgg
Athelia_epiphylla                   aggaaggcagcaggcgcgcaaattacccaatcccgacacggggaggtagtgacaataaataacaatatag
Agaricus_bisporus                   aggaaggcagcaggcgcgcaaattacccaatcccgacacggggaggtagtgacaataaataacaatatag
Tremella_mesenterica                aggaaggcagcaggcgcgcaaattacccaatcccgacacggggaggtagtgacaataaataacaatatag
Pleurotopsis_longinqua              aggaaggcagcaggcgcgcaaattacccaatcccgacacggggaggtagtgacaataaataacaatatag
Chroogomphus_rutilans               tggaaggcagcaggcgcgcaaattacccaatcccgacacggggaggtagtgacaataaataacaatatag
Clavulina_cristata                  aggaaggcagcaggcgcgcaaattacccaatcccgacacggggaggtagtgacaataaataacaatatag
Trichaptum_abietinum                aggaaggcagcaggcgcgcaaattacccaatcccgacacggggaggtagtgacaataaataacaatatag
Gomphidius_roseus                   tggaaggcagcaggcgcgcaaattacccaatcccgacacggggaggtagtgacaataaataacaatatag
Russula_ochroleuca                  cggaaggcagcaggcgcgcaaattacccaatcccgacacggggaggtagtgacaataaataacaatatag
Lactarius_glyciosmus                cggaaggcagcaggcgcgcaaattacccaatcccgacacggggaggtagtgacaataaataacaatatag
Gomphus_clavatus                    aggaaggcagcaggcgcgcaaattacccaatcccgacacggggaggtagtgacaataaataacaatatgg
Clathrus_archeri                    aggaaggcagcaggcgcgcaaattacccaatcccgacacggggaggtagtgacaataaataacaatacgg
Tylospora_fibrillosa                aggaaggcagcaggcgcgcaaattacccaatcccgacacggggaggtagtgacaataaataacaatatag
Phlebiella_vaga                     aggaaggcagcaggcgcgcaaattacccaatcccgatacggggaggtagtgacaataaataacaatatag
Corticium_roseum                    aggaaggcagcaggcgcgcaaattacccaatcccgacacggggaggtagtgacaataaataacaatatag
Hyphoderma_praetermissum            aggaaggcagcaggcgcgcaaattacccaatcccgacacggggaggtagtgacaataaataacaatatag
Neolentinus_lepideus                aggaaggcagcaggcgcgcaaattacccaatcccgacacggggaggtagtgacaataaataacaatatag
Amylostereum_chailletii             aggaaggcagcaggcgcgcaaattacccaatcccgacacggggaggtagtgacaataaataacaatatag
Cytidia_salicina                    aggaaggcagcaggcgcgcaaattacccaatcccgacacggggaggtagtgacaataaataacgatatag
Multiclavula_mucida                 aggaaggcagcaggcgcgcaaattacccaatcccgacacggggaggtagtgacaataaataacaatatag
Pseudotomentella_mucidula           aggaaggcagcaggcgcgcaaattacccaatcccgacacggggaggtagtgacaataaataacaatatag
Thelephora_caryophyllea             aggaaggcagcaggcgcgcaaattacccaatcccgacacggggaggtagtgacaataaataacaacgtag
Pseudohydnum_gelatinosum            aggaaggcagcaggcgcgcaaattacccaatcccgacacggggaggtagtgacaataaataacaatacag
Exidia_recisa                       aggaaggcagcaggcgcgcaaattacccaatcccgacacggggaggtagtgacaataaataacaatatag
Hyphodontia_nespori                 cgggaggcagcaggcgcgcaaattacccaatcccgacacggggaggtagtgacaataaataacaatgtag
Trechispora_farinacea               cggaaggcagcaggcgcgcaaattacccaatcccgacacggggaggtagtgacaataaataacaatacag
Phanerochaete_sordida               aggaaggcagcaggcgcgcaaattacccaatcccgacacggggaggtagtgacaataaataacaatatag
Podoserpula_sp                      aggaaggcagcaggcgcgcaaattacccaatcccgacacggggaggtagtgacaataaataacaatatag
Ramaria_stricta                     aggaaggcagcaggcgcgcaaattacccaatcccgacacggggaggtagtgacaataaataacaatatgg
Chrysomphalina_aurantiaca           aggaaggcagcaggcgcgcaaattacccaatcccgacacggggaggtagtgacaataaataacaatatag
Ramariopsis_tenuiramosa             aggaaggcagcaggcgcgcaaattacccaatcccgacacggggaggtagtgacaataaataacaatatat
Colacogloea_peniophorae             aggaacgcagcaggcgcgcaaattatcccctggcaacacgccgagatagtgacaataaataacaatgcag
Agaricostilbum_pulcherrinum         aggtcagcagcaggcgcgcaaattatccactcgcaatacgcggagatagtgacaataaataacaatagag
Cystofilobasidium_capitatum         aggaaggcagcaggcgcgcaaattacccaatcccgacacggggaggtagtgacaataaataacaatatag
Bartheletia_paradoxa                aggaaggcagcaggcgcgcaaattacccaatcccgacacggggaggtagtgacaataaataacaatatag
Tilletia_olida                      aggaaggcagcaggcgcgcaaattacccaatcccgacacggggaggtagtgacaataaataacaatatag
Exobasidium_vaccinii                aggaaggcagcaggcgcgcaaattacccaatcccgacacggggaggtagtgacaataaataacaatatag
Wallemia_sebi                       aggaaggcagcaggcgcgcaacttacccaatcccgacacggggaggtagtgacaataaataacaatacag
Infundibura_adhaerens              aggatagcagcaggcgcgcaaattacccaatcccgactcggggaggtagtgacaataaataacaatatag
Helicogloea_sp                     aggatagcagcaggcgcgcaaattacccaatcccgactcggggaggtagtgacaataaataacaatatag
Uleiella_chilensis                 aggaaggcagcaggcgcgcaaattacccaatcccgacacggggaggtagtgacaataaataacaatatag
Saccharomyces_cerevisae             aggaaggcagcaggcgcgcaaattacccaatcctgacacagggaggtagtgacaatatataacgatacag
Candida_sake                        aggaaggcagcaggcgcgcaaattacccaatcccgacacggggaggtagtgacaataaataacgatacag
Taphrina_populina                   aggaaggcagcaggcgcgcaaattacccaatcccgacacggggaggtagtgacaataaataacgatgcag
Suillus_pictus tggaaggcagcaggcgcgcaaattacccaatcccgacacggggaggtagtgacaataaataacaatatag
Panellus_stipticus          aggaaggcagcaggcgcgcaaattacccaatcccgacacggggaggtagtgacaataaataacaatatag
Microstroma_juglandis       aggaaggcagcaggcgcgcaaattacccaatcccaacacggggaggtagtgacaatacgtaacaatatag
Malassezia_furfur               aggaaggcagcaggcgcgcaaattacccaatcccgacacggggaggtagtgacaatatgtaacaatatac
Ustanciosporium_standleyanum              aggaaggcagcaggcgcgcaaattacccaatcccgacacggggaggtagtgacaataaataacaatgcaa
Moesziomyces_bullatus              aggaaggcagcaggcgcgcaaattacccaatcccgacacggggaggtagtgacaataaataacaatgcag
Pseudozyma_flocculosa               aggaaggcagcaggcgcgcaaattacccaatcccgacacggggaggtagtgacaataaataacaatgcag
Schizonella_melanogramma              aggaaggcagcaggcgcgcaaattacccaatcccgacacggggaggtagtgacaataaataacaatgcag
Sporisorium_reilianum              aggaaggcagcaggcgcgcaaattacccaatcccgacacggggaggtagtgacaataaataacaatgcag

Ustilago_maydis                      ggcccttttgggtcttgtaattggaatgagtacaatttaaatcccttaacgaggaacgattggagggcaa
Geastrum_sessile                     ggctcatacgggtcccataattggaatgagtacaatttaaatcccttaacgaggaacaattggagggcaa
Plicaturopsis_crispa                 ggctctttcgggtcttataattggaatgagtacaatttaaatcccttaacgaggaacaattggagggcaa
Amphinema_byssoides                  ggctctttcgggtcttataattggaatgagtacaatttaaatcccttaacgaggaacaattggagggcaa
Phellinus_igniarus                   ggctcttttgggtcttataattggaatgagtacaatttaaatcccttaacgaggaacaattggagggcaa
Myxarium_grilletii                   ggctcttttgggtcttataattggaatgagtacaatttaaatcccttaacgaggaacaattggagggcaa
Trametes_gibbosa                     ggctctttcgggtctcataattggaatgagtacaatttaaatctcttaacgaggaacaattggagggcaa
Hymenochaete_rubiginosa              ggctcttttgggtcttataattggaatgagtacaatttaaatcccttaacgaggaacaattggagggcaa
Sarcodon_imbricatus                  ggccctttcgggtcttataattggaatgagtacaatttaaatcccttaacgaggaacaattggagggcaa
Hygrocybe_conica                     ggcccctttgggtcatataattgcaatgagtacaatttaaatcccttaacgaggatcaattggagggcaa
Hydnellum_peckii                     ggccctttcgggtcttataattggaatgagtacaatttaaatcccttaacgaggaacaattggagggcaa
Sebacina_incrustans                  ggctcttttgggtcctataattggaatgagtacaatttaaatcccttaacgaggaacaattggagggcaa
Basidiodendron_grandinioides         ggctcttttgggtcttataattgtaatgagtacaatttaaatcccttaacgaggaacaattggagggcaa
Sparassis_crispa                     ggccctttcgggtcttataattggaatgagtacaatttaaatcccttagcgaggaacgattggagggcaa
Albatrellus_ovinus                   ggctcttttgggtcttataattggaatgagtacaatttaaatcccttaacgaggaacgattggagggcaa
Boletus_edulis                       ggctctttcgggtcttataattggaatgagtacaatttaaatctcttaacgaggaacaattggagggcaa
Auricularia_auriculajudae            ggctcttttgggtcttataattggaatgagtacaatttaaatcccttaacgaggaacaattggagggcaa
Craterocolla_cerasi                  ggctcttttgggtcttataattggaatgagtacaatttaaatcccttaacgaggaacaattggagggcaa
Phallus_impudicus                   ggctctttcgggtctagtaattggaatgagtacaatttaaatcccttaacgaggaacaattggagggcaa
Clavariadelphus_ligula              ggctcatttgggtcccataattggaatgagtacaatttaaatcccttaacgaggaaccattggagggcaa
Gloeophyllum_sepiarium              ggctctttcgggtcttataattggaatgagtacaatttaaatcccttaacgaggaacaattggagggcaa
Sebacina_vermifera                  ggctctattgggtcttataattggaatgagtacaatttaaaccccttaacgaggaacaattggagggcaa
Pleurocybella_porrigens             ggctctcttgagtcatatcattggaatgagtacaatttaaatctcttaacgagtaacaattggagggcaa
Rickenella_fibula                   ggctcttttgggccttataattggaatgagtacaatttaaatcccttaacgaggaacaattggagggcaa
Hygrophoropsis_aurantiaca           ggctctttcgggtcttataattggaatgagtacaatttaaatctcttaacgaggaacaattggagggcaa
Bondarzewia_guaitecasensis          ggctcttttgggtcttataattggaatgagtacaatttaaatcccttaacgaggaacaattggagggcaa
Hygrophorus_chrysodon               ggctctttcgggtcttataattggaatgagtacaatttaaatcccttaacgaggaacaattggagggcaa
Calocera_viscosa                    ggctcttacgggtcttgtaattggaatgagtacaatttaaatcccttaacgaggaacaattggagggcaa
Dacryopinax_cf          ggctcttacgggtcttgtaattggaatgagtacaatttaaatcccttaacgaggaacaattggagggcaa
Ceratobasidium_cornigerum           ggctcttttgggtcttataattggaatgagtacaatttaaatcccttaacgaggaacaattggagggcaa
Piriformospora_indica               ggctctattgggtcttataattggaatgagtacaatttaaaccccttaacgaggaacaattggagggcaa
Arrhenia_auriscalpium               ggctcttttgggtcttataattggaatgagtgcaatttaaatccctcaacgaggaacaattggagggcaa
Gloeocantharellus_purpurascens      ggcccgttcgggcgtcataattgcgatgagtacaatttaaatcccttaacgaggaacaattggagggcaa
Athelia_epiphylla                   ggctcttttgggtcttataattggaatgagtacaatttaaatcccttaacgaggaacaattggagggcaa
Agaricus_bisporus                   ggctctttcgggtcttataattggaatgagtacaatttaaatcccttaacgaggaacaattggagggcaa
Tremella_mesenterica                ggctctattgggtcttataattggaatgagtacaatttaaatcccttaacgaggaacaactggagggcaa
Pleurotopsis_longinqua              ggctctttcgggtcttataattggaatgagtacaatttaaatcccttaacgaggaacaattggagggcaa
Chroogomphus_rutilans               ggctctttagggtcttataattggaatgagtacaattcaaatctcttaacgaggaacaattggagggcaa
Clavulina_cristata                  ggctcttttgggtcttataattggaatgagtacaacttaaatcccttaacgaggaacaattggagggcaa
Trichaptum_abietinum                ggctcttttgggtcttataattggaatgagtacaatttaaatcccttaacgaggaacaattggagggcaa
Gomphidius_roseus                   ggctcttttgggtcttataattggaatgagtacaattcaaatctcttaacgaggaacaattggagggcaa
Russula_ochroleuca                  ggcccttttgggtcttataattggaatgagtacaatttaaatccgttaacgaggaacaattggagggcaa
Lactarius_glyciosmus                ggccctttcgggtcttataattggaatgagtacaatttaaatccgttaacgaggaacaattggagggcaa
Gomphus_clavatus                    ggctcatttgggtcccataattggaatgagtacaatttaaatcccttaacgaggaacaattggagggcaa
Clathrus_archeri                    ggctctttcgggtctcgtaattggaatgagtacaatttaaatcccttaacgaggaacaattggagggcaa
Tylospora_fibrillosa                ggctctttcgggtcttataattggaatgagtacaatttaaatcccttaacgaggaacaattggagggcaa
Phlebiella_vaga                     gactctattgggtcttataattggaatgagtacaatttaaatcccttaacgaggaacaattggagggcaa
Corticium_roseum                    ggctcttttgggtcttataattggaatgagtacaatttaaatcccttaacgaggaacaattggagggcaa
Hyphoderma_praetermissum            ggctcttttgggtcttataattggaatgagtacaatttaaatcccttaacgaggaacaattggagggcaa
Neolentinus_lepideus                ggctctttcgggtcttataattggaatgagtacaatttaaatcccttaacgaggaacaattggagggcaa
Amylostereum_chailletii             ggctctattgggtcttataattggaatgagtacaatttaaatcccttaacgaggaacaattggagggcaa
Cytidia_salicina                    ggctctttcgggtcttataattggaatgagtacaatttaaatcccttaacgaggaacaattggagggcaa
Multiclavula_mucida                 ggctcttttgggtcttataattggaatgagtacaatttaaatcccttaacgaggaacaattggagggcaa
Pseudotomentella_mucidula           ggctctttcgggtcttataattggaatgagtacaatttaaatcccttaacgaggaacaattggagggcaa
Thelephora_caryophyllea             ggcccttttgggtcctacgattggaatgagtacaatttaaatcccttaacgaggaacaattggagggcaa
Pseudohydnum_gelatinosum            ggctcttttgggtcttgtaattggaatgagtacaatttaaatcccttaacgaggaacaattggagggcaa
Exidia_recisa                       ggctcttttgggtcttataattggaatgagtacaatttaaatcccttaacgaggaacaattggagggcaa
Hyphodontia_nespori                 ggctcttatgggtcttacaattggaatgagtacaatttaaatctcttaacgagaaacaattggagggcaa
Trechispora_farinacea               ggtccttttgggtcctgtaattggaatgagtacaatttaaataccttaacgaggaacaattggagggcaa
Phanerochaete_sordida               ggctctttcgggtcttataattggaatgagtacaatttaaatctcttaacgaggaacaattggagggcaa
Podoserpula_sp                      ggctcttttgggtcttataattggaatgagtacaatttaaatccgttaacgaggaacaattggagggcaa
Ramaria_stricta                     ggctcttttgggtgccataattggaatgagtacaatttaaatcccttaacgaggaacaattggagggcaa
Chrysomphalina_aurantiaca           ggctcttttgggtcttataattggaatgagtacaatttaaatcccttaacgaggaacaattggagggcaa
Ramariopsis_tenuiramosa             ggctcctttgagtcttataattggaatgagtacaatttaaatcccttaacgagtaacaattggagggcaa
Colacogloea_peniophorae             ggcccttacgggtcttgcaattggaatgagtacaatttaaatcccttaacgaggatccattggagggcaa
Agaricostilbum_pulcherrinum         ggctcttttgggtcttctaattggaatgagtacaatctaaatcccttaacgaggatcaattggagggcaa
Cystofilobasidium_capitatum         ggctc-tatgggtcttataattggaatgagtacaatttaaatcccttaacgaggaacaattggagggcaa
Bartheletia_paradoxa                ggcccttttgggtcttataattggaatgagtacaatttaaatcccttaacgaggaacaattggagggcaa
Tilletia_olida                      ggctttta-aagtcttataattggaatgagtacaatttaaatcccttaacgaggaacaattggagggcaa
Exobasidium_vaccinii                ggctttcataggtcttataattggaatgagtacaatttaaatcccttaacgaggaacaattggagggcaa
Wallemia_sebi                       ggctcttttgggtcttgtaattggaatgagtacaatttaaataccttaacgaggaacaattggagggcaa
Infundibura_adhaerens              ggcccttatgggtcttataattggaatgagaacaatttaaaccccttaacgaggatcaattggagggcaa
Helicogloea_sp                     ggcccttatgggtcttataattggaatgagtacaatttaaaccccttaacgaggatcaattggagggcaa
Uleiella_chilensis                 ggcttttataggtcttataattggaatgagtacaatttaaatcccttaacgaggaacaattggagggcaa
Saccharomyces_cerevisae             ggccttt---ggtcttgtaattggaatgagtacaatgtaaataccttaacgaggaacaattggagggcaa
Candida_sake                        ggcccttatgggtcttgtaattggaatgagtacaatgtaaataccttaacgaggaacaattggagggcaa
Taphrina_populina                   ggccctttcgggtcttgtaattggaatgagtacaatgtaaataccttaacgaggaacaattggagggcaa
Suillus_pictus ggctctttcgggtcttataattggaatgagtacaattcaaatctcttaacgaggaacgattggagggcaa
Panellus_stipticus          ggctctttcgggtcttataattggaatgagtacaatttaaatctcttaacgaggaacaattggagggcaa
Microstroma_juglandis       ggcttttacaggtcttataattggaatgagtacaatttaaatcccttaacgaggaacaattggagggcaa
Malassezia_furfur               ggcc--tttaggtcgtataattggaatgagtacaatttaaatcccttaacgaggaacaattggagggcaa
Ustanciosporium_standleyanum              ggctcttttgggtcttgtaattggaatgagtacaatttaaatcccttaacaaggaacgattggagggcaa
Moesziomyces_bullatus              ggcccttttgggtcttgtaattggaatgagtacaatttaaatcccttaacgaggaacgattggagggcaa
Pseudozyma_flocculosa               ggcccttttgggtcttgtaattggaatgagtacaatttaaatcccttaacgaggaacgattggagggcaa
Schizonella_melanogramma              ggctcttttgggtcttgtaattggaatgagtacaatttaaatcccttaacgaggaacgattggagggcaa
Sporisorium_reilianum              ggcccttttgggtcttgtaattggaatgagtacaatttaaatcccttaacgaggaacgattggagggcaa

Ustilago_maydis                      gtctggtgccagcagccgcggtaattccagctccaatagcgtatattaaagttgttgcagttaaaaagct
Geastrum_sessile                     gtctggtgccagcagccgcggtaattccagctccaatagcgtatattaaagttgttgccgttaaaaagct
Plicaturopsis_crispa                 gtctggtgccagcagccgcggtaattccagctccaatagcgtatattaaagttgttgcagttaaaaagct
Amphinema_byssoides                  gtctggtgccagcagccgcggtaattccagctccaatagcgtatattaaagttgttgcagttaaaaagct
Phellinus_igniarus                   gtctggtgccagcagccgcggtaattccagctccaatagcgtatattaaagttgctgcagttaaaaagct
Myxarium_grilletii                   gtctggtgccagcagccgcggtaattccagctccaatagcgtatattaaagttgttgcagttaaaaagct
Trametes_gibbosa                     gtctggtgccagcagccgcggtaattccagctccaatagcgtatattaaagttgttgcagttaaaaagct
Hymenochaete_rubiginosa              gtctggtgccagcagccgcggtaattccagctccaatagcgtatattaaagttgttgcagttaaaaagct
Sarcodon_imbricatus                  gtctggtgccagcagccgcggtaattccagctccaatagcgtatattaaagttgttgcagttaaaaagct
Hygrocybe_conica                     gtctggtgccagcagccgcggtaattccagctccaatagcgtatattaaagttgttgcagttaaaaagct
Hydnellum_peckii                     gtctggtgccagcagccgcggtaattccagctccaatagcgtatattaaagttgttgcagttaaaaagct
Sebacina_incrustans                  gtctggtgccagcagccgcggtaattccagctccaatagcgtatattaaagttgttgcagttaaaaagct
Basidiodendron_grandinioides         gtctggtgccagcagccgcggtaattccagctccaatagcgtatattaaagttgttgcagttaaaaagct
Sparassis_crispa                     gtctggtgccagcagccgcggtaattccagctccaatagcgtatattaaagttgttgcagttaaaaagct
Albatrellus_ovinus                   gtctggtgccagcagccgcggtaattccagctccaatagcgtatattaaagttgttgcagttaaaaagct
Boletus_edulis                       gtctggtgccagcagccgcggtaattccagctccaatagcgtatattaaagttgttgcagttaaaaagct
Auricularia_auriculajudae            gtctggtgccagcagccgcggtaattccagctccaatagcgtatattaaagttgttgcagttaaaaagct
Craterocolla_cerasi                  gtctggtgccagcagccgcggtaattccagctccaatagcgtatattaaagttgttgcagttaaaaagct
Phallus_impudicus                   gtctggtgccagcagccgcggtaattccagctccaatagcgtatattaaagttgttgccgttaaaaagct
Clavariadelphus_ligula              gtctggtgccagcagccgcggtaattccagctccaatagcgtatattaaagttgttgccgttaaaaagct
Gloeophyllum_sepiarium              gtctggtgccagcagccgcggtaattccagctccaatagcgtatattaaagttgttgcagttaaaaagcc
Sebacina_vermifera                  gtctggtgccagcagccgcggtaattccagctccaatagcgtatattaaagttgttgcagttaaaaagct
Pleurocybella_porrigens             gtctggtgccagcagccgcggtaattccagctccaatagcgtatattaaagttgttgcagttaaaaagct
Rickenella_fibula                   gtctggtgccagcagccgcggtaattccagctccaatagcgtatattaaagttgttgcagttaaaaagct
Hygrophoropsis_aurantiaca           gtctggtgccagcagccgcggtaattccagctccaatagcgtatattaaagttgttgcagttaaaaagct
Bondarzewia_guaitecasensis          gtctggtgccagcagccgcggtaattccagctccaatagcgtatattaaagttgttgcagttaaaaagct
Hygrophorus_chrysodon               gtctggtgccagcagccgcggtaattccagctccaatagcgtatattaaagttgttgcagttaaaaagct
Calocera_viscosa                    gtctggtgccagcagccgcggtaattccagctccaatagcgtatattaaagttgttgcagttaaaaagct
Dacryopinax_cf          gtctggtgccagcagccgcggtaattccagctccaatagcgtatattaaagttgttgcagttaaaaagct
Ceratobasidium_cornigerum           gtctggtgccagcagccgcggtaattccagctccaatagcgtatattaaagttgttgcagttaaaaagct
Piriformospora_indica               gtctggtgccagcagccgcggtaattccagctccaatagcgtatattaaagttgttgcagttaaaaagct
Arrhenia_auriscalpium               gtctggtgccagcagccgcggtaattccagctccaatagcgtatattaaagttgttgcagttaaaaagct
Gloeocantharellus_purpurascens      gtctggtgccagcagccgcggtaattccagctccaatagcgtatattaaagttgttgccgttaaaaagct
Athelia_epiphylla                   gtctggtgccagcagccgcggtaattccagctccaatagcgtatattaaagttgttgcagttaaaaagct
Agaricus_bisporus                   gtctggtgccagcagccgcggtaattccagctccaatagcgtatattaaagttgttgcagttaaaaagcc
Tremella_mesenterica                gtctggtgccagcagccgcggtaattccagctccagtagcgtatattaaagttgttgcagttaaaaagct
Pleurotopsis_longinqua              gtctggtgccagcagccgcggtaattccagctccaatagcgtatattaaagttgttgcagttaaaaagct
Chroogomphus_rutilans               gtctggtgccagcagccgcggtaattccagctccaatagcgtatattaaagttgttgcagttaaaaagct
Clavulina_cristata                  gtctggtgccagcagccgcggtaattccagctccaatagcgtatattaaagttgttgcagttaaaaagct
Trichaptum_abietinum                gtctggtgccagcagccgcggtaattccagctccaatagcgtatattaaagttgttgcagttaaaaagct
Gomphidius_roseus                   gtctggtgccagcagccgcggtaattccagctccaatagcgtatattaaagttgttgcagttaaaaagct
Russula_ochroleuca                  gtctggtgccagcagccgcggtaattccagctccaatagcgtatattaaagttgttgcagttaaaaagct
Lactarius_glyciosmus                gtctggtgccagcagccgcggtaattccagctccaatagcgtatattaaagttgttgcagttaaaaagct
Gomphus_clavatus                    gtctggtgccagcagccgcggtaattccagctccaatagcgtatattaaagttgttgccgttaaaaagct
Clathrus_archeri                    gtctggtgccagcagccgcggtaattccagctccaatagcgtatattaaagttgttgccgttaaaaagct
Tylospora_fibrillosa                gtctggtgccagcagccgcggtaattccagctccaatagcgtatattaaagttgttgcagttaaaaagct
Phlebiella_vaga                     gtctggtgccagcagccgcggtaattccagctccaatagcgtatattaaagttgttgcagttaaaaagct
Corticium_roseum                    gtctggtgccagcagccgcggtaattccagctccaatagcgtatattaaagttgttgcagttaaaaagcc
Hyphoderma_praetermissum            gtctggtgccagcagccgcggtaattccagctccaatagcgtatattaaagttgttgcagttaaaaagct
Neolentinus_lepideus                gtctggtgccagcagccgcggtaattccagctccaatagcgtatattaaagttgttgcagttaaaaagcc
Amylostereum_chailletii             gtctggtgccagcagccgcggtaattccagctccaatagcgtatattaaagttgttgcagttaaaaagct
Cytidia_salicina                    gtctggtgccagcagccgcggtaattccagctccaatagcgtatattaaagttgttgcagttaaaaagcc
Multiclavula_mucida                 gtctggtgccagcagccgcggtaattccagctccaatagcgtatattaaagttgttgcagttaaaaagct
Pseudotomentella_mucidula           gtctggtgccagcagccgcggtaattccagctccaatagcgtatattaaagttgttgcagttaaaaagct
Thelephora_caryophyllea             gtctggtgccagcagccgcggtaattccagctccaatagcgtatattaaagttgttgcagttaaaaagct
Pseudohydnum_gelatinosum            gtctggtgccagcagccgcggtaattccagctccaatagcgtatattaaagttgttgcagttaaaaagct
Exidia_recisa                       gtctggtgccagcagccgcggtaattccagctccaatagcgtatattaaagttgttgcagttaaaaagct
Hyphodontia_nespori                 gtctggtgccagcagccgcggtaattccagctccaatagcgtatattaaagttgttgcagttaaaacgct
Trechispora_farinacea               gtctggtgccagcagccgcggtaattccagctccaatagcgtatattaaagttgttgcagttaaaaagcc
Phanerochaete_sordida               gtctggtgccagcagccgcggtaattccagctccaatagcgtatattaaagttgttgcagttaaaaagct
Podoserpula_sp                      gtctggtgccagcagccgcggtaattccagctccaatagcgtatattaaagttgttgcagttaaaaagct
Ramaria_stricta                     gtctggtgccagcagccgcggtaattccagctccaatagcgtatattaaagttgttgccgttaaaaagct
Chrysomphalina_aurantiaca           gtctggtgccagcagccgcggtaattccagctccaatagcgtatattaaagttgttgcagttaaaaagct
Ramariopsis_tenuiramosa             gtctggtgccagcagccgcggtaattccagctccaatagcgtatattaaagttgttgcagttaaaaagct
Colacogloea_peniophorae             gtctggtgccagcagccgcggtaattccagctccaatagcgtatattaaagttgttgccgttaaaaagct
Agaricostilbum_pulcherrinum         gtctggtgccagcagccgcggtaattccagctccaatagcgtatattaaatttgctgtggttaaaaagct
Cystofilobasidium_capitatum         gtctggtgccagcagccgcggtaattccagctccaatagcgtatattaaagttgttgcagttaaaaagct
Bartheletia_paradoxa                gtctggtgccagcagccgcggtaattccagctccaatagcgtatattaaagttgttgcagttaaaaagct
Tilletia_olida                      gtctggtgccagcagccgcggtaattccagctccaatagcgtatattaaagttgttgcagttaaaaagct
Exobasidium_vaccinii                gtctggtgccagcagccgcggtaattccagctccaatagcgtatattaaagttgttgcagttaaaaagct
Wallemia_sebi                       gtctggtgccagcagccgcggtaattccagctccaatagcgtatattaaagttgttgctattaaaaagcc
Infundibura_adhaerens              gtctggtgccagcagccgcggtaattccagctccaatagcgtatattaaagttgttgccgttaaaaagct
Helicogloea_sp                     gtctggtgccagcagccgcggtaattccagctccaatagcgtatattaaagttgttgccgttaaaaagct
Uleiella_chilensis                 gtctggtgccagcagccgcggtaattccagctccaatagcgtatattaaagttgttgcagttaaaaagct
Saccharomyces_cerevisae             gtctggtgccagcagccgcggtaattccagctccaatagcgtatattaaagttgttgcagttaaaaagct
Candida_sake                        gtctggtgccagcagccgcggtaattccagctccaaaagcgtatattaaagttgttgcagttaaaaagct
Taphrina_populina                   gtctggtgccagcagccgcggtaattccagctccaagagcgtatattaaagttgttgcagttaaaaagct
Suillus_pictus gtctggtgccagcagccgcggtaattccagctccaatagcgtatattaaagttgttgcagttaaaaagct
Panellus_stipticus          gtctggtgccagcagccgcggtaattccagctccaatagcgtatattaaagttgttgcagttaaaaagct
Microstroma_juglandis       gtctggtgccagcagccgcggtaattccagctccaatagcgtatattaaagttgttgcagttaaaaagct
Malassezia_furfur               gtctggtgccagcagccgcggtaattccagctccaatagcgtatattaaagttgttgcagttaaaaagct
Ustanciosporium_standleyanum              gtctggtgccagcagccgcggtaattccagctccaatagcgtatattaaagttgttgcagttaaaaagct
Moesziomyces_bullatus              gtctggtgccagcagccgcggtaattccagctccaatagcgtatattaaagttgttgcagttaaaaagct
Pseudozyma_flocculosa               gtctggtgccagcagccgcggtaattccagctccaatagcgtatattaaagttgttgcagttaaaaagct
Schizonella_melanogramma              gtctggtgccagcagccgcggtaattccagctccaatagcgtatattaaagttgttgcagttaaaaagct
Sporisorium_reilianum              gtctggtgccagcagccgcggtaattccagctccaatagcgtatattaaagttgttgcagttaaaaagct

Ustilago_maydis                      cgtagttgaagtttggtctcggacgctgggtctgcttcattgcatgtacttggcgtccgagacttccttc
Geastrum_sessile                     cgtagttgaacttt-catgggctcacgcggtctgcctcacggcaagtactgtgtgggctcgtgctcctgg
Plicaturopsis_crispa                 cgtagttgaacttcagacctggccgggtggtccgcttaacggcgtgtactgtccggccgggccttacctc
Amphinema_byssoides                  cgtagttgaacttcgggcctggctgggtggtccgcctaacggcgtgtactgtctggccgggccttacctc
Phellinus_igniarus                   cgtagttgaacttcaggccttgccgggcggtccgcttaacggcgagtactgtcgggcggggccttacctc
Myxarium_grilletii                   cgtagttgaacttcaggtctggctggtcggtccgcctcacggtgtgtactgttcggctgggtcttacctc
Trametes_gibbosa                     cgtagttgaacttcagacctggccgggcggtccgcctaacggtgtgtactgtctggctgggtcttacctc
Hymenochaete_rubiginosa              cgtagttgaagttcaggcctggccgggcggtctgcctaacggcacgtactgtctggctgggtcttacctc
Sarcodon_imbricatus                  cgtagttgaacttcagatctggccggatggtctgcctaacggtatgtactgtctggctgggccttacctc
Hygrocybe_conica                     cgtagttgaacttcagacctggccaggtggtccgccttacggtgtgtactgtctggccaggccttacctc
Hydnellum_peckii                     cgtagttgaacttcagacctggccggatggtctgcctcacggtatgtactgtctggccgggccttacctc
Sebacina_incrustans                  cgtagttgaacttcgaacgtggctgggcggtccgcctcaccgcgtgtactgtctggccgtgttctctttc
Basidiodendron_grandinioides         cgtagttgaacttcagactcggcaaggcggtccgcctcacggcgagtactgtcgggctgggtcttacctc
Sparassis_crispa                     cgtagttgaacttcagactcggccgcgcggtccgcctaacggtgtgtactgtgcggttgggtcttacctc
Albatrellus_ovinus                   cgtagttgaacttcagacctggccgggtggtctgcctaacggtatgtactgcctggccgggccttacctc
Boletus_edulis                       cgtagttgaactttgggcctggacggagggtccgccgcaaggcgtgtactgtccggccgggcctttcctc
Auricularia_auriculajudae            cgtagttgaacttcagacctggccgggcggtccgccgcaaggtgtgtactgtctggctgggccttacctc
Craterocolla_cerasi                  cgtagttgaacttcaggcctggtcgggcggtccgcctcacggcgtgtactgtctggccgggccttacttc
Phallus_impudicus                   cgtagttgaatttc-cgcggactcgcggggtccgcctcgcggtgagtacttcgcgggtccgcgttccctg
Clavariadelphus_ligula              cgtagttgaacttc-cacggacccatgcggtctgcctcacggtatgtactgtgtgggtccgtgttccttg
Gloeophyllum_sepiarium              cgtagttgaacttcagacctggctgggcggtctgcctaacggtatgtactgtctggccgggtcttacctc
Sebacina_vermifera                  cgtagttgaacttcggacctggtacggtggtctgcctcacggtgtgtactgctggaccgggttctacctc
Pleurocybella_porrigens             cgtagttgaacttcagacctggtcgggcggtccgcctcacggcgtgtactgtttgactgggccttacctc
Rickenella_fibula                   cgtagttgaacttcagacctggctgggcggtctgcctaacggtatgtactgtctggccgggccttacctc
Hygrophoropsis_aurantiaca           cgtagttgaactttgggcctgggtgggcggtccgcctcgcggcgtgtactgtctggctgggcctttcctc
Bondarzewia_guaitecasensis          cgtagttgaacttcagacctggccgggcggtctgcctaacggtatgtactgtctggctgggccttacctc
Hygrophorus_chrysodon               cgtagttgaacttcagacctggtcgggcggtctgcttaacggcatgtactgtctgactgggccttacctc
Calocera_viscosa                    cgtagtcgaacttcggaccccgggcttcggtccgcctcacggcgagtactgatgtgcggggccttacttc
Dacryopinax_cf          cgtagtcgaacttcaggcctcgcctttcggtccgcctcacggcgagtactgttcggcggggtcttacctc
Ceratobasidium_cornigerum           cgtagttgaacttcaggcctggtcgggcggtctgcctcacggtatgtactgtctgactgggtcttacctc
Piriformospora_indica               cgtagttgaacttcgaacctggttaggtggtctgccttacggtacgtactgctcggccgggttctacctc
Arrhenia_auriscalpium               cgtagttgaacttcagacctggctgggcggtccgcctcacggcgagtactgtctggctgggccttacctc
Gloeocantharellus_purpurascens      cgtagttgaacttc-catgggctcaggcggtccgcctcgcggcacgtacggt----ctgggcccgtgcgg
Athelia_epiphylla                   cgtagttgaacttcgggcctggccgggcggtccgcctaacggcgtgtactgtctggccgggccttacctc
Agaricus_bisporus                   cgtagttgaacttcaggcctggtggggtggtccgcttaacggcgtgtactgctctgctgggtcttacctc
Tremella_mesenterica                cgtagtcgaacttcaggctcgatgggatggtctgccttacggtatgtactgtttcgtcgggtcttacctc
Pleurotopsis_longinqua              cgtagttgaacttcaggcctggctgggcggtccgcctcacggcgtgtactgtctggctgggtcttacctc
Chroogomphus_rutilans               cgtagttgaactttgagctcgcccgggcggtccgcctcacggcgtgtactgtctgggtgggcttttcctc
Clavulina_cristata                  cgtagttgaacttcagccctggccgggcggtctgcctcacggtatgtactgtctggctgaggcttacctt
Trichaptum_abietinum                cgtagttgaacttcagacctggccgggcggtctgcctcacggtatgtactgtttggccgggtcttacctc
Gomphidius_roseus                   cgtagttgaactttgagcttgcctgggtggtccgcctcacggcgtgtactgtctgggtgggcttttcctc
Russula_ochroleuca                  cgtagttgaacttcagatctgaccgggcggtccgcctaacggtgtgtactgtctggccgggtcttacctc
Lactarius_glyciosmus                cgtagttgaacttcagacctggccgggcggtccgcctaacggtgtgtactgtctggctgggccttacctc
Gomphus_clavatus                    cgtagttgaacttt-cacgggctcacgcggtctgcctcacggcaagtactgtgtgggtctgtgctccttg
Clathrus_archeri                    cgtagttgaacttc-cacgggcgcgctcggtccgcctcacggcgtgtactttgcgggcccgtgttccctg
Tylospora_fibrillosa                cgtagttgaacttcggrcctggccgggcggtccgcctaacggcgtgtactgtctggctgggccttacctc
Phlebiella_vaga                     cgtagttgaacttcaggcctggctggacggtccgcctaacggtgtgtactgtctggctgggtcttacctc
Corticium_roseum                    cgtagttgaacttcagacgtggctgggtggtccgcctmacggtgtgtactgttcggccgtgtcttacctc
Hyphoderma_praetermissum            cgtagttgaacttcagacctggctgggcggtctgcctcacggtttgtactgtctggccgggtcttacctc
Neolentinus_lepideus                cgtagttgaacttcagacctggctgggcggtctgcctaacggtatgtactgtctggccgggtcttacctc
Amylostereum_chailletii             cgtagttgaacttcagacctggcttggcggtccgcctcacggtgtgtactgtcgagctgggccttacctc
Cytidia_salicina                    cgtagttgaacttcagacctggccgggcggtccgcctcacggtgtgtactgtctggccgggccttacctc
Multiclavula_mucida                 cgtagttgaacttcagcgttggctgggcggtctgcctcacggtatgtactgtctggctgatgcttacctt
Pseudotomentella_mucidula           cgtagttgaacttcagacctggccggatggtctgcctaacggtatgtactgtctggctgggccttacctc
Thelephora_caryophyllea             cgtagttgaacttcagacctggctggatggtctgccgaaaggtatgtactgtccggctgggccttacctc
Pseudohydnum_gelatinosum            cgtagttgaacttcggacctggccgggcggtccgcctcacggcgtgtactgtctggctgagtcttacctc
Exidia_recisa                       cgtagttgaacttcagacctggccgggcggtccgcctaacggtgtgtactgtctggctgggccttacctc
Hyphodontia_nespori                 cgtagttgaacttcaggctcggtgggatggtctgcctaacggtatgtactgtcctgctgggtcttacctc
Trechispora_farinacea               cgtagtcgaacttcagacctggccgggcggtctgcctcacggtacgtactgtccggctgggccttacctc
Phanerochaete_sordida               cgtagttgaacttcaggcctggctgggcggtctgcctaacggtatgtactgtctggctgggtcttacctc
Podoserpula_sp                      cgtagttgaacttcagacctggtctggcggtccgcctaacggtgtgtactgtcagactgggccttacctc
Ramaria_stricta                     cgtagttgaacttc-cacggacccacgcggtctgcctcacggcaagtactgtgtgggtccgtgctccttg
Chrysomphalina_aurantiaca           cgtagttgaacttcagacttggctgggcggtccgcttaacggcgtgtactgtctggctgggtcttacctc
Ramariopsis_tenuiramosa             cgtagttgaacttcagatttggtcgggtggtccgcttaacggcgtgtactgcttggctgggtcttgtctc
Colacogloea_peniophorae             cgtagtcgaacttcggcccctgctggccggtccgccttatggtgtgtacttctcagtgggggcttacctc
Agaricostilbum_pulcherrinum         cgtagtcgaacttcggccaccgcaggccggtccgcctttgggtgtgtactgcccgtggtggcttcacttc
Cystofilobasidium_capitatum         cgtagttgaacttcaggtctggtgggccggtccgcctcacggtgtgtactggtcgactggaccttacctc
Bartheletia_paradoxa                cgtagttgaacttcagacttggtcgggcggtccgcctcacggcgtgtactgtctgaccgagtctttcctc
Tilletia_olida                      cgtagttgaacttcagacctggccggtcggtccgcctcacggcgtgtactgcttggccgggtcttctctc
Exobasidium_vaccinii                cgtagttgaacttcaggcctggtcgttcggtccgcctcacggcgtgtactgtatgactgggccttccttc
Wallemia_sebi                       cgtagttgaatttgaggagtaaagtttaggtccattgaaagatgagtactttaactttattccttccctt
Infundibura_adhaerens              cgtagtcgaacttcgaccactgcctgccggtccgccttttggtgtgtactgtttggcggtggtttacctc
Helicogloea_sp                     cgtagtcgaacttcggcctctgcctgctggtccgccttttggtgtgtactgttcggtggaggcttacctc
Uleiella_chilensis                 cgtagttgaatttcagtcctggccggtcggtccgcctcacggcgtgtactgtttggtcgggacttccctc
Saccharomyces_cerevisae             cgtagttgaactttgggcctgggcgggcggtctacct-atggtaagtactgcagggccgggtctttcctt
Candida_sake                        cgtagttgaaccttgggcttggttagccggtccgccttttggtgagtactgtctaaccgagcctttcctt
Taphrina_populina                   cgtagttgaaccttggaggcgccgtgccggtccgctt--aggcgagcactgggcggcgcctctttcctcc
Suillus_pictus cgtagttgaactttgagctcgtccggacggtccgcctcacggcgtgtactgtctgggcgggtttttcctc
Panellus_stipticus          cgtagttgaacttcagacctggtctagtggtccgcttaacagcgtgtactgctggactgggccttacctc
Microstroma_juglandis       cgtagttgaacttcaggcctggccggtcggtccgctttacggcgtgtactgtttggccgggccttccttc
Malassezia_furfur               cgtagttggattttgggcccggctgggcggtccgcttcacggcgtgtactgtccggctgggcctttcctc
Ustanciosporium_standleyanum              cgtagttgaagtttggtctcgggcgctgggtctgcttcattgcatgaattcggcacccgagacttccttc
Moesziomyces_bullatus              cgtagttgaagtttggtctcggacgctgggtctgcttcattgcatgtacttgacgtccgagacttccttc
Pseudozyma_flocculosa               cgtagttgaagtttggtctcggacgctgggtctgcttaattgcatgtacttgacgtccgagacttccttc
Schizonella_melanogramma              cgtagttgaagtttggtctcggatgctgggtctgcttaattgcaagtacttggcagccgagacttccttc
Sporisorium_reilianum              cgtagttgaagtttggtctcggacgctgggtctgcttaattgcatgtacttgacgtccgagacttccttc

Ustilago_maydis                      ctggtgaacggccgc--------cttcgggtggtccggaaccaggaccattactttgaaaaaattagagt
Geastrum_sessile                     gtggtgagccgtcatgtcgtttactcggtgtggcggggaaccacctctgttaccttgagaaaattagagt
Plicaturopsis_crispa                 ttggtgaaccggcgtgtccttcattgggcgcgtcggggaaccaggacttttaccttgagaaaattagagt
Amphinema_byssoides                  ttggtgagccggcgtgcccttcactgggtgcgtcggggaaccaggacttttaccttgagaaaattagagt
Phellinus_igniarus                   ttggtgaacgggcatgcccttcactgggtgtgtcggggaaccaggacttttaccttgagaaaattagagt
Myxarium_grilletii                   ttggtgaggcggcatgccctttactgggtgtgtcgcggaaccaggacttttaccttgagaaaattagagt
Trametes_gibbosa                     ttggtgagccggcatgtccttcattgggtgtgtcggggaaccaggacttttaccttgagaaaattagagt
Hymenochaete_rubiginosa              tcggtgagccagcatgcccttcactgggtgtgttggggaaccgagacttttaccttgagaaaattagagt
Sarcodon_imbricatus                  ttggtgagccagcatgtccttcactgggtgtgttggggaaccaggacttttaccttgagaaaattagagt
Hygrocybe_conica                     ttggtgaaccggcgtgccctttattgggtgcgtcggggaactaggacgattaccttgagaaaattagagt
Hydnellum_peckii                     ttggtgagccatcatgtccttcactgggtgtggtggggaaccaggacttttaccttgagaaaattagagt
Sebacina_incrustans                  ttggtgagccggcatgcccttcactgggtgtgttggggaaccaggacgtttaccttgagaaaattagagt
Basidiodendron_grandinioides         ttggtgagccggcatgcccttcgctgggtgtgtcgaggaaccaggactgttaccttgagaaaattagagt
Sparassis_crispa                     tcggtgaacgggcatgccctttgttgggtgtgtcggggaaccgagactgttaccttgagaaaattagagt
Albatrellus_ovinus                   ttggtgagccggcatgcccttcgctgggtgcgtcggggaaccaggacctttaccttgagaaaattagagt
Boletus_edulis                       ttggtgaaccggcgtgtccttcgctgggtgcgtcggggaaccaggacgtttaccttgagaaaattagagt
Auricularia_auriculajudae            ttggtgagccggcatgccctttactgggtgtgtcggggaaccaggacttttaccttgagaaaattagagt
Craterocolla_cerasi                  ttggtgagccggcatgccctttactgggtgtgtcggggaaccaggacttttaccttgagaaaattagagt
Phallus_impudicus                   gcggtgagccctgatgtcgtttgctcggcgtagagacgaaccgcctctgttaccttgagaaaattagagt
Clavariadelphus_ligula              gtggtgagcctcgatgccgttcgttcggtgtcttggtgaaccacctctgttaccttgagaaaattagagt
Gloeophyllum_sepiarium              ttggtgagccggcatgcccttyactgggtgtgtcggggaaccaggacttttaccttgagaaaattagagt
Sebacina_vermifera                  ttggtgagccggcatgcccttcactgggtgtgtcggggaaccaggacttttaccttgagaaaattagagt
Pleurocybella_porrigens             ttggtgaaccggcgtgccctttattgggtgcgtcggggaaccaggacttttaccttgagaaaattagagt
Rickenella_fibula                   ttggtgagccggcatgtcctttactgggtgtgtcggggaaccaggacttttaccttgagaaaattagagt
Hygrophoropsis_aurantiaca           ttggtgagccggcgtgccctttactgggtgcgtcggggaaccaggacttttaccttgagaaaattagagt
Bondarzewia_guaitecasensis          ttggtgagccggcatgcccttcactgggtgtgtcggggaaccaggacttttaccttgagaaaattagagt
Hygrophorus_chrysodon               ttggtgagccagcgtgccctttattgggtgcgttggggaaccaggacttttaccttgagaaaattagagt
Calocera_viscosa                    ttggtgagccggtatgctctttactgggtgtgccggggaaccaggactgttaccttgagaaaattagagt
Dacryopinax_cf          ttggtgagcccgcatgccttc--attggtgtgcgggggaaccaggacttttaccttgagaaaattagagt
Ceratobasidium_cornigerum           ttggtgagcctgcatgcccttcactgggtgtgtaggggaaccaggacttttaccttgagaaaattagagt
Piriformospora_indica               ttggtgagccggcatgtccttcactggatgtgtcggggaaccaggacttttaccttgagaaaattagagt
Arrhenia_auriscalpium               ttggtgaaccggcgtgccctttattgggtgcgtcggggaaccaggacttttaccttgagaaaattagagt
Gloeocantharellus_purpurascens      atgagcggccggtgaacccttgttgatccgtgttggtgaaccgcctctgttaccttgagaaaattagagt
Athelia_epiphylla                   ttggtgagccggcgtgccctttactgggtgcgtcggggaaccaggacttttaccttgagaaaattagagt
Agaricus_bisporus                   ttggtgagccggcgtggccttcactggttgcgtcggggaaccaggacttttaccttgagaaaattagagt
Tremella_mesenterica                ttggtgagcccgtatgcccttcactgggtgtgcggtggaaccaggaattttactttgaaaaaattagagt
Pleurotopsis_longinqua              ttggtgagccggcgtgccctttattgggtgcgtcggggaaccaagacttttaccttgagaaaattagagt
Chroogomphus_rutilans               ttggtgaatcggcgtgcccttcattgggtgcgtcggggaaccaggacttttaccttgagaaaattagagt
Clavulina_cristata                  ctggtgagcttgcatgccgtttattcggtgtgcgagggaaccaggacttttaccttgagaaaattagagt
Trichaptum_abietinum                ttggtgagccggcatgcccttcactgggtgtgtcggggaaccaggacctttaccttgagaaaattagagt
Gomphidius_roseus                   ttggtgaatcggtgtgccctttgctgggtgcatcggggaaccaggacttttaccttgagaaaattagagt
Russula_ochroleuca                  ttggtgagccggcatgcccttcactgggtgcgtcggggaaccaggacctttaccttgagaaaattagagt
Lactarius_glyciosmus                ttggtgagccggcatgcccttcactgggtgcgtcggggaaccaggacctttaccttgagaaaattagagt
Gomphus_clavatus                    gtggtgagccttgatgtcgttcgttcggtgtctcggtgaaccacctctgttaccttgagaaaattagagt
Clathrus_archeri                    gcggtgagctcggatgtcgttcgttcggcgtccgagtgaaccgcctctgttaccttgagaaaattagagt
Tylospora_fibrillosa                ttggtgagccggcgtgcccttcactgggtgcgtcggggaaccaggacttttaccttgagaaaattagagt
Phlebiella_vaga                     ttggtgagccagcatggccttcactggctgtgttggtgaaccaggacttttaccttgagaaaattagagt
Corticium_roseum                    ttggtgagccggcatgcccttcactgggtgtgtcggggaaccaggatttttaccttgagaaaattagagt
Hyphoderma_praetermissum            ttggtgagccagcatgccctttactgggtgtgttgaggaaccaggacttttaccttgagaaaattagagt
Neolentinus_lepideus                gtggtgagccggcatgcccttcactgggtgtgtcggggaaccatgacttttaccttgagaaaattagagt
Amylostereum_chailletii             ttggtgagccggcatgctctttactgggtgtgtcggggaaccaggacttttaccttgagaaaattagagt
Cytidia_salicina                    ttggtgagccggcatgccctttactgggtgtgtcggggaaccaggacttttaccttgagaaaattagagt
Multiclavula_mucida                 ctggtgagctcgtatgtcgtttattcgatgtgcgagggaaccaggacttttactttgagaaaattagagt
Pseudotomentella_mucidula           ttggtgagccggcatgctctttactgggtgtgttggggaaccaggacttttaccttgagaaaattagagt
Thelephora_caryophyllea             ttggtgagccggcatgcccttcactgggtgtgtcggggaaccaggacttttaccttgagaaaattagagt
Pseudohydnum_gelatinosum            ttggtgagccggcatgcccttcattgggtgtgtcggggaaccaggacttttaccttgagaaaattagagt
Exidia_recisa                       ttggtgagccggcatgccctttactgggtgtgtcggggaaccaggacttttaccttgagaaaattagagt
Hyphodontia_nespori                 ttggtgagccggcatgtccttcactggatgtgtcggggaaccaggacttttaccttgagaaaatcagagt
Trechispora_farinacea               ttggtgagccggcatgcccttcactgggtgtgtcggggaaccaggacttttaccttgagaaaattagagt
Phanerochaete_sordida               ttggtgagccggcatgcccttcactgggtgtgtcggggaaccaggacttttaccttgagaaaattagagt
Podoserpula_sp                      ttggtgaaccggcgtatcctttgttgggtgcgttggggaaccaggacttttaccttgagaaaattagagt
Ramaria_stricta                     gtggtgagcctcgatgtcgttaactcggtgtcgaggtgaaccacctctgttaccttgagaaaattagagt
Chrysomphalina_aurantiaca           ttggtgagccggcgtgccctttattgggtgcgtcggggaaccaggacttttaccttgagaaaattagagt
Ramariopsis_tenuiramosa             ttggtgaaccattgtgccctttattgggtgctttggggaaccaggacttttaccttgagaaaattagagt
Colacogloea_peniophorae             ctggtgaacagcgatgtcctttattgggtgttgttgggaaccaggacacttactttgaaaaaattagagt
Agaricostilbum_pulcherrinum         ctggtgaacacgtctgtcgtttactcggtgggcgtgggaacccggacttttactttgaataaatcagagt
Cystofilobasidium_capitatum         ttggtgagccgtcatgccgtttattcggtgtggcggggaaccaggacttttactttgaaaaaattagagt
Bartheletia_paradoxa                ctggtgagctcgtatggcatttatttgttgtgcgagggaaccaggacttttactttgaaaaaattagagt
Tilletia_olida                      ttggtgatccggcatgctctttactgggtgtgtcggggaaccaggatttttactttgaaaaaattagagt
Exobasidium_vaccinii                ttggtgagcctgcatgccctttattgggtgtgtggatgggccaggacttttactttgaaaaaattagagt
Wallemia_sebi                       gtagtgaactatattgaagaaatttgg----tatagggaactatgaattttaccttgagaaaattagagt
Infundibura_adhaerens              ttggtgagcc-gcatgcccttaattgggtgtgttggtgaaccaggacttttactttgaaaaaattagagt
Helicogloea_sp                     ctggtgagccggcatgcccttaattgggtgtgttggtgaacccggacttttactttgaaaaaattagagt
Uleiella_chilensis                 ttggtgatccggcatgttctttattgggtgtgtcggggaaccaggatttttactttgaaaaaattagagt
Saccharomyces_cerevisae             ctggctagccctcg--------------------ggcgaaccaggacgattactttgaggaaattagagt
Candida_sake                        ctgggtaaccttt----------ctttcggggaaggcgaaccaggacttttactttgaaaaaattagagt
Taphrina_populina                   -----------------------tcctcttagcaataagaggaggactgttactttgagtaaatgagagt
Suillus_pictus ttggtgaatcggcgtgcccttcgttgggtgcgtcggggaaccaggacttttaccttgagaaaattagagt
Panellus_stipticus          ttggtgagccggcgtgccctttattgggtgcgtcggggaaccaggacttttaccttgagaaaattagagt
Microstroma_juglandis       ttggtgatccggcatgccctttactgggtgtgtcggggaaccaagacttttactttgaaaaaattagagt
Malassezia_furfur               ctggtgaactggcgta------gttcgctacgtttgggaaccaggacttttactttgaagaaattagagt
Ustanciosporium_standleyanum              ctggtgagcaagtcggg------ctcgctcggcttgggaaccaggagcattactttgaaaaaattagagt
Moesziomyces_bullatus              ttggtgaacggccgc--------cttcgggtggtccggaaccaggactattactttgaaaaaattagagt
Pseudozyma_flocculosa               ttggtgaacggccgc--------cttcgggtggtccggaaccaggactattactttgaaaaaattagagt
Schizonella_melanogramma              ctggtgaacagctgtggtt----ctgccgcagtttgggaaccaggagcattactttgaaaaaattagagt
Sporisorium_reilianum              ttggtgaacggccgc--------cttcgggtggtccggaaccaggactattactttgaaaaaattagagt

Ustilago_maydis                      gttcaaagcaggcataggcccgaatatattagcatggaataacagaataggacgtgcggttctattttgt
Geastrum_sessile                     gttcaaagcaggcctatgcccgaatacattagcatggaataacgaaataggacgtgcggttctattttgt
Plicaturopsis_crispa                 gttcaaagcaggcctatgcccgaatacattagcatggaataatagaataggacgcgcggttctattttgt
Amphinema_byssoides                  gttcaaagcaggcctatgcccgaatacattagcatggaataatgaaataggacgcgcggttctattttgt
Phellinus_igniarus                   gttcaaagcaggcatatgcccgaatacattagcatggaataataaaataggacgtgcggttctattttgt
Myxarium_grilletii                   gttcaaagcaggcatttgcccgaatatattagcatggaataataaaataggacgtgcggttctattttgt
Trametes_gibbosa                     gttcaaagcaggcttatgcccgaatacattagcatggaataataaaataggacgtgcggttctattttgt
Hymenochaete_rubiginosa              gttcaaagcaggcctatgcccgaatacattagcatggaataataaaataggacggtcggacctattttgt
Sarcodon_imbricatus                  gttcaaagcaggcctacgcccgaatacattagcatggaataataaaataggacgtgcggttctattttgt
Hygrocybe_conica                     gttcaaagcaggcatatgcctgaatacattagcatggaataacaaagtaggacgtgcggttctattttgt
Hydnellum_peckii                     gttcaaagcaggcctacgcccgaatacattagcatggaataataaaataggacgtgcggttctattttgt
Sebacina_incrustans                  gttcaaagcaggcctacgcccgaatacattagcatggcataataaaataggac-tggggttctattttgt
Basidiodendron_grandinioides         gttcaaagcaggcctacgcctgaatacgttagcatggaataatagaataggacgtgcggttctattttgt
Sparassis_crispa                     gttcaaagcgggcttatgctcggatacattagcatggaataatraaataggacgcgcgtttctattttgt
Albatrellus_ovinus                   gttcaaagcaggcctatgcccgaatacattagcatggaataatagaataggacgcgcggttctattttgt
Boletus_edulis                       gttcaaagcaggcattcgcccgaatacattagcatggaataatgaaataggacgtgcggttctatttcgt
Auricularia_auriculajudae            gttcaaagcaggcctatgcctgaatacgttagcatggaataataaaataggacgtgcggttctattttgt
Craterocolla_cerasi                  gttcaaagcaggcctacgcccgaatacattagcatggcataataaaataggacgtgcggttctattttgt
Phallus_impudicus                   gttcaaagcaggcgtgtgcccgaatacgttagcatggaataacgaaataggacgcgcggttctattttgt
Clavariadelphus_ligula              gttcaaagcaggcatatgcccgaatacattagcatggaataacgaaataggacgtgcggttctattttgt
Gloeophyllum_sepiarium              gttcaaagcaggcctatgcccgaatacattagcatggaataataaaataggacgtgcggttctattttgt
Sebacina_vermifera                  gttcaaagcaggcctacgcccgaatacattagcatggcataataaaataggacgtgcggttctattttgt
Pleurocybella_porrigens             gttcaaagcaggcctatgtccgaatacattagcatggaataatagaataggacgtgcggttctattttgt
Rickenella_fibula                   gttcaaagcaggcctatgcccgaatacattagcatggaataataaaataggacgtgcggttctattttgt
Hygrophoropsis_aurantiaca           gttcaaagcaggccgttgcctgaatacattagcatggaataatgaaataggacgcgcggttctattttgt
Bondarzewia_guaitecasensis          gttcaaagcaggcctatgcccgaatacattagcatggaataataaaataggacgtgcggttctattttgt
Hygrophorus_chrysodon               gttcaaagcaggcctatgcccggatacattagcatggaataatagaataggacgtgcggttctattttgt
Calocera_viscosa                    gttcaaagcaggcttacgccggaatacattagcatggaataagagaataggacgtgcgtccctattttgt
Dacryopinax_cf          gttcaaagcaggcttgcgcccgaatacattagcatggaataatagaataggacgtgcgtctctattttgt
Ceratobasidium_cornigerum           gttcaaagcaggcctatgcccgaatacattagcatggaataataaaataggacgtgcggttctattttgt
Piriformospora_indica               gttcaaagcaggcctttgcccgaatacattagcatggcataataaaataggacgtgcggttctattttgt
Arrhenia_auriscalpium               gttcaaagcaggcctatgcccgaatacattagcatggaataatagaataggacgtgtggttctattttgt
Gloeocantharellus_purpurascens      gttcaaagcgggctttcgcctgaatacgttagcatggaataacgaaataggacgtgcggttctattttgt
Athelia_epiphylla                   gttcaaagcaggcctatgcccgaatacattagcatggaataatgaaataggacgtgcggttctattttgt
Agaricus_bisporus                   gttcaaagcaggcctatgcctgaatacattagcatggaataataaaataggacgtgcggttctattttgt
Tremella_mesenterica                gttcaaagcaggcatatgcccgaatacattagcatggaataatagaataggacgtgcggttctattttgt
Pleurotopsis_longinqua              gttcaaagcaggcctatgcctgaatacattagcatggaataatagaataggacgtgcggttctattttgt
Chroogomphus_rutilans               gttcaaagcaggcctttgcccgaatacattagcatggaataataaaataggacgcgcggttctattttgt
Clavulina_cristata                  gttcaaagcaggcaaatgcccgaatacattagcatggcataatggaataggacgtgcggttctattttgt
Trichaptum_abietinum                gttcaaagcaggcctatgcccgaatacattagcatggaataataaaataggacgtgcggttctattttgt
Gomphidius_roseus                   gttcaaagcaggcctttgcccgaatacattagcatggaataataaaataggacgtgtggttctattttgt
Russula_ochroleuca                  gttcaaagcaggcttacgccggaatacattagcatggaataataaaataggacgtgcggttctattttgt
Lactarius_glyciosmus                gttcaaagcaggcttacgccggaatacattagcatggaataataaaataggacgtgcggttctattttgt
Gomphus_clavatus                    gttcaaagcaggcaaatgcccgaatacattagcatggaataacgaaataggacgtgcggttctattttgt
Clathrus_archeri                    gttcaaagcaggcttacgcccgaatacattagcatggaataacgaaataggacgcgcggttctattttgt
Tylospora_fibrillosa                gttcaaagcaggcctatgcccgaatacattagcatggaataatgaaataggacgtgcggttctattttgt
Phlebiella_vaga                     gttcaaagcaggcctatgcccgaatacattagcatggaataataaaataggacgtgcggttctattttgt
Corticium_roseum                    gttcaaagcaggcctatgcccgaatacattagcatggaataatagaataggacgtgcggttctattttgt
Hyphoderma_praetermissum            gttcaaagcaggccattgcccgaatacattagcatggaataataaaataggacgtgcggttctattttgt
Neolentinus_lepideus                gttcaaagcaggcctatgcccgaatacattagcatggaataataaaataggatgtgcggttctattttgt
Amylostereum_chailletii             gttcaaagcaggcctacgcccgaatacattagcatggaataatagaataggacgtgcggttctattttgt
Cytidia_salicina                    gttcaaagcaggcctatgcccgaatacattagcatggaataatagaataggacgtgcggttctattttgt
Multiclavula_mucida                 gttcaaagcaggccaatgcccgaatacattagcatggaataatggaataggacgtgcggttctattttgt
Pseudotomentella_mucidula           gttcaaagcaggcctatgcccgaatacattagcatggaataataaaataggacgtgcggttctattttgt
Thelephora_caryophyllea             gttcaaagcaggctcatgcccgaatacattagcatggaataataaaataggacgtgcggttctattttgt
Pseudohydnum_gelatinosum            gttcaaagcaggcctacgcccgaatacgttagcatggaataataaaataggacgtgcggttctattttgt
Exidia_recisa                       gttcaaagcaggcctatgcctgaatacgttagcatggaataataaaataggacgtgcggttctattttgt
Hyphodontia_nespori                 gttcaaagcaggcctatgcccgaatgcattagcagggaataataaaataggacgtgtggttctattttgt
Trechispora_farinacea               gttcaaagcaggcctatgcccgaatacattagcatggaataatagaataggacgtgcggttctattttgt
Phanerochaete_sordida               gttcaaagcaggcttatgcccgaatacattagcatggaataataaaataggacgtgcggttctattttgt
Podoserpula_sp                      gttcaaagcaggcctatgtccggatacattagcatggaataataaaataggacgtgcggttctattttgt
Ramaria_stricta                     gttcaaagcaggcatatgcccgaatacattagcatggaataacgaaataggacgtgcggttctattttgt
Chrysomphalina_aurantiaca           gttcaaagcaggcctatgcccgaatacattagcatggaataataaaataggacgtgcggttctattttgt
Ramariopsis_tenuiramosa             gttcaaagcaggcctatgcctgaatacattagcatggaataatagaataggacgtgtggttctattttgt
Colacogloea_peniophorae             gttcaaagcaggcctatgcccgaataccttagcatggaataataaaataggacgcgcggtcccattttgt
Agaricostilbum_pulcherrinum         gttcaaagcaggcgtttgcccgaatgtttcagcatggaataatagaacaagacgcgtgtctctattggtc
Cystofilobasidium_capitatum         gttcaaagcaggcctatgcccgaatacattagcatggaataatagaataggacgtgcggttctattttgt
Bartheletia_paradoxa                gttcaaagcaggcctatgcccgaatacattagcatggaataatagaataggacgtgcggttctattttgt
Tilletia_olida                      gttcaaagcaggcctatgcccgaatatattagcatggaataataaaataggacgtgcggttctattttgt
Exobasidium_vaccinii                gttcaaagcaggcctatgcccgaatatattagcatggaataatagaataggacgtgcgttcctattttgt
Wallemia_sebi                       gttcaaagcaggcctacgccggaatacattagcatggaataataaaataggacgagtgattctattttgt
Infundibura_adhaerens              gttcaaagcaggcctttgcccgaatacattagcatggaataatagaataggacgcgcgtttctattttgt
Helicogloea_sp                     gttcaaagcaggcctatgcccgaatacattagcatggaataatagaataggacgcgygtttctattttgt
Uleiella_chilensis                 gttcaaagcaggcatttgcccgaatatattagcatggaataataaaataggacgtgcggttctattttgt
Saccharomyces_cerevisae             gttcaaagcaggcctttgctcggatatattagcatggaataatagaataggacgtatggttctattttgt
Candida_sake                        gttcaaagcaggcctttgctcgaatatattagcatggaataatagaataggacgtatggttctattttgt
Taphrina_populina                   gttcaaagcaggcgcacgcttgaatctgttagcatggaataatagaataggacgcatggttctattttgt
Suillus_pictus gttcaaagcaggcctacgcccgaatacattagcatggaataataaaataggacgcgcggttctattttgt
Panellus_stipticus          gttcaaagcaggcctatgcccgaatacattagcatggaataatagaataggacgtgcggttctattttgt
Microstroma_juglandis       gctcaaagcaggcatttgcccgaatatattagcatggaataataaaataggacgtgcggtctatttgt--
Malassezia_furfur               gttcaaagcaggcttacgcccgaataaattagcatggaataataaaataggacgtgcggttctattttgt
Ustanciosporium_standleyanum              gttcaaagcaggccatggcccgaatatattagcatggaataacagaataggacgtgcggttctattttgt
Moesziomyces_bullatus              gttcaaagcaggccaaggcccgaatatattagcatggaataacagaataggacgtgcggttctattttgt
Pseudozyma_flocculosa               gttcaaagcaggccaaggcccgaatatattagcatggaataacagaataggacgtgcggttctattttgt
Schizonella_melanogramma              gttcaaagcaggccatggcccgaatatattagcatggaataacagaataggacgtgcggttctattttgt
Sporisorium_reilianum              gttcaaagcaggccaaggcccgaatatattagcatggaataacagaataggacgtgcggttctattttgt

Ustilago_maydis                      tggtttctagaactgccgtaatgattaaaagggacagccgggggcattagtatttgcacgctagaggtga
Geastrum_sessile                     tggtttctagagtcgccgtaatgattaatagggatagttgggggcattagtattcagttgctagaggtga
Plicaturopsis_crispa                 tggtttctagagtcgccgtaatgattaatagggacagttgggggcattggtattcagtcgctagaggtga
Amphinema_byssoides                  tggtttctagagtcgccgtaatgattaatagggacagttgggggcattagtattcggttgctagaggtga
Phellinus_igniarus                   tggtttctaggatcgccgtaatgattaatagggacagttgggggcattagtattcagttgctagaggtga
Myxarium_grilletii                   tggtttctagagtcgccgtaatgattaatagggacagttggggacattcgtattgcattgctagaggtga
Trametes_gibbosa                     tggtttctagagtcgccgtaatgattaatagggatagttgggggcattagtattcagttgctagaggtga
Hymenochaete_rubiginosa              tggtttctagaaccgccgtaatgattaatagggatagttgggggcattcgtattcagtcgctagaggtga
Sarcodon_imbricatus                  tggtttctagagtcgccgtaatgattaatagggatagttgggggcattagtattcagttgctagaggtga
Hygrocybe_conica                     tggtttctagagtcgccgtaatgattaatagggatagttgggggcattggtattgagtcgctagaggtga
Hydnellum_peckii                     tggtttctagagtcgccgtaatgattaatagggatagttgggggcattagtattcagttgctagaggtga
Sebacina_incrustans                  tggtttctagagccgcagtaatgattaatagggatagttgggggcattagtattccgttgctagaggtga
Basidiodendron_grandinioides         tggtttctagagtcgccgtaatgattaatagggacagttgggggcattagtattccgttgctagaggtga
Sparassis_crispa                     tggtttttaggatcgccgtaatgattaatagggacggttgggggcattagtattcggtcgctagaggtga
Albatrellus_ovinus                   tggtttctagagtcgccgtaatgattgatagggatagttgggggcattagtattgcgttgctagaggtga
Boletus_edulis                       tggtttctagagtcgccgtaatgattaatagggacggtcgggggcattagtattcggtcgctagaggtga
Auricularia_auriculajudae            tggtttctagagtcgccgtaatgattaatagggatagttgggggcattcgtattgcgttgctagaggtga
Craterocolla_cerasi                  tggtttctagagtcgccgtaatgattaatagggatagttgggggcattagtattccgttgctagaggtga
Phallus_impudicus                   tggtttctagagtcgccgtaatgattaatagggatagttgggggcattagtattcagttgctagaggtga
Clavariadelphus_ligula              tggtttctagagtcgccgtaatgattaatagggatagttgggggcattagtattcagttgctagaggtga
Gloeophyllum_sepiarium              tggtttctagaatcgccgtaatgattaatagggatagttgggggcattagtattcagttgctagaggtga
Sebacina_vermifera                  tggtttctagagtcgccgtaatgattaatagggatagttgggggcatttgtattccgttgctagaggtga
Pleurocybella_porrigens             tggtttctagagtcgccgtaatgattaatagggatagttgggggcattggtattgagtcgctagaggtga
Rickenella_fibula                   tggtttctagagtcgccgtaatgattaatagggatagttgggggcattagtattcagttgctagaggtga
Hygrophoropsis_aurantiaca           tggtttctagagtcgccgtaatgattaatagggacagttgggggcattagtattcagttgctagaggtga
Bondarzewia_guaitecasensis          tggtttctagagtcgccgtaatgattaatagggatagttgggggcattagtattgcgttgctagaggtga
Hygrophorus_chrysodon               tggtttctagagtcgccgtaatgattaatagggatagttgggggcattggtattgagtcgctagaggtga
Calocera_viscosa                    tggtttctagagacgcggtaatgattaatagggacagttgggggcattcgtattcggttgctagaggtga
Dacryopinax_cf          tggtttctagtgacgcggtaatgattaatagggacagttgggggcattcgtattcggttgctagaggtga
Ceratobasidium_cornigerum           tggtttctagagtcgccgtaatgattaatagggatagttgggggcatttgtattcagttgctagaggtga
Piriformospora_indica               tggtttctagagtcgccgtaatgattaatagggatagttgggggcatttgtattccgttgctagaggtga
Arrhenia_auriscalpium               tggtttctagaactgccgtaatgattaatagggatagttgggggcattggtattgagtcgctagaggtga
Gloeocantharellus_purpurascens      tggtttctagagtcgccgtaatgatcgatagggacggttgggggcattagtattcggtcgctagaggtga
Athelia_epiphylla                   tggtttctagagtcgccgtaatgattaatagggacagttgggggcattagtattcagttgctagaggtga
Agaricus_bisporus                   tggtttctagagtcgccgtaatgattaatagggatagttgggggcattggtattgagtcgctagaggtga
Tremella_mesenterica                tggtttctaggatcgccgtaatgattaatagggacggtcgggggcattagtattccgttgctagaggtga
Pleurotopsis_longinqua              tggtttctagagtcgccgtaatgattaatagggatagttgggggcattggtattgagtcgctagaggtga
Chroogomphus_rutilans               tggtttttagagtcgccgtaatgattaatagggacagttgggggcattagtattcagttgctagaggtga
Clavulina_cristata                  tggtttctagagtcgccgtaatgattaatagggacagttgggggcattagtattgagttgctagaggtga
Trichaptum_abietinum                tggtttctagagtcgccgtaatgattaatagggatagttgggggcattagtattcagttgctagaggtga
Gomphidius_roseus                   tggtttttagagtcgccgtaatgattaatagggacagttgggggcattagtattcagttgctagaggtga
Russula_ochroleuca                  tggtttctagagtcgccgtaatgattaatagggatagttgggggcatttgtattgcgttgctagaggtga
Lactarius_glyciosmus                tggtttctagagtcgccgtaatgattaatagggatagttgggggcatttgtattgcgttgctagaggtga
Gomphus_clavatus                    tggtttctagagtcgccgtaatgattaatagggatagttgggggcattagtattcagttgctagaggtga
Clathrus_archeri                    tggtttctagagtcgccgtaatgattaatagggatagttgggggcattagtattcagttgctagaggtga
Tylospora_fibrillosa                tggtttctagagtcgccgtaatgattaatagggacagttgggggcattagtattcggttgctagaggtga
Phlebiella_vaga                     tggtttctagagtcgccgtaatgattaatagggatagttgggggcattagtattcagttgctagaggtga
Corticium_roseum                    tggtttctagagtcgccgtaatgattaatagggatagttggggacatttgtattgcgttgctagaggtga
Hyphoderma_praetermissum            tggtttctagagtcgccgtaatgattaatagggatagttgggggcattagtattcagttgctagaggtga
Neolentinus_lepideus                tggtttctagagtcgccgtaatgattaatagggatagttgggggcattagtattcagtcgctagaggtga
Amylostereum_chailletii             tggtttctagagtcgccgtaatgattaatagggatagttgggggcatttgtattgcgttgctagaggtga
Cytidia_salicina                    tggtttctagagtcgccgtaatgattaatagggatagttgggggcattagtattccgttgctagaggtga
Multiclavula_mucida                 tggtttctagagtcgccgtaatgattaatagggacagttgggggcattagtattgagttgctagaggtga
Pseudotomentella_mucidula           tggtttctagagtcgccgtaatgattaatagggatagttgggggcattagtattcagttgctagaggtga
Thelephora_caryophyllea             tggtttctagagtcgccgtaatgattaatagggatagttgggggcattagtattcagttgctagaggtga
Pseudohydnum_gelatinosum            tggtttctagagtcgccgtaatgattaatagggacagtcgggggcattagtattgagttgctagaggtga
Exidia_recisa                       tggtttctagagtcgccgtaatgattaatagggatagttgggggcattcgtattccgttgctagaggtga
Hyphodontia_nespori                 tggtttctagaatcgccgtaatgattaatagggacagttgggggcattagtattcagttgctagaggtga
Trechispora_farinacea               tggtttctagagtcgccgtaatgattaatagggacagtcgggggcattggtattcaggcgctagaggtga
Phanerochaete_sordida               tggtttctagagtcgccgtaatgattaatagggatagttgggggcattagtattccgttgctagaggtga
Podoserpula_sp                      tggtttctagagtcgccgtaatgattaatagggatagttgggggcattggtattcagtcgctagaggtga
Ramaria_stricta                     tggtttctagagtcgccgtaatgattaatagggatagttgggggcattagtattcagttgctagaggtga
Chrysomphalina_aurantiaca           tggttttcagagtcgccgtaatgattaatagggatagttgggggcattggtattgagtcgctagaggtga
Ramariopsis_tenuiramosa             tggtttctagaatcgccgtaatgattaatagggatagttgggggcattggtattcagtcgctagaggtga
Colacogloea_peniophorae             tggtttctgagatcgccgtaatgattaatagggatagttgggggcatttgtattccgacgtcagaggtga
Agaricostilbum_pulcherrinum         ---tttttagaggcaccgtaatgatgaataggggcggtcgggggcattcgtattcaattgctagaggtga
Cystofilobasidium_capitatum         tggtttctaggatcgccgtaatgattaatagggatagttgggggcattagtattcagtcgctagaggtga
Bartheletia_paradoxa                tggtttctaggatcgccgtaatgattaatagggatggttgggggcattagtattccgttgctagaggtga
Tilletia_olida                      tggtttctaggatcgccgtaatgattaatagggatagttgggggcattagtattcacatgctagaggtga
Exobasidium_vaccinii                tggtttctaggatcgccgtaatgattaatagggatagtcgggggcattagtattcacatgctagaggtga
Wallemia_sebi                       tggtttatagaaccaccgtaatgattaataggaacagttgggggcattagtattcagttgctagaggtga
Infundibura_adhaerens              tggtttctaggatcgccgtaatgattaatagggatagttgggggcattcgtattcaattgctagaggtga
Helicogloea_sp                     tggtttctaggatcgccgtaatgattaatagggatagttgggggcattcgtattcaattgctagaggtga
Uleiella_chilensis                 tggtttctagaatcgccgtaatgattaatagggacagttgggggcattagtattcacatgctagaggtga
Saccharomyces_cerevisae             tggtttctaggaccatcgtaatgattaatagggacggtcgggggcatcagtattcagttgtcagaggtga
Candida_sake                        tggtttctaggaccatcgtaatgattaatagggacggacgggggtatcagtattcagttgtcagaggtga
Taphrina_populina                   tggtttctaggaccatcgtaatgattaatagggacggtcgggggcatcagtattcagttgtcagaggtga
Suillus_pictus tggtttctagagtcgccgtaatgattgatagggacagttgggggcattagtattcagttgctagaggtga
Panellus_stipticus          tggtttctagagtcgccgtaatgattaatagggatagttgggggcattggtattgagtcgctagaggtga
Microstroma_juglandis       --ggttctaggatcgccgtaatgagtgattaatrgggctcggcgcattagtattcacatgctagaggtga
Malassezia_furfur               tggtttttggaatcgccgtaatgattaatagggacggtcgggggcattagtactcacatgctagaggtga
Ustanciosporium_standleyanum              tggtt--tagaactgccgtaatgattaatagggacagccgggggcattagtattcgcacgctagaggtga
Moesziomyces_bullatus              tggtttctagaactgccgtaatgattaaaagggacagccgggggcattagtatttgcacgctagaggtga
Pseudozyma_flocculosa               tggtttctagaactgccgtaatgattaaaagggacagccgggggcattagtatttgcacgctagaggtga
Schizonella_melanogramma              tggtt--tagaactgccgtaatgattaatagggacagccgggggcattagtattcgcacgctagaggtga
Sporisorium_reilianum              tggtttctagaactgccgtaatgattaaaagggacagccgggggcattagtatttgcacgctagaggtga

Ustilago_maydis                      aattcttggattgtgcaaagacttcctactgcgaaagcatttgccaagaatgttttcattaatcaagaac
Geastrum_sessile                     aattcttggatttactgaagactaactactgcgaaagcatttgccaaggatgttttcattaatcaagaac
Plicaturopsis_crispa                 aattcttggattgactgaagaccgactattgcgaaagcatttgccaaggatgttttcattaatcaagaac
Amphinema_byssoides                  aattcttggatttaccgaagactaactattgcgaaagcatttgccaaggatgttttcattaatcaagaac
Phellinus_igniarus                   aattcttggatttactgaagactaactattgcgaaagcatttgccaaggatgttttcattaatcaagaac
Myxarium_grilletii                   aattcttggatttatgcaagacgaacttctgcgaaagcatttgtcaaggatgttttcattaatcaagaac
Trametes_gibbosa                     aattcttggatttactgaagactaactactgcgaaagcatttgccaaggatgttttcattaatcaagaac
Hymenochaete_rubiginosa              aattcttggattgactgaagacgaactactgcgaaagcatttgccaaggatgttttcattaatcaagaac
Sarcodon_imbricatus                  aattcttggatttactgaagactaactactgcgaaagcatttgccaaggatgttttcattaatcaagaac
Hygrocybe_conica                     aattcttggattgactcaagaccgactattgcgaaagcatttgccaaggatgttttcattaatcaagaac
Hydnellum_peckii                     aattcttggatttactgaagactaactactgcgaaagcatttgccaaggatgttttcattaatcaagaac
Sebacina_incrustans                  aattcttggatttacggaagactaacttctgcgaaagcatttgccaaggatgttttcattaatcaagaac
Basidiodendron_grandinioides         aattcttggatttacggaagactaactactgcgaaagcatttgccaaggatgttttcattaatcaagaac
Sparassis_crispa                     aattcttggatcgaccgaagactgactactgcgaaagcatttgccaaggacgttttcattaatcaagaac
Albatrellus_ovinus                   aattcttggatttacgcaagactaactactgcgaaagcatttgccaaggatgttttcattaatcaagaac
Boletus_edulis                       aattcttggatcgaccgaagactaactactgcgaaagcatttgccaaggatgttttcattaatcaagaac
Auricularia_auriculajudae            aattcttggatttacgcaagacgaacttctgcgaaagcatttgccaaggatgttttcattaatcaagaac
Craterocolla_cerasi                  aattcttggatttacggaagactaacttctgcgaaagcatttgccaaggatgttttcattaatcaagaac
Phallus_impudicus                   aattcttggatttactgaagactaactactgcgaaagcatttgccaaggatgttttcattaatcaagaac
Clavariadelphus_ligula              aattcttggatttactgaagactaactactgcgaaagcatttgccaaggatgttttcattaatcaagaac
Gloeophyllum_sepiarium              aattcttggatttactgaagactaactactgcgaaagcatttgccaaggatgttttcattaatcaaggac
Sebacina_vermifera                  aattcttggatttacggaagacaaacttctgcgaaagcatttgccaaggatgttttcattaatcaagaac
Pleurocybella_porrigens             aattcttggattgactcaagaccaactactgcgaaagcatttgccaaggatgttttcattaatcaagaac
Rickenella_fibula                   aattcttggatttactgaagactaacttctgcgaaagcatttgccaaggatgttttcattaatcaagaac
Hygrophoropsis_aurantiaca           aattcttggatttactgaagactaactattgcgaaagcatttgccaaggatgttttcattaatcaagaac
Bondarzewia_guaitecasensis          aattcttggatttacgcaagactaactactgcgaaagcatttgccaaggatgttttcattaatcaagaac
Hygrophorus_chrysodon               aattcttggattgactcaagaccgactattgcgaaagcatttgccaaggatgttttcattaatcaagaac
Calocera_viscosa                    aattcttggatttaccgaagacgaacttctgcgaaagcatttgccaaggatgttttcattgatcaagaac
Dacryopinax_cf          aattcttggatttaccgaagacgaacttctgcgaaagcatttgccaaggatgttttcattgatcaagaac
Ceratobasidium_cornigerum           aattcttggatttactgaagacaaactactgcgaaagcatttgccaaggatgttttcattaatcaagaac
Piriformospora_indica               aattcttggatttacggaagacaaacttctgcgaaagcatttgccaaggatgttttcattaatcaagaac
Arrhenia_auriscalpium               aattcttggattgactcaagaccaactattgcgaaagcatttgccaaggatgttttcattaatcaagaac
Gloeocantharellus_purpurascens      aattcttggatcgaccgaagactgactgctgcgaaagcgtttgccaaggacgttttcattaatcaagaac
Athelia_epiphylla                   aattcttggatttactgaagactaactattgcgaaagcatttgccaaggatgttttcattaatcaagaac
Agaricus_bisporus                   aattcttggattgactcaagaccgactactgcgaaagcatttgccaaggatgttttcattaatcaaggac
Tremella_mesenterica                aattcttagatttacggaagactaacttctgcgaaagcatttgccaaggacgttttcattgatcaagaac
Pleurotopsis_longinqua              aattcttggattgactcaagaccgactactgcgaaagcatttgccaaggatgttttcattaatcaagaac
Chroogomphus_rutilans               aattcttggatttactgaagactaactactgcgaaagcatttgccaaggatgttttcattaatcaagaac
Clavulina_cristata                  aattcttggatttactcaagactaactattgcgaaagcatttgccaaggatgttttcattaatcaagaac
Trichaptum_abietinum                aattcttggatttactgaagactaactattgcgaaagcatttgccaaggatgttttcattaatcaagaac
Gomphidius_roseus                   aattcttggatttactgaagactaactactgcgaaagcatttgccaaggatgttttcattaatcaagaac
Russula_ochroleuca                  aattcttggatttacgcaagacaaactattgcgaaagcatttgccaaggatgttttcattaatcaagaac
Lactarius_glyciosmus                aattcttggatttacgcaagacaaactactgcgaaagcatttgccaaggatgttttcattaatcaagaac
Gomphus_clavatus                    aattcttggatttactgaagactaactactgcgaaagcatttgccaaggatgttttcattaatcaagaac
Clathrus_archeri                    aattcttggatttactgaagactaactactgcgaaagcatttgccaaggatgttttcattaatcaagaac
Tylospora_fibrillosa                aattcttggatttaccgaagactaactattgcgaaagcatttgccaaggatgttttcattaatcaagaac
Phlebiella_vaga                     aattcttggatttactgaagactaacttctgcgaaagcatttgccaaggatgttttcattaatcaagaac
Corticium_roseum                    aattcttggatttacgcaagacaaactattgcgaaagcatctgtcaaggatgttttcattaatcaaggac
Hyphoderma_praetermissum            aattcttggatttactgaagactaactattgcgaaagcatttgccaaggatgttttcattaatcaagaac
Neolentinus_lepideus                aattcttggattgactgaagactaactactgcgaaagcatttgccaaggatgttttcattaatcaaggac
Amylostereum_chailletii             aattcttggatttacgcaagacaaactactgcgaaagcatttgccaaggatgttttcattaatcaagaac
Cytidia_salicina                    aattcttggatttacggaagactaactactgcgaaagcatttgccaaggatgttttcattaatcaaggac
Multiclavula_mucida                 aattcttggatttactcaagactaactactgcgaaagcatttgccaaggatgttttcattaatcaagaac
Pseudotomentella_mucidula           aattcttggatttactgaagactaactattgcgaaagcatttgccaaggatgttttcattaatcaagaac
Thelephora_caryophyllea             aattcttggatttactgaagactaactactgcgaaagcatttgccaaggatgttttcattaatcaagaac
Pseudohydnum_gelatinosum            aattcttggatttactcaagactaacttctgcgaaagcatttgccaaggatgttttcattgataaagaac
Exidia_recisa                       aattcttggatttacggaagacgaacttctgcgaaagcatttgccaaggatgttttcattaatcaagaac
Hyphodontia_nespori                 aattcttggatttactgaagactaactattgcgaaagcatttgccaaggatgttttcattaatcaagaac
Trechispora_farinacea               aattcttggattgcctgaagactaactactgcgaaagcatttgccaaggatgttttcattgatcaaggac
Phanerochaete_sordida               aattcttggatttacggaagactaactactgcgaaagcatttgccaaggatgttttcattaatcaagaac
Podoserpula_sp                      aattcttggattgactgaagaccgactactgcgaaagcatttgccaaggatgttttcattaatcaagaac
Ramaria_stricta                     aattcttggatttactgaagactaactactgcgaaagcatttgccaaggatgttttcattaatcaagaac
Chrysomphalina_aurantiaca           aattcttggattgactcaagaccgactattgcgaaagcatttgccaaggatgttttcattaatcaagaac
Ramariopsis_tenuiramosa             aattcttggattgactgaagaccaactactgcgaaagcatttgccaaggatgttttcattaatcaagaac
Colacogloea_peniophorae             aattcttggattgccggaagacaaactactgcgaaagcatttgccaagtatgttttcattgatcaagaac
Agaricostilbum_pulcherrinum         aattcttggatttattgaagacgaactactgcgaaagcatttgccaaggacgctttcattgatcaagaac
Cystofilobasidium_capitatum         aattcttggattgactgaagactaactactgcgaaagcatttgccaaggatgttttcattaatcaagaac
Bartheletia_paradoxa                aattcttggatttacggaagactaacttctgcgaaagcatttgccaaggacgttttcattaatcaagaac
Tilletia_olida                      aattcttggattttgtgaagactaactactgcgaaagcgtttgccaaggatgttttcattaatcaagaac
Exobasidium_vaccinii                aattcttggattttgtgaagactaacttctgcgaaagcatttgccaaggatgttttcattaatcaagaac
Wallemia_sebi                       aattcttggatttactgaagactaactactgcgaaagcatttgccaaggatgttttcattaataaaggac
Infundibura_adhaerens              aattcttggatttattgaagacgaactactgcgaaagcatttgccaaggatgttttcattgatcaagaac
Helicogloea_sp                     aattcttggatttattgaagacgaactactgcgaaagcatttgccaaggatgttttcattgatcaagaac
Uleiella_chilensis                 aattcttggattttgtgaagactaacttctgcgaaagcatttgccaaggatgttttcattaatcaagaac
Saccharomyces_cerevisae             aattcttggattaactgaagactaactactgcgaaagcatttgccaaggacgttttcattaatcaagaac
Candida_sake                        aattcttggatttactgaagactaactactgcgaaagcatttaccaagcacgttttcattaatcaagaac
Taphrina_populina                   aattcttggatttactgaagactaactactgcgaaagcatttgccaaggacgttttcattaatcaagaac
Suillus_pictus aattcttggatttactgaagactaactactgcgaaagcatttgccaaggatgttttcattaatcaagaac
Panellus_stipticus          aattcttggattgactcaagaccgactattgcgaaagcatttgccaaggatgttttcattaatcaagaac
Microstroma_juglandis       aattcttggattttgtgaagactaacttctgcgaaagcatttgccaaggatgttttcattaatcaagaac
Malassezia_furfur               aattcttggattttgtgaagactaacttctgcgaaagcatttgccaaggacgttttcattaatcaagaac
Ustanciosporium_standleyanum              aattcttggattgtgcgaagactcactactgcgaaagcatttgccaagaatgttttcattaatcaagaac
Moesziomyces_bullatus              aattcttggattgtgcaaagacttcctactgcgaaagcatttgccaagaatgttttcattaatcaagaac
Pseudozyma_flocculosa               aattcttggattgtgcaaagacttcctactgcgaaagcatttgccaagaatgttttcattaatcaagaac
Schizonella_melanogramma              aattcttggattgtgcgaagacttacttctgcgaaagcatttgccaagaatgttttcattaatcaagaac
Sporisorium_reilianum              aattcttggattgtgcaaagacttcctactgcgaaagcatttgccaagaatgttttcattaatcaagaac

Ustilago_maydis                      gaaggttagggtatcgaaaacgattagataccgttgtagtcttaacagtaaactatgccgactccgaatc
Geastrum_sessile                     gaaggttaggggatcgaaaacgatcagataccgttgtagtcttaacagtaaactatgccgactagggatc
Plicaturopsis_crispa                 gaaggttaggggatcgaaaacgatcagataccgttgtagtcttaacagtaaactatgccgactagggatc
Amphinema_byssoides                  gaaggttaggggatcgaaaacgatcagataccgttgtagtcttaacagtaaactatgccgactagggatc
Phellinus_igniarus                   gaaggttaggggatcgaaaacgatcagataccgttgtagtcttaacagtaaactatgccgactagggatc
Myxarium_grilletii                   gaaggttaggggatcgaaaacgatcagataccgttgtagtcttaacagtaaactatgccgactagggatc
Trametes_gibbosa                     gaaggttaggggatcgaaaacgatcagataccgttgtagtcttaacagtaaactatgccgactagggatc
Hymenochaete_rubiginosa              gaaggttaggggatcgaaaacgattagataccgttgtagtcttaacagtaaactatgccgactagggatc
Sarcodon_imbricatus                  gaaggttaggggatcgaaaacgatcagataccgttgtagtcttaacagtaaactatgccgactagggatc
Hygrocybe_conica                     gaaggttaggggatcgaaaacgatcagataccgttgtagtcttaacagtaaactatgccgactagggatc
Hydnellum_peckii                     gaaggttaggggatcgaaaacgatcagataccgttgtagtcttaacagtaaactatgccgactagggatc
Sebacina_incrustans                  gaaggttaggggatcgaaaacgatcagataccgttgtagtcttaacagtaaactatgccgactagggatc
Basidiodendron_grandinioides         gaaggtcaggggatcgaaaacgatcagataccgttgtagtcttgacagtaaactatgccgactagggatc
Sparassis_crispa                     gaaggttaggggatcgaaaacgatcagataccgttgtagtcttaacagtaaactatgccgactagggatc
Albatrellus_ovinus                   gaaggttaggggatcgaaaacgatcagataccgttgtagtcttaacagtaaactatgccgactagggatc
Boletus_edulis                       gaaggttaggggatcgaaaacgatcagataccgttgtagtcttaacagtaaactatgccgaccagggatc
Auricularia_auriculajudae            gaaggttaggggatcgaaaacgatcagataccgttgtagtcttaacagtaaactatgccgactagggatc
Craterocolla_cerasi                  gaaggttaggggatcgaaaacgatcagataccgttgtagtcttaacagtaaactatgccgactagggatc
Phallus_impudicus                   gaaggttaggggatcgaaaacgatcagataccgttgtagtcttaacagtaaactatgccgactggggata
Clavariadelphus_ligula              gaaggttaggggatcgaaaacgatcagataccgttgtagtcttaacagtaaactatgccgactagggatc
Gloeophyllum_sepiarium              gaaggttaggggatcgaaaacgatcagataccgttgtagtcttaacagtaaactatgccgactagggatc
Sebacina_vermifera                  gaaggttaggggatcgaaaacgatcagataccgttgtagtcttaacagtaaactatgccgactagggatc
Pleurocybella_porrigens             gaaggttaggggatcgaaaacgatcagataccgttgtagtcttaacagtaaactatgccgactagggatc
Rickenella_fibula                   gaaggttaggggatcgaaaacgatcagataccgttgtagtcttaacagtaaactatgccgactagggatc
Hygrophoropsis_aurantiaca           gaaggttaggggatcgaaaacgatcagataccgttgtagtcttaacagtaaactatgccgactagggatc
Bondarzewia_guaitecasensis          gaaggttaggggatcgaaaacgatcagataccgttgtagtcttaacagtaaactatgccgactagggatc
Hygrophorus_chrysodon               gaaggttaggggatcgaaaacgatcagataccgttgtagtcttaacagtaaactatgccgactagggatc
Calocera_viscosa                    gaaggttaggggatcgaaaacgattagataccgttgtagtcttaacagtaaactatgccgactagagatc
Dacryopinax_cf          gaaggttaggggatcgaaaacgattagataccgttgtagtcttaacagtaaactatgccgactagggatc
Ceratobasidium_cornigerum           gaaggttaggggatcgaaaacgatcagataccgttgtagtcttaacagtaaactatgccgactagggatc
Piriformospora_indica               gaaggttaggggatcgaaaacgatcagataccgttgtagtcttaacagtaaactatgccgactagggatc
Arrhenia_auriscalpium               gaaggttaggggatcgaaaacgatcagataccgttgtagtcttaacagtaaactatgccgactagggatc
Gloeocantharellus_purpurascens      gaaggttaggggatcgaaaacgatcagataccgttgtagtcttaacagtaaacgatgccgactagggatc
Athelia_epiphylla                   gaaggttaggggatcgaaaacgatcagataccgttgtagtcttaacagtaaactatgccgactagggatc
Agaricus_bisporus                   gaaggttaggggatcgaaaacgatcagataccgttgtagtcttaacagtaaactatgccgactagggatc
Tremella_mesenterica                gaaggttaggggatcaaaaacgattagataccgttgtagtcttaacagtaaactatgccgactagggatc
Pleurotopsis_longinqua              gaaggttaggggatcgaaaacgatcagataccgttgtagtcttaacagtaaactatgccgactagggatc
Chroogomphus_rutilans               gaaggttaggggatcgaaaacgatcagataccgttgtagtcttaacagtaaactatgccgactagggatc
Clavulina_cristata                  gaaggttaggggatcgaaaacgatcagataccgttgtagtcttaacagtaaactatgccgactagggatc
Trichaptum_abietinum                gaaggttaggggatcgaaaacgatcagataccgttgtagtcttaacagtaaactatgccgactagggatc
Gomphidius_roseus                   gaaggttaggggatcgaaaacgatcagataccgttgtagtcttaacagtaaactatgccaactagggatc
Russula_ochroleuca                  gaaggttaggggatcgaaaacgatcagataccgttgtagtcttaacagtaaactatgccgactagggatc
Lactarius_glyciosmus                gaaggttaggggatcgaaaacgatcagataccgttgtagtcttaacagtaaactatgccgactagggatc
Gomphus_clavatus                    gaaggttaggggatcgaaaacgatcagataccgttgtagtcttaacagtaaactatgccgactagggatc
Clathrus_archeri                    gaaggttaggggatcgaaaacgatcagataccgttgtagtcttaacagtaaactatgccgactagggatc
Tylospora_fibrillosa                gaaggttaggggatcgaaaacgatcagataccgttgtagtcttaacagtaaactatgccgactagggatc
Phlebiella_vaga                     gaaggttaggggatcgaaaacgatcagataccgttgtagtcttaacagtaaactatgccgactagggatc
Corticium_roseum                    gaaggttaggggatcgaaaacgatcagataccgttgtagtcttaacagtaaactatgccgactagggatc
Hyphoderma_praetermissum            gaaggttaggggatcgaaaacgatcagataccgttgtagtcttaacagtaaactatgccgactagggatc
Neolentinus_lepideus                gaaggttaggggatcgaaaacgatcagataccgttgtagtcttaacagtaaactatgccgactagggatc
Amylostereum_chailletii             gaaggttaggggatcgaaaacgatcagataccgttgtagtcttaacagtaaactatgccgactagggatc
Cytidia_salicina                    gaaggttaggggatcgaaaacgatcagataccgttgtagtcttaacagtaaactatgccgactagggatc
Multiclavula_mucida                 gaaggttaggggatcgaaaacgatcagataccgttgtagtcttaacagtaaactatgccgactagggatc
Pseudotomentella_mucidula           gaaggttaggggatcgaaaacgatcagataccgttgtagtcttaacagtaaactatgccgactagggatc
Thelephora_caryophyllea             gaaggttaggggatcgaaaacgatcagataccgttgtagtcttaacagtaaactatgccgactagggatc
Pseudohydnum_gelatinosum            gaaggttaggggatcgaaaacgatcagataccgttgtagtcttaacagtaaactatgccgactagggatc
Exidia_recisa                       gaaggttaggggatcgaaaacgatcagataccgttgtagtcttaacagtaaactatgccgactagggatc
Hyphodontia_nespori                 gaaggttaggggatcgaaaacgatcagataccgttgtagtcttaacagtaaactatgccgactagggatc
Trechispora_farinacea               gaaggttaggggctcgaaaacgatcagataccgttgtagtcttaacagtaaactatgccgactagggatc
Phanerochaete_sordida               gaaggttaggggatcgaaaacgatcagataccgttgtagtcttaacagtaaactatgccgactagggatc
Podoserpula_sp                      gaaggttaggggatcgaaaacgatcagataccgttgtagtcttaacagtaaactatgccgactagggatc
Ramaria_stricta                     gaaggttaggggatcgaaaacgatcagataccgttgtagtcttaacagtaaactatgccgactagggatc
Chrysomphalina_aurantiaca           gaaggttaggggatcgaaaacgatcagataccgttgtagtcttaacagtaaactatgccgactagggatc
Ramariopsis_tenuiramosa             gaaggttaggggatcgaaaacgatcagataccgttgtagtcttaacagtaaactatgccgactagggatc
Colacogloea_peniophorae             gaaggaagggggatcgaaaacgattagataccgttgtagtctcttctgtaaactatgccaattggggatt
Agaricostilbum_pulcherrinum         gaaggtcgggggatcgaaaacgattagataccgttgtagtctcgacagtaaacgatgtggatcggggatt
Cystofilobasidium_capitatum         gaaggttaggggatcgaaaacgattagataccgttgtagtcttaacagtaaactatgccgactagggatc
Bartheletia_paradoxa                gaaggttaggggatcgaaaacgatcagataccgttgtagtcttaacagtaaactatgccgactagggatc
Tilletia_olida                      gaaggttaggggatcgaaaacgatcagataccgttgtagtcttaacagtaaactatgccgactagggatt
Exobasidium_vaccinii                gaaggttaggggatcgaaaacgattagataccgttgtagtcttaacagtaaactatgccgactagggatc
Wallemia_sebi                       gatggttgggggatcgaaaatgattagataccgttgtagtcccaacagtaaactatgccgactgaggatt
Infundibura_adhaerens              gaaggttaggggatcgaaaacgatcagataccgttgtagtcttaacagtaaactatgccgactagggatc
Helicogloea_sp                     gaaggttaggggatcgaaaacgatcagataccgttgtagtcttaacagtaaactatgccgactagggatc
Uleiella_chilensis                 gaaggttaggggatcgaaaacgatcagataccgttgtagtcttaacagtaaactatgccgactagggatt
Saccharomyces_cerevisae             gaaagttaggggatcgaagatgatcagataccgtcgtagtcttaaccataaactatgccgactagggatt
Candida_sake                        gaaagttaggggatcgaagatgatcagataccgtcgtagtcttaaccataaactatgccgactagggatc
Taphrina_populina                   gaaagttaggggatcgaagatgatcagataccgtcgtagtcttaaccataaactatgccgactagggatc
Suillus_pictus gaaggttaggggatcgaaaacgatcagataccgttgtagtcttaacagtaaactatgccgactagggatc
Panellus_stipticus          gaaggttaggggatcgaaaacgatcagataccgttgtagtcttaacagtaaactatgccgactagggatc
Microstroma_juglandis       gaaggttaggggatcgaaaacgattagataccgttgtagtcttaacagtaaactatgccgactagggatt
Malassezia_furfur               gaaggttagggtatcgaaaacgattagataccgttgtagtcttaacagtaaactatgccgactagggatc
Ustanciosporium_standleyanum              gaaggttagggtatcgaaaacgattagataccgttgtagtcttaacagtaaactatgccgactccgaatc
Moesziomyces_bullatus              gaaggttagggtatcgaaaacgattagataccgttgtagtcttaacagtaaactatgccgactccgaatc
Pseudozyma_flocculosa               gaaggttagggtatcgaaaacgattagataccgttgtagtcttaacagtaaactatgccgactccgaatc
Schizonella_melanogramma              gaaggtttgggtatcgaaaacgattagataccgttgtagtccaaacagtaaactatgccgactccgaatc
Sporisorium_reilianum              gaaggttagggtatcgaaaacgattagataccgttgtagtcttaacagtaaactatgccgactccgaatc

Ustilago_maydis                      ggtcgatgctcattcactggctcgatcggcgcggtacgagaaatcaaagtttttgggttctggggggagt
Geastrum_sessile                     ggacgagctcatttttatgtgtcgttcggcaccttacgagaaatcaaagtctttgggttcgggggggagt
Plicaturopsis_crispa                 gggcgacctcaatcttatgtgtcgctcggcacctttcgagaaatcaaagtctttgggttctggggggagt
Amphinema_byssoides                  gggcgacctcaatttgatgtgtcgctcggcaccttacgagaaatcaaagtctttgggttctggggggagt
Phellinus_igniarus                   gggcgacctcaaacaaatgtgtcgctcggcaccttacgagaaatcaaagtctttgggttctggggggagt
Myxarium_grilletii                   gggcgacctcgttttcatgtgtcgctcggcaccttacgagaaatcaaagtctttgggttctggggggagt
Trametes_gibbosa                     gggcgatctcaatcttatgtgtcgctcggcaccttacgagaaatcaaagtctttgggttctggggggagt
Hymenochaete_rubiginosa              gggcgacctcactttcatgtgtcgctcggcaccttacgagaaatcaaagtctttgggttctggggggagt
Sarcodon_imbricatus                  gggcgagctcaattttatgtgtcgctcggcaccttacgagaaatcaaagtctttgggttctggggggagt
Hygrocybe_conica                     gggcgacctctttttgatgtgtcgctcggcaccttgcgagaaatcaaagtctttgggttctggggggagt
Hydnellum_peckii                     gggcgaactcaattttatgtggcgctcggcaccttacgagaaatcaaagtctttgggttctggggggagt
Sebacina_incrustans                  gggcgatctcactatcatgtgtcgctcggcaccttacgagaaatcaaagtctttgggttctggggggagt
Basidiodendron_grandinioides         gggcgacctccttttgatgtgtcgctcggcaccttacgagaaatcaaagtctttgggttctggggggagt
Sparassis_crispa                     gggcgacctcgatttgatgtgtcgctcgggaccttacgagaaattaaagtctttgggttctggggggagt
Albatrellus_ovinus                   gggcgaactcaatttcatgtgtcgctcggcaccttacgagaaatcaaagtctttgggttctggggggagt
Boletus_edulis                       gggcgaactctttctgatgtgtcgctcggcaccttacgagaaatcaaagtctttgggttctggggggagt
Auricularia_auriculajudae            gggcgacctcttttttatgtgtcgctcggcaccttacgagaaatcaaagtctttgggttctggggggagt
Craterocolla_cerasi                  gggcgatctcactatcatgtgtcgctcggcaccttacgagaaatcaaagtctttgggttctggggggagt
Phallus_impudicus                   gggcgacctcgattcgatgtgtcgctcggcaccctacgagaaatcaaagtctttgggttcgggggggagt
Clavariadelphus_ligula              gggcgacctcaatttgatgtgtcgctcggcaccttacgagaaatcaaagtctttgggttcgggggggagt
Gloeophyllum_sepiarium              gggcgatctcaattttatgtgtcgctcggcaccttacgagaaatcaaagtctttgggttctggggggagt
Sebacina_vermifera                  gggcgatctcaatttcatgtgtcgctcggcaccttacgagaaatcaaagtctttgggttctggggggagt
Pleurocybella_porrigens             gggcgacctcaatttgatgtgtcgctcggcaccttacgagaaatcaaagtctttgggttctggggggagt
Rickenella_fibula                   gggcgatctcacttttatgtgtcgctcggcaccttacgagaaatcaaagtctttgggttctggggggagt
Hygrophoropsis_aurantiaca           gggcgacctctttttgatgtgtcgctcggcaccttacgagaaatcaaagtctttgggttctggggggagt
Bondarzewia_guaitecasensis          gggcgaactcaaatttatgtgtcgctcggcaccttacgagaaatcaaagtctttgggttctggggggagt
Hygrophorus_chrysodon               gggcgacctcaatttgatgtgtcgctcggcaccttacgagaaatcaaagtctttgggttctggggggagt
Calocera_viscosa                    ggacggggttcatttaatgacccgttcggcatcttgcgagaaatcaaagtctttgggttctggggggagt
Dacryopinax_cf          ggacggggttcattttatgacccgttcggcaccttgcgagaaatcaaagtctttgggttctggggggagt
Ceratobasidium_cornigerum           gggcgatctcacttttatgtgtcgctcggcaccttacgagaaatcaaagtctttgggttctggggggagt
Piriformospora_indica               gggcgatctcaatcttatgtgtcgctcggcaccttacgagaaatcaaagtctttgggttctggggggagt
Arrhenia_auriscalpium               gggcaatctcaatttgatgtgttgctcggcaccttacgagaaatcaaagtctttgggttctggggggagt
Gloeocantharellus_purpurascens      gggcgacctcgattcgatgtgtcgctcggcaccttacgagaaatcaaagtctttgggttcgggggggagt
Athelia_epiphylla                   gggcgacctcaattttatgtgtcgctcggcaccttacgagaaatcaaagtctttgggttctggggggagt
Agaricus_bisporus                   gggcgacctcaaattgatgtgtcgctcggcaccttacgagaaatcaaagtttttgggttctggggggagt
Tremella_mesenterica                gggccacgttgattt--tgactggctcggcaccttacgagaaatcaaagtctttgggttctggggggagt
Pleurotopsis_longinqua              gggcgacctcaatttgatgtgtcgctcggcaccttacgagaaatcaaagtctttgggttctggggggagt
Chroogomphus_rutilans               gggcgacctctttttgatgtgtcgctcggcaccttacgagaaatcaaagtctttgggttctggggggagt
Clavulina_cristata                  gggcaatctcacttttatgtgttgctcggcaccttacgagaaatcaaagtctttgggttctggggggagt
Trichaptum_abietinum                gggcgacctcacttttatgtgtcgctcggcaccttacgagaaatcaaagtctttgggttctggggggagt
Gomphidius_roseus                   gggtgacctctttttgatgtgtcgctcggcaccttacgagaaatcaaagtctttgggttctggggggagt
Russula_ochroleuca                  ggacgacctcaattttatgcgtcgttcggcaccttacgagaaatcaaagtctttgggttctggggggagt
Lactarius_glyciosmus                ggacgacctcaatcttatgcgtcgttcggcaccttacgagaaatcaaagtctttgggttctggggggagt
Gomphus_clavatus                    gggcgacctcaatttgatgtgtcgctcggcaccttacgagaaatcaaagtctttgggttcgggggggagt
Clathrus_archeri                    gggcgacctcaatttgatgcgtcgctcggcaccttacgagaaatcaaagtctttgggttcgggggggagt
Tylospora_fibrillosa                gggcgacctcaatttgatgtgtcgctcggcaccttacgagaaatcaaagtctttgggttctggggggagt
Phlebiella_vaga                     gggcgaactcaatttgatgtgtcgctcggcaccttacgagaaatcaaagtctttgggttctggggggagt
Corticium_roseum                    gggcgatctcactttcatgtgtcgctcggcaccttacgagaaatcaaagtctttgggttctggggggagt
Hyphoderma_praetermissum            gggcgatctcacatttatgtgtcgctcggcaccttacgagaaatcaaagtctttgggttctggggggagt
Neolentinus_lepideus                gggcgatctcaatatcatgtgtcgctcggcaccttacgagaaatcaaagtctttgggttctggggggagt
Amylostereum_chailletii             ggacgacctcaattttatgtgtcgttcggcaccttacgagaaatcaaagtctttgggttctggggggagt
Cytidia_salicina                    gggcgatctcaattttatgtgtcgctcggcaccttacgagaaatcaaagtctttgggttctggggggagt
Multiclavula_mucida                 gggcgatctcacttttatgtgtcgctcggcaccttacgagaaatcaaagtctttgggttctggggggagt
Pseudotomentella_mucidula           gggcgaactcaattttatgtgtcgctcggcaccttacgagaaatcaaagtctttgggttctggggggagt
Thelephora_caryophyllea             gggcgaactcaaatttatgtgtcgctcggcaccttacgagaaatcaaagtctttgggttctggggggagt
Pseudohydnum_gelatinosum            gggcgacctcttttttatgtgtcgctcggcaccttacgagaaatcaaagtctttgggttctggggggagt
Exidia_recisa                       ggacgacctcttttttatgtgtcgttcggcaccttacgagaaatcaaagtctttgggttctggggggagt
Hyphodontia_nespori                 gggcgaactcttttttatgtgtcgctcggcaccttacgagaaatcaaagtctttgggttctggggggagt
Trechispora_farinacea               gggcgacctcaatttgatgtgtcgctcggcaccttacgagaaatcaaagtctttgggttctggggggagt
Phanerochaete_sordida               gggcgaactcaatttgatgtgtcgctcggcaccttacgagaaatcaaagtctttgggttctggggggagt
Podoserpula_sp                      gggcgacctcaatttgatgtgtcgctcggcaccttacgagaaatcaaagtctttgggttctggggggagt
Ramaria_stricta                     gggcgacctcaatttgatgtgtcgctcggcaccttacgagaaatcaaagtctttgggttcgggggggagt
Chrysomphalina_aurantiaca           gggcgaactcaacattatgtgtcgctcggcaccttacgagaaatcaaagtctttgggttctggggggagt
Ramariopsis_tenuiramosa             gggtgacctcaatttgatgtgttgctcggcaccttacgagaaatcaaagtctttgggttctggggggagt
Colacogloea_peniophorae             ggtacaggat-ttttaatgactgtatcagcacccgaagagaaatcttta-aatgaggttcgggggggagt
Agaricostilbum_pulcherrinum         ggtgggggtttcatttatgacctcatcagcacccaaagagaaatcttga--ataacactccagggggagt
Cystofilobasidium_capitatum         gggcgatgttcttcttttgactcgctcggcaccttacgagaaatcaaagtctttgggttctggggggagt
Bartheletia_paradoxa                gggcgacgttattttattgactcgctcggcaccttacgagaaatcaaagtctttgggttctggggggagt
Tilletia_olida                      ggacgatgtt--tatcttgactcgttcagcaccttacgagaaatcaaagtctttgggttctggggggagt
Exobasidium_vaccinii                gggcgatgttatttttttgactcgctcggcaccttgcgagaaatcaaagtttttgggttctggggggagt
Wallemia_sebi                       ggatgacgttatattattgactcattcagcactctgcgagaaatcaaagtttttgggcttaggggggagt
Infundibura_adhaerens              ggacgaggat-ttttaatgactcgttcggcacctgaagagaaatctttaagtctaggttcgggggggagt
Helicogloea_sp                     ggacgaggat-ttttaatgactcgttcggcacctgaagagaaatctttaagtctaggttcgggggggagt
Uleiella_chilensis                 ggtcgatgttattttcttgactcgatcagcaccttacgagaaatcaaagtctttgggttctggggggagt
Saccharomyces_cerevisae             ggatggcgctctttt----gcccattcagcaccttacgagaaatcaaagtttttgggttctggggggagt
Candida_sake                        gggtgttgttcttttattgacgcactcggcaccttacgagaaatcaaagtctttgggttctggggggagt
Taphrina_populina                   gggcggcgttcatttagtgacgcgctcggcaccttacgagaaatcaaagtctttgggttctggggggagt
Suillus_pictus gggcgacctctttttgatgtgtcgctcggcaccttacgagaaatcaaagtctttgggttctggggggagt
Panellus_stipticus          gggcaacctcaatttgatgtgttgctcggcaccttacgagaaatcaaagtctttgggttctggggggagt
Microstroma_juglandis       ggacgatgttattttcttgactcgttcagcaccttacgagaaatcaaagtctttgggttctggggggagt
Malassezia_furfur               ggtcgatgttattttcttgactcgatcggcaccttacgagaaatcaaagtttttgggttctggggggagt
Ustanciosporium_standleyanum              ggtcgatgctcattcactggctcgatcggcgcggtacgagaaatcaaagtctttgggttctggggggagt
Moesziomyces_bullatus              ggtcgatgctcattcactggctcgatcggcgcggtacgagaaatcaaagtttttgggttctggggggagt
Pseudozyma_flocculosa               ggtcgatgctcattcactggctcgatcggcgcggtacgagaaatcaaagtttttgggttctggggggagt
Schizonella_melanogramma              ggtcgatgctcattcactggctcgaccggcgcggtacgagaaatcaaagtttttgggttctggggggagt
Sporisorium_reilianum              ggtcgatgctcattcactggctcgatcggcgcggtacgagaaatcaaagtttttgggttctggggggagt

Ustilago_maydis                      atggtcgcaaggctgaaacttaaagaaattgacggaagggcaccaccaggagtggagcctgcggcttaat
Geastrum_sessile                     atggtcgcaaggctgaaacttaaaggaattgacggaagggcaccaccaggagtggagcctgcggcttaat
Plicaturopsis_crispa                 atggtcgcaaggctgaaacttaaaggaattgacggaagggcaccaccaggtgtggagcctgcggcttaat
Amphinema_byssoides                  atggtcgcaaggctgaaacttaaaggaattgacggaagggcaccaccaggagtggagcctgcggcttaat
Phellinus_igniarus                   atggtcgcaaggctgaaacttaaaggaattgacggaagggcaccaccaggagtggagcctgcggcttaat
Myxarium_grilletii                   atggtcgcaaggctgaaacttaaaggaattgacggaagggcaccaccaggcgtggagcctgcggcttaat
Trametes_gibbosa                     atggtcgcaaggctgaaacttaaaggaattgacggaagggcaccaccaggagtggagcctgcggcttaat
Hymenochaete_rubiginosa              atggtcgcaaggctgaaacttaaaggaattgacggaagggcaccaccaggagtggagcctgcggcttaat
Sarcodon_imbricatus                  atggtcgcaaggctgaaacttaaaggaattgacggaagggcaccaccaggagtggagcctgcggcttaat
Hygrocybe_conica                     atggtcgcaaggctgaaacttaaaggaattgacggaagggcaccaccaggagtggagcctgcggcttaat
Hydnellum_peckii                     atggtcgcaaggctgaaacttaaaggaattgacggaagggcaccaccaggagtggagcctgcggcttaat
Sebacina_incrustans                  atggtcgcaaggctgaaacttaaaggaattgacggaagggcaccaccaggcgtggagcctgcggcttaat
Basidiodendron_grandinioides         atggtcgcaaggctgaaacttaaaggaattgacggaagggcaccaccaggagtggagcctgcggcttaat
Sparassis_crispa                     atggtcgcaaggctgaaacttaaaggaattgacggaagggcaccaccaggtgtggagcctgcggcttaat
Albatrellus_ovinus                   atggtcgcaaggctgaaacttaaaggaattgacggaagggcaccaccaggagtggagcctgcggcttaat
Boletus_edulis                       atggtcgcaaggctgaaacttaaaggaattgacggaagggcaccaccaggagtggagcctgcggcttaat
Auricularia_auriculajudae            atggtcgcaaggctgaaacttaaaggaattgacggaagggcaccaccaggagtggagcctgcggcttaat
Craterocolla_cerasi                  atggtcgcaaggctgaaacttaaaggaattgacggaagggcaccaccaggcgtggagcctgcggcttaat
Phallus_impudicus                   atggtcgcaaggctgaaacttaaaggaattgacggaagggcaccaccaggagtggagcctgcggcttaat
Clavariadelphus_ligula              atggtcgcaaggctgaaacttaaaggaattgacggaagggcaccaccaggagtggagcctgcggcttaat
Gloeophyllum_sepiarium              atggtcgcaaggctgaaacttaaaggaattgacggaagggcaccaccaggagtggagcctgcggcttaat
Sebacina_vermifera                  atggtcgcaaggctgaaacttaaaggaattgacggaagggcaccaccaggcgtggagcctgcggcttaat
Pleurocybella_porrigens             atggtcgcaaggctgaaacttaaaggaattgacggaagggcaccaccaggtgtggagcctgcggcttaat
Rickenella_fibula                   atggtcgcaaggctgaaacttaaaggaattgacggaagggcaccaccaggagtggagcctgcggcttaat
Hygrophoropsis_aurantiaca           atggtcgcaaggctgaaacttaaaggaattgacggaagggcaccaccaggagtggagcctgcggcttaat
Bondarzewia_guaitecasensis          atggtcgcaaggctgaaacttaaaggaattgacggaagggcaccaccaggagtggagcctgcggcttaat
Hygrophorus_chrysodon               atggtcgcaaggctgaaacttaaaggaattgacggaagggcaccaccaggtgtggagcctgcggcttaat
Calocera_viscosa                    atggtcgcaaggctgaaacttaaaggaattgacggaagggcaccaccaggagtggagcctgcggcttaat
Dacryopinax_cf          atggtcgcaaggctgaaacttaaaggaattgacggaagggcaccaccaggagtggagcctgcggcttaat
Ceratobasidium_cornigerum           atggtcgcaaggctgaaacttaaaggaattgacggaagggcaccaccaggagtggagcctgcggcttaat
Piriformospora_indica               atggtcgcaaggctgaaacttaaaggaattgacggaagggcaccaccaggcgtggagcctgcggcttaat
Arrhenia_auriscalpium               atggtcgcaaggctgaaacttaaaggaattgacggaagggcaccaccaggagtggagcctgcggcttaat
Gloeocantharellus_purpurascens      atggtcgcaaggctgaaacttaaaggaattgacggaagggcaccaccaggagtggagcctgcggcttaat
Athelia_epiphylla                   atggtcgcaaggctgaaacttaaaggaattgacggaagggcaccaccaggagtggagcctgcggcttaat
Agaricus_bisporus                   atggtcgcaaggctgaaacttaaaggaattgacggaagggcaccaccaggtgtggagcctgcggcttaat
Tremella_mesenterica                atggtcgcaaggctgaaacttaaaggaattgacggaagggcaccaccaggtgtggagcctgcggcttaat
Pleurotopsis_longinqua              atggtcgcaaggctgaaacttaaaggaattgacggaagggcaccaccaggtgtggagcctgcggcttaat
Chroogomphus_rutilans               atggtcgcaaggctgaaacttaaaggaattgacggaagggcaccaccaggagtggagcctgcggcttaat
Clavulina_cristata                  atggtcgcaaggctgaaacttaaaggaattgacggaagggcaccaccaggtgtggagcctgcggcttaat
Trichaptum_abietinum                atggtcgcaaggctgaaacttaaaggaattgacggaagggcaccaccaggagtggagcctgcggcttaat
Gomphidius_roseus                   atggtcgcaaggctgaaacttaaaggaattgacggaagggcaccaccaggagtggagcctgcggcttaat
Russula_ochroleuca                  atggtcgcaaggctgaaacttaaaggaattgacggaagggcaccaccaggagtggagcctgcggcttaat
Lactarius_glyciosmus                atggtcgcaaggctgaaacttaaaggaattgacggaagggcaccaccaggagtggagcctgcggcttaat
Gomphus_clavatus                    atggtcgcaaggctgaaacttaaaggaattgacggaagggcaccaccaggagtggagcctgcggcttaat
Clathrus_archeri                    atggtcgcaaggctgaaacttaaaggaattgacggaagggcaccaccaggagtggagcctgcggcttaat
Tylospora_fibrillosa                atggtcgcaaggctgaaacttaaaggaattgacggaagggcaccaccaggagtggagcctgcggcttaat
Phlebiella_vaga                     atggtcgcaaggctgaaacttaaaggaattgacggaagggcaccaccaggtgtggagcctgcggcttaat
Corticium_roseum                    atggtcgcaaggctgaaacttaaaggaattgacggaagggcaccaccaggagtggagcctgcggcttaat
Hyphoderma_praetermissum            atggtcgcaaggctgaaacttaaaggaattgacggaagggcaccaccaggagtggagcctgcggcttaat
Neolentinus_lepideus                atggtcgcaaggctgaaacttaaaggaattgacggaagggcaccaccaggagtggagcctgcggcttaat
Amylostereum_chailletii             atggtcgcaaggctgaaacttaaaggaattgacggaagggcaccaccaggagtggagcctgcggcttaat
Cytidia_salicina                    atggtcgcaaggctgaaacttaaaggaattgacggaagggcaccaccaggagtggagcctgcggcttaat
Multiclavula_mucida                 atggtcgcaaggctgaaacttaaaggaattgacggaagggcaccaccaggtgtggagcctgcggcttaat
Pseudotomentella_mucidula           atggtcgcaaggctgaaacttaaaggaattgacggaagggcaccaccaggagtggagcctgcggcttaat
Thelephora_caryophyllea             atggtcgcaaggctgaaacttaaaggaattgacggaagggcaccaccaggagtggagcctgcggcttaat
Pseudohydnum_gelatinosum            atggtcgcaaggctgaaacttaaaggaattgacggaagggcaccaccaggagtggagcctgcggcttaat
Exidia_recisa                       atggtcgcaaggctgaaacttaaaggaattgacggaagggcaccaccaggagtggagcctgcggcttaat
Hyphodontia_nespori                 atggtcgcaaggctgaaacttaaaggaattgacggaagggcaccaccaggggtggagcctgcggcttaat
Trechispora_farinacea               atggtcgcaaggctgaaacttaaaggaattgacggaagggcaccaccaggagtggagcctgcggcttaat
Phanerochaete_sordida               atggtcgcaaggctgaaacttaaaggaattgacggaagggcaccaccaggtgtggagcctgcggcttaat
Podoserpula_sp                      atggtcgcaaggctgaaacttaaaggaattgacggaagggcaccaccaggagtggagcctgcggcttaat
Ramaria_stricta                     atggtcgcaaggctgaaacttaaaggaattgacggaagggcaccaccaggagtggagcctgcggcttaat
Chrysomphalina_aurantiaca           atggtcgcaaggctgaaacttaaaggaattgacggaagggcaccaccaggagtggagcctgcggcttaat
Ramariopsis_tenuiramosa             atggtcgcaaggctgaaacttaaaggaattgacggaagggcaccaccaggtgtggagcctgcggcttaat
Colacogloea_peniophorae             atggtcgcaaggctgaaacttaaaggaattgacggaagggcaccaccaggtgtggagcctgcggcttaat
Agaricostilbum_pulcherrinum         atggtcgcaaggctgaaacttaaaggaattgacggaagggcaccaccaggagtggagcctgcggcttaat
Cystofilobasidium_capitatum         atggtcgcaaggctgaaacttaaaggaattgacggaagggcaccaccaggagtggagcctgcggcttaat
Bartheletia_paradoxa                atggtcgcaaggctgaaacttaaaggaattgacggaagggcaccaccaggagtggagcctgcggcttaat
Tilletia_olida                      atggtcgcaaggctgaaacttaaagaaattgacggaagggcaccaccaggagtggagcctgcggcttaat
Exobasidium_vaccinii                atggtcgcaaggctgaaacttaaagaaattgacggaagggcaccaccaggagtggagcctgcggcttaat
Wallemia_sebi                       atggtcgcaaggctgaaacttaaaggaattgacggaagagcaccacaaagagtggagcctgcggcttaat
Infundibura_adhaerens              atggtcacaaggctgaaacttaaaagaattgacggaagggcaccaccaggtgtggagcctgcggcttaat
Helicogloea_sp                     atggtcgcaaggctgaaacttaaaagaattgacggaagggcaccaccaggtgtggagcctgcggcttaat
Uleiella_chilensis                 atggtcgcaaggctgaaacttaaagaaattgacggaagggcaccaccaggagtggagcctgcggcttaat
Saccharomyces_cerevisae             atggttgcaaggctgaaacttaaaggaattgacggaagggcaccaccaggagtggagcctgcggcttaat
Candida_sake                        atggtcgcaaggctgaaacttaaaggaattgacggaagggcaccaccaggagtggagcctgcggcttaat
Taphrina_populina                   atggtcgcaaggctgaaacttaaaggaattgacggaagggcaccaccaggagtggagcctgcggcttaat
Suillus_pictus atggtcgcaaggctgaaacttaaaggaattgacggaagggcaccaccaggagtggagcctgcggcttaat
Panellus_stipticus          atggtcgcaaggctgaaacttaaaggaattgacggaagggcaccaccaggtgtggagcctgcggcttaat
Microstroma_juglandis       atggtcgcaaggctgaaacttaaagaaattgacggaagggcaccaccaggagtggagcctgcggcttaat
Malassezia_furfur               atggtcgcaaggctgaaacttaaagaaattgacggaagggcaccaccaggagtggagcctgcggcttaat
Ustanciosporium_standleyanum              atggtcgcaaggctgaaacttaaagaaattgacggaagggcaccaccaggagtggagcctgcggcttaat
Moesziomyces_bullatus              atggtcgcaaggctgaaacttaaagaaattgacggaagggcaccaccaggagtggagcctgcggcttaat
Pseudozyma_flocculosa               atggtcgcaaggctgaaacttaaagaaattgacggaagggcaccaccaggagtggagcctgcggcttaat
Schizonella_melanogramma              atggtcgcaaggctgaaacttaaagaaattgacggaagggcaccaccaggagtggagcctgcggcttaat
Sporisorium_reilianum              atggtcgcaaggctgaaacttaaagaaattgacggaagggcaccaccaggagtggagcctgcggcttaat

Ustilago_maydis                      ttgactcaacacgggaaaactcaccgggtccggacatagtaaggattgacagattgatggcgctttcatg
Geastrum_sessile                     ttgactcaacacggggaaactcaccaggtccagacataactaggattgacagattgatagctctttcttg
Plicaturopsis_crispa                 ttgactcaacacggggaaactcaccaggtccagacataactaggattgacagattgatagctctttcatg
Amphinema_byssoides                  ttgactcaacacggggaaactcaccaggtccagacatgactaggattgacagattgatagctctttcatg
Phellinus_igniarus                   ttgactcaacacggggaaactcaccaggtccagacataactaggattgacagattgatagctctttcttg
Myxarium_grilletii                   ttgactcaacacggggaaactcaccaggtccagacatggctaggattgacagattgatagctctttcttg
Trametes_gibbosa                     ttgactcaacacggggaaactcaccaggtccagacatgactaggattgacagattgatagctctttcatg
Hymenochaete_rubiginosa              ttgactcaacacggggaaactcaccaggtccagacataactaggattgacagattgatagctctttcttg
Sarcodon_imbricatus                  ttgactcaacacggggaaactcaccaggtccagacatgactaggattgacagattgatagctctttcatg
Hygrocybe_conica                     ttgactcaacacggggaaactcaccaggtccagacatgacgaggattgacagattgatagctctttcatg
Hydnellum_peckii                     ttgactcaacacggggaaactcaccaggtccagacatgactaggattgacagattgatagctctttcatg
Sebacina_incrustans                  ttgactcaacacggggaaactcaccaggtccagacataactaggattgacagattgatagctctttcttg
Basidiodendron_grandinioides         ttgactcaacacggggaaactcaccaggtccagacatgactaggattgacagattgatagctctttcttg
Sparassis_crispa                     ttgactcaacacggggaaactcaccaggtccagacatgactaggattgacagattgatagctctttcatg
Albatrellus_ovinus                   ttgactcaacacggggaaactcaccaggtccagacatgactaggattgacagattgatagctctttcttg
Boletus_edulis                       ttgactcaacacggggaaactcaccaggtccagacatgacaaggattgacagattgatagctctttcatg
Auricularia_auriculajudae            ttgactcaacacggggaaactcaccaggtccagacatgactaggattgacagattgatagctctttcttg
Craterocolla_cerasi                  ttgactcaacacggggaaactcaccaggtccagacataactaggattgacagattgatagctctttcttg
Phallus_impudicus                   ttgactcaacacggggaaactcaccaggtccagacatgactaggattgacagattgatagctctttcttg
Clavariadelphus_ligula              ttgactcaacacggggaaactcaccaggtccagacataactaggattgacagattgatagctctttcttg
Gloeophyllum_sepiarium              ttgactcaacacggggaaactcaccaggtccagacataactaggattgacagattgatagctctttcatg
Sebacina_vermifera                  ttgactcaacacggggaaactcaccaggtccagacataactaggattgacagattgatagctctttcttg
Pleurocybella_porrigens             ttgactcaacacggggaaactcaccaggtccagacataactaggattgacagattgatagctctttcatg
Rickenella_fibula                   ttgactcaacacggggaaactcaccaggtccagacataactaggattgacagattgatagctctttcttg
Hygrophoropsis_aurantiaca           ttgactcaacacggggaaactcaccaggtccagacatgactaggattgacagattgatagctctttcatg
Bondarzewia_guaitecasensis          ttgactcaacacggggaaactcaccaggtccagacataactaggattgacagattgatagctctttcttg
Hygrophorus_chrysodon               ttgactcaacacggggaaactcaccaggtccagacataactaggattgacagattgatagctctttcatg
Calocera_viscosa                    ttgactcaacacggggaaactcaccaggtccagacatagtaaggattgacagattgatagctctttcatg
Dacryopinax_cf          ttgactcaacacggggaaactcaccaggtccagacatagtaaggattgacagattgatagctctttcatg
Ceratobasidium_cornigerum           ttgactcaacacggggaaactcaccaggtccagacatgactaggattgacagattgatagctctttcttg
Piriformospora_indica               ttgactcaacacggggaaactcaccaggtccagacataactaggattgacagattgatagctctttcttg
Arrhenia_auriscalpium               ttgactcaacacggggaaactcaccaggtccagacataactaggattgacagattgatagctctttcatg
Gloeocantharellus_purpurascens      ttgactcaacacggggaaactcaccaggtccagacatgactaggattgacagattgatagctctttcttg
Athelia_epiphylla                   ttgactcaacacggggaaactcaccaggtccagacatgactaggattgacagattgatagctctttcatg
Agaricus_bisporus                   ttgactcaacacggggaaactcaccaggtccagacataactaggattgacagattgatagctctttcatg
Tremella_mesenterica                ttgactcaacacggggaaactcaccaggtccagacatagtaaggattgacagattgatagctctttcttg
Pleurotopsis_longinqua              ttgactcaacacggggaaactcaccaggtccagacataactaggattgacagattgatagctctttcatg
Chroogomphus_rutilans               ttgactcaacacggggaaactcaccaggtccagacatgactaggattgacagattgatagctctttcatg
Clavulina_cristata                  ttgactcaacacggggaaactcaccaggtccagacataactaggattgacagattgatagctctttcatg
Trichaptum_abietinum                ttgactcaacacggggaaactcaccaggtccagacataactaggattgacagattgatagctctttcttg
Gomphidius_roseus                   ttgactcaacacggggaaactcaccaggtccagacatgactaggattgacagattgatagctctttcatg
Russula_ochroleuca                  ttgactcaacacggggaaactcaccaggtccagacataactaggattgacagattgatagctctttcttg
Lactarius_glyciosmus                ttgactcaacacggggaaactcaccaggtccagacataactaggattgacagattgatagctctttcttg
Gomphus_clavatus                    ttgactcaacacggggaaactcaccaggtccagacataactaggattgacagattgatagctctttcttg
Clathrus_archeri                    ttgactcaacacggggaaactcaccaggtccagacatgactaggattgacagattgatagctctttcttg
Tylospora_fibrillosa                ttgactcaacacggggaaactcaccaggtccagacatgactaggattgacagattgatagctctttcatg
Phlebiella_vaga                     ttgactcaacacggggaaactcaccaggtccagacataactaggattgacagattgatagctctttcttg
Corticium_roseum                    ttgactcaacacggggaaactcaccaggtccagacataactaggattgacagattgatagctctttcatg
Hyphoderma_praetermissum            ttgactcaacacggggaaactcaccaggtccagacataactaggattgacagattgatagctctttcttg
Neolentinus_lepideus                ttgactcaacacggggaaactcaccaggtccagacataactaggattgacagattgatagctctttcatg
Amylostereum_chailletii             ttgactcaacacggggaaactcaccaggtccagacatgactaggattgacagattgatagctctttcttg
Cytidia_salicina                    ttgactcaacacggggaaactcaccaggtccagacataactaggattgacagattgatagctctttcatg
Multiclavula_mucida                 ttgactcaacacggggaaactcaccaggtccagacatagctaggattgacagattgatagctctttcttg
Pseudotomentella_mucidula           ttgactcaacacggggaaactcaccaggtccagacatgactaggattgacagattgatagctctttcatg
Thelephora_caryophyllea             ttgactcaacacggggaaactcaccaggtccagacatgactaggattgacagattgatagctctttcatg
Pseudohydnum_gelatinosum            ttgactcaacacggggaaactcaccaggtccagacatgactaggattgacagattgatagctctttcttg
Exidia_recisa                       ttgactcaacacggggaaactcaccaggtccagacatgactaggattgacagattgatagctctttcttg
Hyphodontia_nespori                 ttgactcaacacggggaaactcaccaggtccagacatgagaaggattgacagattgatagctctttcttg
Trechispora_farinacea               ttgactcaacacggggaaactcaccaggtccagacatgactaggattgacagattgatagctctttcatg
Phanerochaete_sordida               ttgactcaacacggggaaactcaccaggtccagacatgactaggattgacagattgatagctctttcatg
Podoserpula_sp                      ttgactcaacacggggaaactcaccaggtccagacataactaggattgacagattgatagcgctttcatg
Ramaria_stricta                     ttgactcaacacggggaaactcaccaggtccagacataactaggattgacagattgatagctctttcttg
Chrysomphalina_aurantiaca           ttgactcaacacggggaaactcaccaggtccagacataactaggattgacagattgatagctctttcatg
Ramariopsis_tenuiramosa             ttgactcaacacggggaaactcaccaggtccagacataactaggattgacagattgatagctctttcatg
Colacogloea_peniophorae             ttgactcaacacggggaaactcaccaggtccagacacaaaaaggattgacagattgatagctctttcttg
Agaricostilbum_pulcherrinum         ttgactcaacacggggaaactcaccaggtccagacacaatgaggattgacagattgatagctctttcttg
Cystofilobasidium_capitatum         ttgactcaacacggggaaactcaccaggtccagacaatataaggattgacagattgatagctctttcttg
Bartheletia_paradoxa                ttgactcaacacggggaaactcaccaggtccagacatagtaaggattgacagattgatagctctttcttg
Tilletia_olida                      ttgactcaacacggggaaactcaccaggtccagacatagtaaggattgacagattgatagctctttcttg
Exobasidium_vaccinii                ttgactcaacacggggaaactcaccaggtccagacatagttaggattgacagattgatagctctttcttg
Wallemia_sebi                       ttgactcaacacggggaaactcaccaggtccagacatagtaaggattgacagattgatagctctttcttg
Infundibura_adhaerens              ttgactcaacacggggaaactcaccaggtccagacacaataaggattgacagattgatagctctttcttg
Helicogloea_sp                     ttgactcaacacggggaaactcaccaggtccagacacaataaggattgacagattgatagctctttcttg
Uleiella_chilensis                 ttgactcaacacggggaaactcaccaggtccagacatagtaaggattgacagattgatagctctttcttg
Saccharomyces_cerevisae             ttgactcaacacggggaaactcaccaggtccagacgtaataaggattgacaagttag-agacttctcttg
Candida_sake                        ttgactcaacacggggaaactcaccaggtccagacacaataaggattgacagattgagagctctttcttg
Taphrina_populina                   ttgactcaacacggggaaactcaccaggtccagacacaataaggattgacagattgagagctctttcttg
Suillus_pictus ttgactcaacacggggaaactcaccaggtccagacatgactaggattgacagattgatagctctttcatg
Panellus_stipticus          ttgactcaacacggggaaactcaccaggtccagacataactaggattgacagattgatagctctttcatg
Microstroma_juglandis       ttgactcaacacggggaaactcaccaggtccagacatagtaaggattgacagattgatagctctttcttg
Malassezia_furfur               ttgattcaacacggggaaactcaccaggtccagacataggaaggattgacagattgatagctctttcttg
Ustanciosporium_standleyanum              ttgactcaacacgggaaaactcaccaggtccagacatagtaaggattgacagattgatggcgctttcatg
Moesziomyces_bullatus              ttgactcaacacgggaaaactcaccgggtccggacatagtaaggattgacagattgatggcgctttcatg
Pseudozyma_flocculosa               ttgactcaacacgggaaaactcaccgggtccggacatagtaaggattgacagattgatggcgctttcatg
Schizonella_melanogramma              ttgactcaacacgggaaaactcaccaggtccggacatagtaaggattgacagattgatggcgctttcatg
Sporisorium_reilianum              ttgactcaacacgggaaaactcaccgggtccggacatagtaaggattgacagattgatggcgctttcatg

Ustilago_maydis                      attctatgggtggtggtgcatggccgttcttagttggtggagtgatttgtctggttaattccgataacga
Geastrum_sessile                     attttatgggtggtggtgcatggccgttcttagttggtggagtgatttgtctggttaattccgataacga
Plicaturopsis_crispa                 attttatgggtggtggtgcatggccgttcttagttggtggagtgatttgtctggttaattccgataacga
Amphinema_byssoides                  attttatgggtggtggtgcatggccgttcttagttggtggagtgatttgtctggttaattccgataacga
Phellinus_igniarus                   attttatgggtggtggtgcatggccgttcttagttggtggagtgatttgtctggttaattccgataacga
Myxarium_grilletii                   attctatgggtggtggtgcatggccgttcttagttggtggagtgatttgtctggttaattccgataacga
Trametes_gibbosa                     attttatgggtggtggtgcatggccgttcttagttggtggagtgatttgtctggttaattccgataacga
Hymenochaete_rubiginosa              attttatgggtggtggtgcatggccgttcttagttggtggagtgatttgtctggttaattccgataacga
Sarcodon_imbricatus                  attttatgggtggtggtgcatggccgttcttagttggtggagtgatttgtctggttaattccgataacga
Hygrocybe_conica                     atttcatgggtggtggtgcatggccgttcttagttggtggagtgatttgtctggttaattccgataacga
Hydnellum_peckii                     attttatgggtggtggtgcatggccgttcttagttggtggagtgatttgtctggttaattccgataacga
Sebacina_incrustans                  attttatgggtggtggtgcatggccgttcttagttggtggagtgatttgtctggttaattccgataacga
Basidiodendron_grandinioides         attttatgggtggtggtgcatggccgttcttagttggtggagtgatttgtctggttaattccgataacga
Sparassis_crispa                     attttatgggtggtggtgcatggccgttcttagttggtggagtgatttgtcaggttaattccgataacga
Albatrellus_ovinus                   attttatgggtggtggtgcatggccgttcttagttggtggagtgatttgtctggttaattccgataacga
Boletus_edulis                       atttcatgggtggtggtgcatggccgttcttagttggtggagcgatttgtctggttaattccgataacga
Auricularia_auriculajudae            attttatgggtggtggtgcatggccgttcttagttggtggagtgatttgtctggttaattccgataacga
Craterocolla_cerasi                  attttatgggtggtggtgcatggccgttcttagttggtggagtgatttgtctggttaattccgataacga
Phallus_impudicus                   attttatgggtggtggtgcatggccgttcttagttggtggagtgatttgtctggttaattccgataacga
Clavariadelphus_ligula              attttatgggtggtggtgcatggccgttcttagttggtggagtgatttgtctggttaattccgataacga
Gloeophyllum_sepiarium              attttatgggtggtggtgcatggccgttcttagttggtggagtgatttgtctggttaattccgataacga
Sebacina_vermifera                  attttatgggtggtggtgcatggccgttcttagttggtggagtgatttgtctggttaattccgataacga
Pleurocybella_porrigens             attttatgggtggtggtgcatggccgttcttagttggtggagtgatttgtctggttaattccgataacga
Rickenella_fibula                   attttatgggtggtggtgcatggccgttcttagttggtggagtgatttgtctggttaattccgataacga
Hygrophoropsis_aurantiaca           attttatgggtggtggtgcatggccgttcttagttggtggagtgatttgtctggttaattccgataacga
Bondarzewia_guaitecasensis          attttatgggtggtggtgcatggccgttcttagttggtggagtgatttgtctggttaattccgataacga
Hygrophorus_chrysodon               attttatgggtggtggtgcatggccgttcttagttggtggagtgatttgtctggttaattccgataacga
Calocera_viscosa                    attctgtgggtggtggtgcatggccgttcttagttggtggagtgatttgtctggttaattccgataacga
Dacryopinax_cf          attctgtgggtggtggtgcatggccgttcttagttggtggagtgatttgtctggttaattccgataacga
Ceratobasidium_cornigerum           attttatgggtggtggtgcatggccgttcttagttggtggagtgatttgtctggttaattccgataacga
Piriformospora_indica               attttatgggtggtggtgcatggccgttcttagttggtggagtgatttgtctggttaattccgataacga
Arrhenia_auriscalpium               attttatgggtggtggtgcatggccgttcttagttggtggagtgatttgtctggttaattccgataacga
Gloeocantharellus_purpurascens      attttatgggtggtggtgcatggccgttcttagttggtggagtgatttgtctggttaattccgataacga
Athelia_epiphylla                   attttatgggtggtggtgcatggccgttcttagttggtggagtgatttgtctggttaattccgataacga
Agaricus_bisporus                   attttatgggtggtggtgcatggccgttcttagttggtggagtgatttgtctggttaattccgataacga
Tremella_mesenterica                attctatgggtggtggtgcatggccgttcttagttggtggagtgatttgtctggttaattccgataacga
Pleurotopsis_longinqua              attttatgggtggtggtgcatggccgttcttagttggtggagtgatttgtctggttaattccgataacga
Chroogomphus_rutilans               attttatgggtggtggtgcatggccgttcttagttggtggagtgatttgtctggttaattccgataacga
Clavulina_cristata                  attttatgggtggtggtgcatggccgttcttagttggtggagtgatttgtctggttaattccgataacga
Trichaptum_abietinum                attttatgggtggtggtgcatggccgttcttagttggtggagtgatttgtctggttaattccgataacga
Gomphidius_roseus                   attttatgggtggtggtgcatggccgttcttagttggtggagtgatttgtctggttaattccgataacga
Russula_ochroleuca                  attttatgggtggtggtgcatggccgttcttagttggtggagtgatttgtctggttaattccgataacga
Lactarius_glyciosmus                attttatgggtggtggtgcatggccgttcttagttggtggagtgatttgtctggttaattccgataacga
Gomphus_clavatus                    attttatgggtggtggtgcatggccgttcttagttggtggagtgatttgtctggttaattccgataacga
Clathrus_archeri                    attttatgggtggtggtgcatggccgttcttagttggtggagtgatttgtctggttaattccgataacga
Tylospora_fibrillosa                attttatgggtggtggtgcatggccgttcttagttggtggagtgatttgtctggttaattccgataacga
Phlebiella_vaga                     attttatgggtggtggtgcatggccgttcttagttggtggagtgatttgtctggttaattccgataacga
Corticium_roseum                    attttatgggtggtggtgcatggccgttcttagttggtggagtgatttgtctggttaattccgataacga
Hyphoderma_praetermissum            attttatgggtggtggtgcatggccgttcttagttggtggagtgatttgtctggttaattccgataacga
Neolentinus_lepideus                attttatgggtggtggtgcatggccgttcttagttggtggagtgatttgtctggttaattccgataacga
Amylostereum_chailletii             attttatgggtggtggtgcatggccgttcttagttggtggagtgatttgtctggttaattccgataacga
Cytidia_salicina                    attttatgggtggtggtgcatggccgttcttagttggtggagtgatttgtctggttaattccgataacga
Multiclavula_mucida                 attctatgggtggtggtgcatggccgttcttagttggtggagtgatttgtctggttaattccgataacga
Pseudotomentella_mucidula           attttatgggtggtggtgcatggccgttcttagttggtggagtgatttgtctggttaattccgataacga
Thelephora_caryophyllea             attttatgggtggtggtgcatggccgttcttagttggtggagtgatttgtctggttaattccgataacga
Pseudohydnum_gelatinosum            attttatgggtggtggtgcatggccgttcttagttggtggagtgatttgtctggttaattccgataacga
Exidia_recisa                       attttatgggtggtggtgcatggccgttcttagttggtggagtgatttgtctggttaattccgataacga
Hyphodontia_nespori                 attttatgggtggtggtgcatggccgttcttagttggtggagtgatttgtctggttaattccgataacga
Trechispora_farinacea               atctcatgggtggtggtgcatggccgttcttagttggtggagtgatttgtctggttaattccgataacga
Phanerochaete_sordida               attttatgggtggtggtgcatggccgttcttagttggtggagtgatttgtctggttaattccgataacga
Podoserpula_sp                      attttatgggtggtggtgcatggccgttcttagttggtggagtgatttgtctggttaattccgataacga
Ramaria_stricta                     attttatgggtggtggtgcatggccgttcttagttggtggagtgatttgtctggttaattccgataacga
Chrysomphalina_aurantiaca           attttatgggtggtggtgcatggccgttcttagttggtggagtgatttgtctggttaattccgataacga
Ramariopsis_tenuiramosa             attttgtgggtggtggtgcatggccgttcttagttggtggagtgatttgtctggttaattccgataacga
Colacogloea_peniophorae             attytatgggtggtggtgcatgrccgttcttagtkggtggagtgatttgtctggtwaattcsgttaacaa
Agaricostilbum_pulcherrinum         atcttgtggttggtggtgcatggccgttcttagttggtggagtgatttgtctggttaattccgataacga
Cystofilobasidium_capitatum         atttattgggtggtggtgcatggccgttcttagttggtggagtgatttgtctggttaattccgataacga
Bartheletia_paradoxa                attctatgggtggtggtgcatggccgttcttagttggtggagtgatttgtctggttaattccgataacga
Tilletia_olida                      attctatgggtggtggtgcatggccgttcttagttggtggagtgatttgtctggttaattccgataacga
Exobasidium_vaccinii                attctatgggtggtggtgcatggccgttcttagttggtggagtgatttgtctggttaattccgataacga
Wallemia_sebi                       attctatgggtggtggtgcatggccgttcttagttggtggagtgatttgtctggttaattccgataacga
Infundibura_adhaerens              atcttgtggttggtggtgcatggccgttcttagttggtggagtgatttgtctggttaattccgataacga
Helicogloea_sp                     atcttgtggttggtggtgcatggccgttcttagttggtggagtgatttgtctggttaattccgataacga
Uleiella_chilensis                 attctatgggtggtggtgcatggccgttcttagttggtggagtgatttgtctggttaattccgataacga
Saccharomyces_cerevisae             atcttacgggtggtggtgcatggccgtttttagtccttggagtgatttgtctgcttaattgcgataacgg
Candida_sake                        attttgtgggtggtggtgcatggccgttcttagttggtggagtgatttgtctgcttaattgcgataacga
Taphrina_populina                   attttgtgggtggtggtgcatggccgttcttagttggtggagtgatttgtctgcttaattgcgataacga
Suillus_pictus attttatgggtggtggtgcatggccgttcttagttggtggagtgatttgtctggttaattccgataacga
Panellus_stipticus          attttatgggtggtggtgcat-gccgttcttag-tggtggagtgatttgtctggttaattccgataacga
Microstroma_juglandis       attctatgggtggtggtgcatggccgttcttagttggtggagtgatttgtctggttaattccgataacga
Malassezia_furfur               attctatgggtggtggtgcatggccgttcttagttggtggagtgatttgtctggttaattccgataacga
Ustanciosporium_standleyanum              attctatgggtggtggtgcatggccgttcttagttggtggagtgatttgtctggttaattccgataacga
Moesziomyces_bullatus              attctatgggtggtggtgcatggccgttcttagttggtggagtgatttgtctggttaattccgataacga
Pseudozyma_flocculosa               attctatgggtggtggtgcatggccgttcttagttggtggagtgatttgtctggttaattccgataacga
Schizonella_melanogramma              attctatgggtggtggtgcatggccgttcttagttggtggagtgatttgtctggttaattccgataacga
Sporisorium_reilianum              attctatgggtggtggtgcatggccgttcttagttggtggagtgatttgtctggttaattccgataacga

Ustilago_maydis                      acgagaccttgacctgctaaatagacgggttgacaattgttggcccctgtcttcttagagggacaatcgc
Geastrum_sessile                     acgagaccttcacgtgctaaatagcctcaccgaccttggttggtggctggcttcttagacggactatcag
Plicaturopsis_crispa                 acgagaccttaacctgctaaatagacaggccggcttttgctggtcgccgtcttcttagagggactgtcgg
Amphinema_byssoides                  acgagaccttaacctgctaaatagccaggccggctttcgctggtctccggcttcttagagggactgttgg
Phellinus_igniarus                   acgagaccttaacctgctaaatagccaggccggcttttgctggtcgccggcttcttagagggactgtcga
Myxarium_grilletii                   acgagaccttaacctgctaaatagccaggccggctttggctggtcgccggcttcttagagggactatcag
Trametes_gibbosa                     acgagaccttaacctgcttaatagccaggccggcttttgctggtcgccggcttcttagagggactgtctg
Hymenochaete_rubiginosa              acgagaccttaacctgctaaatagcccgtccggcgcttgctggtcgccggcttcttagagggactgtcag
Sarcodon_imbricatus                  acgagaccttatcctgctaaatagccaggccggcttttgctggtcgccggcttcttagagggactgctag
Hygrocybe_conica                     acgagaccttttcctgctaaatagccaggccggcttcggctggtcgacggcttcttagagggactgtcgg
Hydnellum_peckii                     acgagaccttatcctgctaaatagccaggccggcttttgctggtcgccggcttcttagagggactgccag
Sebacina_incrustans                  acgagaccttaacctgctaaatagccaagccgtctttcgatggctgcaggcttcttagagggactgtcag
Basidiodendron_grandinioides         acgagaccttaacctgctaaatagccaggccggcttttgctggtcgcgggcttcttagagggactatcag
Sparassis_crispa                     acgagaccttaacctgcttaatagtgaggccggctttggctggtcgtcgacttcttagagggactgtctg
Albatrellus_ovinus                   acgagaccttaacctgctaaatagcccgatcggcttttgctggtcgctggcttcttagagggactgtcgg
Boletus_edulis                       acgagaccttaacctgctaaatagccaggtcggctttggctggccgttggcttcttagagggactgtcgg
Auricularia_auriculajudae            acgagaccttaacctgctaaatagccaggccggcttcggctggtcgccggcttcttagagggactatcag
Craterocolla_cerasi                  acgagaccttaacctgctaaatagccaggccgtctttcgatggtcgcaggcttcttagagggactgtcag
Phallus_impudicus                   acgagaccttcacgtgctaaatagccggtcgggccaaggcccgtcccaggcttcttagacggactatcgg
Clavariadelphus_ligula              acgagaccttcccgtgctaaatagcccggccggctttggctggtcgccggcttcttagacggactatcag
Gloeophyllum_sepiarium              acgagaccttaacctgctaaatagccaggccggcttttgctggtcg-aggcttcttagagggactgtcag
Sebacina_vermifera                  acgagaccttaacctgctaaatagccagaccgtcttttgatggttgcaggcttcttagagggactgtcag
Pleurocybella_porrigens             acgagaccttaacctgctaaatagccaggccggctttcgctggtcgccggcttcttagagggactgtccg
Rickenella_fibula                   acgagaccttaacctgctaaatagccaggccggcttttgctggtcgccggcttcttagagggactgtcag
Hygrophoropsis_aurantiaca           acgagaccttaacctgctaaatagccaggccggcttttgctggtctccggcttcttagagggactgtcgg
Bondarzewia_guaitecasensis          acgagaccttaacctgctaaatagcccggccggcttttgctggtcgctggcttcttagagggactgtcgg
Hygrophorus_chrysodon               acgagaccttaacctgctaaatagccaggctggctttcgctggtcgccggcttcttagagggactgtcag
Calocera_viscosa                    acgagaccttaacctgctaaatagccaggccggctttggctggtcgcaggcttcttagagggactgtcag
Dacryopinax_cf          acgagaccttaacctgctaaatagccaggccggctttggctggtcgcaggcttcttagagggactgtcag
Ceratobasidium_cornigerum           acgagaccttaacctgctaaatagtcaggccggcttttgctggtcgcagacttcttagagggactgtcag
Piriformospora_indica               acgagaccttaacctgctaaatagccagaccgtcttttgatggttgcaggcttcttagagggactgtcag
Arrhenia_auriscalpium               acgagaccttaacctgctaaatagccaggccggcttcggctggtcgccggcttcttagagggactgtcag
Gloeocantharellus_purpurascens      acgagaccttcccgtgcttaatagccccgtcggctacggcaggcgattggcttcttagacggactatcgg
Athelia_epiphylla                   acgagaccttaacctgctaaatagccaggccggcttttgctggtctccggcttcttagagggactgtcgg
Agaricus_bisporus                   acgagaccttaacctgctaaatagccaggccggcttttgctggtcgcaggcttcttagagggactgtcag
Tremella_mesenterica                acgagaccttaacctgctaaatagtcaggccggccttggctggtcgtaggcttcttagagggactaacag
Pleurotopsis_longinqua              acgagaccttaacctgctaaatagccaggccggcttttgctggtcgccggcttcttagagggactgtcag
Chroogomphus_rutilans               acgagaccttgacctgctaaatagccgggccggcttttgctggcctcaggcttcttagagggactgtcgg
Clavulina_cristata                  acgagaccttaacctgctaaatagacaggccggctttggctggtcgccgtcttcttagagggactgtcag
Trichaptum_abietinum                acgagaccttaacctgctaaatagccaggccggcttttgctggtctccggcttcttagagggactgtcag
Gomphidius_roseus                   acgagaccttgacctgctaaatagctggactggcttttgctggtctcaggcttcttagagggactgtcgg
Russula_ochroleuca                  acgagaccttaacctgcttaatagcctggccggcttttgctggtcaccggcttcttagagggactgtcag
Lactarius_glyciosmus                acgagaccttaacctgctaaatagcctggccggcactcgctggtcaccggcttcttagagggactgtcag
Gomphus_clavatus                    acgagaccttcccgtgctaaatagcccggccggctttggctggtcgccggcttcttagacggactatcag
Clathrus_archeri                    acgagaccttcacgtgctaaatagccggacgggctacggtccgtcccaggcttcttagacggactatcgg
Tylospora_fibrillosa                acgagaccttaacctgctaaatagccaggccggctttcgctggtctccggcttcttagagggactgttgg
Phlebiella_vaga                     acgagaccttaacctgctaaatagtcaagctggcttttgctggttgcggacttcttagagggactatcag
Corticium_roseum                    acgagaccttaacctgctaaatagccaggcyggcttttgctrgtcgccggcttcttagagggactgtcag
Hyphoderma_praetermissum            acgagaccttaacctgctaaatagccaggccggctttggctggtcgccggcttcttagagggactatcag
Neolentinus_lepideus                acgagaccttaacctgctaaatagccaggccggcttttgctggtcg-aggcttcttagagggactgtcag
Amylostereum_chailletii             acgagaccttaacctgctaaatagcctggccggcttttgctggtcactggcttcttagagggactgtcag
Cytidia_salicina                    acgagaccttaacctgctaaatagacaggccggcttttgctggtcgccgtcttcttagagggactgtcgg
Multiclavula_mucida                 acgagaccttaacctgctaaatagtccggccggcttttgctggtcgccgacttcttagagggactgtcag
Pseudotomentella_mucidula           acgagaccttatcctgctaaatagccaggccggcttttgctggtcgccggcttcttagagggactgctag
Thelephora_caryophyllea             acgagaccttatcctgctaaatagctaggccggcttttgctggtcgccggcttcttagagggactgcttg
Pseudohydnum_gelatinosum            acgagaccttaacctgctaaatagcccggccggcttttgctggtcgttggcttcttagagggactatcgg
Exidia_recisa                       acgagaccttaacctgctaaatagccaggccgtcttcggatggtcgccggcttcttagagggactatcag
Hyphodontia_nespori                 acgagaccttaacctgctaactagccaggccggcttcggctggtctccggcttcttagagggactatcag
Trechispora_farinacea               acgagaccttaacctgctaaatagccaggccggctttggctggtcgcgggcttcttagagggactgtcgg
Phanerochaete_sordida               acgagaccttaacctgctaaatagccaggccggcttttgctggtcgccggcttcttagagggactgtctg
Podoserpula_sp                      acgagaccttaacctgctaaatagcctggctggcttttgctggtcactggcttcttagagggactgtcag
Ramaria_stricta                     acgagaccttcccgtgctaaatagcccggccggctttggctggtcgccggcttcttagacggactatcag
Chrysomphalina_aurantiaca           acgagaccttaacctgctaaatagccaggccggcttttgctggtcgccggcttcttagagggactgtcag
Ramariopsis_tenuiramosa             acgagaccttaacctgctaaatagtctggttggcttcggctgatttttgacttcttagagggactgtcag
Colacogloea_peniophorae             acgagac---------------------------------------------------------------
Agaricostilbum_pulcherrinum         acgagaccttaacctgctaaatagcccggccggctttggctggtcgctggcttcttagagggactatcga
Cystofilobasidium_capitatum         acgagaccttaacctgctaaatagcccggctggctttggctggtcgctggcttcttagagggactatctg
Bartheletia_paradoxa                acgagaccttaacctgctaaatagccaggccggcttttgctggtcgccggcttcttagagggactatcag
Tilletia_olida                      acgagaccttaacctgctaactagcccggccgactttggttagctgctggcttcttagagggactattgg
Exobasidium_vaccinii                acgagaccttaacctgctaaatagccgggtcgactttggttgacttttggcttcttagagggactatctg
Wallemia_sebi                       acgagaccttaacctgctaaatagccggtacgacatttgttgtacattggcttcttagagggactattga
Infundibura_adhaerens              acgagaccttaacctgctaaatagcccctgttgcttcggctacaggctggcttcttagagggactatcgg
Helicogloea_sp                     acgagaccttaacctgctaaatagtcactgttgctttggctacaggctgacttcttagagggactatcgg
Uleiella_chilensis                 acgagaccttaacctgctaaatagcccggccgactttggttggtcgctggcttcttagagggactattag
Saccharomyces_cerevisae             acgagaccttaacctgctaaatagggctgcgagcatctgctcggggc--tcttcttagagggactatggg
Candida_sake                        acgagaccttaacctactaaatagtgctgctagcttttgctggatagtcacttcttagagggactatcga
Taphrina_populina                   acgagaccttaacct-ctaaatagcgccgctagcctttgctgggcgc--gcttcttagggggactattga
Suillus_pictus acgagaccttgacctgctaaatagccgcgccggctttcgctggcgtcaggcttcttagagggactgtcgg
Panellus_stipticus          acgagaccttaacctgctaaatagccaggccggctttcgctggtcgccggcttcttagagggactgtcag
Microstroma_juglandis       acgagaccttaacctgctaaatagcccggtcgactttggttgtccgctggcttcttagagggactattgg
Malassezia_furfur               acgagaccttaacctgctaaatagcccagccgactttggttagctgctggcttcttagagggactattgg
Ustanciosporium_standleyanum              acgagaccttgacctgctaaatagacgggttgacatttgttggcccctgtcttcttagagggactatcaa
Moesziomyces_bullatus              acgagaccttgacctgctaaatagacgggttgacatttgttggcccctgtcttcttagagggactatcgc
Pseudozyma_flocculosa               acgagaccttgacctgctaaatagacgggttgacatttgttggcccctgtcttcttagagggacaatcgc
Schizonella_melanogramma              acgagaccttgacctgctaaatagacgggctgacatttgttggcttatgtcttcttagagggactatcaa
Sporisorium_reilianum              acgagaccttgacctgctaaatagacgggttgacatttgttggcccctgtcttcttagagggacaatcgc

Ustilago_maydis                      cgtctaggtgatggaggcaaaaggcaataacaggtctgtgatgcccttagatgttccgggctgcacgcgc
Geastrum_sessile                     cgactagctgatggaagttggaggcaataacaggtctgtgatgcccttagatgttctgggccgcacgcgc
Plicaturopsis_crispa                 cgtctagccgacggaagtttgaggcaataacaggtctgtgatgcccttagatgttctgggccgcacgcgc
Amphinema_byssoides                  catctagccgacggaagtttgaggcaataacaggtctgtgatgcccttagatgttctgggccgcacgcgc
Phellinus_igniarus                   catctagtcgacggaagtttgaggcaataacaggtctgtgatgcccttagatgttctgggccgcacgcgc
Myxarium_grilletii                   tgtctaactgatggaagtytgaggcaataacaggtctgtgatgcccttagatgttctgggccgcacgcgc
Trametes_gibbosa                     cgtctagcagacggaagtttgaggcaataacaggtctgtgatgcccttagatgttctgggccgcacgcgc
Hymenochaete_rubiginosa              cgtttagctgacggaagtttgaggcaataacaggtctgtgatgcccttagatgttctgggccgcacgcgc
Sarcodon_imbricatus                  cgtctagcccgcggaagtttgaggcaataacaggtctgtgatgcccttagatgttctgggccgcacgcgc
Hygrocybe_conica                     cgtctagctgacggaagtttgaggcaataacaggtctgtgatgcccttagatgttctgggccgcacgcgc
Hydnellum_peckii                     cgtctagcccgcggaagtttgaggcaataacaggtctgtgatgcccttagatgttctgggccgcacgcgc
Sebacina_incrustans                  gatctacctgacggaagtttgaggcaataacaggtctgtgatgcccttagatgttctgggccgcacgcgc
Basidiodendron_grandinioides         cgtctagctgatggaagtttgaggcaataacaggtctgtgatgcccttagatgttctgggccgcacgcgc
Sparassis_crispa                     cgtctagcagacggaagtttgaggcaataacaggtctgtgatgcccttagatgttctgggccgcacgcgc
Albatrellus_ovinus                   cgtctagccgacggaagtttgaggcaataacaggtctgtgatgcccttagatgttctgggccgcacgcgc
Boletus_edulis                       cgtctagtcgacggaagtttgaggcaataacaggtctgtgatgcccttagatgttctgggccgcacgcgc
Auricularia_auriculajudae            cgtctagctgatggaagtttgaggcaataacaggtctgtgatgcccttagatgttctgggccgcacgcgc
Craterocolla_cerasi                  gatctacctgacggaagtttgaggcaataacaggtctgtgatgcccttagatgttctgggccgcacgcgc
Phallus_impudicus                   cgtctagccgatggaagttggaggcaataacaggtctgtgatgcccttagatgttctgggccgcacgcgc
Clavariadelphus_ligula              cgtttagctgatggaagttggaggcaataacaggtctgtgatgcccttagatgttctgggccgcacgcgc
Gloeophyllum_sepiarium              cgtctagctgacggaagtttgaggcaataacaggtctgtgatgcccttagatgttctgggccgcacgcgc
Sebacina_vermifera                  gatctacctgacggaagtttgaggcaataacaggtctgtgatgcccttagatgttctgggccgcacgcgc
Pleurocybella_porrigens             cttttagctgacggaagtttgaggcaataacaggtctgtgatgcccttagatgttctgggccgcacgcgc
Rickenella_fibula                   cgtctagctgacggaagtttgaggcaataacaggtctgtgatgcccttagatgttctgggccgcacgcgc
Hygrophoropsis_aurantiaca           cgtctagccgacggaagtttgaggcaataacaggtctgtgatgcccttagatgttctgggccgcacgcgc
Bondarzewia_guaitecasensis          cgtctagccgacggaagtttgaggcaataacaggtctgtgatgcccttagatgttctgggccgcacgcgc
Hygrophorus_chrysodon               cgtctagctgacggaagtttgaggcaataacaggtctgtgatgcccttagatgttctgggccgcacgcgc
Calocera_viscosa                    cgactagctgacggaagtttgaggcaataacaggtctgtgatgcccttagatgttctgggccgcacgcgc
Dacryopinax_cf          cgactagctgacggaagtttgaggcaataacaggtctgtgatgcccttagatgttctgggccgcacgcgc
Ceratobasidium_cornigerum           cgtctagctgacggaagtttgaggcaataacaggtctgtgatgcccttagatgttctgggccgcacgcgc
Piriformospora_indica               gatctacctgacggaagtttgaggcaataacaggtctgtgatgcccttagatgttctgggccgcacgcgc
Arrhenia_auriscalpium               cgtctagctgacggaagtttgaggcaataacaggtctgtgatgcccttagatgttctgggccgcacgcgc
Gloeocantharellus_purpurascens      cgttcagccgatggaagccggaggcaataacaggtctgtgatgcccttagatgttctgggccgcacgcgc
Athelia_epiphylla                   cgtctagccgacggaagtttgaggcaataacaggtctgtgatgcccttagatgttctgggccgcacgcgc
Agaricus_bisporus                   cgtctagctgacggaagtttgaggcaataacaggtctgtgatgcccttagatgttctgggccgcacgcgc
Tremella_mesenterica                catttagctgttggaagtttgaggcaataacaggtctgtgatgcccttagatgttctgggccgcacgcgc
Pleurotopsis_longinqua              cgtctagctgacggaagtttgaggcaataacaggtctgtgatgcccttagatgttctgggccgcacgcgc
Chroogomphus_rutilans               cgtctagccgacggaagtttgaggcaataacaggtctgtgatgcccttagatgttctgggccgcacgcgc
Clavulina_cristata                  tgtctaactgacggaagtttgaggcaataacaggtctgtgatgcccttagatgttctgggccgcacgcgc
Trichaptum_abietinum                cgtctagctgacggaagtttgaggcaataacaggtctgtgatgcccttagatgttctgggccgcacgcgc
Gomphidius_roseus                   cgtctagccgacggaagtttgaggcaataacaggtctgtgatgcccttagatgttctgggccgcacgcgc
Russula_ochroleuca                  cgtctagctgacggaagtttgaggcaataacaggtctgtgatgcccttagatgttctgggccgcacgcgc
Lactarius_glyciosmus                cgtctagctgacggaagtttgaggcaataacaggtctgtgatgcccttagatgttctgggccgcacgcgc
Gomphus_clavatus                    cgtttagctgatggaagttggaggcaataacaggtctgtgatgcccttagatgttctgggccgcacgcgc
Clathrus_archeri                    cgtctagccgatggaagttggaggcaataacaggtctgtgatgcccttagatgttctgggccgcacgcgc
Tylospora_fibrillosa                catctagccgacggaagtttgaggcaataacaggtctgtgatgcccttagatgttctgggccgcacgcgc
Phlebiella_vaga                     cgtctagctgatggaagtttgaggcaataacaggtctgtgatgcccttagatgttctgggccgcacgcgc
Corticium_roseum                    cgtctagctgacggaagtttgaggcaataacaggtctgtgatgcccttagatgttctgggccgcacgcgc
Hyphoderma_praetermissum            cgtctagctgatggaagtttgaggcaataacaggtctgtgatgcccttagatgttctgggccgcacgcgc
Neolentinus_lepideus                cgtctagctgacggaagtttgaggcaataacaggtctgtgatgcccttagatgttctgggccgcacgcgc
Amylostereum_chailletii             cgtctagctgacggaagtttgaggcaataacaggtctgtgatgcccttagatgttctgggccgcacgcgc
Cytidia_salicina                    cgtctagccgacggaagtttgaggcaataacaggtctgtgatgcccttagatgttctgggccgcacgcgc
Multiclavula_mucida                 cgtctagctgacggaagtttgaggcaataacaggtctgtgatgcccttagatgttctgggccgcacgcgc
Pseudotomentella_mucidula           cgtctagcccgcggaagtttgaggcaataacaggtctgtgatgcccttagatgttctgggccgcacgcgc
Thelephora_caryophyllea             cgtctagcccgcggaagtttgaggcaataacaggtctgtgatgcccttagatgttctgggccgcacgcgc
Pseudohydnum_gelatinosum            cgtctagccgatggaagtttgaggcaataacaggtctgtgatgcccttagatgttctgggccgcacgcgc
Exidia_recisa                       cgtctagctgatggaagtttgaggcaataacaggtctgtgatgcccttagatgttctgggccgcacgcgc
Hyphodontia_nespori                 cgtatagctgatggaagtttgaggcaataacaggtctgtgatgcccttagatgttctgggccgcacgcgc
Trechispora_farinacea               cgtctagccgacggaagtttgaggcaataacaggtctgtgatgcccttagatgttctgggccgcacgcgc
Phanerochaete_sordida               cgtctagcagacggaagtttgaggcaataacaggtctgtgatgcccttagatgttctgggccgcacgcgc
Podoserpula_sp                      cgtctagctgacggaagtttgaggcaataacaggtctgtgatgcccttagatgttctgggccgcacgcgc
Ramaria_stricta                     cgtttagctgatggaagttggaggcaataacaggtctgtgatgcccttagatgttctgggccgcacgcgc
Chrysomphalina_aurantiaca           cgtctagctgacggaagtttgaggcaataacaggtctgtgatgcccttagatgttctgggccgcacgcgc
Ramariopsis_tenuiramosa             cgtctagctgacggaagtttgaggcaataacaggtctgtgatgcccttagatgttctgggccgcacgcgc
Colacogloea_peniophorae             ----------------------------------------------------------------------
Agaricostilbum_pulcherrinum         cgtttagtcgatggaagtttgaggcaataacaggtctgtgatgcccttagatgttctgggccgcacgcgc
Cystofilobasidium_capitatum         tgtttagcagatggaagtttgaggcaataacaggtctgtgatgcccttagatgttctgggccgcacgcgc
Bartheletia_paradoxa                cgtttagctgatggaagtttgaggcaataacaggtctgtgatgcccttagatgttctgggccgcacgcgc
Tilletia_olida                      cgtctagctaatggaagtttgaggcaataacaggtctgtgatgcccttagatgttctgggccgcacgcgc
Exobasidium_vaccinii                cgtttagcaratggaagtttgaggcaataacaggtctgtgatgcccttagatgttctgggccgcacgcgc
Wallemia_sebi                       tgtttaatcaatggaagtttgaggcaataacaggtctgtgatgcccttagatgttctgggccgcacgcgc
Infundibura_adhaerens              cgtttagtcgatggaagtttgaggcaataacaggtctgtgatgcccttagatgttctgggccgcacgcgc
Helicogloea_sp                     cgtttagtcgatggaagtttgaggcaataacaggtctgtgatgcccttagatgttctgggccgcacgcgc
Uleiella_chilensis                 cgtttagctaatggaagtttgaggcaataacaggtctgtgatgcccttagatgttctgggccgcacgcgc
Saccharomyces_cerevisae             tatcaaacccatggaagtttgaggcaacaacaggtctgtgatgcccttagacgttctgggccgcacgcgc
Candida_sake                        tttcaagtcgatggaagtttgaggcaataacaggtctgtgatgcccttagacgttctgggccgcacgcgc
Taphrina_populina                   cttgaagtcgatggaagtttgaggcaataacaggtctgtgatgcccttagacgttctgggccgcacgcgc
Suillus_pictus cgtctagccgacggaagtttgaggcaataacaggtctgtgatgcccttagatgttctgggccgcacgcgc
Panellus_stipticus          cgtctagctgacggaagtttgaggcaataacaggtctgtgatgcccttagatgttctgggccgcacgcgc
Microstroma_juglandis       cgtttagctaatggaagtttgaggcaataacaggtctgtgatgcccttagatgttctgggccgcacgcgc
Malassezia_furfur               cgtttagccaatggaagtttgaggcaataacaggtctgtgatgcccttagatgttctgggccgcacgcgc
Ustanciosporium_standleyanum              cgtctagttgatggaagttcgaggcaataacaggtctgtgatgcccttagatgttctgggctgcacgcgc
Moesziomyces_bullatus              cgtctaggtgatggaggcaaaaggcaataacaggtctgtgatgcccttagatgttccgggctgcacgcgc
Pseudozyma_flocculosa               cgtctaggtgatggaggcaaaaggcaataacaggtctgtgatgcccttagatgttccgggctgcacgcgc
Schizonella_melanogramma              cgtatagttgatggaagttcgaggcaataacaggtctgtgatgcccttagatgttctgggctgcacgcgc
Sporisorium_reilianum              cgtctaggtgatggaggcaaaaggcaataacaggtctgtgatgcccttagatgttccgggctgcacgcgc

Ustilago_maydis                      gctacactgacagagacaacgagtggttccccttgtccgaaatgactgggtaaacttgtgaaactttgtc
Geastrum_sessile                     gctacactgacagagccagcgagtttatcaccttggccggaaggtctgggtaatcttgtgaaactctgtc
Plicaturopsis_crispa                 gctacactgacaggtccagcgagtcattcaccttggccgaaaggcccgggtaatcttgtgaaaccctgtc
Amphinema_byssoides                  gctacactgacagagccagcgagtttttctccttgtccggaaggactgggtaatcttgtgaaactctgtc
Phellinus_igniarus                   gctacactgacagagccagcgagttttttccttggccggaaggtcctgggtaatcttgtgaaactctgtc
Myxarium_grilletii                   gctacactgacagagccagcgagttc-tcaccttggccggaaggtccgggtaatcttgtgaaactctgtc
Trametes_gibbosa                     gctacactgacagagccagcgagtttataaccttggccggaaggtctgggtaatcttgtgaaactctgtc
Hymenochaete_rubiginosa              gctacactgacagagccagcgagtctttttccttggccgaaaggtctgggtaatcttgtgaaactctgtc
Sarcodon_imbricatus                  gctacactgacagagccagcgagttattcaccttggccggaaggtctgggtaatcttgtgaaactctgtc
Hygrocybe_conica                     gctacactgacagagccagcgagtttaattccttggccggaaggtctgggtaatcttgtgaaactctgtc
Hydnellum_peckii                     gctacactgacagagccagcgagtttctcaccttggccggaaggtctgggtaatcttgtgaaactctgtc
Sebacina_incrustans                  gctacactgacagagccagcgagtttataaccttggccggaaggtccgggtaatcttgtgaaactttgtc
Basidiodendron_grandinioides         gctacactgacagagccagcgagtcacttgccttggccggaaggtctgggtaatcttgtgaaactctgtc
Sparassis_crispa                     gctacactgacggggtcagcgagtttataaccttggccgaaaggtccgggtaatcttgtgaaaccccgtc
Albatrellus_ovinus                   gctacactgacggagccagcgagttcatcaccttggccgaaaggtctgggtaatcttgtgaaactccgtc
Boletus_edulis                       gctacactgacagagccagcgagtacatttccttgaccggaaggtctgggtaatcttgtgaaactctgtc
Auricularia_auriculajudae            gctacactgacagagccagcgagtttttaaccttggccggaaggtctgggtaatcttgtgaaactctgtc
Craterocolla_cerasi                  gctacactgacagagccagcgagtttatcaccttggccggaaggtccgggtaatcttgtgaaactttgtc
Phallus_impudicus                   gctacactgacagggccagcgagtttcctaccttggccggaaggtctgggtaatcttgtgaaaccctgtc
Clavariadelphus_ligula              gctacactgacagagccagcgagtttatcaccttggccggaaggtctgggtaatcttgtgaaactctgtc
Gloeophyllum_sepiarium              gctacactgacagagccagcgagtwcatcaccttggccggaaggtctgggtaatcttgtgaaactctgtc
Sebacina_vermifera                  gctacactgacaaagccagcgagtctatcaccttggccggaaggtccgggtaatcttgtgaaactttgtc
Pleurocybella_porrigens             gctacactgacagatccagcgagt-attcaccttggccggaaggtctgggtaatcttgtgaaactctgtc
Rickenella_fibula                   gctacactgacagagccagcgagttattcaccttggccggaaggtctgggtaatcttgttaaactctgtc
Hygrophoropsis_aurantiaca           gctacactgacaaagccagcgagttcttttccttgaccggaaggtctgggtaatcttgtgaaactttgtc
Bondarzewia_guaitecasensis          gctacactgacagagccagcgagttcatcaccttggccggaaggtctgggtaatcttgtgaaactctgtc
Hygrophorus_chrysodon               gctacactgacagagccagcgagttattaaccttggccggaaggtctgggtaatcttgtgaaactctgtc
Calocera_viscosa                    gctacactgacggagccagcgagtct-taaccttggccggaaggtccgggtaatcttgtgaaacttcgtc
Dacryopinax_cf          gctacactgacggagccagcgagtct-taaccttggccggaaggtccgggtaatcttgtgaaacttcgtc
Ceratobasidium_cornigerum           gctacactgacagagccagcgagttc-tcaccttggccggaaggtctgggtaatcttgtgaaactttgtc
Piriformospora_indica               gctacactgacaaagccagcgagtttatcaccttggccggaaggtccgggtaatcttgtgaaactttgtc
Arrhenia_auriscalpium               gctacactgacagggccagcgagtatttcaccttggccggaaggtctgggtaatcttgtgaaaccctgtc
Gloeocantharellus_purpurascens      gctacactgacagagccagcgagtaactcgccttggccggaaggtctgggtaatcttgtgaaactctgtc
Athelia_epiphylla                   gctacactgacagagccagcgagttttttcccttggccggaaggcttgggtaatcttgtgaaactctgtc
Agaricus_bisporus                   gctacactgacagagccagcgagtttttcaccttggccggaaggtctgggtaatcttgtgaaactctgtc
Tremella_mesenterica                gctacactgactgagccagcgagtataccaccttggccgaaaggcctgggtaatcttgtgaaactcagtc
Pleurotopsis_longinqua              gctacactgacagagccagcgagtttttcaccttggccggaaggtctgggtaatcttgtgaaactctgtc
Chroogomphus_rutilans               gctacactgacagagccagcgagtatatttccttgaccggaaggtctgggtaatcttgtgaaactctgtc
Clavulina_cristata                  gctacactgacagagccagcgagtttatcaccttgactgaaaagtctgggtaatcttgtgaaactttgtc
Trichaptum_abietinum                gctacactgacagagccagcgagtttttttccttggccggaaggtctgggtaatcttgtgaaactctgtc
Gomphidius_roseus                   gctacactgacagagccagcgagtatatttccttggccggaaggtctgggtaatcttgtgaaactctgtc
Russula_ochroleuca                  gctacactgacagagccagcgagttcttttccttggccggaaggtctgggtaatcttgtgaaactctgtc
Lactarius_glyciosmus                gctacactgacagagccagcgagttcttttccttggccggaaggtctgggtaatcttgtgaaactctgtc
Gomphus_clavatus                    gctacactgacagagccagcgagtctatcaccttggccggaaggtctgggtaatcttgtgaaactctgtc
Clathrus_archeri                    gctacactgacagggccagcgagtttcataccttggccggaaggtctgggtaatcttgtgaaaccctgtc
Tylospora_fibrillosa                gctacactgacagagccagcgagtttttctccttgyccggaaggactgggtaatcttgtgaaactctgtc
Phlebiella_vaga                     gctacactgacagagccagcgagttcatctcctttgccgaaaggcatgggtaatcttgtgaatctctgtc
Corticium_roseum                    gctacactgacagggccagcgagttcatctccttcgccggaaggcgtgggtaatcttgtgaaaccctgtc
Hyphoderma_praetermissum            gctacactgacagagccagcgagttaatcaccttggccggaaggtctgggtaatcttgttaaactctgtc
Neolentinus_lepideus                gctacactgacagagccagcgagttcatcaccttggccggaaggtctgggtaatcttgtgaaactctgtc
Amylostereum_chailletii             gctacactgacagagccagcgagtttttttccttggccggaaggtctgggtaatcttgtgaaactctgtc
Cytidia_salicina                    gctacactgacagagccagcgagttcatcaccttggccggaaggtctgggtaatcttgtgaaactctgtc
Multiclavula_mucida                 gctacactgacagggccagcgagtttatatccttgtccgaaaggactgggtaatcttgtgaaaccttgtc
Pseudotomentella_mucidula           gctacactgacagagccagcgagtttttttccttgaccggaaggtctgggtaatcttgtgaaactctgtc
Thelephora_caryophyllea             gctacactgacagagccagcgagtttttcaccttggccggaaggtctgggtaatcttgtgaaactctgtc
Pseudohydnum_gelatinosum            gctacactgacagagccagcgagtcaataaccttggccggaaggtctgggtaatcttgtgaaactctgtc
Exidia_recisa                       gctacactgacagagccagcgagtttttcaccttggccggaaggtctgggtaatcttgtgaaactctgtc
Hyphodontia_nespori                 gctacactgacagagccagcgagtttttttccttcaccgaaaggtttgggtaatcttgtgaaactctgtc
Trechispora_farinacea               gctacactgacagagccagcgagttcacatccttggccggaaggtccgggtaatcttgtgaaactctgtc
Phanerochaete_sordida               gctacactgacagagccagcgagtttttttccttggccggaaggtctgggtaatcttgtgaaactctgtc
Podoserpula_sp                      gctacactgacagggccagcgagtcattcaccttggccggaaggtctgggtaatcttgtgaaaccctgtc
Ramaria_stricta                     gctacactgacagagccagcgagtttatcaccttggccggaaggtctgggtaatcttgtgaaactctgtc
Chrysomphalina_aurantiaca           gctacactgacagagccagcgagtttttttccttgaccggaaggtctgggtaatcttgtgaaactctgtc
Ramariopsis_tenuiramosa             gctacactgacagagccagcgagtacataaccttggccggaaggtctgggtaatcttgtgaaactctgtc
Colacogloea_peniophorae             ----------------------------------------------------------------------
Agaricostilbum_pulcherrinum         gctacactgacagaggcagcgagtatttttccttggccggaaggcctgggtaatcttgtgaaactctgtc
Cystofilobasidium_capitatum         gctacactgacagagccagcgagttt-tttccttgaccggaaggtctgggtaatcttgtgaaactctgtc
Bartheletia_paradoxa                gctacactgacaaggccagcgagtttatcaccttggccggaaggcctgggtaatcttgtgaaaccttgtc
Tilletia_olida                      gctacactgacggagccaacgagtttatcaccttgtccgaaaggactgggtaatcttgtgaaactttgtc
Exobasidium_vaccinii                gctacactgacagagccaacgagtttttttccttgtccggaaggactgggtaatcttgtgaaactctgtc
Wallemia_sebi                       gctacactgacagaggcagcgagttatattccttattcgaaagaattgggtaatcttgttaaactctgtc
Infundibura_adhaerens              gctacactgaccaagccagcgagttc-tttccttggccggaaggcctgggtaatcttgtgaaacttggtc
Helicogloea_sp                     gctacactgaccaagccagcgagttc--ttccttggccggaaggcctgggtaatcttgtgaaacttggtc
Uleiella_chilensis                 gctacactgacggagccaacgagttt-tttccttgtccggaaggactgggtaatcttgtgaaacttcgtc
Saccharomyces_cerevisae             gctacactgacggagccagcaagtat--agccttggtcgagaggcctgggtaatctcgtgaaactccgtc
Candida_sake                        gctacactgacggagccagcgagttt-ataccttggccgagaggtctgggaaatcttgtgaaactccgtc
Taphrina_populina                   gctacactgacggagccagcgagt----gaccttggccgagaggtctgggaaatcttgggaaactccgtc
Suillus_pictus gctacactgacgaagccagcgagttattttcctaggccggaaggtccgggtaatcttgtgaaacttcgtc
Panellus_stipticus          gctacactgacagagccagcgagtttttcaccttggccggaaggtccgggtaatcttgtgaaactctgtc
Microstroma_juglandis       gctacactgacggagccagcgagtttatcaccttgtccggaaggactgggtaatcttgtgaaactttgtc
Malassezia_furfur               gctacactgacggagccaacgagtat-tttccttgtccggaaggactgggtaatcttgtgaaactttgtc
Ustanciosporium_standleyanum              gctacactgacagagacaacgagtggggtcccttgtctgagaagaccgggtaaacttgtgaaactctgtc
Moesziomyces_bullatus              gctacactgacagagacaacgagtggggccccttgtccgaaatgactgggtaaacttgtgaaactttgtc
Pseudozyma_flocculosa               gctacactgacagagacaacgagtggggccccttgtccgaaatgactgggtaaacttgtgaaactttgtc
Schizonella_melanogramma              gctacactgacagagacagcgagtacacaaccttgtctggaaagactgggtaaacttgtgaaactctgtc
Sporisorium_reilianum              gctacactgacagagacaacgagtggggccccttgtccgaaatgactgggtaaacttgtgaaactttgtc

Ustilago_maydis                      gtgctggggatggagctttgtaatttttgctcttcaacgaggaattcctagtaagcgcaagtcatcagct
Geastrum_sessile                     gtgctggggatagagcattgcaattattgctcttcaacgaggaattcctagtaggcgtgagtcatcagct
Plicaturopsis_crispa                 gtgctggggatagagcattgcaattattgctcttcaacgaggaatacctagtaagcgcaagtcatcagct
Amphinema_byssoides                  gtgctggggatagagcattgcaattattgctcttcaacgaggaattcctagtaagcgtgagtcatcagct
Phellinus_igniarus                   gtgctggggatagagcattgcaattattgctcttcaacgaggaattcctagtaagcgtgagtcatcagct
Myxarium_grilletii                   gtgctggggatagagcattgcaattattgctcttcaacgaggaatgcctagtaagcgtgagtcatcagct
Trametes_gibbosa                     gtgctggggatagagcattgcaattattgctcttcaacgaggaattcctagtaagcgtgagtcatcagct
Hymenochaete_rubiginosa              gtgctggggatagagcattgcaattattgctcttcaacgaggaattcctagtaagcgtgagtcatcagct
Sarcodon_imbricatus                  gtgctggggatagagcattgcaattattgctcttcaacgaggaattcctagtaagcgtgagtcatcagct
Hygrocybe_conica                     gtgctggggatagagcattgcaattattgctcttcaacgaggaattcctagtaagcgtgagtcatcagct
Hydnellum_peckii                     gtgctggggatagagcattgcaattattgctcttcaacgaggaattcctagtaagcgtgagtcatcagct
Sebacina_incrustans                  gtgctggggatagagcattgcaattattgctcttcaacgaggaatgcctagtaggcgcaagtcatcagct
Basidiodendron_grandinioides         gtgctggggatagagcattgcaattattgctcttcaacgaggaattcctagtaggcgtgagtcatcagct
Sparassis_crispa                     gtgctggggatagagcattgcaattttcgctcttcaacgaggaatacctagtaagcgcgagtcatcagct
Albatrellus_ovinus                   gtgctggggatagagcattgcaattatcgctcttcaacgaggaattcctagtaagcgtgagtcatcagct
Boletus_edulis                       gtgctggggatagagcattgcaattatcgctcttcaacgaggaattcctagtaagcgtgagtcatcagct
Auricularia_auriculajudae            gtgctggggatagagcattgcaattattgctcttcaacgaggaattcctagtaggcgtgagtcatcagct
Craterocolla_cerasi                  gtgctggggatagagcattgcaattattgctcttcaacgaggaatgcctagtaagcgcaagtcatcagct
Phallus_impudicus                   gtgctggggatagagcattgcaattatcgctcttcaacgaggaattcctagtaggcgtgagtcatcagct
Clavariadelphus_ligula              gtgctggggatagagcattgcaattattgctcttcaacgaggaattcctagtaggcgtgagtcatcagct
Gloeophyllum_sepiarium              gtgctggggatagagcattgcaattattgctcttcaacgaggaattcctagtaagcgtgagtcatcagct
Sebacina_vermifera                  gtgctggggatagagcattgcaattattgctcttcaacgaggaatgcctagtaagcgcaagtcatcagct
Pleurocybella_porrigens             gtgctggggatagagcattgcaattattgctcttcaacgaggaatacctagtaaacgtgagtcatcagct
Rickenella_fibula                   gtgctggggatagagcattgcaattattgctcttcaacgaggaattcctagtaagcgtgagtcatcagct
Hygrophoropsis_aurantiaca           gtgctggggatagagcattgcaattattgctcttcaacgaggaattcctagtaagcgtgagtcatcagct
Bondarzewia_guaitecasensis          gtgctggggatagagcattgcaattattgctcttcaacgaggaattcctagtaagcgtgagtcatcagct
Hygrophorus_chrysodon               gtgctggggatagagcattgcaattattgctcttcaacgaggaatacctagtaaatgcgagtcatcagct
Calocera_viscosa                    gtgctggggatagagcattgcaattattgctcttcaacgaggaattcctagtaggcgtgagtcatcagct
Dacryopinax_cf          gtgctggggatagagcattgcaattattgctcttcaacgaggaattcctagtaggcgtgagtcatcagct
Ceratobasidium_cornigerum           gtgctggggatagagcattgcaattattgctcttcaacgaggaattcctagtaagcgtgagtcatcagct
Piriformospora_indica               gtgctggggatagagcattgcaattattgctcttcaacgaggaatgcctagtaagcgcaagtcatcagct
Arrhenia_auriscalpium               gtgctggggatagagcattgcaattattgctcttcaacgaggaattcctagtaagcgtgagtcatcagct
Gloeocantharellus_purpurascens      gtgctggggatagagcattgcaattattgctcttgaacgaggaattcctagtaggcgcgagtcatcagct
Athelia_epiphylla                   gtgctggggatagagcattgcaattattgctcttcaacgaggaattcctagtaagcgtgagtcatcagct
Agaricus_bisporus                   gtgctggggatagagcattgcaattattgctcttcaacgaggaatacctagtaagcgtgagtcatcagct
Tremella_mesenterica                gtgctggggatagagcattgcaattattgctcttcaacgaggaatacctagtaagcgtgagtcatcagct
Pleurotopsis_longinqua              gtgctggggatagagcattgcaattattgctcttcaacgaggaatacctagtaagcgtgagtcatcagct
Chroogomphus_rutilans               gtgctggggatagagcattgcaattattgctcttcaacgaggaattcctagtaaacgcaagtcatcagct
Clavulina_cristata                  gtgctggggatagagcattgcaattattgctcttcaacgaggaatacctagtaagcgcaagtcatcagct
Trichaptum_abietinum                gtgctggggatagagcattgcaattattgctcttcaacgaggaattcctagtaagcgtgagtcatcagct
Gomphidius_roseus                   gtgctggggatagagcattgcaattattgctcttcaacgaggaattcctagtaaacgcaagtcatcagct
Russula_ochroleuca                  gtgctggggatagagcattgcaattattgctcttcaacgaggaattcctagtaagcgtgagtcatcagct
Lactarius_glyciosmus                gtgctggggatagagcattgcaattattgctcttcaacgaggaattcctagtaagcgtgagtcatcagct
Gomphus_clavatus                    gtgctggggatagagcattgcaattattgctcttcaacgaggaattcctagtaggcgtgagtcatcagct
Clathrus_archeri                    gtgctggggatagagcattgcaattattgctcttcaacgaggaattcctagtaggcgtgagtcatcagct
Tylospora_fibrillosa                gtgctggggatagagcattgcaattattgctcttcaacgaggaattcctagtaagcgtgagtcatcagct
Phlebiella_vaga                     gtgctggggatagagcattgcaattattgctcttcaacgaggaatacctagtaagcgtgagtcatcagct
Corticium_roseum                    gtgctggggatagagcattgcaattattgctcttcaacgaggaattcctagtaagcgtgagtcatcagct
Hyphoderma_praetermissum            gtgctggggatagagcattgcaattattgctcttcaacgaggaattcctagtaagcgtgagtcatcagct
Neolentinus_lepideus                gtgctggggatagagcattgcaattattgctcttcaacgaggaattcctagtaagcgtgagtcatcagct
Amylostereum_chailletii             gtgctggggatagagcattgcaattattgctcttcaacgaggaattcctagtaagcgtgagtcatcagct
Cytidia_salicina                    gtgctggggatagagcattgcaattattgctcttcaacgaggaattcctagtaagcgtgagtcatcagct
Multiclavula_mucida                 gtgctggggatagagcattgcaattattgctcttcaacgaggaatacctagtaagcgcaagtcatcagct
Pseudotomentella_mucidula           gtgctggggatagagcattgcaattattgctcttcaacgaggaattcctagtaagcgtgagtcatcagct
Thelephora_caryophyllea             gtgctggggatagagcattgcaattattgctcttcaacgaggaattcctagtaagcgtgagtcatcagct
Pseudohydnum_gelatinosum            gtgctggggatagagcattgcaattattgctcttcaacgaggaattcctagtaagcgtgagtcatcagct
Exidia_recisa                       gtgctggggatagagcattgcaattattgctcttcaacgaggaattcctagtaagcgtgagtcatcagct
Hyphodontia_nespori                 gtgctggggatagagcattgcaattattgctcttcaacgaggaatcccttgtaagcgtgagtcatcagct
Trechispora_farinacea               gtgctggggatagagcattgcaattattgctcttcaacgaggaattcctagtaagcgcaagtcatcagct
Phanerochaete_sordida               gtgctggggatagagcattgcaattattgctcttcaacgaggaatacctagtaagcgtgagtcatcagct
Podoserpula_sp                      gtgctggggatagagcattgcaattattgctcttcaacgaggaattcctagtaagcgtgagtcatcagct
Ramaria_stricta                     gtgctggggatagagcattgcaattattgctcttcaacgaggaattcctagtaggcgtgagtcatcagct
Chrysomphalina_aurantiaca           gtgctggggatagagcattgcaattattgctcttcaacgaggaattcctagtaagcgtgagtcatcagct
Ramariopsis_tenuiramosa             gtgctggggatagagcattgcaattattgctcttcaacgaggaatacctagtaagcgtgagtcatcagct
Colacogloea_peniophorae             ----------------------------------------------------------------------
Agaricostilbum_pulcherrinum         gtgatggggatagagcattgcaattattgctcttcaacgaggaattcctagtaagcgtgagtcatcagct
Cystofilobasidium_capitatum         gtgctggggatagagcattgcaattcttgctcttcaacgaggaattcctagtaagcgcaagtcatcagct
Bartheletia_paradoxa                gtgctggggatagagcattgcaattattgctcttcaacgaggaattcctagtaagcgtgagtcatcagct
Tilletia_olida                      gtgctggggatagagcattgcaattattgctcttcaacgaggaattcctagtaagcgtgagtcatcagct
Exobasidium_vaccinii                gtgctggggatagagcattgcaattattgctcttcaacgaggaattcctagtaagcgtaagtcatcagct
Wallemia_sebi                       gtgctggggatagagcattgcaattattgctcttcaacgaggaattcttagtaagcgcaagtcatcagct
Infundibura_adhaerens              gtgatggggatagagcattgcaattattgctcttcaacgaggaatacctagtaagcgtgagtcatcagct
Helicogloea_sp                     gtgatggggatagagcattgcaattattgctcttcaacgaggaatacctagtaagcgtgagtcatcagct
Uleiella_chilensis                 gtgctggggatagagcattgcaattattgctcttcaacgaggaattcctagtaagcgtgagtcatcagct
Saccharomyces_cerevisae             gtgctggggatagagcattgtaatttttgctcttcaacgaggaattcctagtaagcgcaagtcatcagct
Candida_sake                        gtgctggggatagagcattgtaattattgctcttcaacgaggaattcctagtaagcgcaagtcatcagct
Taphrina_populina                   gtgctggggatagagcattgcaattattgctcttcaacgaggaattcctagtaagcgcaagtcatcagct
Suillus_pictus gtgctggggatagagcattgcaattattgctcttcaacgaggaattcctagtaagcgcgagtcatcagct
Panellus_stipticus          gtgctggggatagagcattgcaattattgctcttcaacgaggaatacctagtaagcgtgagtcatcagct
Microstroma_juglandis       gtgctggggatagagcattgcaattattgctcttcaacgaggaattcctagtaagcgtgagtcatcagct
Malassezia_furfur               gtgctggggatagagcattgcaattattgctcttcaacgaggaattcctagtaagcgtgagtcatcagct
Ustanciosporium_standleyanum              gtgctggggatagagctttgtaatttttgctcttcaacgaggaattcctagtaagcgcaagtcatcagct
Moesziomyces_bullatus              gtgctggggatggagctttgtaatttttgctcttcaacgaggaattcctagtaagcgcaagtcatcagct
Pseudozyma_flocculosa               gtgctggggatggagctttgtaatttttgctcttcaacgaggaattcctagtaagcgcaagtcatcagct
Schizonella_melanogramma              gtgctggggatagagcattgtaatttttgctcttcaacgaggaattcctagtaagcgcaagtcatcagct
Sporisorium_reilianum              gtgctggggatggagctttgtaatttttgctcttcaacgaggaattcctagtaagcgcaagtcatcagct

Ustilago_maydis                      tgcgttgactacgtccctgccctttgtacacaccgcccgtcgctactaccgattgaatggcttagtgagg
Geastrum_sessile                     cgcgtcgattacgtccctgccctttgtacacaccgcccgtcgctactaccgattgaacggcttagtgagg
Plicaturopsis_crispa                 tgcgttgattacgtccctgccctttgtacacaccgcccgtcgctactaccgattgaatggcttagtgagg
Amphinema_byssoides                  cgcgttgattacgtccctgccctttgtacacaccgcccgtcgctactaccgattgaatggcttagtgagg
Phellinus_igniarus                   cgcgttgattacgtccctgccctttgtacacaccgcccgtcgctactaccgattgaatggcttagtgagg
Myxarium_grilletii                   cgcgttgattacgtccctgccctttgtacacaccgcccgtcgctactaccgattgaatggcttagtgagg
Trametes_gibbosa                     cgcgttgattacgtccctgccctttgtacacaccgcccgtcgctactaccgattgaatggcttagtgagg
Hymenochaete_rubiginosa              cgcgttgattacgtccctgccctttgtacacaccgcccgtcgctactaccgattgaatggcttagtgagg
Sarcodon_imbricatus                  cgcgttgattacgtccctgccctttgtacacaccgcccgtcgctactaccgattgaatggcttggtgaga
Hygrocybe_conica                     cgcgttgattacgtccctgccctttgtacacaccgcccgtcgctactaccgattgaatggcttagtgagg
Hydnellum_peckii                     cgcgttgattacgtccctgccctttgtacacaccgcccgtcgctactaccgattgaatggcttagtgaga
Sebacina_incrustans                  tgcgtcgattacgtccctgccctttgtacacaccgcccgtcgctactaccgattgaatggcttagtgagg
Basidiodendron_grandinioides         cgcgtcgattacgtccctgccctttgtacacaccgcccgtcgctactaccgattgaatggcttagtgagg
Sparassis_crispa                     cgcgttgattacgtccctgccctttgtacacaccgcccgtcgctactaccgattgaatggcttagtgagg
Albatrellus_ovinus                   cgcgttgattacgtccctgccctttgtacacaccgcccgtcgctactaccgattgaatggcttagtgaga
Boletus_edulis                       cgcgttgattacgtccctgccctttgtacacaccgcccgtcgctactaccgatcgaatggcttagtgagg
Auricularia_auriculajudae            cgcgtcgattacgtccctgccctttgtacacaccgcccgtcgctactaccgattgaatggcttagtgagg
Craterocolla_cerasi                  tgcgttgattacgtccctgccctttgtacacaccgcccgtcgctactaccgattgaatggcttagtgagg
Phallus_impudicus                   cgcgtcgattacgtccctgccctttgtacacaccgcccgtcgctactaccgattgaacggcttagtgagg
Clavariadelphus_ligula              cgcgtcgattacgtccctgccctttgtacacaccgcccgtcgctactaccgattgaacggcttagtgagg
Gloeophyllum_sepiarium              cgcgttgattacgtccctgccctttgtacacaccgcccgtcgctactaccgattgaatggcttagtgagg
Sebacina_vermifera                  tgcgttgattacgtccctgccctttgtacacaccgcccgtcgctactaccgattgaatggcttagtgagg
Pleurocybella_porrigens             cgcgttgattacgtccctgccctttgtacacaccgcccgtcgctactaccgattgaatggcttagtgagg
Rickenella_fibula                   cgcgttgattacgtccctgccctttgtacacaccgcccgtcgctactaccgattgaatggcttagtgagg
Hygrophoropsis_aurantiaca           cgcgttgattacgtccctgccctttgtacacaccgcccgtcgctactaccgattgaatggcttagtgagg
Bondarzewia_guaitecasensis          cgcgttgattacgtccctgccctttgtacacaccgcccgtcgctactaccgattgaatggcttagtgaga
Hygrophorus_chrysodon               cgcgttgattacgtccctgccctttgtacacaccgcccgtcgctactaccgattgaatggcttagtgagg
Calocera_viscosa                    cgcgtcgattacgtccctgccctttgtacacaccgcccgtcgctactaccgattgaatggcttagtgagg
Dacryopinax_cf          cgcgtcgattacgtccctgccctttgtacacaccgcccgtcgctactaccgattgaatggcttagtgagg
Ceratobasidium_cornigerum           cgcgttgattacgtccctgccctttgtacacaccgcccgtcgctactaccgattgaatggcttagtgagg
Piriformospora_indica               tgcgttgattacgtccctgccctttgtacacaccgcccgtcgctactaccgattgaacggcttagtgagg
Arrhenia_auriscalpium               cgcgttgattacgtccctgccctttgtacacaccgcccgtcgctactaccgattgaatggcttagtgagg
Gloeocantharellus_purpurascens      cgcgtcgattacgtccctgccctttgtacacaccgcccgtcgctactaccgattgaacggcttagtgagg
Athelia_epiphylla                   cgcgttgattacgtccctgccctttgtacacaccgcccgtcgctactaccgattgaatggcttagtgagg
Agaricus_bisporus                   cgcgttgattacgtccctgccctttgtacacaccgcccgtcgctactaccgattgaatggcttagtgagg
Tremella_mesenterica                cgcgttgattacgtccctgccctttgtacacaccgcccgtcgctactaccgattgaatggcttagtgaga
Pleurotopsis_longinqua              cgcgttgattacgtccctgccctttgtacacaccgcccgtcgctactaccgattgaatggcttagtgagg
Chroogomphus_rutilans               tgcgttgattacgtccctgccctttgtacacaccgcccgtcgctactaccgattgaatggcttagtgagg
Clavulina_cristata                  tgcgttgattacgtccctgccctttgtacacaccgcccgtcgctactaccgattgaatggcttagtgagg
Trichaptum_abietinum                cgcgttgattacgtccctgccctttgtacacaccgcccgtcgctactaccgattgaatggcttagtgagg
Gomphidius_roseus                   tgtgttgattacgtccctgccctttgtacacaccgcccgtcgctactaccgattgaatggcttagtgagg
Russula_ochroleuca                  cgcgttgattacgtccctgccctttgtacacaccgcccgtcgctactaccgattgaatggcttagtgaga
Lactarius_glyciosmus                cgcgttgattacgtccctgccctttgtacacaccgcccgtcgctactaccgattgaatggcttagtgaga
Gomphus_clavatus                    cgcgtcgattacgtccctgccctttgtacacaccgcccgtcgctactaccgattgaacggcttagtgagg
Clathrus_archeri                    cgcgtcgattacgtccctgccctttgtacacaccgcccgtcgctactaccgattgaacggcttagtgagg
Tylospora_fibrillosa                cgcgttgattacgtccctgccctttgtacacaccgcccgtcgctactaccgattgaatggmtyagtgagg
Phlebiella_vaga                     cgcgttgattacgtccctgccctttgtacacaccgcccgtcgctactaccgattgaatggcttagtgagg
Corticium_roseum                    cgcgttgattacgtccctgccctttgtacacaccgcccgtcgctactaccgattgaatggcttagtgagg
Hyphoderma_praetermissum            cgcgttgattacgtccctgccctttgtacacaccgcccgtcgctactaccgattgaatggcttagtgagg
Neolentinus_lepideus                cgcgttgattacgtccctgccctttgtacacaccgcccgtcgctactaccgattgaatggcttagtgagg
Amylostereum_chailletii             cgcgttgattacgtccctgccctttgtacacaccgcccgtcgctactaccgattgaatggcttagtgaga
Cytidia_salicina                    cgcgttgattacgtccctgccctttgtacacaccgcccgtcgctactaccgattgaatggcttagtgagg
Multiclavula_mucida                 tgcgttgattacgtccctgccctttgtacacaccgcccgtcgctactaccgattgaatggcttagtgagg
Pseudotomentella_mucidula           cgcgttgattacgtccctgccctttgtacacaccgcccgtcgctactaccgattgaatggcttagtgagg
Thelephora_caryophyllea             cgcgttgattacgtccctgccctttgtacacaccgcccgtcgctactaccgattgaatggcttagtgagg
Pseudohydnum_gelatinosum            cgcgttgattacgtccctgccctttgtacacaccgcccgtcgctactaccgattgaatggcttagtgagg
Exidia_recisa                       cgcgttgattacgtccctgccctttgtacacaccgcccgtcgctactaccgattgaatggcttagtgagg
Hyphodontia_nespori                 cgcgttgaatacgtccctgccctttgtacacaccgcccgtcgctactaccgattgaatgtgttagtgaga
Trechispora_farinacea               tgcgttgattacgtccctgccctttgtacacaccgcccgtcgctactaccgattgaatggcttagtgagg
Phanerochaete_sordida               cgcgttgattacgtccctgccctttgtacacaccgcccgtcgctactaccgattgaatggcttagtgagg
Podoserpula_sp                      cgcgttgattacgtccctgccctttgtacacaccgcccgtcgctactaccgattgaatggcttagtgagg
Ramaria_stricta                     cgcgtcgattacgtccctgccctttgtacacaccgcccgtcgctactaccgattgaacggcttagtgagg
Chrysomphalina_aurantiaca           cgcgttgattacgtccctgccctttgtacacaccgcccgtcgctactaccgattgaatggcttagtgagg
Ramariopsis_tenuiramosa             cgcgttgattacgtccctgccctttgtacacaccgcccgtcgctactaccgattgaatggcttagtgagg
Colacogloea_peniophorae             ----------------------------------------------------------------------
Agaricostilbum_pulcherrinum         cgcgttgattacgtccctgccctttgtacacaccgcccgtcgctactaccgattgaatggcttagtgagg
Cystofilobasidium_capitatum         tgcgttgattacgtccctgccctttgtacacaccgcccgtcgctactaccgattgaatggcttagtgagg
Bartheletia_paradoxa                cgcgttgattacgtccctgccctttgtacacaccgcccgtcgctactaccgattgaatggcttagtgagg
Tilletia_olida                      cgcgttgattacgtccctgccctttgtacacaccgcctgtcgctactaccgattgaatgacttagtgagc
Exobasidium_vaccinii                tgcgttgattacgtccctgccctttgtacacaccgcctgtcgctactaccgattgaatggtttagtgagc
Wallemia_sebi                       tgcgttgattacgtccctgctctttgtacacaccgcccgtcgctactaccgattgaatggcttagtgaat
Infundibura_adhaerens              cgcgttgattacgtccctgccctttgtacacaccgcccgtcgctactaccgattgaatggcttagtgagg
Helicogloea_sp                     cgcgttgattacgtccctgccctttgtacacaccgcccgtcgctactaccgattgaacggcttagtgagg
Uleiella_chilensis                 cgcgttgattacgtccctgccctttgtacacaccgcccgtcgctactaccgattgaatggcttagtgagc
Saccharomyces_cerevisae             tgcgttgattacgtccctgccctttgtacacaccgcccgtcgctactaccgattgaatggcttagtgagg
Candida_sake                        tgcgttgattacgtccctgccctttgtacacaccgcccgtcgctactaccgattgaatggcttagtgagg
Taphrina_populina                   tgcgttgattacgtccctgccctttgtacacaccgcccgtcgctactaccgattgaatggcttagtgagg
Suillus_pictus cgcgttgattacgtccctgccctttgtacacaccgcccgtcgctactaccgattgaacggcttagtgagg
Panellus_stipticus          cgcgttgattacgtccctgccctttgtacacaccgcccgtcgctactaccgattgaatggcttagtgagg
Microstroma_juglandis       cgcgttgattacgtccctgccctttgtacacaccgcctgtcgctactaccgattgttacgtttagtgagc
Malassezia_furfur               cgcgttgattacgtccctgccctttgtacacaccgcccgtcgctactaccgattgaatggcttagtgagc
Ustanciosporium_standleyanum              tgcgttgattacgtccctgccctttgtacacaccgcccgtcgctactaccgattgaatggcttagtgagg
Moesziomyces_bullatus              tgcgttgactacgtccctgccctttgtacacaccgcccgtcgctactaccgattgaatggcttagtgagg
Pseudozyma_flocculosa               tgcgttgactacgtccctgccctttgtacacaccgcccgtcgctactaccgattgaatggcttagtgagg
Schizonella_melanogramma              tgcgttgattacgtccctgccctttgtacacaccgcccgtcgctactaccgattgaatggcttagtgagg
Sporisorium_reilianum              tgcgttgactacgtccctgccctttgtacacaccgcccgtcgctactaccgattgaatggcttagtgagg

Ustilago_maydis                      acttgggagagacatcggggagccagcgatggcaccctgacggctcaaactcttacaaacttggtcattt
Geastrum_sessile                     tcttcggattgcctttggggagccggaaacggcaccctattgacgagaagttgatcaaacttggtcg---
Plicaturopsis_crispa                 tctccggattggcttcggggagccggcaacggcactctgtcgctgagaagctgatcaaacttggtcattt
Amphinema_byssoides                  tctccggattggctttggggagccggcgacggcaccctattgctgagaagctgatcaaacttggtcatt-
Phellinus_igniarus                   ccttcggattggctttggggagccggcaacggcaccttggagctgagaagttggtcaaacttggtcattt
Myxarium_grilletii                   tcttcggattggcttcggggagccggcaacggcaccctgttgctgagaagttgatcaaacttggtc----
Trametes_gibbosa                     tcttgggattggcttcggggagccggcaacggcaccctgtcgctgagaacttgatcaaacttggtcatt-
Hymenochaete_rubiginosa              cctccggattggctttgaggagccggcaacggcacctcgtcgctgagaagctggtcaaacttggtcatta
Sarcodon_imbricatus                  tcttcggattggcttcggggagccggcaacggcaccctgttgctgagaagtcgatcaaacttggtcattt
Hygrocybe_conica                     tctccggattggctttggggaaccggcaacggcaccctgtcsctgagaagctgatcaaacttggtcattt
Hydnellum_peckii                     tcttcggatcggcttcggggagccggcaacggcatcctgttgctgaaaagtcgatcaaacttggtcattt
Sebacina_incrustans                  tctccggattggcttcgaggacccggcaacgggactttgttgctgagaagctgatcaaacttggtcattt
Basidiodendron_grandinioides         tctccggatcggtgtcagggagccggaa------------------------------------------
Sparassis_crispa                     tcttgggatcggcttcggggagcgggcgaccgcatcccgtcgctgaaaactcgatcgaacttggtcatt-
Albatrellus_ovinus                   cctccggattggctttgaggagccggcgacggcacctcgtcgctgaaaagctggtcaaacttggtcattt
Boletus_edulis                       tcttcggatcggcctcggggagccggcgacggcaccctgtcgctgagaagtcgatcaaacttggtc----
Auricularia_auriculajudae            tctccggatcggcagcggggagccggcaacggca------------------------------------
Craterocolla_cerasi                  tcttcggattggctttgaggacccggcaacgggaccttattgctgaga----------------------
Phallus_impudicus                   tcttcggattggctttggggagccggcgacggcgccctgtcgtcgagaagtcgatcaaacttggtcgttt
Clavariadelphus_ligula              tcttcggattggcttcggggagccggcaacggcaccctgttgccgagaagttgatcaaacttggtcgttt
Gloeophyllum_sepiarium              tcttcggattggcttcggggagccggcaacggcaccctgttgctgagaagttgatcaaacttggtcattt
Sebacina_vermifera                  tcttcgaatcggcttttgggacccggcaacgggactcagttgctgagaagttgatcaaacttggt-----
Pleurocybella_porrigens             tctccggattggctttggggagccggcaacggcactctattgctgagaagctgatcaaacttggtcatt-
Rickenella_fibula                   cctccggattggcttcggggagccggaaacggcaccctgttgctgagaagctggtcaaacttggtcattt
Hygrophoropsis_aurantiaca           tctccggattggcttcsgggagccggaaacggcaccctgttgctgagaagctgatcaaacttggtcattt
Bondarzewia_guaitecasensis          cctccggattggctttggggagtcggcaacgacactccgttgctgagaagctggtcaaacttggtcattt
Hygrophorus_chrysodon               tctccggattggctttagagagccggcaacggtactcttttgctgagaagctgatcaaacttggtcattt
Calocera_viscosa                    tcttcggattggctctgaggcgccggcaacggcatcttgttgc---------------------------
Dacryopinax_cf          tcttcggatcgacttcggggagccggcaacggcacctcgttgttgaaaagttgatcaaacttggtcattt
Ceratobasidium_cornigerum           tctccggattggctttggggagccggcaacggcactctattgctgagaagctgatcaaacttggtcattt
Piriformospora_indica               tcttcggattggctttggggatccggcaacggaaccccgttgctgagaagttgatcaaacttggtcgttt
Arrhenia_auriscalpium               tctccggattggctctgaggaggcggaaacgccacctcgttgatgagaagctgatcaaacttggtc----
Gloeocantharellus_purpurascens      tcttcggatcggcttttgggagccggcgacggcgcccggtcgccgaaaagttgatcaaacttggtcgttt
Athelia_epiphylla                   tctccggattggctttggggagccggcgacggcaccctattgctgagaagctgatcaaacttggtcattt
Agaricus_bisporus                   tctccggattggctttggggaaccggcaacggcgccctattgctgagaagctgatcaaacttggtcattt
Tremella_mesenterica                tctctggattggcgtcgggaagccggcaacggcatcccttggccgagaagctgatcaaacttggtcattt
Pleurotopsis_longinqua              tctccggattggctttgggaagccggaaacggcatcctatcgctgagaagctgatcaaacttggtcatt-
Chroogomphus_rutilans               tctccggatcggctttggggagccggcaacggcaccccgtcgctgagaagttgatcaaacttggtcattt
Clavulina_cristata                  tctctggattggcgctgaggagccggcaacggcacctcgttgctga------------------------
Trichaptum_abietinum                cctccggatcgacttcgaggagccggcaacggcaccttgttgttgagaagctggtcaaact---------
Gomphidius_roseus                   tctctggattggcttcggggagccggcaacggcaccctgtcgctgagaagttgatcaaacttggtca---
Russula_ochroleuca                  cctccggattgactttgaggagtcggaaacgacacctcgttggtgagaagttggtcaaact---------
Lactarius_glyciosmus                cctccggattggctttggggagtcggagacgacaccccgttgctgagaagttggtcaaac----------
Gomphus_clavatus                    tctccggattggctttggggagccggcaacggcaccctgttgccgagaagctgatcaaacttggtcgttt
Clathrus_archeri                    tcttcggattggcttcggggagccggcgacggcgccctgtcgtcgagaagtcgatcaaacttggtcgttt
Tylospora_fibrillosa                tctccggattggctttggggagccggcracggcaccctrtygctgagaagctgatcaaacttggtyrttt
Phlebiella_vaga                     tcctcggattggcgttggggagccggcaacggcactcctttgctgagaagttgatcaaacttggtcattt
Corticium_roseum                    tcttgggattggcttcggggagccggcaacggcaccctgttgctgagaacttgatcaaacttggtcattt
Hyphoderma_praetermissum            ccttcgaattggcttcgaggagtcggcaacgacacactcttgctgagaagttggtcaaacttgg------
Neolentinus_lepideus                tcttcggattggcttcggggagccggcaacggcaccctgttgctgagaagttgatcaaacttggtcattt
Amylostereum_chailletii             cctccggattggctttggggagtcggcaacgacaccctatcgctgagaagctggtcaaacttggtca---
Cytidia_salicina                    tcttgggattggcttcggggagccggcaacggcaccctgttgctgagaacttgatcaaacttggtcat--
Multiclavula_mucida                 tctctggattggctttggggagccggcaacggcacttcgtcgctgagaagttgatcaaacttggtcattt
Pseudotomentella_mucidula           tcttcggattggcttcggggagccggaaacggcatcttgttgctgagaagttgatcaaacttggtcattt
Thelephora_caryophyllea             tcttcggattggcttcggagggccggcaacggcccactgttgctgaaaagttgatcaaacttggtcattt
Pseudohydnum_gelatinosum            tctccggatcggctccgggaagccggcaacggcatcctgctgctgagaagctgatcaaacttggtcattt
Exidia_recisa                       tctccggattgacttcggggagccggcaacggcaccctgttgttgagaagctgatcaaacttggtc----
Hyphodontia_nespori                 cctcgggattggcttcgaggagccggcaacggcactttgtggctga------------------------
Trechispora_farinacea               cctccggatcgcgcctgcggagcgggaaaccgcacctcgggcttgagaagctggtcaaacttggtcattt
Phanerochaete_sordida               ccttgggattggcttcggggagccggcaacggcaccctgttgctgagaacttggtcaaacttggtcattt
Podoserpula_sp                      tctttggattggcttcggggagccggcgacggcatcctgtcgctgaaaagctgatcaaacttggtcattt
Ramaria_stricta                     tcttcggattggcttcggggagccggcaacggcaccctgttgccgagaagttgatcaaacttggtcgttt
Chrysomphalina_aurantiaca           tctccggattggctttggggaaccggcaacggcactctattgctgagaagctgatcaaacttggtcattt
Ramariopsis_tenuiramosa             tctccggattggctttggggagccggcaacggcactctattgctgagaagctgatcaaacttggtcatt-
Colacogloea_peniophorae             ----------------------------------------------------------------------
Agaricostilbum_pulcherrinum         ccttcggatcggcgtctgggagccggcaacggcacctggatgctgagaagttggacgaacttggtc----
Cystofilobasidium_capitatum         tttccggattggctttgaggagctggcaacggcaccttgtcgctgagaagttacccaaactt--------
Bartheletia_paradoxa                attccggattgactttcaggagccggcaacggcacttgattgttgagaagctgtccaaacttggtcattt
Tilletia_olida                      ctttgggaggggcgtttcggagctggcaacggcacctgaacgcccccaacttatgcaaacttggccattt
Exobasidium_vaccinii                ctttgggatcggc---------------------------------------------------------
Wallemia_sebi                       ccttcggagtggtctatttgagccggcaacggcacatttggactgcaaagt-------------------
Infundibura_adhaerens              tctctggaccggcgtttgggagctggcgacagcacct---------------------------------
Helicogloea_sp                     tctctggaccggcggctgggagccggcgacggcatctggttgctggaaaattgcacgaacttggtcgttt
Uleiella_chilensis                 ccttgggatcggcgtttggaagctggcaacagcatccgattgctgaaaacttgtgcaa------------
Saccharomyces_cerevisae             cttcaagattggcgccgcaggaggggcaactttcccacggcgctgagaatctagtcaaacttggtc----
Candida_sake                        cctccggattggcttaagaaagggggcaacctcattctggagctgaaaagctggtcaaacttggtc----
Taphrina_populina                   cctccggatttgtct----aagccgagggcgaccttcggtgacggagaagctggtcaaacttggtcattt
Suillus_pictus tctccggatcggcttcggggagccggcgacggcaccctgtcgctgagaagctgatcaaacttggtcgttt
Panellus_stipticus          tctccggattggcttcggaaaaccggcaacggtagtccttagctgagaagctgatcaaacttggtcattt
Microstroma_juglandis       ----------------------------------------------------------------------
Malassezia_furfur               ctttgggattggcagccaaca-ccggcaacggtagctggccgccgaaaacttatgcaaacttggtcattt
Ustanciosporium_standleyanum              acttgggacagacgacggggagccagcaatggcaccctgttggctggatctcttacaaacttggtcattt
Moesziomyces_bullatus              acttgggagagacatcggggagccagcaatggcaccctgacggctcaaactcttacaaacttggtcattt
Pseudozyma_flocculosa               acttgggagagacatcggggagccagcaatggcaccctgacggctcaaactcttacaaacttggtcattt
Schizonella_melanogramma              acttgggacagacgacggggagccagcaatggcaccctgacggctggatctcttacaaacttggtcattt
Sporisorium_reilianum              acttgggagagacatcggggagccagcaatggcaccctgacggctcaaactcttacaaacttggtcattt

Ustilago_maydis                      ag--------------------------------ttcccctagtaacggcgagtgaagagggaagagccc
Geastrum_sessile                     ----------------------------------ttcccttagtaacggcgagtgaagagggaaaagctc
Plicaturopsis_crispa                 agaggaagtaaaagtcgtaacaaggtttccgtag----cctagtaactgcgagtgaagcgggaaaagctc
Amphinema_byssoides                  ----------------------------------ttcccctagtaactgcgagtgaagcgggaaaagctc
Phellinus_igniarus                   agaggaagtaaaagtcgtaacaaggtttccgtag------------------------------aagctc
Myxarium_grilletii                   -------------------------------------------gtacggcgagtgag--agggaaagctc
Trametes_gibbosa                     ---------------------------------------------------------------aaagctc
Hymenochaete_rubiginosa              gag-----------------------------------------------------accgggatgagctc
Sarcodon_imbricatus                  agaggaagtaaaagtcgtaacaaggtttccgtag-----------------------agcgggaaagctc
Hygrocybe_conica                     agaggaagtaaaagtcgtaacaaggtttccgtagttcccctagtaactgcgagtgaagcgggaagagctc
Hydnellum_peckii                     agaggaagtaaaagtcgtaacaaggtttccgta------------------------agcgggaaagctc
Sebacina_incrustans                  agaggaagtaaaagtcgtaacaaggtttccgtag----------------------agagggaagagctc
Basidiodendron_grandinioides         ----------------------------------ttcccctagtaacggcgagtgaagcgggaagagctc
Sparassis_crispa                     --------------------------------------cctagtaactgcgagtgaagcgggaagagctc
Albatrellus_ovinus                   agaggaagtaaaagtcgtaacaaggtttccgtag----------------------agcgggaaaagctc
Boletus_edulis                       --------------------------------------------------------agcgggaaaagctc
Auricularia_auriculajudae            --------------------------------------------aacggcgagtgaagcgggatgagctc
Craterocolla_cerasi                  -----------------------------------tcccctagtaacggcgagtgaagagggatgagctc
Phallus_impudicus                   agaggaagtaaaagtcgtaacaaggtttccgtag----------------------agcgggaacagctc
Clavariadelphus_ligula              agaggaagtaaaagtcgtaacaaggtttccgtag----------------------agcgggaagagctc
Gloeophyllum_sepiarium              agaggaagtaaaagtcgtaacaaggtttccgtag------------------------cgggatgagctc
Sebacina_vermifera                  ----------------------------------ttcccctagtaacggcgagtgaagagggaaaagctc
Pleurocybella_porrigens             -----------------------------------tcccctagtaactgcgagtgaagcgggaaaagctc
Rickenella_fibula                   agaggaagtaaaagtcgtaacaaggttt----------------------------agcgggaaaagctc
Hygrophoropsis_aurantiaca           agaggaagtaaaagtcgtaacaaggtttccgtag---ccctagtaactgcgagtgaagcgggaagagctc
Bondarzewia_guaitecasensis          agaggaagtaaaagtcgtaacaaggtttccgtag-----------actgcgagtgaagcgggaaaagctc
Hygrophorus_chrysodon               -----------------------------------tcccctagtaactgcgagtgaagcgggaaaagctc
Calocera_viscosa                    -------------------------------------ccctagtaactgcgagtgaagcgggaaaagctc
Dacryopinax_cf          agaggaagtaaaagtcgtaacaaggtttccgtag-tcccctagtaactgcgagtgaagcgggaaaagctc
Ceratobasidium_cornigerum           agaggaagtaaaagtcgtaacaaggtttccgtag-tcccctagtaacggcgagtgaagcgggaagagctc
Piriformospora_indica               agaggaagtaaaagtcgtaaca------------ttcccctagtaacggcgagtgaagagggaaaagctc
Arrhenia_auriscalpium               ----------------------------------ttcccctagtaactgcgagtgaagcgggaaaagctc
Gloeocantharellus_purpurascens      agaggaagtaraag-------------------------------------agtgaagagggatgagcwc
Athelia_epiphylla                   agaggaagtaaaagtcgtaacaaggtttccgtag---ccctagtaactgcgagtgaagcgggaaaagctc
Agaricus_bisporus                   agaggaagtaaaagtcgtaacaaggtttccgtagttcccctagtaactgcgagtgaagcgggaaaagctc
Tremella_mesenterica                agaggaagtaaaagtcgtaacaaggtttccgtag---------taacggcgagtgaaccgggaagagctc
Pleurotopsis_longinqua              -----------------------------------tcccctagtaactgcgagtgaagagggaaaagctc
Chroogomphus_rutilans               agaggaagtaaaagtcgtaacaaggtttccgtag-tcccctagtaactgcgagtgaagcgggaaaagctc
Clavulina_cristata                  -----------------------------------tcccctagtaacggcgagtgaagcgggaagagctc
Trichaptum_abietinum                ----------------------------------ttcccctagtaactgcgagtgaagcgggaaaagctc
Gomphidius_roseus                   ----------------------------------ttcccctagtaactgcgagtgaagcgggaaaagctc
Russula_ochroleuca                  ----------------------------------ttcccctagtaactgcgagtgaagcgggaaaagctc
Lactarius_glyciosmus                ----------------------------------ttcccctagtaactgcgagtgaagcgggaaaagctc
Gomphus_clavatus                    agaggaagtaaaagtcgtaacaaggtttccgtag---------gtacggcgagtgaagcgggaagagctc
Clathrus_archeri                    agaggaagtaaaagtcgtaacaaggtttccgtagttcccctagtaacggcgagtgaagcgggaagagctc
Tylospora_fibrillosa                agaggaagtaaaagtcgtaacaaggtttccgtag---------taactgcgagtgaagcgggaaaagctc
Phlebiella_vaga                     agaggaagtaaaagtcgtaacaaggtttcc----ttcccctagtaacggcgagtgaagcgggaaaagctc
Corticium_roseum                    agaggaagtaaaagtcgtaacaaggtttccgtagttcccctagtaactgcgagtgaagcgggaaaagctc
Hyphoderma_praetermissum            ----------------------------------ttcccctagtaactgcgagtgaagcgggaagagctc
Neolentinus_lepideus                agaggaagtaaaagtcgtaacaaggtttccgtagttcccctagtaactgcgagtgaagcgggaagagctc
Amylostereum_chailletii             ----------------------------------ttcccctagtaactgcgagtgaagcgggaaaagctc
Cytidia_salicina                    ----------------------------------ttcccctagtaactgcgagtgaagcgggaaaagctc
Multiclavula_mucida                 agaggaagtaaaagtcgtaacaaggtttccgtagttcccctagtaacggcgagtgaagcgggatgagctc
Pseudotomentella_mucidula           agaggaagtaaaagtcgtaacaaggtttccgtagttcccctagtaactgcgagtgaagcgggaaaagctc
Thelephora_caryophyllea             araggaagtaaaagtcgtaacaaggtttccgtagttcccctagtaactgcgagtgaagcgggaagagctc
Pseudohydnum_gelatinosum            agaggaagtaaaagtcgtaacaaggtttccgtagttcccctagtaacggcgagtgaagcgggaaaagctc
Exidia_recisa                       ----------------------------------ttcccctagtaacggcgagtgaagcgggatgagctc
Hyphodontia_nespori                 -----------------------------------tcccctagtaactgcgagtgaagcgggaaaagctc
Trechispora_farinacea               agaggaagtaaaagtcgtaacaaggtttccgtagttcccctagtaactgcgagtgaagcgggaaaagctc
Phanerochaete_sordida               agaggaagtaaaagtcgtaacaaggtttccgta--tcccctagtaactgcgagtgaagcgggaaaagctc
Podoserpula_sp                      agaggaagtaa------------------------tcccctagtaactgcgagtgaagmgggaaaagctc
Ramaria_stricta                     agaggaagtaaaagtcgtaacaaggtttccgtagttcccctagtaacggcgagtgaagcgggaagagctc
Chrysomphalina_aurantiaca           agaggaagtaaaagtcgtaacaaggtttccgta-------------------------------------
Ramariopsis_tenuiramosa             ---------------------------------------------actgcgagtgaagagggaagagctc
Colacogloea_peniophorae             ----------------------------------ttcccctagtagcggcgagcgaagcgggaagagctc
Agaricostilbum_pulcherrinum         -----------------------------------tcccctagtaacggcgagtgaagtgggaagagctc
Cystofilobasidium_capitatum         ---------------------------------------------acggcgagtgaagcgggaagagctc
Bartheletia_paradoxa                agaggaagtaaaagtcgtaacaaggtttccgtagttcccctagtaacggcgagtgaagcgggaagagctc
Tilletia_olida                      agaggaagtaaaagtcataacaaggtttccgtag------------------------------------
Exobasidium_vaccinii                -----------------------------------tcccctagtaacggcgagtgaagcgggatgagctc
Wallemia_sebi                       ----------------------------------ttcccctagtaacggygagtgaagagggaaaagctc
Infundibura_adhaerens              ----------------------------------ttcccctagtaacggcgagtgaagcgggaagagctc
Helicogloea_sp                     agaggaa---------------------------ttcccctagtaacggcgagtgaagcgggaagagctc
Uleiella_chilensis                 ----------------------------------ttcccctagtaacggcgagtgaagcgggaagagctc
Saccharomyces_cerevisae             -----------------------------------tgcctcagtagcggcgagtgaagcggcaagagctc
Candida_sake                        -----------------------------------tgcctcagtaacggcgagtgaagcggcaaaagctc
Taphrina_populina                   agaggaagtaaaagtcgtaacaaggtttccgtag-tgccccagtaacggcgagtgaagcggcaaaagctc
Suillus_pictus agaggaagtaaaagtcgtaacaaggtttccgtagttcccctagtaactgcgagtgaaccgggaaaagctc
Panellus_stipticus          agaggaagt-------------------------------------------------------------
Microstroma_juglandis       -----------------------------------tcccctagtaacggcgagtgaagcgggaagagctc
Malassezia_furfur               agaggaagtaaaagtcgtaacaaggtttctgtagttcccctagtaacggcgagtgaagagggaagagctc
Ustanciosporium_standleyanum              agaggaagtaaaagtcgtaacaaggtatccgtagttcccctagtaacggcgagtgaagagggaagagccc
Moesziomyces_bullatus              agaggaagtaaaagtcgtaacaaggtatctgtagttcccctagtaacggcgagtgaagagggaagagccc
Pseudozyma_flocculosa               agaggaagtaaaagtcgtaacaaggtatccgtag------------------------agggaagagccc
Schizonella_melanogramma              agaggaagtaaaagtcgtaacaaggtatccgta-ttcccctagtaacggcgagtgaagagggaagagccc
Sporisorium_reilianum              agaggaagtaaaagtcgtaacaaggtatccgtagttcccctagtaacggcgagtgaagagggaagagccc

Ustilago_maydis                      aagattgaaagctggcgtcttt--ggcgtccgcattgtaatctcaagaagtgttttccgcttcggaccat
Geastrum_sessile                     aaatttgaaatctggcggcctaaggtcgtccgagttgtaatctagagaagtgttttccgtgctggaccgt
Plicaturopsis_crispa                 aaatttaaaatctggcggtccttggccgtccgagttgtaatctggagaagcgctatccgcgccggaccgt
Amphinema_byssoides                  aaatttaaaatctggcggtcgctagccgtccgagttgtaatctggagaagtgttttccgcgtcggaccgt
Phellinus_igniarus                   aaatttaaaatctggcgggctctgctcgtccgagttgtaatctggagaagcgttttccgcgtcggaccgt
Myxarium_grilletii                   aaatttaaaatctggcggtctccggccgtccgagttgtagtttagagaggtgttttctgcgtcggaccac
Trametes_gibbosa                     aaatttaaaatctggcggtctttggccgtccgagttgtagtctggagaagtgctttccgcgctggaccgt
Hymenochaete_rubiginosa              aaatttaaaatctggcggttct--gccgtccgagttgtaatctggagaagcgttttccgcgtcggaccgt
Sarcodon_imbricatus                  aaatttaaaatctggcgtgctttggccgtccgagttgtagtctggagaagtgttttctgtgctggaccgt
Hygrocybe_conica                     aaatttaaaatctggtggtcctctgctgtccgagttgtaatctagagaagtgctttcygcgctggaccgt
Hydnellum_peckii                     aaatttgaaatctggcgtgctctggccgtccgagttgtagtctggagaagcgtcttccgtgctggaccgt
Sebacina_incrustans                  aaattttgaatctggcgtcttt--ggcgtccgagttgtaatctagagaagtgttttccgtgacggaccgt
Basidiodendron_grandinioides         aaatttgtaatctggcgcctcc--ggcgtccgagttgtagtctgtagaggcgttatccgcggcggaccac
Sparassis_crispa                     aaatttaaaatctggcggctcctcgtcgtccgagttgtaatctggagaagcgacatccgcgctggaccgt
Albatrellus_ovinus                   aaatttgaaatctggcggtctttggccgtccgagttgtagtctggagaagcgctttccgcgccggaccgt
Boletus_edulis                       aaattttgaatctggcagttttgcgccgtccgagttgtaatctagagaagcgtcttccgcgccggcctgt
Auricularia_auriculajudae            aaatttgaaatctggcggtctaaggccgtccgagttgtaatctagagaggtgttttccgtgccggaccgt
Craterocolla_cerasi                  aaattttgaatctggcgtcttc--ggcgtccgagttgtaatctagagaagtgttttccgcgatggaccgt
Phallus_impudicus                   aaatttgtaatctgacggcctctggtcgtccgagttgtaatctggagaagcgttttcagtgccggcccgc
Clavariadelphus_ligula              aaatttgtaatctggcggtctcaggccgtccgagttgtagtctggagaagcgttttccgcgtcggaccgt
Gloeophyllum_sepiarium              aaatttaaaatctggcggtctctggccgtccgagttgtattctggagaagtgctttccgcgctggaccgt
Sebacina_vermifera                  aaattttgaatctggtgtcttt--ggcgcccgagttgtaatctagagaagtgttttccgcaccggaccgt
Pleurocybella_porrigens             aaatttaaaatctggcaatcctcggttgtccgagttgtaatttagagaagtgctatctgcgttggaccgt
Rickenella_fibula                   aaatttaaaatctggcggttat--gccgtccgagttgtaatctggagaagcgttttccgtgttggaccgt
Hygrophoropsis_aurantiaca           aaattttgaatctggcggtccttggccgtccgagttgtaatctagagaagcgttttccgcgctggaccgt
Bondarzewia_guaitecasensis          aaatttaaaatctggcggtctctggccgtccgagttgtagtctggagaagcgttttccgcgtcggcccgt
Hygrophorus_chrysodon               aaatttaaaatctgatggtttatggctgtccgagttgtaatctagagaagtgttttccgcgctggaccgt
Calocera_viscosa                    aaatttgtaatccgtcc-------cccgacggagttgtaatctagagaagtgttttcggccgttg-tctc
Dacryopinax_cf          aaatttaaaatcc-----------cttckgggagttgtaatctagagacgtgttttcggtcgttg-cctc
Ceratobasidium_cornigerum           aaatttaaaayytggcggtgtat-tccgtccgagttgtagtctagagaagcatcatccgcgccggaccat
Piriformospora_indica               aaattttgaatctggcgccttt--ggctcccgagttgtaatctagagaagtgtcttccgcatcggaccgt
Arrhenia_auriscalpium               aaatttaaaatctggcggcccctgactgtccgagttgtaatctagagaagtgttatccgtgccggaccgt
Gloeocantharellus_purpurascens      aaatttgaaatctggcggcccttcgccgtccgagttgtagtctggagaagcgttatcggcgccggaccgt
Athelia_epiphylla                   aaatttaaaatctggctgcctttggtggtccgagttgtaatctggagaagcgttttccgcgtcgaaccgt
Agaricus_bisporus                   aaatttaaaatctggcggtctttggccgtccgagttgtaatctagagaagtaatgcccgtgctggaccgt
Tremella_mesenterica                aaatttgtaatctggcccttg-----ggtccgagttgtaatctatagagacgttttccgygccggaccgt
Pleurotopsis_longinqua              aaatttaaaatctggcggttcttggccgtccgagttgtaatttagagaagtgttatccgcgctggaccgt
Chroogomphus_rutilans               aaattttgaatctggcggtctttggccgtccgagttgtaatctagagaagcgtcttccgcgctggaccgt
Clavulina_cristata                  aaatttaaaatctggtaatctttggttgcccgaattgtaatctagagaagcgttttccgtgctggactgt
Trichaptum_abietinum                aaatttaaaatctggcggtttc--accgtccgagttgtaatctggagaagcgttttccgtgtcggaccgt
Gomphidius_roseus                   aaattttgaatctggcagtctttggctgtccgagttgtaatctagagaagtgtcttccgcgctggaccgt
Russula_ochroleuca                  aaatttaaaatctggtggcctttggccatccgagttgtaatttagagaagcgtcttccgcgctgggccgt
Lactarius_glyciosmus                aaatttaaaatctggcggcctctggccgcccgagttgtaatttagagaagcgtcttccgcgccggaccgt
Gomphus_clavatus                    aaatttgaaatctggcggcctttggtcgtccgagttgtagtctggagaagcgtcttccgcgccggaccgt
Clathrus_archeri                    aaatttgtaatctggcggtctacggccgtccgagttgtaatctggagaagcgttttcggcgccggtccgc
Tylospora_fibrillosa                aaatttaaaatctggcggtcctcggccgtccgagttgtaatctggagaagcgttttccgcgtcggaccgt
Phlebiella_vaga                     aaatttaaaatctggctgtcttaggcggtccgagttgtaatctgaagaagtgttttctgcgctggaccgt
Corticium_roseum                    aaatttaaaatctggcgtccttagggcgtccgagttgtagtctggagaagcgtcttccgtgctggaccat
Hyphoderma_praetermissum            aaatttaaaatctgacggtct---gccgtccgagttgtaatctggagaagcgttttctgtgctggaccgt
Neolentinus_lepideus                aaatttaaaatctggcggtctttggccgtccgagttgtattctggagaagtgctttccgcgctggaccgt
Amylostereum_chailletii             aaatttaaaatctggc-gtcttcgggcgtccgagttgtagtttagagaagcgttttccgcgccggaccgt
Cytidia_salicina                    aaatttaaaatctggcggtctttggccgtccgagttgtaatctagagaagtgtcttccgcgccggaccgt
Multiclavula_mucida                 aaatttaaaatctggcagtctttgattgtccgagttgtaatctagagaagcgttttccgtgttggactgt
Pseudotomentella_mucidula           aaatttaaaatctggcgttctttggtcgtccgagttgtagtctggagaagtgttttccgcgctggaccgt
Thelephora_caryophyllea             aaatttaaaatctggtgtgctctggccgtccgagttgtagtctggagaagcgtcttccgtgttggaccgt
Pseudohydnum_gelatinosum            aaatttgaaatctggcggtctacggccgtccgagttgtagtctagagaggtgtcttctgcgtcggaccat
Exidia_recisa                       aaatttgaaatctggcggtctaaggccgtccgagttgtaatctatagaggtgttttccgtgccggaccgt
Hyphodontia_nespori                 aaatttaaaatctggcg-------caagcccgagttgtaatctggagaagcattttctgtgtcggaccgt
Trechispora_farinacea               aaatttgaaatctggcggcccc--gccgtccgagttgtattctggagaagcgtcttccgtgccggaccgt
Phanerochaete_sordida               aaatttaaaatctgatagtctttggctgtccgagttgtaatctggagaagcgtcttccgcgctggaccgt
Podoserpula_sp                      aaatttaaaatctggcagtttctggctgtccgagttgtaatctggagaagtgttttccgcgccggaccgt
Ramaria_stricta                     aaatttgtaatctggcggtctcaggccgtccgagttgtagtctggagaagcgtcttccgtgccggaccgt
Chrysomphalina_aurantiaca           ---tttaaaatctggtagtctttggctgcccgagttgtaatctagagaagtgctttccgcgctggaccgt
Ramariopsis_tenuiramosa             aaatttaaaatctggctgtctagtgcagtccgagttgtagtttagagaagtgctatccgygctggcctgt
Colacogloea_peniophorae             aaatttgtaatctggcaccttc--ggtgtccgagttgtaatctcgagaagtgttttccgcgctagaccgc
Agaricostilbum_pulcherrinum         aactttgtaatctggctgcttc--gcagtccgagttgtagtctaaagaagcatgatccgcgccggccttt
Cystofilobasidium_capitatum         aaatttaaaatctggcagtctacgattgtccgaattgtaatctcgagaagtgttttccgcgttggcctgt
Bartheletia_paradoxa                aaatttaaaatctggcggcctaaggtcgtccgaattgtagtctagagaagtgttttccgcgccggacttt
Tilletia_olida                      -------------ggcaccttt--ggtgtccgcattgtaatctcgagaagtagtttctgtgccggaccat
Exobasidium_vaccinii                aaatttgaaagctggcagt-----aatgtccgcgttgtaatctcgagagttgttttccgcgctggaccac
Wallemia_sebi                       aaatttaaaagctgttgtctttcaggcaaccgcattgtaatctcaagaagtgttttcgattgtagcctgc
Infundibura_adhaerens              aaatttggaatctggctgtttt--gcagtccgagttgtaatttaaagaagtgctgtccgcgccggacctc
Helicogloea_sp                     aaatttgtaatctggctgcttt--gcagtccgagttgtaagctagagaagtgttatccgtgctggaccgc
Uleiella_chilensis                 aaatttgaaagctggcaccttc--ggtgtccgcgttgtaatctggagaggtgttttccgtgttggaccaa
Saccharomyces_cerevisae             agatttgaaatc--gcccctttatggggggcgagttgtaaattgcaggtggagtctttgtggaggccggt
Candida_sake                        aaatttgaaatctg---------cgtaagccgagttgtaatttgaagaggctactttggtaatggctctt
Taphrina_populina                   aaatttgaaatcctgcgg-------------gaattgtaatttgaaggtttcgtggtctgagtcggccgc
Suillus_pictus aaattttgaatctggcggtcttcagccgtccgagttgtaatctagagaagcgtcttccgcgctggaccgt
Panellus_stipticus          ----------------------------------------------------------------------
Microstroma_juglandis       aaatyygaaagctggtaccttc--ggtgcccgcgttgtaatctcgagaagtgttttccgtgctggaccat
Malassezia_furfur               aaatttgaaagctggtaccttc--ggtatccgcgttgtaacctcgagacacgttttccgtgcggcgctat
Ustanciosporium_standleyanum              aagattgaaagctggcgccttc--ggcgtccgcattgtaatctcgagaagtgttttccgtttcggaccaa
Moesziomyces_bullatus              aagattgaaagctggcgtcttc--ggcgtccgcattgtaatctcaagaagtgttttccgcttcggaccaa
Pseudozyma_flocculosa               aagattgaaagctggcgtcttc--gacgtccgcattgtaatctcaagaagtgttttccgcttcggaccat
Schizonella_melanogramma              aagattgaaagctggcaccttc--ggtgtccgcattgtaatctcaagaaacattttccgcttcggaccaa
Sporisorium_reilianum              aagattgaaagctggcgtcttc--gacgtccgcattgtaatctcaagaagcgttttccgcttcggaccat

Ustilago_maydis                      gcctaagtcccttggaaaagggcatcatagagggtgataatcccgtacatggcatggagcgccgaagctt
Geastrum_sessile                     gtacaagtcctttggaacaaggcgtcatagagggtgagaatcccgtctacgacacggactaccagtgctc
Plicaturopsis_crispa                 gtacaagtctcttggaaaagagcatcatagagggtgagaatcccgtctttgacacggactaccggggctt
Amphinema_byssoides                  gtacaagtcttctggaacggagcgtcatagagggtgagaatcccgtctctgacacggactgccgatgctt
Phellinus_igniarus                   gcataagtctcctggaacggagcgtcatagagggtgagaatcccgtccatggcacggaccgccgatgctt
Myxarium_grilletii                   acacaagtcctttgggataaggcttcatagagggtgagaatcccgtacatggtgtggactaccggggcta
Trametes_gibbosa                     gtacaagtctcttggaacagagcgtcatagagggtgagaatcccgtctttgacatggactaccagtgctt
Hymenochaete_rubiginosa              gtacaagtctcttggaatagtgcgtcatagagggtgagaatcccgtccatgacacggactcccgatgcta
Sarcodon_imbricatus                  gtacaagtcccttggaacagggcgtcatagagggtgagaatcccgtctttgacacggactaccagtgctc
Hygrocybe_conica                     gtacaagtctcttggaatggagcgtcgtagagggtgagaatcccgtctttgacacggactaccagggctc
Hydnellum_peckii                     gtacaagtcccttggaacagggcgtcgtagagggtgagaatcccgtctttgacacggactaccagcgctt
Sebacina_incrustans                  gcataagtctcctggaatggagtgtcatagagggtgagaatcccgtacatggcatggactcccgttactc
Basidiodendron_grandinioides         gtacaagtcctttgggatgaggcgtcatagagggtgagaatcccgtccatgacgtggactaccgtcgctt
Sparassis_crispa                     gtacaagtctcttggaaaagagcgtcgtagagggtgacaatcccgtctttgacacggaccgccagggctt
Albatrellus_ovinus                   gtacaagtcctctggaacggggcgtcgtagagggtgagaatcccgtctttgacatggactaccggtgctc
Boletus_edulis                       gtacaagtctcctggaagggagcgtcatagagggtgagaatcccgtctctgacacggaccaccggtgcta
Auricularia_auriculajudae            gtacaagtcccttggaacagggcgtcatagagggtgagaatcccgtccatgacacggactcccggtgctc
Craterocolla_cerasi                  gcacaagtctcctggaacggtgcgtcatagagggtgagaatcccgtatatggcacggactaccattgctc
Phallus_impudicus                   gtacaagtcccctggaatggggcgtcgcagagggtgagaatcccgtctctgacgcggtcatccggcatgc
Clavariadelphus_ligula              gtacaagtcccttggaacagggcgtcatagagggtgagaatcccgtcttcgacacggactgccgatgctt
Gloeophyllum_sepiarium              gtataagtctcttggaacagagcgtcatagagggtgagaatcccgtctttgacacggactaccagtgctt
Sebacina_vermifera                  gcacaagttccctggaacggggcgtcatagagggtgagaatcccgtatatggcacggactaccggcgctc
Pleurocybella_porrigens             gtacaagtctcctggaacggagcgtcgtagagggtgagaatcccgtatatgacacggactaccaaggctt
Rickenella_fibula                   gtacaagtctcttggaacagagcgtcatagagggtgagaatcccgtctttgacacggactaccaatgctt
Hygrophoropsis_aurantiaca           gtacaagtctcctggaagggagcgtcatagagggtgagaatcccgtctttgacacggactaccagggctt
Bondarzewia_guaitecasensis          gtacaagtttcctggaacggagcgtcatagagggtgagaatcccgtctctgacacggaccgccgatgctt
Hygrophorus_chrysodon               gtacaagtctcttggaacagagcatcatagagggtgagaatcccgtctttgacacagactaccagtgctt
Calocera_viscosa                    ggataagtcccctgaaacagggcgtcatagagggtaacaatcccgtccttaccg-aggtcgcaatgtcta
Dacryopinax_cf          ggacaagtcccttggaacagggcgtcatagagggtgagaatcccgtacttgccg-agctcccaaygacta
Ceratobasidium_cornigerum           gtacaagtctcttggaacagagcgtcatagagggtgagaatcccgtccttgacatggactcccggtgctt
Piriformospora_indica               gtacaagttccctggaacgggacgtcatagagggtgagaatcccgtacatgccacggactacctttgctc
Arrhenia_auriscalpium               gtacaagtctcttggaatagagcgtcatagagggtgagaatcccgtctttgacacggactaccggtgcat
Gloeocantharellus_purpurascens      gtacaagtcccttggaacagggcgtcatagagggtgagaatcccgtctttgacacggacagccggggctg
Athelia_epiphylla                   gtacaagtcttctggaacggagcgtcatagagggtgagaatcccgtctctgacacggactaccgatgctt
Agaricus_bisporus                   gtataagtctcctgggatggggcgtcatagagggtgagaatcccgtctttgacacggactaccagtgcat
Tremella_mesenterica                gtccaagtcccttggaatagggtatcaaagagggtgacaatcccgtacttgaca-ygacgaccggtgcta
Pleurotopsis_longinqua              gtacaagtctcctggaatggagcgtcatagagggtgagaatcccgtctttgacacggactaccagggctt
Chroogomphus_rutilans               gtacaagtttcctggaatggaacatcatagagggtgagaatcccgtctttgacacggactgccagggcta
Clavulina_cristata                  gtacaagtttcctggaacggaacatcatagagggtgagaatcccgtccttgacacagactcccagcactt
Trichaptum_abietinum                gcacaagtctcttggaacagagcgtcatagagggtgagaatcccgtttttggcacggacacccgatactt
Gomphidius_roseus                   gtataagtttcctggaatggaacatcacagagggtgagaatcccgtctttgacacggactgccagggcta
Russula_ochroleuca                  gcacaagtctcctggaatggagcgtcatagagggtgagaatcccgtctttggcacggacgcccagggctt
Lactarius_glyciosmus                gcacaagtctcctggaatggagcgtcatagagggtgagaatcccgtctttggcacggatgcccggtgctt
Gomphus_clavatus                    gtacaagtcccttggaacggggcgtcatagagggtgagaatcccgtctttgacacggaccgccggtgctt
Clathrus_archeri                    gtacaagtcccctggaacggggcgtcgcagagggtgagaatcccgtctttgacgcggtccaccggtgcca
Tylospora_fibrillosa                gtacaagtcttctggaatggagcgtcgtagagggtgagaatcccgtctctgacacggaccgccgatgctt
Phlebiella_vaga                     atacaagtctcttggaatagagcgtcatagagggtgagaatcccgtctttgatacggactaccagggcta
Corticium_roseum                    gcataaatctcttggaacagagtatcatagtgggtgagaatcccgtctttggcatggactaccagtgctc
Hyphoderma_praetermissum            gcataagtgtcttggaataggacgtcatagagggtgagaatcccgtctttggcacggactaccagtgctc
Neolentinus_lepideus                gtataagtctcttggaacagagcgtcatagagggtgagaatcccgtctttgacacggactaccagtgctt
Amylostereum_chailletii             gtacaagtctcctggaacggagcgtcatagagggtgagaatcccgtctttgacacggactaccggtgctc
Cytidia_salicina                    gtacaagtttcttggaacagaacatcatagagggtgagaatcccgtctttgacacggactgccggtgctc
Multiclavula_mucida                 gtacaagtttcctggaacggaacatcagagagggtgagaatcccgtccttgacacagactcccaatgctc
Pseudotomentella_mucidula           gtacaagtcccttggaacagggcgtcatagagggtgagaatcccgtctttgacatggactaccagtgctt
Thelephora_caryophyllea             gtataagtctcttggaacagggcgtcatagagggtgagaatcccgtctttgacacggactaccaatgctt
Pseudohydnum_gelatinosum            gcacaagtcccttggaacagggcgtcatagagggtgagaatcccgtccgtggcatggactcccggtgctt
Exidia_recisa                       gtacaagtcccttggaacagggcgtcatagagggtgagaatcccgtccatgacacggactaccggtgctc
Hyphodontia_nespori                 gtacaagtctcttggaacagagcgtcatagagggtgagaatcccgtccatgacacggactaccgatgctt
Trechispora_farinacea               gtacaagtcccttggaacagggcgtcgtagagggtgagaatcccgtctttgacacggacccccggtgcya
Phanerochaete_sordida               gtaaaagtctcctggaacggagcgtcatagagggtgagaatcccgtctttgacacggactaccagtgctt
Podoserpula_sp                      gtacaagtctcttggaacagagcgtcatagagggtgagaatcccgtctttgacacggactaccggggctc
Ramaria_stricta                     gtacaagtcccttggaacagggcctcatagagggtgagaatcccgtctttgacacggactgccggtgctc
Chrysomphalina_aurantiaca           gtacaagtctcttggaatagagcgtcatagagggtgagaatcccgtctttgacacggactaccagtgctt
Ramariopsis_tenuiramosa             gcataagtttcttggaaaagaacatcatagagggtgacaatcccgtctttggcacagatcaccagggctt
Colacogloea_peniophorae             atgtaagtctgttggaatacagcgtcataggtggtgacaaccccgtacgtaatgcggatgcctagtgctt
Agaricostilbum_pulcherrinum         gggcatgtctgttggaacgcagtgtcaaagagggtgataatcccgtacataccaaagacgaccggcgcat
Cystofilobasidium_capitatum         gcacaagtcccttggaacagggcgtcatagagggtgagaatcccgtccttggcacagatacccaatgctt
Bartheletia_paradoxa                gtacaagtcccttggaacagggcgtcatagagggtgagaatcccgtacttgacgaagatccccggtgcta
Tilletia_olida                      gtacaagttccttggaataggacatcagagagggtgagaatcccgtacttgacatggacc-ccggtgctt
Exobasidium_vaccinii                gtacaagttccttggaataggatgtcatagagggtgaaaatcccgtacttgatgtggacgcccagtgctt
Wallemia_sebi                       gtataagtaccttggaataggttggcatagagggtgaaactcccgtctttgatgcagattactatgatca
Infundibura_adhaerens              gtatgagtctgctggaatgtagcgtcaaagagggtgagaaccccgttcatgatg-agactcccggtgctt
Helicogloea_sp                     ttatgagtctgttggaatatagcgtcatagagggtgagaaccccgttcatgatgtggactaccagtgctt
Uleiella_chilensis                 gtacaagttccttggaataggacgtcgtagagggtgagaatcccgtacttgacttggatgcccaatgctt
Saccharomyces_cerevisae             gtcgaagtcccttggaacagggcgccattgagggtgagagccccgtgcgatgccgg-----ctgaagctt
Candida_sake                        gtctatgttccttggaacaggacgtcacagagggtgagaatcccgtgcgatg---agatgtccattaccg
Taphrina_populina                   gcccaagtccattggaacatggcgcctgggagggtgagagccccgtatggcgcacg-----ccgactctt
Suillus_pictus gtataagtttcctggaatggaacgtcgtagagggtgacaatcccgtctttgacacggactcccagggcta
Panellus_stipticus          ----------------------------------------------------------------------
Microstroma_juglandis       gtacaagttccttggaataggacgtcatagagggtgaaaatcccgtacttgacatggacgcccagtgctt
Malassezia_furfur               ggacaagttccttggaacaggacatcgtagagggtgaaaatcccgtacttgccatggatgtaccgtgctt
Ustanciosporium_standleyanum              gcctaagtctcttggaaaagagcatcgtagagggtgaaaatcccgtacatggtttggagcgccgagactt
Moesziomyces_bullatus              gcctaagtcccttggaaaagggcatcatagagggtgataatcccgtacatggcttggagcgccgaggctt
Pseudozyma_flocculosa               gcctaagtcccttggaaaagggcatcatagagggtgataatcccgtacatggcatggagcgccgaggctt
Schizonella_melanogramma              gcctaagtctcttggaaaagagcatcgtagagggtgagaatcccgtacatggcttggagcgccgaggctt
Sporisorium_reilianum              gcctaagtcccttggaaaagggcatcatagagggtgataatcccgtacatggcatggagcgccgaagctt

Ustilago_maydis                      tgtgatacactttctaagagtcgagttgtttgggaatgcagctcaaaatgggtggtaaatgccatctaag
Geastrum_sessile                     tgtgatacactctcaacgagtcgagttgtttgggaatgcagctcaaaatgggtggtaaattccatctaaa
Plicaturopsis_crispa                 tgtgatgtgctttctacgagtcgagttgtttgggaatgcagctcaaatcgggtggtaaattccatctaaa
Amphinema_byssoides                  tgtgatacgctctcgaagagtcgagttgtttgggaatgcagctcaaaatgggtggtaaattccatctaaa
Phellinus_igniarus                   tgtgatacgttttcaaagagtcgagttgtttgggaatgcagctcaaaacgggtggtaaattccatctaaa
Myxarium_grilletii                   tgtgatgcaccctcaaagagtcgagttgtttgggaatgcagctcaaaatgggtggtaaattccatctaaa
Trametes_gibbosa                     tgtgatgcgctctcaaagagtcgagttgtttgggaatgcagctcaaaatgggtggtgaattccatctaaa
Hymenochaete_rubiginosa              tgtgatacgctctcaaagagtcgagttgtttgggaatgcagctcaaaatgggtggtaaattccatctaaa
Sarcodon_imbricatus                  tgtgatgcgctctcaaagagtcgagttgtttgggaatgcagctcaaaatgggtggtaaattccatctaaa
Hygrocybe_conica                     tgtgatgcactctcaaagagtcgagttgtttgggaatgcagctcaaaatgggtggtaaattccatctaaa
Hydnellum_peckii                     tgtgatgcgctctcaacgagtcgagttgtttgggaatgcagctcaaaatgggtggtaaattccatctaaa
Sebacina_incrustans                  tgcgatacactctcgacgagtcgagttgtttgggaatgcagctccaaatgggtggtaaatgccatctaaa
Basidiodendron_grandinioides         tgcgttgcgccatcgaagagtcgagttgtttgggaatgcagctcaaaacgggtggtaaattccatctaaa
Sparassis_crispa                     tgtgatgcgctctcgatgagtcgagttgtttgggaatgcagctcaaaatgggtggtaaattccatctaaa
Albatrellus_ovinus                   tgtgatgcgctctcgaagagtcgagttgtttgggaatgcagctcaaaatgggtggtgaattccatctaaa
Boletus_edulis                       tgtgatgcgctctcgacgagtcgagttgtttgggaatgcagctcaaaaagggtggtaaactccatctaaa
Auricularia_auriculajudae            tgtgatacaccttcgaagagtcgagttgtttgggaatgcagctcaaaacgggtggtaaattccatctaaa
Craterocolla_cerasi                  tgcgatacactctcgacgagtcgagttgtttgggaatgcagctcaaagtgggtggtaaattccatctaaa
Phallus_impudicus                   tgcgatgcgctctcgaagagtcgagttgtttgggaatgcagctcaaaacgggtggtaaattccatctaaa
Clavariadelphus_ligula              tgtgatgcgctctcgaagagtcgagttgtttgggaatgcagctcaaaacgggtggtaaattccatctaaa
Gloeophyllum_sepiarium              tgtgatgcgctctcaaagagtcgagttgtttgggaatgcagctcaaaatgggtggtaaattccatctaaa
Sebacina_vermifera                  tgcgatacactctcaacgagtcgagttgtttgggaatgcagctcaaaatgggtggtaaattccatctaaa
Pleurocybella_porrigens             tgtgatacgctctcaaagagtcgagttgtttgggaatgcagctcaaaatgggtggtaaattccatctaaa
Rickenella_fibula                   tgtgatacgctctcaaagagtcgagttgtttgggaatgcagctcaaaatgggtggtaaatgccatctaaa
Hygrophoropsis_aurantiaca           tgtgatgcgctctcgacgagtcgagttgtttgggaatgcagctcaaattgggtggtaaattccatctaaa
Bondarzewia_guaitecasensis          tgtgatgcgctctcgaagagtcgagttgtttgggaatgcagctcaaaatgggtggtgaattccatctaaa
Hygrophorus_chrysodon               tgtgattcgctctcaaagagtcgagttgtttgggaatgcagctcaaaatgggtggtaaattccatctaaa
Calocera_viscosa                    tgtgatacactctcgaagagtcgagttgtttgggaatgcagctcaaaatgggtggtaaattccatctaaa
Dacryopinax_cf          tgtgatacacgttcgaagagtcgagttgtttgggaatgcagctcaaaatgggtggtaaactccatctaaa
Ceratobasidium_cornigerum           tgtgttgtgctctcaacgagtcgagttgtttgggaatgcagctcaaaatgggtggtaaattccatctaaa
Piriformospora_indica               tgtgatacactctcaacgagtcgagttgtttgggaatgcagctcaaaatgggtggtaaattccatctaaa
Arrhenia_auriscalpium               tgtgatgcgctctcaacgagtcgagttgtttgggaatgcagctcaaaatgggtggtaaattccatctaaa
Gloeocantharellus_purpurascens      tgtgatgcgctctcgaagagtcgagttgtttgggaatgcagctcaaatcgggtggtaaactccatctaaa
Athelia_epiphylla                   tgtgatgcgctctcgaagagtcgagttgtttgggaatgcagctcaaaatgggaggtaaattccttctaaa
Agaricus_bisporus                   tgtggtatgctctcaaagagtcgagttgtttgggaatgcagctcaaaatgggtggtaaattccatctaaa
Tremella_mesenterica                tgtgatacgtcttcgacgagtcgagttgtttgggaatgcagctcaaaatgggtggtaaattccatctaaa
Pleurotopsis_longinqua              tgtgatgcgctctcgaagagtcgagttgtttgggaatgcagctcaaaatgggtggtaaattccatctaaa
Chroogomphus_rutilans               tgtgatgcgctctcgacgagtcgagttgtttgggaatgcagctcaaatagggtggtaaattccatctaaa
Clavulina_cristata                  tgtgatgcgctctcgacgagtcgagttgtttgggattgcagctcaaaatgggaggtaaattccttctaaa
Trichaptum_abietinum                tgtgatacgttttctaagagtcgagttgtttgggaatgcagctcaaaatgggtggtaaattccatctaaa
Gomphidius_roseus                   tgtgatgtgctctcgatgagtcgagttgtttgggaatgcagctcaaatggggtggtaaattccatctaaa
Russula_ochroleuca                  tgtgatgcgctctcgaagagtcgagttgtttgggaatgcagctcaaaatgggtggtgaactccatctaaa
Lactarius_glyciosmus                tgtgatgcgctctcgaagagtcgagttgtttgggaatgcagctcaaaatgggtggtgaactccatctaaa
Gomphus_clavatus                    tgtgatgcgctctcaaagagtcgagttgtttgggaatgcagctcaaaacgggtggtaaattccatctaaa
Clathrus_archeri                    tgtgatgcgctctcgaagagtcgagttgtttgggaatgcagctcaaaacgggtggtaaattccatctaaa
Tylospora_fibrillosa                tgtgatacgctctcgaagagtcgagttgtttgggaatgcagctcaaaacgggtggtaaattccatctaaa
Phlebiella_vaga                     tatgatacactctcaaagagtcgagttgtttgggaatgcagctcaaaatgggtggtaaattccatctaaa
Corticium_roseum                    tgtgatgcgctctcaaagagtcgcgttgtttgggaatgcagcgcaaaatgggtggtaaattccatctaaa
Hyphoderma_praetermissum            tgtgatacgctctcaaagagtcgagttgtttgggaatgcagctcaaaatgggtggtaaattccatctaaa
Neolentinus_lepideus                tgtgatgcgctctcaaagagtcgagttgtttgggaatgcagctcaaaatgggtggtaaattccatctaaa
Amylostereum_chailletii             tgtgatgcgctctcaaagagtcgagttgtttgggaatgcagctcaaaatgggtggtgaattccatctaaa
Cytidia_salicina                    tgtgatgcgctctcaaagagtcgcgttgtttgggaatgcagcgcaaaatgggtggtaaattccatctaaa
Multiclavula_mucida                 tgtgatgcgctctcgacgagtcgagttgtttgggaatgcagctcaaaatgggaggtaaattccttctaaa
Pseudotomentella_mucidula           tgtgatgcgctctcaaagagtcgagttgtttgggaatgcagctcaaaatgggtggtaaattccatctaaa
Thelephora_caryophyllea             tgtgatgcgctctcaaagagtcgagttgtttgggaatgcagctcaaaatgggtggtaaattccatctaaa
Pseudohydnum_gelatinosum            tgtgatgcgccttcgaagagtcgagttgtttgggaatgcagctcaaaatgggtggtaaattccatctaaa
Exidia_recisa                       tgtgatacaccttcaaagagtcgagttgtttgggaatgcagctcaaaatgggtggtaaattccatctaaa
Hyphodontia_nespori                 tgtgatatgctctcgaagagtcgagttgtttgggaatgcagctcaaaatgggtggtaaattccatctaaa
Trechispora_farinacea               tgtgatgcgctctcgaagagtcgagttgtttgggaatgcagctcaaaatgggtggtaaattccatctaaa
Phanerochaete_sordida               tgtgatgcgctctcaaagagtcgagttgtttgggaatgcagctcaaaatgggtggtaaactccatctaaa
Podoserpula_sp                      tgtgatgcactctcgaagagtcgagttgtttgggaatgcagctctaaatgggtggtaaattccatctaaa
Ramaria_stricta                     tgtgatgcgctctcgaagagtcgagttgtttgggaatgcagctcaaaatgggtggtaaattccatctaaa
Chrysomphalina_aurantiaca           tgtgatgcgctctcaaagagtcgagttgtttgggaatgcagctcaaaatgggtggtaaattccatctaaa
Ramariopsis_tenuiramosa             tgtgatgcgctctcgacgagtcgtgttgtttgggaatgcagcactaaatgggtggtaaattccatctaaa
Colacogloea_peniophorae             tgtgatacactttcgaagagtcgagttgtttgggaatgcagctcaaattgggtggtaaattccatctaaa
Agaricostilbum_pulcherrinum         tgtggtctgctctctaagagtcgagttgtttgggaatgcagctctaattgggtggtaaattccatctaaa
Cystofilobasidium_capitatum         tgtgatacactctcaatgagtcgagttgtttgggaatgcagctcaaaatgggaggtaaattccttctaaa
Bartheletia_paradoxa                tgtgatacactttctaagagtcgagttgtttgggaatgcagctcaaaacgggtggtaaattccatctaaa
Tilletia_olida                      tgtgatctactctctatgagtcgagttgtttgggaatgcagctcaaaatgggtggtaaattccatctaaa
Exobasidium_vaccinii                tgtgatacatcttcgaagagtcgagttgtttgggaatgcagctcaaaatgggtggtaaattccatctaaa
Wallemia_sebi                       tgtgatacactttctaagagtcgagttgtttgggaatgcagctcaaaatgggtggtaaattccatctaaa
Infundibura_adhaerens              tgtgtcacactttcaacgagtcgagttgtttgggaatgcagctcaaattgggtggtaaattccatctaaa
Helicogloea_sp                     tgtgttacactttcaaagagtcgagttgtttgggaatgcagctcaaattgggtggtaagttccatctaaa
Uleiella_chilensis                 tgtgatacgccctcgacgagtcgagttgtttgggaatgcagctcaaaacgggtggtaaattccatctaaa
Saccharomyces_cerevisae             --taaggcccttctgacgagtcgagttgtttgggaatgcagctctaagtgggtggtaaattccatctaag
Candida_sake                        tgtaaagtgctttcgaagagtcgagttgtttgggaatgcagctctaagtgggtggtaaattccatctaaa
Taphrina_populina                   tgcaccgcggctccgacgagtcgagttgtttgggaatgcagctctaagtgggtggtaaattccatctaaa
Suillus_pictus tgtgatgcgctctcgacgagtcgagttgtttgggaatgcagctcaaatagggtggtaaattccatctaaa
Panellus_stipticus          ----------------------------------------------------------------------
Microstroma_juglandis       tgtgatacactctccacgagtcgagttgtttgggaatgcagctcaaaatgggtggtaaattccatctaaa
Malassezia_furfur               tgcgatacgtgctctaagagtcgagttgtttgggattgcagctcaaaatgggtggtagactccatctaaa
Ustanciosporium_standleyanum              tgtgatacgctttctaagagtcgcgttgtttgggaatgcagcgcaaaatgggtggtaaatgccatctaag
Moesziomyces_bullatus              tgtgatacgctttctaagagtcgagttgtttgggaatgcagctcaaaatgggtggtaaatgccatctaag
Pseudozyma_flocculosa               tgtgatacgctttctaagagtcgagttgtttgggaatgcagctcaaaatgggtggtaaatgccatctaag
Schizonella_melanogramma              tgtgatatgttttctaagagtcgagttgtttgggaatgcagctcaaaatgggtggtaaatgccatctaag
Sporisorium_reilianum              tgtgatacgttttctaagagtcgagttgtttgggaatgcagctcaaaatgggtggtaaatgccatctaag

Ustilago_maydis                      gctaaatattggggagagaccgatagcgaacaagtacagtgatggaaagatgaaaagaactttgaaaaga
Geastrum_sessile                     gctaaatacaggcgaaagaccgatagcgaacaagtaccgtgagggaaagatgaaaagcactttggaaaga
Plicaturopsis_crispa                 gctaaatattggcgagagaccgatagcgaacaagtaccgtgagggaaagatgaaaagaactttggaaaga
Amphinema_byssoides                  gctaaatattggcgagagaccgatagcgaacaagtaccgtgagggaaagatgaaaagcactttggaaaga
Phellinus_igniarus                   gctaaatattggcgagagaccgatagcgaacaagtaccgtgagggaaagatgaaaagcactttggaaaga
Myxarium_grilletii                   gctaaatattggggagagaccgatagcgcacaagtaccgtgagggaaaggtgaaaagcactttggaaaga
Trametes_gibbosa                     gctaaatattggcgagagaccgatagcgaacaagtaccgtgagggaaagatgaaaagcactttggaaaga
Hymenochaete_rubiginosa              gctaaatattggcgagagaccgatagcgaacaagtaccgtgagggaaagatgaaaagcactttggaaaga
Sarcodon_imbricatus                  gctaaatataggcgagagaccgatagcgaacaagtaccgtgagggaaagatgaaaagcactttggaaaga
Hygrocybe_conica                     gctaaatataggcgagagaccgatagcgaacaagtaccgtgagggaaagatgaaaagaactttgaaaaga
Hydnellum_peckii                     gctaaatacaggcgagagaccgatagcgaacaagtaccgtgagggaaagatgaaaagcactttggaaaga
Sebacina_incrustans                  gctaaatatgggcgagagaccgatagcgaacaagtaccgtgagggaaagatgaaaagcactttggaaaga
Basidiodendron_grandinioides         gctaaatacgggcgagagaccgatagcgaacaagtaccgtgagggaaagatgaaaagaactttggaaaga
Sparassis_crispa                     gctaaatattggcgagagaccgatagcgaacaagtaccgtgagggaaagatgaaaagaactttggaaaga
Albatrellus_ovinus                   gctaaatattggcgagagaccgatagcgaacaagtaccgtgagggaaagatgaaaagcactttggaaaga
Boletus_edulis                       gctaaatattggcgagagaccgatagcgaacaagtaccgtgagggaaagatgaaaaggactctggaaaga
Auricularia_auriculajudae            gctaaatacaggcgagagaccgatagcgaacaagtaccgtgagggaaagatgaaaagaactttggaaaga
Craterocolla_cerasi                  gctaaatattggcgagagaccgatagcgaacaagtaccgtgagggaaagatgaaaagcactttggaaaga
Phallus_impudicus                   gctaaatactggcgaaagaccgatagcgaacaagtaccgtgagggaaagatgaaaagcactttggaaaga
Clavariadelphus_ligula              gctaaatattggcgaaagaccgatagcgaacaagtaccgtgagggaaagatgaaaagcactttggaaaga
Gloeophyllum_sepiarium              gctaaatattggcgagagaccgatagcgaacaagtaccgtgagggaaagatgaaaagcactttggaaaga
Sebacina_vermifera                  gctaaatattggcgagagaccgatagcgaacaagtaccgtgagggaaagatgaaaagcactttggaaaga
Pleurocybella_porrigens             gctaaatataggcgagagaccgatagcgaacaagtaccgtgagggaaagatgaaaagaactttggaaaga
Rickenella_fibula                   gctaaatattggcgagagaccgatagcgaacaagtaccgtgagggaaagatgaaaagcactttggaaaga
Hygrophoropsis_aurantiaca           gctaaatacaggcgagagaccgatagcgaacaagtaccgtgagggaaagatgaaaagaactttggaaaga
Bondarzewia_guaitecasensis          gctaaatattggcgagagaccgatagcgaacaagtaccgtgagggaaagatgaaaagcactttggaaaga
Hygrophorus_chrysodon               gctaaatattggcgagagaccgatagcgaacaagtaccgtgagggaaagatgaaaagaactttggaaaga
Calocera_viscosa                    gctaaatattggcgagagaccgatagcgaacaagtaccgtgagggaaagatgaaaagcactttggaaaga
Dacryopinax_cf          gctaaatattggcgagagaccgatagcgaacaagtaccgtgagggaaagatgaaaagcactttggaaaga
Ceratobasidium_cornigerum           gctaaatattggcgagagaccgatagcgaacaagtaccgtgagggaaagatgaaaagcactttggagaga
Piriformospora_indica               gctaaatattggcgagagaccgatagcgaacaagtaccgtgagggaaagatgaaaagcactttggaaaga
Arrhenia_auriscalpium               gctaaatattggcgagagaccgatagcgaacaagtaccgtgagggaaagatgaaaagaactttggaaaga
Gloeocantharellus_purpurascens      gctaaatatgggcgaaagaccgatagcgaacaagtaccgtgagggaaagatgaaaagcactttgaaaaga
Athelia_epiphylla                   gctaaatattggctagagaccgatagcgaacaagtaccgtgagggaaagatgaaaagcactttggaaaga
Agaricus_bisporus                   gctaaatattggcgagagaccgatagcgaacaagtaccgtgagggaaagatgaaaagaactttggaaaga
Tremella_mesenterica                gctaaatattggcgagagaccgatagcgaacaagtaccgtgagggaaagatgaaaagcactttggaaaga
Pleurotopsis_longinqua              gctaaatattggcgagagaccgatagcgaacaagtaccgtgagggaaagatgaaaagaactttggaaaga
Chroogomphus_rutilans               gctaaatacaggcgagagaccgatagcgaacaagtaccgtgagggaaagatgaaaagaactttggaaaga
Clavulina_cristata                  gctaaatattggcgagagaccgatagcgaacaagtaccgtgagggaaagatgaaaagcactttggaaaga
Trichaptum_abietinum                gctaaatataggcgagagaccgatagcgaacaagtaccgtgagggaaagatgaaaagcactttggaaaga
Gomphidius_roseus                   gctaaatataggcgagagaccgatagcgaacaagtaccgtgagggaaagatgaaaagaactttggaaaga
Russula_ochroleuca                  gctaaatattggcgagagaccgatagcgaacaagtaccgtgagggaaagatgaaaagcactttggaaaga
Lactarius_glyciosmus                gctaaatattggcgagagaccgatagcgaacaagtaccgtgagggaaagatgaaaagcactttggaaaga
Gomphus_clavatus                    gctaaatattggcgaaagaccgatagcgaacaagtaccgtgagggaaagatgaaaagcactttggaaaga
Clathrus_archeri                    gctaaatactggcgaaagaccgatagcgaacaagtaccgtgagggaaagatgaaaagcactttggaaaga
Tylospora_fibrillosa                gctaaatattggcgagagaccgatagcgaacaagtaccgtgagggaaagatgaaaagcactttggaaaga
Phlebiella_vaga                     gctaaatacaggcgagagaccgatagcgaacaagtaccgtgagggaaagatgaaaagcactttggaaaga
Corticium_roseum                    gctaaatattggcgagagaccgatagcgaacaagtaccgtgagggaaagatgaaaagcactttggaaaga
Hyphoderma_praetermissum            gctaaatataggcgagagaccgatagcgaacaagtaccgtgagggaaagatgaaaagcactttggaaaga
Neolentinus_lepideus                gctaaatattggcgagagaccgatagcgaacaagtaccgtgagggaaagatgaaaagcactttggaaaga
Amylostereum_chailletii             gctaaatattggcgagagaccgatagcgaacaagtaccgtgagggaaagatgaaaagcactttggaaaga
Cytidia_salicina                    gctaaatattggcgagagaccgatagcgaacaagtaccgtgagggaaagatgaaaagcactttggaaaga
Multiclavula_mucida                 gctaaatattggcgagagaccgatagcgaacaagtaccgtgagggaaagatgaaaagcactttggaaaga
Pseudotomentella_mucidula           gctaaatacaggcgagagaccgatagcgaacaagtaccgtgagggaaagatgaaaagcactttggaaaga
Thelephora_caryophyllea             gctaaatataggcgagagaccgatagcgaacaagtaccgtgagggaaagatgaaaagcactttggaaaga
Pseudohydnum_gelatinosum            gctaaatacaggcgagagaccgatagcgaacaagtaccgtgagggaaagatgaaaagcactttggaaaga
Exidia_recisa                       gctaaatacaggcgagagaccgatagcgaacaagtaccgtgagggaaagatgaaaagaactttggaaaga
Hyphodontia_nespori                 gctaaatattggcgagagaccgatagcgaacaagtaccgtgagggaaagatgaaaagcactttggaaaga
Trechispora_farinacea               gctaaatattggcgagagaccgatagcgaacaagtaccgtgagggaaagatgaaaagcactttggaaaga
Phanerochaete_sordida               gctaaatattggcgagagaccgatagcgaacaagtaccgtgagggaaagatgaaaagcactttggaaaga
Podoserpula_sp                      gctaaatacaggcgagagaccgatagcgaacaagtaccgtgagggaaagatgaaaagaactttggaaaga
Ramaria_stricta                     gctaaatattggcgaaagaccgatagcgaacaagtaccgtgagggaaagatgaaaagcactttggaaaga
Chrysomphalina_aurantiaca           gctaaatattggcgagagaccgatagcgaacaagtaccgtgagggaaagatgaaaagaactttggaaaga
Ramariopsis_tenuiramosa             gctaaatattggcgagagaccgatagcgaacaagtaccgtgagggaaagatgaaaagaactttgaaaaga
Colacogloea_peniophorae             gctaaatattggcgagagaccgatagcgaacaagtaccgtgagggaaagatgaaaagcactttggaaaga
Agaricostilbum_pulcherrinum         gctaaatatcgacgagagaccgatagcgaacaagtacagtaatggaaagatgaaaagtagcctgcagagg
Cystofilobasidium_capitatum         gctaaatactggcgagagaccgatagcgaacaagtaccgtgagggaaagatgaaaagcactttggaaaga
Bartheletia_paradoxa                gctaaatattggtgggagaccgatagcgaacaagtaccgtgagggaaagatgaaaagcactttggaaaga
Tilletia_olida                      gctaaatattggggagagaccgatagcgaacaagtaccgtgagggaaagatgaaaagcactttggaaaga
Exobasidium_vaccinii                gctaaatattggggagagaccgatagcgaacaagtaccgtgagggaaagatgaaaagcactttggaaaga
Wallemia_sebi                       gctaaatattggcctgagaccgatagcgaacaagtaccgtgagggaaagatgaaaagcactttggaaaga
Infundibura_adhaerens              gctaaatattggcgggagaccgatagcgaacaagtaccgtgagggaaagatgaaaagcactttggaaaga
Helicogloea_sp                     gctaaatattggtgggagaccgatagcgaacaagtaccgtgagggaaagatgaaaagcactttggaaaga
Uleiella_chilensis                 gctaaatattggggagagaccgatagcgaacaagtaccgtgagggaaagatgaaaagcactttggaaaga
Saccharomyces_cerevisae             gctaaatattggcgagagaccgatagcgaacaagtactgtgaaggaaagatgaaaagcactttgaaaaga
Candida_sake                        gctaaatattggcgagagaccgatagcgaacaagtacagtgatggaaagatgaaaagaactttgaaaaga
Taphrina_populina                   gctaaatattggcgagagaccgatagcgaacaagtacagtgatggaaagatgaaaagcactttgaaaaga
Suillus_pictus gctaaatacaggcgagagaccgatagcgaacaagtaccgtgagggaaagatgaaaagaactttggaaaga
Panellus_stipticus          ----------------------------------------------------------------------
Microstroma_juglandis       gctaaatattggggagagaccgatagcgaacaagtaccgtgagggaaagatgaaaagcactttggaaaga
Malassezia_furfur               gctaaatatcggggagagaccgatagcgaacaagtaccgtgagggaaagatgaaaagcactttggaaaga
Ustanciosporium_standleyanum              gctaaatattggggagagaccgatagcgaacaagtacagtgatggaaagatgaaaagaactttgaaaaga
Moesziomyces_bullatus              gctaaatattggggagagaccgatagcgaacaagtacagtgatggaaagatgaaaagaactttgaaaaga
Pseudozyma_flocculosa               gctaaatattggggagagaccgatagcgaacaagtacagtgatggaaagatgaaaagaactttgaaaaga
Schizonella_melanogramma              gctaaatattggggagagaccgatagcgaacaagtaccgtgagggaaagatgaaaagaactttgaaaaga
Sporisorium_reilianum              gctaaatattggggagagaccgatagcgaacaagtacagtgatggaaagatgaaaagaactttgaaaaga

Ustilago_maydis                      gagttaaacagtacgtgaaattgccaaaagggaagggtaggaggtcagagatgcggtctgggattcagcc
Geastrum_sessile                     gagttaaacagtacgtgaaattgttgaaagggaaacgcttggagtcagtcgcgtcttcagaaactcagcc
Plicaturopsis_crispa                 gagttaaaccgtacgtgaaattgttgaaagggaaacgcttgaagtcagtcgcgtctgccgaggatcaacc
Amphinema_byssoides                  gagttaaacagtacgtgaaattgttgaaagggaaacgtttgaagtcagtcgcgtcggccgggactcaacc
Phellinus_igniarus                   gagttaaacagtacgtgaaattgttgaaagggaaacgcttgaagtcagtcgcgtccgacggaactcagcc
Myxarium_grilletii                   gagttaaacagtacgtgaaattgctgaaagggaaacgcttggagtcagtcgcgtccttctggactcagcc
Trametes_gibbosa                     gagttaaacagtacgtgaaattgctgaaagggaaacgcttgaagtcagtcgcgttgtccggaactcagcc
Hymenochaete_rubiginosa              gagttaaacagtacgtgaaattgttgaaagggaaacgcttgaagtcagtcgcgtcgtacggagctcagcc
Sarcodon_imbricatus                  gagttaaacagtacgtgaaattgctgaaagggaaacgcttgaagtcagtcgcgtctgccaggactcagcc
Hygrocybe_conica                     gagttaaacagtacgtgaaattgttgaaagggaaacgtttcaagtcagtcgcgtcggctggtaatcaacc
Hydnellum_peckii                     gagttaaacagtacgtgaaattgctgaaagggaaacgcttgaagtcagtcgcgtctgccaggactcagcc
Sebacina_incrustans                  gagtgaaacagtacgtgaaattgttgaaagggaaacgcttgaagtcagtcacaccctttgggattcagcc
Basidiodendron_grandinioides         gagttaaacagtacgtgaaattgctgaaagggaaacgcttgaagtcagtcgtctcgcggaggactcagcc
Sparassis_crispa                     gagttaaacagtatgtgaaatcgctgaaagggaaacgcttgaagtcagtcgcgtcggtcggaattcagcc
Albatrellus_ovinus                   gagttaaacagtacgtgaaattgttgaaagggaaacgcttgaagtcagtcgcgtcgtccaggattcagcc
Boletus_edulis                       gagttaaacagtacgtgaaattgctgaaagggaaacgctcgatgtcagtcgcgtcggctgggggtcaacc
Auricularia_auriculajudae            gagttaaacagtacgtgaaattgttgaaagggaaacgcttgaagtcagtcgcgtccgcagggactcagcc
Craterocolla_cerasi                  gagtgaaacagtacgtgaaattgttgaaagggaaacgcttgaagtcagtcgcgcccgtttggattcagcc
Phallus_impudicus                   gagtcaaacagtacgtgaaattgttgaaagggaaacgcttgaagtcagtcgcgtctcccgggtctcagtc
Clavariadelphus_ligula              gagttaaacagtacgtgaaattgttgaaagggaaacgcttgaagtcagtcgcgtcttccgggactcagcc
Gloeophyllum_sepiarium              gagttaaacagtacgtgaaattgttgaaagggaaacgcttgaagtcagtcgcgttggccgggactcagcc
Sebacina_vermifera                  gagtgaaacagtacgtgaaattgttgaaagggaagcgtttgaagtcagtcgcgtctggcgggattcagcc
Pleurocybella_porrigens             gagttaaacagtacgtgaaattgttgaaagggaaacgcttgaagtcagtcgcgttgtccaggaatcaacc
Rickenella_fibula                   gagttaaacagtacgtgaaattgttgaaagggaaacgcttgaagtcagtcgcgttgtctgggactcagcc
Hygrophoropsis_aurantiaca           gagttaaacagtacgtgaaattgctgaaagggaaacgcttgatgtcagtcgcgttggccggggatcagcc
Bondarzewia_guaitecasensis          gagttaaacagtacgtgaaattgttgaaagggaaacgcttgaagtcagtcgcgtctgccgggactcagcc
Hygrophorus_chrysodon               gagttaaacagtacgtgaaattgttgaaagggaaacgcttgaagtcagtcatgttggccagaaatcaacc
Calocera_viscosa                    gagttaaacagtacgtgaaattgctaaaagggaagcgcttgaagtcagtcgcgtcgtcagagactcaacc
Dacryopinax_cf          gagttaaacagtacgtgaaattgttgaaagggaagcgcttgaagtyagtcgcgtt-gcagggactcagcc
Ceratobasidium_cornigerum           gagttaaacagtacgtgaaattgttgaaatggaaacgcttgaagtcagtcgcgttctctgggactcagcc
Piriformospora_indica               gagtgaaacagtacgtgaaattgttgaaagggaagcgtttggagtcagtcgcgtctggcgggattcagcc
Arrhenia_auriscalpium               gagttaaacagtacgtgaaattgttgaaagggaaacgcttgaagtcagtcgcgtcgtctggggatcaacc
Gloeocantharellus_purpurascens      gagttaaataggacgtgaaattgttgaaagggaaacgcttggagtcagtcgcgtccctccggagtcagct
Athelia_epiphylla                   gagttaaacagtacgtgaaattgttgaaagggaaacgcttgaagtcagtcgcgttggtcgagactcagcc
Agaricus_bisporus                   gagttaaacagtacgtgaaattgctgaaagggaaacgcttgaagtcagtcgcgttggccagggatcagcc
Tremella_mesenterica                gagttaaacagtacgtgaaattgttaaaagggaaacgattgaagtcagtcgtgttggtt-ggattcagct
Pleurotopsis_longinqua              gagttaaacagtacgtgaaattgttgaaagggaaacgcttgaagtcagtcgcgttggctggggatcaacc
Chroogomphus_rutilans               gagttaaacagtacgtgaaattgctgaaagggaaacgcttgatgtcagtcgcgtctgccggggatcagcc
Clavulina_cristata                  gagttaaacagtacgtgaaattgttaaaagggaaacgcttgaagtcagtcgcgtttgcttggactcagcc
Trichaptum_abietinum                gagttaaacagtacgtgaaattgttgaaagggaaacgcttgaagtcagtcgcgtcttctaggactcagcc
Gomphidius_roseus                   gagttaaacagtatgtgaaattgctgaaagggaaacacttgatgtcagtcgcatctgctggggatcagcc
Russula_ochroleuca                  gagtgaaacagtacgtgaaattgttgaaagggaaacgcttgaagtcagtcgcgtcgtccgagactcagcc
Lactarius_glyciosmus                gagtgaaacagtacgtgaaattgttgaaagggaaacgcttgaagtcagtcgcgtcgaccgagactcagcc
Gomphus_clavatus                    gagttaaacagtacgtgaaattgttgaaagggaaacgcttgaagtcagtcgcgtctctcgggactcagcc
Clathrus_archeri                    gagtcaaacagtacgtgaaattgttgaaagggaaacgcttgaagtcagtcgcgtctctcgggactcagcc
Tylospora_fibrillosa                gagttaaacagtacgtgaaattgttgaaagggaaacgtttgaagtcagtcgcgtcggtcgagactcaacc
Phlebiella_vaga                     gagttaaacagtacgtgaaattgctgaaagggaaacgcttgaagtcagtcgcgttagttgagactcagcc
Corticium_roseum                    gagttaaacagtacgtgaaattgttgaaagggaaacgcttgaagtcagtcgcgtcgtgcgggactcagcc
Hyphoderma_praetermissum            gagttaaacagtacgtgaaattgttgaaagggaaacgcttgaagtcagtcgcgttgtccaggactcaacc
Neolentinus_lepideus                gagttaaacagtacgtgaaattgttgaaagggaaacgcttgaagtcagtcgcgttagccggaactcagcc
Amylostereum_chailletii             gagttaaacagtacgtgaaattgttgaaagggaaacgcttgaagtcagtcgcgttcgccgggactcagcc
Cytidia_salicina                    gagttaaacagtacgtgaaattgttgaaagggaaacgattgaagtcagtcgcgtctggcggaactcagcc
Multiclavula_mucida                 gagttaaacagtacgtgaaattgttaaaagggaaacgcttgaagtcagtcacgtctgcttggactcagcc
Pseudotomentella_mucidula           gagttaaacagtacgtgaaattgctgaaagggaaacgcttgaagtcagtcgcatctgctaggactcagcc
Thelephora_caryophyllea             gagttaaacagtacgtgaaattgctgaaagggaaacgcttgaagtcagtcatgtctgccaggactcagcc
Pseudohydnum_gelatinosum            gagttaaacagtacgtgaaattgttgaaagggaaacgcttggagtcagtcgcgtttgccgggactcagcc
Exidia_recisa                       gagttaaacagtacgtgaaattgttgaaagggaaacgattggagtcagtcgcgtttgccaggactcagcc
Hyphodontia_nespori                 gagttaaacagtacgtgaaattgttgaaagggaaacgcttgaagtcagtcgcgttgtctggaactcagcc
Trechispora_farinacea               gagtaaaacagtacgtgaaattgttgaaagggaaacgcttgaagtcagtcgcgtctgccggaactcagcc
Phanerochaete_sordida               gagttaaacagtacgtgaaattgctgaaagggaaacgcttgaagtcagtcgcgtttgctaggactcagcc
Podoserpula_sp                      gagttaaacagtacgtgaaattgttgaaagggaaacgcttggagtcagtcgcgtctgctaggaatcaacc
Ramaria_stricta                     gagttaaacagtacgtgaaattgttgaaagggaaacgcttgaagtcagtcgcgtcttctgggactcagtc
Chrysomphalina_aurantiaca           gagttaaatagtacgtgaaattgttaaaagggaaacgcttgaagtcagtcgcrttggcgagagatcaacc
Ramariopsis_tenuiramosa             gagttaaacagtacgtgaaattgttgaaagggaaacgcttgaagtcagtcgcgtctttcagggatcaagt
Colacogloea_peniophorae             gagttaaa-agtacgtgaaattgttgaaagggaaacgcttgaagtcagacttgcgtattggagttcagcc
Agaricostilbum_pulcherrinum         caatgaaacaatacgtgaaaccgtttgtagggaagcgatggaaccttttcacgct-gcgagggttcagcc
Cystofilobasidium_capitatum         gagtcaaacagtacgtgaaattgttgaaagggaaacgattgaagtcagtcgtgcctgcctagattcagcc
Bartheletia_paradoxa                gagttaaacagtacgtgaaattgttaaaagggaaacgattgaagtcagtcatgttcggagagactcagct
Tilletia_olida                      gagttaaacagtacgtgaaattgtcaaaagggaagcgcttgaggttagacatgcatg-cagtattcaacc
Exobasidium_vaccinii                gagttaaacagtacgtgaaattgtcaaaagggaagcatttgaagtcagacgtgtattgtagtattcagcc
Wallemia_sebi                       gagtcaaacagaacgtgaaattgctgaaagggaagcgtttgaagttagtc-tgataggagttgttcaatt
Infundibura_adhaerens              gagtcaaacagtacgtgaaattgttgaaagggaaacgcttgaagtcagacatgcttg-cggggttcagcc
Helicogloea_sp                     gagtcaaacagtacgtgaaattgttgaaagggaaacgattgaagtcagacatgcttg-tggggttcagcc
Uleiella_chilensis                 gagttaaacagtacgtgaaattgttgaaagggaagggcatgaagtcagacatgctagttgagattcagcc
Saccharomyces_cerevisae             gagtgaaacagcacgtgaaattgttgaaagggaagggtattgggctcgacatgggattt-gcgcaccgct
Candida_sake                        gagtgaaaaagtacgtgaaattgttgaaagggaagggcttgagatcagacttggtattttgtat--ggct
Taphrina_populina                   gagtgaaacagcacgtgaaattgttgaaagggaagggcttgcaagcagacacgg----------------
Suillus_pictus gagttaaacagtacgtgaaattgctgaaagggaaacgcttgatgtcagtcgcatcgtccggggatcagcc
Panellus_stipticus          ------------------aattgttgaa--gggaacgcttgaagtcagtcgcgccgctcagaactcaacc
Microstroma_juglandis       gagttaaacagtacgtgaaattgtcgaaagggaagcgcttgaagttagacatgcctattaggattcagcc
Malassezia_furfur               gagttaaa-agtacgtgaaattgtcgaaagggaagcgcttgaagtcagccatgccgctcaggactcagcc
Ustanciosporium_standleyanum              gagttaaacagtacgtgaaattgccaaaagggaagggtaggaggtcagagatgcggtctgcaattcaacc
Moesziomyces_bullatus              gagttaaacagtacgtgaaattgccaaaagggaagggtaggaggtcagagatgcggcctgggattcagcc
Pseudozyma_flocculosa               gagttaaacagtacgtgaaattgccaaaagggaagggtaggaggtcagagatgcgtcttgggattcagcc
Schizonella_melanogramma              gagttaaacagtacgtgaaattgccaaaagggaagggtaggaggtcagagatgcggcttgggattcagcc
Sporisorium_reilianum              gagttaaacagtacgtgaaattgccaaaagggaagggtaggaggtcagagatgcgtcttggaattcagcc

Ustilago_maydis                      ttgcttttgctgggtgtttttctcagattgcaggccaacgtcggttttgggcgctggagaagggtggaag
Geastrum_sessile                     tggcttctgcctggtgtacttttctggagacgggccagcatcagtttcggtcaccagaaaaaggcgagag
Plicaturopsis_crispa                 ttgcttttgctcggtgcacttctcgggtgacgggtcagcatcaattttgattgcgggataaagtgcgagg
Amphinema_byssoides                  ttgctcttgctcggtgcacttctcggttgacgggtcagcatcaattttgacygtcggataaaggccgagg
Phellinus_igniarus                   ttgcttcggcctggtgtactttctgtcggacgggtcaacatcagttttgaccggtggaaaaaggtagggg
Myxarium_grilletii                   gtggttctcctcggtgtacttccagttggatgggccagcatcgattttgttcgccgtacaaaggcgtgag
Trametes_gibbosa                     ttgcttcggcttggtgcattttccgggcgacgggccagcatcgattttgaccgtcggaaaagggctgagg
Hymenochaete_rubiginosa              ttgcttctgcttggtgtattctctgttcgatgggtcaacgtcaatttcggctggtggagaagggctcaag
Sarcodon_imbricatus                  ttgcttttgcttggtgcactttctggtagatgggccagcatcaattttgaccgtcagaaaaagttggagg
Hygrocybe_conica                     tttctcttgctaggcttactttccagttgacgggtcagcatcaattttgaccgtcagataaaggcgtgag
Hydnellum_peckii                     ttgcttctgcttggtgcactttctggttgacgggccagcatcgatttcgattgtcagaaaaagtcggagg
Sebacina_incrustans                  ttgcttctgctcggtttacttcccgttgggtgggtcaacatcagtttcagtcggaggagaaagactgggg
Basidiodendron_grandinioides         tggcttttgcctggcgcacttcct--ccgaggggccagcgtcagtttcgggcgccggaaaagggcgcggg
Sparassis_crispa                     ttgctcacgctcggtgtaytttctgaccgacgggtcagcatcgattttgacggtcggataaaggtcgagg
Albatrellus_ovinus                   ttgacttctctcggtgtacttcctggtcgatgggccagcatcgatttcgatcgtcggacaaaggccgggg
Boletus_edulis                       ttgctttcgctgggtgtatttcctggtcgacgggtcagcatcagtttcggtcgtcgtacaagggccaagg
Auricularia_auriculajudae            ttgcttctgcttggtgcacttctctgtggatgggccagcatcgattttggtcgccggaaaagggcgggag
Craterocolla_cerasi                  ttgcttctgctcggtttacttccttgcgggcgggtcaacgtcagttttggtcggaggagaaagcctttgg
Phallus_impudicus                   gcgctcaagcgcggcgtactttccggtggacgggccagcgtcgatttcgaccgtcgtaaaaaggtgtgag
Clavariadelphus_ligula              tcgctcctgcttggtgcatttcccgggtgacgggccagcatcgatttcggtcgtcggagaaaggccgagg
Gloeophyllum_sepiarium              ttgcttccgcttggtgtattttccggtcgacgggccaacatcgatttcgattgctggacaagggctagcg
Sebacina_vermifera                  tggcttctgcctggtgtacttcccgtccgacgggtcagcatcggtttcgaccgagagaaaaaggcttggg
Pleurocybella_porrigens             ttgactttgctgggagcactttctggttgacgggtcagcatcaattttgattgttggataaaggttaggg
Rickenella_fibula                   ttgcttttgcatggtgtatttcctggttaacgggtcaacatcgattttggtcggtggataaagtcaaggg
Hygrophoropsis_aurantiaca           ttgcttttgctaggtgtacttcctggtcgacgggtcagcatcaattttggtcgctggataaaggcgaggg
Bondarzewia_guaitecasensis          ttgctcttgcttggtgtactttctggtggacgggccagcatcaattttggtcgccggacaaaggctggag
Hygrophorus_chrysodon               ttgcttttgctgggtgtactttctggtttacgggtcagcatcaatttcgactgttggataaaagtta--a
Calocera_viscosa                    tcac----tcatggtgtatttctctggtgacgggccaacatcgattttgggcgtgggaataggatacagg
Dacryopinax_cf          gt-------caaggtgcatttctc-tgcracgggtcaacatcaatttcggccgygggaaaagggcttggg
Ceratobasidium_cornigerum           ttgcttctgcttggtgtatttcctagtctacgggccagtatgaatttcgaccgatagaaaagggctggag
Piriformospora_indica               ttgcttctgcttggtgtatttcctgtccgacgggtcagtgtcgatttcgactgagggaaaaaggcttggg
Arrhenia_auriscalpium               ttctcttgagttggagcacttcccggttgacgggtcagcatcaattttgactgttggataaaagctggag
Gloeocantharellus_purpurascens      tcag-tgcgcgtggggtgttccgtgggggatgggccagcgtcgatttgaactgtcgaagaagggtggtga
Athelia_epiphylla                   tggc--ttgcctggtgtacttctcggtcgacgggtcagcatcagttttgaccgccggataaaggttggag
Agaricus_bisporus                   ttgcttttgcatggtgtactttctggttgacgggtcagcatcaattttgaccgctggaaaagggcctggg
Tremella_mesenterica                yggct----ccgggtgtatttcct--ccaatgggtcaacatcagttttgatcggcggataaagatggagg
Pleurotopsis_longinqua              ttgcttttgcttggcgtacttctcagttgatgggtcagcatcagttttgaccgctggataaagattgagg
Chroogomphus_rutilans               ttgcttttgctcggcgtacttcctggcggacgggtcagcatcggtttcgaccgtcggaaaagggttcgag
Clavulina_cristata                  ttacttcggtttggtgcatttccttgcagacgggccagcgtccatgttgtttgccggaaaaggggtgaga
Trichaptum_abietinum                ttacttcggttaggtgtacttcctggttgacgggtcaacatcgattttgatcgacggataaaggagaagg
Gomphidius_roseus                   ttgc-tttgcttggcgtacttcctagtggatgggtcagcatcagttttgaccatcggaaaaggacttggg
Russula_ochroleuca                  ttgcctcggcttggcgtacttctcggccgacgggtcagcgtcaattttgccccttggataatggcgaggg
Lactarius_glyciosmus                ttgccttggcttggtgtacttctcggccgacgggtcagcgtcaattttgcccctcggataatggcaaggg
Gomphus_clavatus                    ttgcttttgcctggcgtacttccygagtgacgggccagcatcgattttgaccgtcggagaaaggccttgg
Clathrus_archeri                    gagatacctctcggtgcatttcccgatggacgggccagcatcggtttcgaccgtcgtaaaaaggcgtgag
Tylospora_fibrillosa                ttgcttttgctcggtgcacttctcggccgacgggtcagcatcaatttcgaccgtcggataaaggccgagg
Phlebiella_vaga                     ttgcttttgcttggtgcacttcttaactgacgggtcaacatcaattttggtcgctggaaaaaggttaggg
Corticium_roseum                    ttgcttctgcttggtgtatttcctgtacgacgggccagcatcgattttgatcgtcggaaaaagttcaggg
Hyphoderma_praetermissum            tcagttttctttggtgtatttcctggttaacgggtcaacatcaattttgatcggtggacaaaggcagagg
Neolentinus_lepideus                ttgcttccgcttggtgtattttccggttgacgggccagcatcgattttgaccgctggataagggctaggg
Amylostereum_chailletii             ttgcttcggctcggtgtacttcccggtgtacgggccagcatcacttttgatcgtcggaaaagggcggggg
Cytidia_salicina                    ttgcttttgcttggtgcactttccgtttgacgggccagcatcgatttcggtcgtcggataaagtgtaggg
Multiclavula_mucida                 ttgcttctgcatggtgcatttcctcgtagacgggccagcgtccatgttgactgctggaaaaggatcaaag
Pseudotomentella_mucidula           ttgcttctgcttggtgtactttctggttgatgggccagcatcgattttgaccgttggaaaaagatggagg
Thelephora_caryophyllea             ttgcttctgcttggtgtactttctggtggatgggccaacatcaattttgaccgttggagaaaggctttgg
Pseudohydnum_gelatinosum            ttgcttctgcttggtgcacttcctggtacacgggccagcatcgattttgatcgccggaaaaaggcttggg
Exidia_recisa                       ttgcttctgctcggtgcacttcctggtgaatgggccagcatctattttggacgccggaaaagggcgggag
Hyphodontia_nespori                 ttgc--ttgcatggtgtactttccagttaacgggtcaacatcaattttggttggtggataaaggtagagg
Trechispora_farinacea               ttgctcatgcttggtgcactttccgtctgacgggccagcatcggttttgggcggcggacactggcgaggg
Phanerochaete_sordida               ttgcctcggcttggtgcacttcctagtagacgggccagcatcacttttggctgcgggaaaaaggtcagag
Podoserpula_sp                      ttgcgattgctcggtgcatttcctggtggacgggtcaacatcagttttgaaagctggataaaggttggag
Ramaria_stricta                     acactcgtgtctgatgtacttcccaggtgacgggccagcatcgatttcgatcgtcggagaaaggctctgg
Chrysomphalina_aurantiaca           tggcttttgctgggtgtattttctagtcaatgggtcaacatcagttttgactgctggataaagtctaggg
Ramariopsis_tenuiramosa             ttgctcttggtgacygcacttcctgttggatgggtcagcatcaattttgaccgttggataaaagtctggg
Colacogloea_peniophorae             gcaa--------ggtgtattcttcagtttgcaggccagcatcagttttcgggggtacaaaagggtaaggg
Agaricostilbum_pulcherrinum         tttcttcggattggtgtattccctcgtttgcggaccagcatcagtttgcttcgcagtataagggtgattg
Cystofilobasidium_capitatum         t--------tctggtgtatttctaggtcggcaggtcagcatcagtttgggagggttaacaaggggattag
Bartheletia_paradoxa                ttacttttgtttagtgcacttctcttcgaacgggccaacatcaattttgatcgacggaaaagggtgtcag
Tilletia_olida                      tttcttttgattggcgtatttgctgttgtgcaggccagcatcggttttgtctgctggataatagtaggag
Exobasidium_vaccinii                ttgcttttgcttggtgtatttgctattttacaggccaacatcagttttgaatgacggataagggtattaa
Wallemia_sebi                       gttacttttttcaatgtatgcaactttttatcggtcaacatcaattttgattgatggataaaggtaatag
Infundibura_adhaerens              ttcg--------ggtgtatccttcgctttgcaggctagcatcagttttgtggaccggataagggtttggg
Helicogloea_sp                     ttcg--------ggtgtatcctcctctttgcaggctagcatcagttctgtgggctggataagggcttggg
Uleiella_chilensis                 ttgcttttgcttggtgtatttcttagctagcaggccagcatcggtttcggctgtcggataagggtagagg
Saccharomyces_cerevisae             gctcttgtgggcggcgctctgggcttttcctgggccagcatcggtttctgctgcaggagaaggggtgccg
Candida_sake                        tg--tttcgggcgggtcctctgcagtttactgggccagcatcggtttgggtggcaggataatagc-atag
Taphrina_populina                   ------------------------ttttaccgggccagcgtcgaaaaggggggaggaacaagaac-tcga
Suillus_pictus tcgcttttgctcggcgtacttcctggtcgatgggtcagcatcggtttcgaccgtcggaaaatggctcgag
Panellus_stipticus          tggc-tctgcttggtgtactttctgttcggtgggtcagcatcaattttggtcggtggataaaggctcaga
Microstroma_juglandis       ttgcttttgcttggtgtatttcctggtaagcaggccagcatcagttttgtctgtcggataagggtaggag
Malassezia_furfur               tggcttttgcttggtgtatttcctgggtagcaagtcagcattggtttggatcgtcggagaagcatagtcg
Ustanciosporium_standleyanum              gggcttttgcttgggtattttgcagtctcgcaggccaacgtcggttttgagcgctggagaagggtgggag
Moesziomyces_bullatus              ttgcttttgcttggtgtttttcccagattgcaggccaacgtcggttttgggcactggagaagggtaggag
Pseudozyma_flocculosa               ttgcttttgcttggtgtttttcccaagttgcaggccaacgtcggttttgggcactggagaagggtggaag
Schizonella_melanogramma              ttgcttttgcatggtgcttttcccattttgcaggccaacgtcggttttgggcactggagaagggtaggag
Sporisorium_reilianum              ttgcttttgcttggtgttttttccagtttgcaggccaacgtcggttttgggcactggagaagggtggaag

Ustilago_maydis                      gaatgtggcacctctgggtgtgttatagccttctactggatacagtgaccgagaccgaggacagcagcgt
Geastrum_sessile                     gaaggtggcacctccgggtgtgttatagcctcccgtcgtatgtggtggctgggactgaggaccgcagcac
Plicaturopsis_crispa                 gaatgtggcatcttcggatgtgttatagccctcgttcgcatgccgcggttgggattgaggaactcagcac
Amphinema_byssoides                  gaacgtggcatcctcgggtgtgttatagccctcggtcgcatacgacgattgggattgaggaactcagcac
Phellinus_igniarus                   gaatgtagcgccgcctggcgtgttatagccccttgctgtatgcatcggtcgggactgaggaccgcagcac
Myxarium_grilletii                   gaatgtggcactcttgggtgtgttatagcctcgcgttgtatgcggtgggtgggatcgaggaacgcagcgc
Trametes_gibbosa                     gaatgtggcaccttcgggtgtgttatagccttcagtcgcatacggcggttgggatcgaggaacgcagcac
Hymenochaete_rubiginosa              gaatgtggcgtcgttcgacgtgttatagccttgggtcgtatgcaccgactgggattgaggaccgcagcac
Sarcodon_imbricatus                  gaatgtggcacctttaggtgtgttatagcctttcatcgcatatgacggttgggattgaggaccgcagcac
Hygrocybe_conica                     gaatgtggcatctttggatgtgttatagcctcttgtcacatgtgatggttgggattgaggaactcagcat
Hydnellum_peckii                     gaatgtggcacctttaggtgtgttatagccctccttcgcatatgacggttgggatcgaggaccgcagcac
Sebacina_incrustans                  gaaggtagcagcatttgctgtgttatagacccttgttgtatacttcgattgggactgaggaccgcagcac
Basidiodendron_grandinioides         gaatgtggcacctccgggtgtgttatagccccgcgtcgtgcgcggcgcccgggactgaggaccgc-----
Sparassis_crispa                     gaatgtggcaccttcgggtgtgttatagccttcggtgggatacgacggtcgggatcgaggaaaaccgggc
Albatrellus_ovinus                   aaacgtggcacctttgggtgtgttatagtcccttgcggtatacgatggttgggatcgaggaactcggcac
Boletus_edulis                       gaaagtggcacccttgggtgtgttatagcctttcgtcgtatgtggcggctgggactgaggaactcggtgt
Auricularia_auriculajudae            gaatgtggcagctttcgctgtgttatagcctctcgtcgtacacggtggtcgggatcgaggactgcagcac
Craterocolla_cerasi                  gaatgtggcagcatttgctgtgttatagacctttggtgtatacttcggccgggactgaggaccgcagcgc
Phallus_impudicus                   gaatgtggcacctctgggtgtgttatagcctcgttccgtatgcgacggtggggatcgagggatgcagcgc
Clavariadelphus_ligula              gaatgtggcacccttgggtgtgttatagccctcggtcgtatgcgacgactgggatcgaggatcgcagcac
Gloeophyllum_sepiarium              gaatgtggcaccttcgggtgtgttatagccgctggtcgtatacagtagttgggatcgaggaccgcagc--
Sebacina_vermifera                  gaatgtggccgtcctggcggtgttatagccccttgtcgtatgtctcggttgggaccgaggaccgcagcgc
Pleurocybella_porrigens             gaatgtggcatcctcggatgtgttatagcccttgatcgcatacaacagttgggattgaggaactcagcac
Rickenella_fibula                   gaatgtggcaccttcgggtgtgttatagcctcttgtcggatgcatcgactgggatcgaggatcgcagcac
Hygrophoropsis_aurantiaca           gaatgtggcactcttgggtgtgttatagccccttgttgtatacagtggctgggattgaggaactcagcac
Bondarzewia_guaitecasensis          aaatgtggcaccttcgggtgtgttatagtctctggtcacatacggcggtcgggattgaggaactcagcat
Hygrophorus_chrysodon               tatttattcatcttcggatgtg---tagcctttggctgtatacaacagttgggattgaggaactcagcac
Calocera_viscosa                    gaatgtggcagcctcggctgtgttatagccctcaatcgtaaaccacgcctgggatcgaggaccgcggctc
Dacryopinax_cf          gaatgtggcagcytcggctgtgttatarcctcttgtcgtayaccgtggccgggattgaggactgcta---
Ceratobasidium_cornigerum           gaatgtggcaccttcgggtgtgttatagcctcctgtcgcatgtgtcggttgggattgaggacctcagtgc
Piriformospora_indica               gaatgtggccatcttggtggtgttatagccccttgttgtatgtctcagttgggatcgaggtcagcagcgc
Arrhenia_auriscalpium               gaatgtggcatctccggatgtgttatagcctcttgccgcatacaacagttgggattgaggaactcagcac
Gloeocantharellus_purpurascens      g-----gtttgcctttgatcgggcaagccttgccgtcgtaagcgagggtttggatcgagggccgcagcac
Athelia_epiphylla                   gaatgtggcatccttggatgtgttatagcctctgatcgcatacggcgattgggactgaggaactcagcac
Agaricus_bisporus                   gaatgtggcagcttcggctgtgttatagcccctggtcgcatacagtggttgggattgaggaactcagcac
Tremella_mesenterica                gaaygtggctctctcgggagtgttatagccctctgttgcatacgctggtctggactgaggcatgcagctc
Pleurotopsis_longinqua              gaatgtggcatcctcggatgtgttatagcccttagttgtatacagcggttgggactgaggaactcagcac
Chroogomphus_rutilans               gaatgtggcactcttgagtgtgttatagactcgggtcgaatacgatggtggggaccgaggaactcagcac
Clavulina_cristata                  gaatgtggctccttcgggagtgttatagcttttgctcgtatgcggggaatgatatggagtggtacagcac
Trichaptum_abietinum                gaatgtggcacctccgggtgtgttatagccctct-tcgtatacgtcgattgggatcgaggactgcagcac
Gomphidius_roseus                   aaatgtggcactcctgagtgtgttatagacttgggttgaatatgatggttgggactgaggaactcagcac
Russula_ochroleuca                  aaatgtgacacctttgggtgtgttatagtctctcgtcgcatgcaagggtcgggattgaggaactcagcac
Lactarius_glyciosmus                aaaggtggcacctttgggtgtgttatagtctcctgtcgcatgcgaggggtgggattgaggaactcagcgc
Gomphus_clavatus                    gaatgtggcacctccgggtgtgttatagccctgggtcgcatgcgacggttgggatcgaggaccgcagcac
Clathrus_archeri                    gaatgtggcaccctcgggtgtgttatagcctctcgtcgtatgcgacggacgggaccgaggaacgcagcgc
Tylospora_fibrillosa                gaatgtggcatctttggatgtgttatagccttcggtcgcatacggcgatcgggattgaggaactcagcgc
Phlebiella_vaga                     gaatgtggctccctcgggagtgttatagcccttggctgtatacagtggctgggattgaggaccgcagtgc
Corticium_roseum                    gaatgtggcaccttcgggtgtgttatagcccttgttcgcatgcgacggttgggatcgaggttcgcagcac
Hyphoderma_praetermissum            gaatgtggcaccttcgggtgtgttatagccccttgtcatatacaccggttgggattgaggatatca----
Neolentinus_lepideus                gaatgtggcaccttcgggtgtgttatagtctctggtcgtatacagtggtcgggatcgaggaccgcagc--
Amylostereum_chailletii             aaaggtggcaccttcgggtgtgttatagtcccttgtcgtatacgatggttgggagtgaggaactcagcac
Cytidia_salicina                    gaatgtggcatcctcggatgtgttatagcccttgctcgcatacgacggctgggatcgaggatcgcagcac
Multiclavula_mucida                 gaatgtggcttctccgggagtgttatagcctttggtcgtatacagcggatgatatggagtggtacagcac
Pseudotomentella_mucidula           gaatgtggcaccttcgggtgtgttatagacctctatcgcatacaacggtttggatcgaggactgcagcac
Thelephora_caryophyllea             gaatgtggcacctttgggtgtgttatagccctttgttgtatacaacggttgggattgaggactgcagcac
Pseudohydnum_gelatinosum            gaaggtggcaccttcgggtgtgttatagccccttgttgtatacggtggttgggattgaggaccgcagcac
Exidia_recisa                       gaatgtggcagctt--gctgtgttatagccttccgtcgtacacggtgtctgggatagaggattgcagcac
Hyphodontia_nespori                 gaatgtggcatcttcggatgtgttatagccctttgctgcatacactgactgggattgaggtctgcagcac
Trechispora_farinacea               gaaggtggcagctccggctgtgttatagccccccgtcgcaaacgtcgtctgggaccgaggaatccggc--
Phanerochaete_sordida               gaatgtggcaccttcgggtgtgttatagcctctggctgtataccgtggctgggagtgaggatctcagcac
Podoserpula_sp                      gaatgtggcaccctcgggtgtgttatagccttcagctgcatgcagcgattgggactgaggaccgcagcac
Ramaria_stricta                     gaatgtggcaccttcgggtgtgttatagccctgggtcgtatgcgacggtcgggatcgaggatcgcagcac
Chrysomphalina_aurantiaca           gaatgtggcatcttcggatgtgttatagcccttggttgcatacagtggttgggattgaggaactcagcac
Ramariopsis_tenuiramosa             taatgtggcatcctcggatgtgttatagacctgggttggatacaacgattgggattgaggaactcagtgt
Colacogloea_peniophorae             gaaggtggcagcttcggctgtgttatagcctcttactggatgtatccttggggactgaggactgcagcgc
Agaricostilbum_pulcherrinum         gaacgtggctcccccgggagtgttatagcctttcactggatgctgcgtcgcagactgaggactgcagtgc
Cystofilobasidium_capitatum         gaatgtggcaacctcggttgtgttatagcctagtttcgtattgatcttgctggactgaggaacgcagtgc
Bartheletia_paradoxa                gaacgtggctctctcgggagtgttatagcctttcatcgtatacgtcggttgggattgaggaacgcagcgt
Tilletia_olida                      aaatgtggcatcttcggatgtgttatagtctcttattggatacagtggatgggaccgaggaccgcagtgt
Exobasidium_vaccinii                gaatgtggcatcctcggatgtgttatagctttttactggatacgtcgtttgggactgaggaacgcagctc
Wallemia_sebi                       gaatgtggctacatt-gtagtgttatagactattatcataaacattgattgagattgaggacggcagtgt
Infundibura_adhaerens              gaaggtggcatcttcgggtgtgttatagccccttgcttgatacggtctgtgggactgaggatcgcagcgc
Helicogloea_sp                     gaaggtggcacctccgggtgtgttatagcctcttgcttgatacagtctgtgggactgaggatcgcagcgc
Uleiella_chilensis                 gaatgtggcaccttcgggtgtgttatagccctttactggatacggctgctgggaccgaggaacgcagcgc
Saccharomyces_cerevisae             gaatgtggctctt--cggagtgttatagccggtgccagatgctgcgtgtggggaccgaggactgcgac--
Candida_sake                        gaatgtggctctacttggagtgttatagccttt-gttgatactgcctgcctagaccgaggactgcgtc--
Taphrina_populina                   gaatgtggcaccttcgcgcgtgttatagctcgt-gttgacgcctccatcccttttcgaggcctgcgat--
Suillus_pictus gaacgtggcactcttgggtgtgttatagactcgggtcgaatacgacggtcgggaccgaggaactcagcac
Panellus_stipticus          gaatgtggcatcttcgggtgtgttatagctctgggtcgcatgcatcggctgggattgaggaactcagcac
Microstroma_juglandis       gaatgtggcccctc--ggggtgttatagcctcttactggatacggcggatgggactgaggaccgcagtgc
Malassezia_furfur               gaatgtggcgccctcgggcgtgttatagccttctattggatacgacgatctagaccaaggaacgcagcgc
Ustanciosporium_standleyanum              gaacgtggcacctttgggtgtgttatagcctcctactggatacagtgatcgagaccgaggaacgcagcgt
Moesziomyces_bullatus              gaatgtggcacccctgggtgtgttatagcctcctactggatacagcgaccgagaccgaggacagcagcgt
Pseudozyma_flocculosa               gaacgtggcacctctgggtgtgttatagccttccactggatacagcgaccgagaccgaggacagcagcgt
Schizonella_melanogramma              gaacgtgacactcttgggtgtgttatagcctcctactggatacagcgaccgagaccgaggaacgcagcgt
Sporisorium_reilianum              gaacgtggcacccctgggtgtgttatagccttccactggatacagcgaccgagaccgaggacagcagcgt

Ustilago_maydis                      actcgcaag---cgggcttcg--gcacct-ttacgcttagggcgttggcataatggccctctaccacccg
Geastrum_sessile                     gcctctatggccggggttc--gcccacgtaacgtgcttaggatgctggcgtaatggctttaaacgacccg
Plicaturopsis_crispa                 gcctttttggccggggcttcggctcacgt-acgtgcttaggatgctggcgtaatggctttaatcgacccg
Amphinema_byssoides                  gccttt--agtcggggtatctacccacgtaacgtgcttaggatgctggcataatggctttaagcgacccg
Phellinus_igniarus                   gcctttttggccgggggttcgccctacgtaccgtgcttaggatgttggcataatggctttaagcgacccg
Myxarium_grilletii                   gccgc-aaggctgggattc--gtccacat-acgcgcttcggatgctggcgtaatggctttaagcgacccg
Trametes_gibbosa                     gcc-ttatggctggggttc--gcccacat-tcgtgcttaggatgctggcataatggctttaaacgacccg
Hymenochaete_rubiginosa              gcccttgtggccgggggttcgccctacgtttcgtgcttaggatgttggcaaaatggctttaagcgacccg
Sarcodon_imbricatus                  gcctttatggccggggttt--gctcacgtaacgtgcttaggatgctggcttaatggctttaagcgacccg
Hygrocybe_conica                     gccgttcggtcggggcctttcgctcacgtaacatgcttaggatgctggcataatggcttgaaccgacccg
Hydnellum_peckii                     gcctttatggctggggttt--gctctcac-acgtgcttaggatgctggcttaatggctttaagcgacccg
Sebacina_incrustans                  gccttt--ggccggggtttac--ccacgt-acgtgcttaggatgttggcataatggctttaagcgacccg
Basidiodendron_grandinioides         ---------------------------------tttataggatgctggcgtaatggctttaaacgacccg
Sparassis_crispa                     gctt--------------------------tcgcgttcgggatgctggcgtaatggctttaaacgacccg
Albatrellus_ovinus                   gcctttgtggtcggggctcaggcccacgtctcgtgcttaggatgctggcataatggctttaaacgacccg
Boletus_edulis                       gggcttcggc--------------------ttacactagagatgctggcataatggccttgagcgacccg
Auricularia_auriculajudae            gccttc--ggtcggggttc--gcccacgccacgtgcttaggatgctggcgtaatggctttaaacgacccg
Craterocolla_cerasi                  gcctttatggctggggttcgc--ccacat-acgcgcttaggatgttggcataatggctttaagcgacccg
Phallus_impudicus                   gccctttaagtcggggttc--gcccacgtaacgcgcttgggatgctggcttaatggctttaagcgacccg
Clavariadelphus_ligula              gcctttatggccggggttc--gcccacgtaacgtgcttaggatgctggcgtaatggctttaagcgacccg
Gloeophyllum_sepiarium              ------------------------------ttcggcttaggatgttggcataatggctttaaacgacccg
Sebacina_vermifera                  gcctta-cggccggggatcgctccctcggtacgcgcttaggatgctggcataatggctttaagcgacccg
Pleurocybella_porrigens             gccgcaagg-ccgggtacttgtaccacgtaacgtgcttaggatgctggcataatggctttaatcgacccg
Rickenella_fibula                   gcctttttggccggggttc--gcccacgtaacgtgcttaggatgttgacataatggctttaatcgacccg
Hygrophoropsis_aurantiaca           gacccctagttcggggcttcggcctacgttgcgtgcttaggatgctggcataatggccttaagcgacccg
Bondarzewia_guaitecasensis          gcctttatggtcggggttc--gcccacgt-tcatgcttaggatgctggcgtaatggctttaaacgacccg
Hygrophorus_chrysodon               gccgtaaaggccgggtccttggaccacgt-acgtgcttaggatgctggcataatggctttaatcgacccg
Calocera_viscosa                    ---------------------------------tgcctaggatgttggcgtaatggctttaagcgacccg
Dacryopinax_cf          ----------------------------------wtacaggatgttgacaaaatggctttaagcgacccg
Ceratobasidium_cornigerum           acgcttttgttgtg----------------------ctttgatgctggcgtaatggctttaaacgacccg
Piriformospora_indica               gccttt-tggccggggttcgcgccctcggtacgcgcttaggacactggcataatggctttaagcgacccg
Arrhenia_auriscalpium               gccgcaagg-ccggggttc--gcccacgt-acgtgcttaggatgctggcataatggctttaatcgacccg
Gloeocantharellus_purpurascens      accttgtttaccgggggtttatcccacgtaatgtgcttaggacgctggcgtaatggcttcaagcgacccg
Athelia_epiphylla                   gccttt--agtcgggg--ttcgcccacgtaacgtgcttaggatgctggcataatggctttaagcgacccg
Agaricus_bisporus                   gccgcaagg-ccgggtttc--gaccacgt-tcgtgcttaggatgctggcataatggctttaagcgacccg
Tremella_mesenterica                gcctttagg--ccgggattcg--ccacgt-tcgagcttaggatgttgacataatggctttaaacgacccg
Pleurotopsis_longinqua              gccgcaaggccgggtcttt--gaccacgt-acgtgcttaggatgctggcataatggctttaatcgacccg
Chroogomphus_rutilans               ggccctttgctcggggcttcggcccacgccgcgtgcttaggatgctggcataatggcattaagcgacccg
Clavulina_cristata                  actt--------------------------cggtggtgcttgtgctggcataatggctttaaacgacccg
Trichaptum_abietinum                gcccttgtggccgggggttcgccctacgtatcgtgcttaggatgttgacataatggctttaagcgacccg
Gomphidius_roseus                   gacctt-tgttcggggctttggcccatgtaacgtgcttaggatgctggcataatggcattaagtgacccg
Russula_ochroleuca                  gcgccctcggtcggggtttttgcccacgatacgtgcttaggatgttggcgtaatggctttaaacgacccg
Lactarius_glyciosmus                gcaccaagggtcggggcttctgcccacgtaacgcgcttaggatgctggcgtaatggctttaaacgacccg
Gomphus_clavatus                    gcctttttggccggggttc--gcccacgtaacgtgcttaggatgctggcgtaatggctttaagcgacccg
Clathrus_archeri                    gcccctc-ggccggggttc--gcccacgtaacgcgcttaggatgctggcgtaatggctttaagcgacccg
Tylospora_fibrillosa                gccttc--agtcggggcttcggctcacgtaacgcgtttaggatgctggcataatggctttaagcgacccg
Phlebiella_vaga                     gcctttatggtcggggttc--gccctcgt-tcgcacttaggatgttggcataatggctttaagcgacccg
Corticium_roseum                    gcctttatggccggggttc--gcccacgt-acgtgcttaggatgctggcgtaatggctttaaacgacccg
Hyphoderma_praetermissum            ------------------------cgccc-tcggcggtaggatgttgacataatggctttaagcgacccg
Neolentinus_lepideus                ---------------------------ct-tcgggtttaggatgctggcgtaatggctttaaacgacccg
Amylostereum_chailletii             gcc-ttacggtcggggttc--gcccacgt-tcgtgcttaggatgctggcgtaatggctttaaacgacccg
Cytidia_salicina                    gccttt-tggccggggttc--gcccacgt-acgtgctyaggatgctggcgtaatggctttaaacgacccg
Multiclavula_mucida                 gttcttcgg---------------------------tgcttgtgctggcataatggctttaaackacccg
Pseudotomentella_mucidula           gcctttatggccggggttc--gcccacgt-acgtgcttaggatgctggcgtaatggctttaagcgacccg
Thelephora_caryophyllea             gcctttatggccggggttt--acctacgt-acgtgcttaggatgttggcataatggctttaagcgacccg
Pseudohydnum_gelatinosum            gccttt-tggtcggggttc--gcccacgccacgtgcttaggatgctggcgtaatggctttaaacgacccg
Exidia_recisa                       gccttt--ggtcggggttc--gcccacgccacgtgcttaggatgctggcgtaatggctttaaacgacccg
Hyphodontia_nespori                 gccgtcatggccgggggttcgccctacgtaacgtgcttaggatgttggcataatggctttaatcgacccg
Trechispora_farinacea               ------------------------------gcaagcctgggatgctggcgtaatggctttaagcgacccg
Phanerochaete_sordida               gcc-tcacggcggggcttc--ggccacct-tcgtgcttaggatgctggcgtaatggctttaaacgacccg
Podoserpula_sp                      gccattatggccggggttc--gcccacgtaacgtgcttaggatgttggcgtaatggctctaagcgacccg
Ramaria_stricta                     gccttcatggccggggttc--gcccacgcaacgtgcttaggatgctggcgtaatggctttaagcgacccg
Chrysomphalina_aurantiaca           gccgcaagg-ctggggttattgcccacat-acgtgcttaggatgttggcataatggctttaatcgacccg
Ramariopsis_tenuiramosa             accattagg---------------------ttgcacttrggatgctggcataatggctttaatcgacccg
Colacogloea_peniophorae             actttttgcaagtccc-----tcggactttctgcgcttaggatgctggtggaatggctttaaacgacccg
Agaricostilbum_pulcherrinum         gcctttaggcatggtt-----tacgaccacgagcacttaggatgctgggcgaatgggtttcaacgacccg
Cystofilobasidium_capitatum         gcccgcagg--taggtcttcg--acactt-tcgcacttaggatgctggcataatggctttaaacgacccg
Bartheletia_paradoxa                gccttttgg--cggatcttcg--ataccc-acacgcttaggatgttggcataatggctttaaacgacccg
Tilletia_olida                      gccgtaagg--cggctcttcg--agacct-tcgcacttaggatgctggcgtaatggccttaagcggcccg
Exobasidium_vaccinii                gccgtaagg--cagacctttg--gtactt-tcgagcttaggatgttggcgtaatggctttaagtgacccg
Wallemia_sebi                       accttttaggaaggtg-----ttccacctattacactaaggatgttgacaaaatagctttaagcgacccg
Infundibura_adhaerens              gcccttgggcattggc-----tttgccttttcgcgcttaggatgctggcttaatggctttaaacgacccg
Helicogloea_sp                     gcccttgggcactggc-----cttgccttttcgcgcttaggatgctggcgtaatggctttaaacgacccg
Uleiella_chilensis                 gcccttggg--caggcctttcgggtactt-tcgcgcttaggatgctggcgtaatggctttatgccgcccg
Saccharomyces_cerevisae             ------------------------------atctgtctcggatgctggcacaacggcgcaataccgcccg
Candida_sake                        ------------------------------ttttgactaggatgctggcataatgatcctaagccgcccg
Taphrina_populina                   -----------------------------------tctaggacgctggcgtaatggttgcaagccgcccg
Suillus_pictus gacctt-cgttcggggcttcggctcacgtagcgtgcttaggatgctggcataatggccttaagcgacccg
Panellus_stipticus          gccgca--agccgggtacttgtaccacgt-acgtgcttaggatgctggcataatggctttaatcgacccg
Microstroma_juglandis       gcctttagg--cgggcctttt--gcacct-tcgcacttaggatgctggcgtaatggctttaagcgacccg
Malassezia_furfur               gccttatgg--cgggtcttcgg-acacct-tcgcgcttaggatgctggcgtaatggctttaagtggcccg
Ustanciosporium_standleyanum              actcgtaagagcgggcctcgg--gcacct-ttacgcttagggcgttggcgtaatggccctctaccacccg
Moesziomyces_bullatus              actcgtaagagcgggcctcgg--gcacct-ttacgcttagggcgttggcataatggccctctaccacccg
Pseudozyma_flocculosa               actcgcaagagcgggcttcgg--gcacct-ttacgcttagggcgttggcataatggccctctaccacccg
Schizonella_melanogramma              actcgaaagagcgggcttcgg--gcacct-ttacgcttagggcgttggcataatggccctctaccacccg
Sporisorium_reilianum              actcgcaagagcgggcctcgg--gcacct-ttacgcttagggcgttggcataatggccctctaccacccg

Ustilago_maydis                      tcttgaaacacggaccaaggagtctaacatgtatgcgagtctttgggtggcaaacccataggcgcaatga
Geastrum_sessile                     tcttgaaacacggaccaaggagtctaacatgcctgcgagtatttgggtggcaaacccatatgcggaatga
Plicaturopsis_crispa                 tcttgaaacacggaccaaggagtctaacatgcccgcgagtgtttgggtggcaaacccggacgcgtaatga
Amphinema_byssoides                  tcttgaaacacggaccaaggagtctaacatgcccgcgagtgtttgggtgcaaaacccgagcgcgtaatga
Phellinus_igniarus                   tcttgaaacacggaccaaggagtccaacatgcttgcgagtgttcgggtggaaaacccttgcgcgtaatga
Myxarium_grilletii                   tcttgaaacacggaccaaggagtctaacatgcaagcgagtgttagggtgtaaaacccttgcgcgtaatga
Trametes_gibbosa                     tcttgaaacacggaccaaggagtctaacatgcctgcgagtgtttgggtggaaaacccgagcgcgtaatga
Hymenochaete_rubiginosa              tcttgaaacacggaccaaggagtctaacatgcctgcgagtgttcgggtggaaaacccttgcgcgtaatga
Sarcodon_imbricatus                  tcttgaaacacggaccaaggagtctaacatgcctgcgagtgtttgagtggaaaactcgagcgcgtaatga
Hygrocybe_conica                     tcttgaaacacggaccaaggagtctaacatgcctgcgagtgtttgggtggaaaacccgagcgcgaagtga
Hydnellum_peckii                     tcttgaaacacggaccaaggagtctaacatgcctgcgagtgtttgggtggaaaacccgagcgcgtaatga
Sebacina_incrustans                  tcttgaaacacggaccaaggagtctaacatgtgcgcgagtgtttgggtgttaaactcggacgcgaaatga
Basidiodendron_grandinioides         tcttgaaacacggaccaaggagtctaacatgctcgcgagtgttcgggtggaaaacccttgcgcggaatga
Sparassis_crispa                     tcttgaaacacggaccaaggagtctaacgtgcacgcgagtgtttgggtggtaaacccgagcgcgtaatga
Albatrellus_ovinus                   tcttgaaacacggaccaaggagtctaacatgcccgcgagtgttagggtggaaaacccttgcgcgtaatga
Boletus_edulis                       tcttgaaacacggaccaaggagtctaacatgtctgcgagtgtttgggtggcaaacccgatcgcgaaatga
Auricularia_auriculajudae            tcttgaaacacggaccaaggagtctaacatgcctgcgagtgtttgggtgcaaaacccaggcgcgtaatga
Craterocolla_cerasi                  tcttgaaacacggaccaaggagtctaacatgtgcgcgagtgtttgggtgtcaaacccgagcgcgtaatga
Phallus_impudicus                   tcttgaaacacggaccaaggagtctaacatgctcgcgagtgcacgggtggaaaacccgcgcgcgtaatga
Clavariadelphus_ligula              tcttgaaacacggaccaaggagtctaacatgcctgcgagtgtttgggtggaaaacccggacgcggaatga
Gloeophyllum_sepiarium              tcttgaaacacggaccaaggagtctaacatgcctgcgagtgtttgggtggaaaacccgagcgcgtaatga
Sebacina_vermifera                  tcttgaaacacggaccaaggagtctaacatgtgcgcgagtgtttgggtgtcaaacccgagcgcgtaatga
Pleurocybella_porrigens             tcttgaaacacggaccaaggagtctaacatgcccgcgagtgtttgggtggaaaacccgagcgcgtaatga
Rickenella_fibula                   tcttgaaacacggaccaaggagtctaacatgcccgcgagtgttagggtggaaaacccttgcgcgtaatga
Hygrophoropsis_aurantiaca           tcttgaaacacggaccaaggagtctaacatgcccgcgagtgtttgggtgtaaaacccgagtgcgtaatga
Bondarzewia_guaitecasensis          tcttgaaacacggaccaaggagtctaacatgcccgcgagtgttcgggtggaaaacccgtgcgcgtaatga
Hygrophorus_chrysodon               tcttgaaacacggaccaaggagtctaacatgcccgcgagtgtttgggtggaaaacccgagcgcgtaatga
Calocera_viscosa                    tcttgaaacacggaccaaggagtctaacatgtctgcgagtgtttgggtgtcaaacccatgcgcgcaatga
Dacryopinax_cf          tcttgaaacacggaccaaggagtctaacatgtctgcgagtgttcgggtgtcaaacccgtgcgcgtaatga
Ceratobasidium_cornigerum           tcttgaaacacggaccaaggagtctaacatgtctgcgagtgtttgggtggaaaacccgagcgcgcaatga
Piriformospora_indica               tcttgaaacacggaccaaggagtctaacatgtgcgcgagtgtttgggtgtcaaacccggacgcgtaatga
Arrhenia_auriscalpium               tcttgaaacacggaccaaggagtctaacatgcccgcgagtgtttgggtgaaaaacccgagcgcgtaacga
Gloeocantharellus_purpurascens      tcttgaaacacggaccaaggagtctaacatgcctgcgagtgtttgggtggaaaacccgagcgcgcaatga
Athelia_epiphylla                   tcttgaaacacggaccaaggagtctaacatgcccgcgagtgtttgggtgtcaaacccgagcgcgtaatga
Agaricus_bisporus                   tcttgaaacacggaccaaggagtctaacatgcctgcgagtatttgggtggaaaacccgagtgcgcaatga
Tremella_mesenterica                tcttgaaacacggaccaaggagtctaacatatctgcgagtgtttgggtgtcaaacccgagcgcgtaatga
Pleurotopsis_longinqua              tcttgaaacacggaccaaggagtctaacatgcctgcgagtgtttgggtggaaaacccgagcgcgtaatga
Chroogomphus_rutilans               tcttgaaacacggaccaaggagtctaacgcgcgtgcgagtgtttgggcgtaaaacccgagcgcgtaatga
Clavulina_cristata                  tcttgaaacacggaccaaggagtctaacatgtctgcgagtgtttgggtggaaaacccgggcgcgtaatga
Trichaptum_abietinum                tcttgaaacacggaccaaggagtctaacatgctcgcgagtgttagggtggaaaacccttgcgcgtaatga
Gomphidius_roseus                   tcttgaaacacggaccaaggagtctaacatgcatgcgagtgtttgggtgtaaaacccaagcgcgtaatga
Russula_ochroleuca                  tcttgaaacacggaccaaggagtctaacatgcccgcgagtgttcgggtggaaaacccgtgcgcgaaatga
Lactarius_glyciosmus                tcttgaaacacggaccaaggagtccaacacgcccgcgagtgttcgggtggaaaacccgtgcgcgtaatga
Gomphus_clavatus                    tcttgaaacacggaccaaggagtctaacatgcccgcgagtgtttgggtggaaaacccggacgcgtaatga
Clathrus_archeri                    tcttgaaacacggaccaaggagtctaacatgctcgcgagtgttcgggtggaaaacccgtgcgcgtaatga
Tylospora_fibrillosa                tcttgaaacacggaccaaggagtctaacatgcccgcgagtgtttgggtgtgaaacccgagcgcgtaatga
Phlebiella_vaga                     tcttgaaacacggaccaaggagtctaacatgcatgcgagtgtttgggtggaaaactcgagcgcgtaatga
Corticium_roseum                    tcttgaaacacggaccaaggagtctaacatgcctgcgagtgtttgggtgtaaaacccatccgcgtaatga
Hyphoderma_praetermissum            tcttgaaacacggaccaaggagtctaacatgcctgcgagtgttagggtggtaaacccttgcgcgtaatga
Neolentinus_lepideus                tcttgaaacacggaccaaggagtctaacatgcctgcgagtgtttgggtggaaaacccgggcgcgtaatga
Amylostereum_chailletii             tcttgaaacacggaccaaggagtctaacatgcccgcgagtgttcgggtggaaaacccgtgcgcgtaatga
Cytidia_salicina                    tcttgaaacacggaccaaggagtctaacatgcccgcgagtgtttgggtggaaaacccatgcgcgtaatga
Multiclavula_mucida                 tcttgaaacacggaccaaggagtctaacatgtctgcgagtgtttgggtggaaaacccgagcgcgtaatga
Pseudotomentella_mucidula           tcttgaaacacggaccaaggagtctaacatgcctgcgagtgtttgggtggaaaacccgagcgcgtaatga
Thelephora_caryophyllea             tcttgaaacacggaccaaggagtctaacatgcctgcgagtgtttgggtggaaaacccatgtgcgtaatga
Pseudohydnum_gelatinosum            tcttgaaacacggaccaaggagtctaacatgcctgcgagtgtttgggtgtaaaacccaggcgcgtaatga
Exidia_recisa                       tcttgaaacacggaccaaggagtctaacatgcctgcgagtgtttgggtgtaaaactcaggcgcgtaatga
Hyphodontia_nespori                 tcttgaaacacggaccaaggagtctaacatgcctgcgagtgttagggtggaaaacccttgcgcataatga
Trechispora_farinacea               tcttgaaacacggaccaaggagtgctacgtgctcgcgagtgtttgggtggaaaacccggacgcgcaatga
Phanerochaete_sordida               tcttgaaacacggaccaaggagtctaacatgcctgcgagtgtttgggtggaaaacccgagcgcgtaatga
Podoserpula_sp                      tcttgaaacacggaccaaggagtctaacatgcccgcgagtgtttgggtggaaaacccatgcgcgaaatga
Ramaria_stricta                     tcttgaaacacggaccaaggagtctaacatgcctgcgagtgtttgggtggaaaacccggacgcgtaatga
Chrysomphalina_aurantiaca           tcttgaaacacggaccaaggagtctaacatgcccgcgagtgtttgggtggaaaactcaagcgcgcaatga
Ramariopsis_tenuiramosa             tcttgaaacacggaccaaggagtctaacatgcctgcgagtgtttgggtggaaaacccgagcgcgcaatga
Colacogloea_peniophorae             tcttgaaacacggaccaaggagtctaacatgcttgcgagtatttgggtgtcaaacccggatgcgtaatga
Agaricostilbum_pulcherrinum         tcttgaaacacggaccaaggagtctaacatgcctgcgagtgtttgagtgtcaaactcgagcgcgaaatga
Cystofilobasidium_capitatum         tcttgaaacacggaccaaggagtctaacatgtttgcgagtctttgggtggaaaacccatgggcgtaatta
Bartheletia_paradoxa                tcttgaaacacggaccaaggagtctaacatatctgcgagtatttgggtggtaaacccggatgcacaatga
Tilletia_olida                      tcttgaaacacggaccaaggagtctaacatatttgcgagtctttgggtggcaaacccataggcgtaatga
Exobasidium_vaccinii                tcttgaaacacggaccaaggagtctaacatgtctgcgagtctttgggtggcaaacccgtgggcgcaatga
Wallemia_sebi                       tcttgaaacacggaccaaggagtctaacatatctgcgagtatttgagtgacaaactcgaatgcgtaatga
Infundibura_adhaerens              tcttgaaacacggaccaaggagtctaacatgcttgcgagtgtttgggtgtcaaacccgaacgcgtaatga
Helicogloea_sp                     tcttgaaacacggaccaaggagtctaacatgctcgcgagtgtttgggtgtcaaacccgagcgcgtaatga
Uleiella_chilensis                 tcttgaaacacggaccaaggagtctaacatatctgcgagtttatgggtggcaaacccatgagcgcaatga
Saccharomyces_cerevisae             tcttgaaacatggaccaaggagtctaacgtctatgcgagtgtttgggtgtaaaacccgtacgcgtaatga
Candida_sake                        tcttgaaacacggaccaaggagtctaacgtctatgcgagtgtttgggtgtaaaacccgtacgcggaatga
Taphrina_populina                   tcttgaaacacggaccaaggagtctaacgtctatgcgagtgtttgggtgcaaaaccccagcgcggaatga
Suillus_pictus tcttgaaacacggaccaaggagtctaactcgcgtgcgagtgtttgggtgaaaaacccgggcgcgtaatga
Panellus_stipticus          tcttgaaacacggaccaaggagtctaacatgcctgcgagtgtttgggtggaaaacccgagcgcgtaatga
Microstroma_juglandis       tcttgaaacacggaccgaggagtctaacatgtctgcgagtctttgggtggcaaacccataggcgcaatga
Malassezia_furfur               tcttgaaacacggaccaaggagtctaacatatgtgcgagtttttgggtggcaaacccataagcgtaatga
Ustanciosporium_standleyanum              tcttgaaacacggaccaaggagtctaacatgtatgcgagtctttgggtggtaaacccgcaggcgcaatga
Moesziomyces_bullatus              tcttgaaacacggaccaaggagtctaacatgtatgcgagtctttgggtggcaaacccataggcgcaatga
Pseudozyma_flocculosa               tcttgaaacacggaccaaggagtctaacatgtatgcgagtctttgggtggcaaacccataggcgcaatga
Schizonella_melanogramma              tcttgaaacacggaccaaggagtctaacatgtatgcgagtctttgggtggcaaacccgtaggcgcaatga
Sporisorium_reilianum              tcttgaaacacggaccaaggagtctaacatgtatgcgagtctttgggtggcaaacccataggcgcaatga

Ustilago_maydis                      aagtgaattcaggtgggatc--cgcaaggtgcaccatcgaccgatcctcaccttttgtcgtggatttgag
Geastrum_sessile                     aagtgaaagttgggacttctgtcatggaaggcaccgacgcccggaccagacctattgtgacggttccgag
Plicaturopsis_crispa                 aagtgaaagttgagatccccgtcgtagggagcatcgacgcccggaccagaccttctgtgacggttccgcg
Amphinema_byssoides                  aagtgaaagttgagatccctgtcgtggggagcatcgacgcccggaccagaccttctgtgacggatctgcg
Phellinus_igniarus                   aagtaacagttgggacctccgcaagggggtgcaccgacgcccggccctgaagttctctgacggtgctgcg
Myxarium_grilletii                   aagtgaaaggttgggaatccccacaaggatgcaccgacgcccggtcctgaagttctctgacggatctgag
Trametes_gibbosa                     aagtgaaagttgagacctctgtcgtggagggcatcgacgcccggacctgacgttctctgacggatccgcg
Hymenochaete_rubiginosa              aagtgaaagttgggatccctcgaagggggtgcaccgacgcccggccctgaagttctctgacggtgctgcg
Sarcodon_imbricatus                  aagtgatagttgagacctctgttgcggagggcatcgacgcctggacttgatctacggagacggttccacg
Hygrocybe_conica                     aagtgacggttgagatccctgtcgtggggagcaccaacgcccggaccagaccttttgtgacggatctgcg
Hydnellum_peckii                     aagtgatagttgagacctctagcatggagggcatcgacgcctggacttgatctacggagacggttccacg
Sebacina_incrustans                  aagtgaaaagttgggaacacatat--gtgtgcaccgacgcccggagctgaccttctgtgacgcatctgcg
Basidiodendron_grandinioides         aagtaaaaagttgggaccctct-----ggggcaccgacgcccgaccctgacgttctctgacgggtttgag
Sparassis_crispa                     aagtgaaagtcgggatccttgtcatggggagcaccgacgcccggacctgaacttttgtgayggctctgcg
Albatrellus_ovinus                   aagtgaaagttgggaccttcg-agaggagggcaccgacgcccggaccagaccttctgtgacggatccgcg
Boletus_edulis                       aagtgaaagtcgagatctccatcacggagtgcaccgacgcccggatccatcctttgacaatggatctgcg
Auricularia_auriculajudae            aagtgaaaagttgggactctttagtg--aggcaccgacgcccgaacctgaagtcttctgacggttttgag
Craterocolla_cerasi                  aagtgaaaggttgggaacgctttt--gcgtgcaccgacgcccggagcagaacttctgtgacgcccccgcg
Phallus_impudicus                   aagtgaaaggttgggaccctttttttaggggcaccgacgcccggacttgagctgctgcgacggttccgag
Clavariadelphus_ligula              aagtgaaagttgggacctctgtcgcggagggcaccgacgcccggaccagaccttttgtgacggttccgag
Gloeophyllum_sepiarium              aagtgaaagttgagacctctgtcgtggagggcatcgacgcccggacctgatcttcggtgacggatctgcg
Sebacina_vermifera                  aagtgaacggtcgggatcacgtac--gtgtgcaccgacgcccggagcagaccttctgtgacgcatccgcg
Pleurocybella_porrigens             aagtgaaagttgagacctctgtcatggagggcatcgacgcccggaccagaccttttgtgacggtcccgcg
Rickenella_fibula                   aagtgaaagttgggacctctgtcatggggggcaccgacgcccggccttgaacttctgtgacggcgccgcg
Hygrophoropsis_aurantiaca           aagtgaaagttgggaaccctgtcgtggggtgcaccaacgcccggaccagagctcttgcgacggccctgcg
Bondarzewia_guaitecasensis          aagtgaaagttgggacctctgtcgtggagggcaccgacgcccggaccagaacttctgtgacggatctgcg
Hygrophorus_chrysodon               aagtgaaagttgagatcttcgtcatggagagcatcgacgcccggaccagaccttttgtgacggttccgcg
Calocera_viscosa                    aagtaaacgtaggtgggagg--cctcggccgcaccatcgaccgatccggatctttagtgatggatttgag
Dacryopinax_cf          aagtaaacgtaggtgggagg--cttcggccgcaccatcgaccgatccggatctcttgtgatggatttgag
Ceratobasidium_cornigerum           aagtgataagttgggaacctctcacgaggggcaccgacgcccggaccagaccttctgtgacggatccgag
Piriformospora_indica               aagtgaaaggtcgggaacatgtac--ttgtgcaccgacgcccggagcagacctactgtgacgcatccgcg
Arrhenia_auriscalpium               aagtgaaagttgagatctctgtcatggagagcatcgacgcccagaccagaccttttgtgacggatctgcg
Gloeocantharellus_purpurascens      aagtgagatcggattgccttggagtgcggcgcaccgacgcccgggccagagcatttctgaaggccccgag
Athelia_epiphylla                   aagtgaaagttgagatccctgtcgtggggagcatcgacgcccggaccagaccttctgtgacggatctgcg
Agaricus_bisporus                   aagtgaaagttgagatccctgtcgtggggagcatcgacgcccggaccagaacttttgggacggatccgcg
Tremella_mesenterica                aagtgaatgtaggagggatccgca--aggagcaccttcgaccgatctggatctttagtgatggatttgag
Pleurotopsis_longinqua              aagtgaaagttgagatctctgtcgtggagagcattgacgcccagaccagaccttttgtgacggacctgcg
Chroogomphus_rutilans               aagtgaaagtcgagacctctgtcgtggagggcatcgacgcccggacccgagcttttgcaaaggatctgcg
Clavulina_cristata                  aagtgatagctgggaaccccttct-gggaggcaccggcgccccgagctgaccttctgtgacgcatcggag
Trichaptum_abietinum                aagtgaaagttgggacctctg-caaggagggcaccgacgcccggccctgaagttctctgacggtgctgcg
Gomphidius_roseus                   aagtgaaagtcgagacctctgtcgtggagggcaccgacgcccggacccgagcttttgcaaaggatctgcg
Russula_ochroleuca                  aagtaaaagttgggacctctgtcgtggagggcaccgacgcccggaccagaccttctgtgacggatctgcg
Lactarius_glyciosmus                aagtgaaagttgggacctctgtcgtggagggcaccgacgcccggaccagaccttctgtgacggatctgcg
Gomphus_clavatus                    aagtgaatgttgggacctctgtcgcggagggcaccgacgcccggaccagaccttctgtgacggctccgag
Clathrus_archeri                    aagtgaaaggttgggacccctcgtttgggggcaccgacgcccggactcgagcttctgcaaaggttccgag
Tylospora_fibrillosa                aagtgaaagttgagatccctgtcgcggggagcatcgacgcccggaccagaccttctgtgacggatctgcg
Phlebiella_vaga                     aagtgaaagttgagacctctgtcgcggagggcatcgacgcccggaccagatgtttactgacggatctgcg
Corticium_roseum                    aagtgaaagttgagatctctgtcatggagagcatcgacgcccggtcttgagctttggcgacggatctgag
Hyphoderma_praetermissum            aagtgaaagttgggacctct----ttgagggcaccgacgcccggccttgaactcttgtgacggtgctgcg
Neolentinus_lepideus                aagtgaaagttgagacctttgtcatggagggcatcgacgcccggacctgatcttcggtgacggatctgcg
Amylostereum_chailletii             aagtgaaagttgggacctctgtcgtggagggcaccgacgcccggaccagaccttctgtgacggttctgcg
Cytidia_salicina                    aagtaatagttgagatccctgtcgtggggagcatcgacgcccggtcttgagctttggcgacggatctgag
Multiclavula_mucida                 aagtgatagctgggaaccccgtaa-gggaggcaccggcgccccgagctgaccttctgcgacgcatcggag
Pseudotomentella_mucidula           aagtgatagttgagacctctgtcatggagggcatcgacgcccggacttgatctacggagacggttccgcg
Thelephora_caryophyllea             aagtgatagctgagatc-ctctcatcaggagcatcagcgcctggacttgatctacggagacggttctacg
Pseudohydnum_gelatinosum            aagtgaaaggttgggactcttcgctg--aggcaccgacgcccgatcctgacgttctctgatggatttgag
Exidia_recisa                       aagtgaaaagttgggactctttagtg--aggcaccgacgcccgatcctgacgttctcygacggatttgag
Hyphodontia_nespori                 aagtgaaagttgggaccctttac---cggggcaccgacgcccggccctgaagtttactgacggtgctgcg
Trechispora_farinacea               aagtgaaagtcgatacccstcgc---gggggcaacgacgcccgagcctgatgttttcggaaggccttgcg
Phanerochaete_sordida               aagtgaaagttgggacctctgtcgtggagggcaccgacgcccggaccagaacttcggggacggatctgcg
Podoserpula_sp                      aagtgaaagttgagacctctgtcgtggagggcatcgacgcccggaccagaccttctgtgacggttccgcg
Ramaria_stricta                     aagtgaaggttgggacctctgtcgtggagggcaccgacgcccggaccagaccttctgtgacggttccgag
Chrysomphalina_aurantiaca           aagtgaaagttgagaaccctgtcgtggggtgcatcgatgcccggaccagaccttttgtgacggatccgcg
Ramariopsis_tenuiramosa             aagtgaaagttgagayctctgtcatggagagcatcgacgcccggaccagaccttttgtgacggatctgcg
Colacogloea_peniophorae             aagtgaatggaggtgggaac--cgcaaggtgcaccatcgaccgatccggattttctatgatggatttgag
Agaricostilbum_pulcherrinum         aagtgaacgaaggtgggatgtgtaaaaactgcaccatcgaccggtcttgaagtttacggatggatctgag
Cystofilobasidium_capitatum         atgtaaatgcaggtgggatgcgca--agcagcaccatcgaccgatctggattttatgtgatggatttgag
Bartheletia_paradoxa                aagtaaatgcaggtgcgatccgca--aggagcagcatcgaccgatctggatttttaatgatggatttgag
Tilletia_olida                      aagtgaatgcaggtgggatccttcttaggtgcaccatcgaccgatccggaatttctaggatggatttgag
Exobasidium_vaccinii                aagtgaatgcaggtgggatccgta--aggagcaccatcgaccgatccagatcttctgtgacggatttgag
Wallemia_sebi                       aagtgaatgtaggtgtgaag--cgtaagctgcaacatcgaccgatctggaatttttatgatggatttgag
Infundibura_adhaerens              aagtgaatgcaggtgggatc--cgcaaggtgcaccatcgaccgatctggattttctatgatggatttgag
Helicogloea_sp                     aagtgaatgcaggtgggatc--cgcaaggtgcaccatcgaccgatctggattttttatgatggatttgag
Uleiella_chilensis                 aagtgaatgcaggtgggacccgta--aggtgcaccatcgaccgatccagatcttctgtgaaggatttgag
Saccharomyces_cerevisae             aagtgaacgtaggtcggacc--ctccgggggcacgatcgaccgatcctgatgttttcggatggatttgag
Candida_sake                        aagtgaacgtagatgagagcc-ttttaggcgcatcatcgaccgatcctgatgtcttcggatggatttgag
Taphrina_populina                   aagtaag---aggttggagc--cgcaaggcgcacaatcgaccgaccctgaagtgctcggacgggtttgag
Suillus_pictus aagtgaaagtcgagacctctgtcgtggagggcaccgacgcccggaccagagcttttgcgaaggatctgcg
Panellus_stipticus          aagtgaaagttgagatccctgtcgtggggagcatcgacgcccggagcagaccttttgtgacgcatccgcg
Microstroma_juglandis       aagtgaatgcaggtgggatcctta--cggagcaccatcgaccgatccggatcttctgtgatggatttgag
Malassezia_furfur               aagtgaatgcaggtgggatccgca--aggagcaccatcgaccggccctgatcttctgggatgggtctgag
Ustanciosporium_standleyanum              aagtgaatttaggtgggatc--cgcaaggtgcaccatcgaccgatcctcacgtcttgtcgtggatttgag
Moesziomyces_bullatus              aagtgaattcaggtgggatc--cgcaaggtgcaccatcgaccgatcctcacgtcttgtcgtggatttgag
Pseudozyma_flocculosa               aagtgaattcaggtgggatc--cgcaaggtgcaccatcgaccgatcctcacgtcttgtcgtggatttgag
Schizonella_melanogramma              aagtgaattcagatgggatc--cgcaaggtgcaccatcgaccgatcctcacgtcttgtcgtggatttgag
Sporisorium_reilianum              aagtgaattcaggtgggatc--cgcaaggtgcaccatcgaccgatcctcacgtcttgtcgtggatttgag

Ustilago_maydis                      taagagcatacctgttgggacccgaaagatggtgaactatgcctgaatagggtgaagccagaggaaactc
Geastrum_sessile                     gtagagcatgtatgttgggacccgaaagatggtgaactatgcctgagtagggtgaagccagaggaaactc
Plicaturopsis_crispa                 gtagagcgtgtatgttgggacccgaaagatggtgaactatgcctgaatagggtgaagccagaggaaactc
Amphinema_byssoides                  gtagagcgtgtatgttgggacccgaaagatggtgaactatgcctgaatagggtgaagccagaggaaactc
Phellinus_igniarus                   gtagagcaagtatgctgggacccgaaagatggtgaactatgcctgaatagggcgaagccagaggaaactc
Myxarium_grilletii                   gcagagcttgtatgctgggacccgaaagatggtgaactatgcctgaatagggcgaagccagaggaaactc
Trametes_gibbosa                     gtagagcatgtatgttgggacccgaaagatggtgaactatgcctgaatagggtgaagccagaggaaactc
Hymenochaete_rubiginosa              gtagagcatgtatgttgggacccgaaagatggtgaactatgcctgaatagggtgaagccagaggaaactc
Sarcodon_imbricatus                  gtagagcatgtatgttgggacccgaaagatggtgaactatgcctgaatagggtgaagccagaggaaactc
Hygrocybe_conica                     gttgagcatgcatgttgggacccgaaagatggtgaactatgcctgaatagggtgaagccagaggaaactc
Hydnellum_peckii                     gtagagcatgtatgttgggacccgaaagatggtgaactatgcctgaatagggtgaagccagaggaaactc
Sebacina_incrustans                  gtagagcgtatttgttgggacccgaaagatggtgaactatgcctgaatagggtgaagccagaggaaactc
Basidiodendron_grandinioides         gtggagcgagtatgctgggacccgaaagatggtgaactatgcctgaatagggtgaagccagaggaaactc
Sparassis_crispa                     gtggagcgtgtacgttgggacccgaaagatggtgaactatgcctgaatagggtgaagccagaggaaactc
Albatrellus_ovinus                   gtggagcgtgtatgttgggacccgaaagatggtgaactatgcctgaatagggtgaagccagaggaaactc
Boletus_edulis                       gtagagcatgcatgttgggacccgaaagatggtgaactatgcctgaatagggtgaagccagaggaaactc
Auricularia_auriculajudae            gcagagcatgtatgttgggacccgaaagatggtgaactatgcctgaatagggtgaagccagaggaaactc
Craterocolla_cerasi                  gtagagcgtatatgttgggacccgaaagatggtgaactatgcctgaatagggtgaagccagaggaaactc
Phallus_impudicus                   gcggagcgcgtatgttgggacccgaaagatggtgaactatgcctgagtagggcgaagccagaggaaactc
Clavariadelphus_ligula              gtagagcatgtatgttgggacccgaaagatggtgaactatgcctgagtagggtgaagccagaggaaactc
Gloeophyllum_sepiarium              gtagagcatgtatgttgggacccgaaagatggtgaactatgcctgaatagggtgaagccagaggaaactc
Sebacina_vermifera                  gtggagcgtatatgttgggacccgaaagatggtgaactatgcctgaatagggtgaagccagaggaaactc
Pleurocybella_porrigens             gtagagcgtgtatgttgggacccgaaagatggtgaactatgcctgaatagggtgaagccagaggaaactc
Rickenella_fibula                   gtagagcgtgtatgttgggacccgaaagatggtgaactatgcctgaatagggcgaagccagaggaaactc
Hygrophoropsis_aurantiaca           gtagagcgtgtatgttgggacccgaaagatggtgaactatgcctgaatagggtgaagccagaggaaactc
Bondarzewia_guaitecasensis          gtagagcgtgtatgttgggacccgaaagatggtgaactatgcctgaatagggtgaagccagaggaaactc
Hygrophorus_chrysodon               gtagagcgtgtatgttgggacccgaaagatggtgaactatgcctgaatagggtgaagccagaggaaactc
Calocera_viscosa                    taagagcatatatgttgggacccgaaagatggtgaactatgcctgaatagggcgaagccagaggaaactc
Dacryopinax_cf          taagagcatatatgttgggacccgaaagatggtgaactatgcctgaatagggcgaagccagaggaaactc
Ceratobasidium_cornigerum           gtagagcatatatgttgggacccgaaagatggtgaactatgcctgcatagggtgaagccagaggaaactc
Piriformospora_indica               gtagagcgtacacgttgggacccgaaagatggtgaactatgcctgaatagggtgaagccagaggaaactc
Arrhenia_auriscalpium               gttgagcgtgtatgttgggacccgaaagatggtgaactatgcctgaatagggcgaagccagaggaaactc
Gloeocantharellus_purpurascens      gtagagcatgcatgctgggacccgaaagatggtgaactatgcctgaggagggcgaagccagaggaaactc
Athelia_epiphylla                   gtagagcgtgtatgttgggacccgaaagatggtgaactatgcctgaatagggtgaagccagaggaaactc
Agaricus_bisporus                   gtggagcatgtatgttgggacccgaaagatggtgaactatgcctgaatagggtgaagccagaggaaactc
Tremella_mesenterica                taagagcatatatgctgggacccgaaagatggtgaactatgcctgaatagggcgaagccaggggaaactc
Pleurotopsis_longinqua              gtagagcatgtatgttgggacccgaaagatggtgaactatgcctgaatagggtgaagccagaggaaactc
Chroogomphus_rutilans               gtagagcatgtgcgttgggacccgaaagatggtgaactatgcctgaatagggtgaagccagaggaaactc
Clavulina_cristata                  gcagagcatatatgttgggacccgaaagatggtgaactatgcctgaatagggcgaagccagaggaaactc
Trichaptum_abietinum                gtagagcgcgtatgttgggacccgaaagatggtgaactatgcctgaatagggcgaagccagaggaaactc
Gomphidius_roseus                   gtagagcatgtatgttgggacccgaaagatggtgaactatgcctgaatagggtgaagccagaggaaactc
Russula_ochroleuca                  gtagagcgtgtatgttaggacccgaaagatggtgaactatgcctgaatagggtgaagccagaggaaactc
Lactarius_glyciosmus                gtagagcgtgtgtgttgggacccgaaagatggtgaactatgcctgaatagggtgaagccagaggaaactc
Gomphus_clavatus                    gtagagcgtgcatgctgggacccgaaagatggtgaactatgcctgagtagggtgaagccagaggaaactc
Clathrus_archeri                    gcagagcgcgtatgttgggacccgaaagatggtgaactatgcctgagtagggcgaagccagaggaaactc
Tylospora_fibrillosa                gtggagcgtgcatgttgggacccgaaagatggtgaactatgcctgaatagggtgaagccagaggaaactc
Phlebiella_vaga                     gttgagcatgtatgttgggacccgaaagatggtgaactatgcctgaatagggcgaagccagaggaaactc
Corticium_roseum                    gttgagcatgtatgttgggacccgaaagatggtgaactatgcctgaatagggtgaagccagaggaaactc
Hyphoderma_praetermissum            gtagagcatgtatgttgggacccgaaagatggtgaactatgcctgaatagggcgaagccagaggaaactc
Neolentinus_lepideus                gtagagcatgtatgttgggacccgaaagatggtgaactatgcctgaatagggtgaagccagaggaaactc
Amylostereum_chailletii             gtagagcgtgtatgttgggacccgaaagatggtgaactatgcctgaatagggtgaagccagaggaaactc
Cytidia_salicina                    gtagagcgtgtatgttgggacccgaaagatggtgaactatgcctgaatagggtgaagccagaggaaactc
Multiclavula_mucida                 gtagagcatatatgttgggacccgaaagatggtgaactatgcctgaatagggcgaagccagaggaaactc
Pseudotomentella_mucidula           gtagagcatgtatgttgggacccgaaagatggtgaactatgcctgaatagggtgaagccagaggaaactc
Thelephora_caryophyllea             gtagagcatgtgtgttgggacccgaaagatggtgaactatgcctgaatagggtgaagccagaggaaactc
Pseudohydnum_gelatinosum            gtagagcatgtatgttgggacccgaaagatggtgaactatgcctgaatagggcgaagccagaggaaactc
Exidia_recisa                       gcagagcatgtatgttgggacccgaaagatggtgaactatgcctgaatagggtgaagccagaggaaactc
Hyphodontia_nespori                 gtagagcatgtatgttgggacccgaaagatggtgaactatgcctgaatagggtgaagccaggggaaactc
Trechispora_farinacea               gtagagcgagtgcgttgcgacccgaaagatggtgaactattcctgaggagggcgaagccagaggaaactc
Phanerochaete_sordida               gtagagcatgtatgttgggacccgaaagatggtgaactatgcctgaatagggtgaagccagaggaaactc
Podoserpula_sp                      gtagagcgtgcatgttgggacccgaaagatggtgaactatgcctgaatagggtgaagccagaggaaactc
Ramaria_stricta                     gtagagcatgtatgttgggacccgaaagatggtgaactatgcctgagtagggtgaagccagaggaaactc
Chrysomphalina_aurantiaca           gtagagcgtgtatgttgggacccgaaagatggtgaactatgcctgaatagggtgaagccagaggaaactc
Ramariopsis_tenuiramosa             gtggagcatgtatgttgggacccgaaagatggtgaactatgcctgaatagggtgaagccagaggaaactc
Colacogloea_peniophorae             taagagcacgtatgttgggacccgaaagatggtgaactatgcctgaatagggtgaagccagaggaaactc
Agaricostilbum_pulcherrinum         taagagcatgtatgttgggacccgaaagatggtgaactatgcctgaatagggtgaagtcaggtgaaaacc
Cystofilobasidium_capitatum         taagagcacatatgttgggacccgaaagatggtgaactatgcctgaatagggcgaagccagaggaaactc
Bartheletia_paradoxa                taagagcatatatgttgggacccgaaagatggtgaactatgcctgaatagggcgaagccagaggaaactc
Tilletia_olida                      tacgagcacatatgttgggacccgaaagatggtgaactatgcctgaatagggcgaagccagaggaaactc
Exobasidium_vaccinii                taagagcatatatgttgggacccgaaagatggtgaactatgcctgaatagggtgaagccagaggaaactc
Wallemia_sebi                       taagagcatatatgttgggacccgaaagatggtgaactatgcctgaatagggtgaagccagaggaaactc
Infundibura_adhaerens              taagagcaagtatgttgggacccgaaagatggtgaactatgcctgaatagggcgaagccagaggaaactc
Helicogloea_sp                     taagagcgcgtatgttgggacccgaaagatggtgaactatgcctgaatagggcgaagccagaggaaactc
Uleiella_chilensis                 taagagcatatatgttgggacccgaaagatggtgaactatgcctgaatagggcgaagccagaggaaactc
Saccharomyces_cerevisae             taagagcatagctgttgggacccgaaagatggtgaactatgcctgaatagggtgaagccagaggaaactc
Candida_sake                        taagagcatagctgttgggacccgaaagatggtgaactatgcctgaatagggtgaagccagaggaaactc
Taphrina_populina                   taggagcatagctgttgggacccgaaagatggtgaactatgcctggatagggtgaagccagaggaaactc
Suillus_pictus gtagagcacgcgtgttgggacccgaaagatggtgaactatgcctgaatagggtgaagccagaggaaactc
Panellus_stipticus          gtagagcatgtatgttgggacccgaaagatggtgaactatgcctgaatagggcgaagccagaggaaactc
Microstroma_juglandis       taagagcatatatgttgggacccgaaagatggtgaactatgcctgaatagggcgaagccagaggaaactc
Malassezia_furfur               taagagcatatctgttgggacccgaaagatggtgaactatgcctgaatagggcgaagccagaggaaactc
Ustanciosporium_standleyanum              taagagcatacctgttgggacccgaaagatggtgaactatgcctgaatagggcgaagccagaggaaactc
Moesziomyces_bullatus              taagagcatacctgttgggacccgaaagatggtgaactatgcctgaatagggtgaagccagaggaaactc
Pseudozyma_flocculosa               taagagcatacctgttgggacccgaaagatggtgaactatgcctgaatagggtgaagccagaggaaactc
Schizonella_melanogramma              taagagcatacctgttgggacccgaaagatggtgaactatgcctgaatagggcgaagccagaggaaactc
Sporisorium_reilianum              taagagcatacctgttgggacccgaaagatggtgaactatgcctgaatagggtgaagccagaggaaactc

Ustilago_maydis                      tggtggaggctcgtagcggttctgacgtgcaaatcgatcgtcaaatttgggtataggggcgaaagactaa
Geastrum_sessile                     tggtggaggctcgtagcgattctgacgtgcaaatcgatcgtcgaacttgggtataggggcgaaagactaa
Plicaturopsis_crispa                 tggtggaggctcgtagcgattctgacgtgcaaatcgatcgtcgaatttgggtataggggcgaaagactaa
Amphinema_byssoides                  tggtggaggctcgtagcgattctgacgtgcaaatcgatcgtcgaatttgggtataggggcgaaagactaa
Phellinus_igniarus                   tggtggaggctcgtagcgattctgacgtgcaaatcgatcgtcaaatttgggtataggggcgaaagactaa
Myxarium_grilletii                   tggtggaggctcgtagcgattctgacgtgcaaatcgatcgtcaaatttgggtataggggcgaaagactaa
Trametes_gibbosa                     tggtggaggctcgtagcgattctgacgtgcaaatcgatcgtcaaatttgggtataggggcgaaagactaa
Hymenochaete_rubiginosa              tggtggaggctcgtagcgattctgacgtgcaaatcgatcgtcaaatttgggtataggggcgaaagactaa
Sarcodon_imbricatus                  tggtggaagctcgtagcgattctgacgtgcaaatcgatcgtcaaatttgggtataggggcgaaagactaa
Hygrocybe_conica                     tggtggaggctcgtagcgattctgacgtgcaaatcgatcgtcgaatttgggtataggggcgaaagactaa
Hydnellum_peckii                     tggtggaagctcgtagcgattctgacgtgcaaatcgatcgtcaaatttgggtataggggcgaaagactaa
Sebacina_incrustans                  tggtggaggctcgtagcgattctgacgtgcaaatcgatcgtcaaatttgggtataggggcgaaagactaa
Basidiodendron_grandinioides         tggtggaggctcgtagcgattctgacgtgcaaatcgatcgtcaaatttgggtataggggcgaaagactaa
Sparassis_crispa                     tggtggaggctcgtagcgattctgacgtgcaaatcgatcgtcgaatttgggtataggggcgaaagactaa
Albatrellus_ovinus                   tggtggaggctcgtagcgattctgacgtgcaaatcgatcgtcgaatttgggtataggggcgaaagactaa
Boletus_edulis                       tggtggaggctcgtagcgattctgacgtgcaaatcgatcgtcgaatttgggtataggggcgaaagactaa
Auricularia_auriculajudae            tggtggaggctcgtagcgattctgacgtgcaaatcgatcgtcaaatttgggtataggggcgaaagactaa
Craterocolla_cerasi                  tggtggaggctcgtagcgattctgacgtgcaaatcgatcgtcaaatttgggtataggggcgaaagactaa
Phallus_impudicus                   tggtggaggctcgtagcgattctgacgtgcaaatcgatcgtcgaacttgggtataggggcgaaagactaa
Clavariadelphus_ligula              tggtggaggctcgtagcgattctgacgtgcaaatcgatcgtcgaacttgggtataggggcgaaagactaa
Gloeophyllum_sepiarium              tggtggaggctcgtagcgattctgacgtgcaaatcgatcgtcaaatttgggtataggggcgaaagactaa
Sebacina_vermifera                  tggtggaggctcgtagcgattctgacgtgcaaatcgatcgtcaaatttgggtataggggcgaaagactaa
Pleurocybella_porrigens             tggtggaggctcgtagcgattctgacgtgcaaatcgatcgtcgaatttgggtataggggcgaaagactaa
Rickenella_fibula                   tggtggaggctcgtagcgattctgacgtgcaaatcgatcgtcaaatttgggtataggggcgaaagactaa
Hygrophoropsis_aurantiaca           tggtggaggctcgtagcgattctgacgtgcaaatcgatcgtcgaatttgggtataggggcgaaagactaa
Bondarzewia_guaitecasensis          tggtggaggctcgtagcgattctgacgtgcaaatcgatcgtcaaatttgggtataggggcgaaagactaa
Hygrophorus_chrysodon               tggtggaggctcgtagcgattctgacgtgcaaatcgatcgtcgaatttgggtataggggcgaaagactaa
Calocera_viscosa                    tggtggaggctcgtagcgattctgacgtgcaaatcgatcgtcaaatttgggtataggggcgaaagactaa
Dacryopinax_cf          tggtggaggctcgtagcgattctgacgtgcaaatcgatcgtcaaatttgggtataggggcgaaagactaa
Ceratobasidium_cornigerum           tggtggaggctcgtagcgattctgacgtgcaaatcgatcgtcaaatgtgggtataggggcgaaagactaa
Piriformospora_indica               tggtggaggctcgtagcgattctgacgtgcaaatcgatcgtcaaatttgggtataggggcgaaagactaa
Arrhenia_auriscalpium               tggtggaggctcgtagcgattctgacgtgcaaatcgatcgtcgaatttgggtataggggcgaaagactaa
Gloeocantharellus_purpurascens      tggtggaggctcgtagcggttctgacgtgcaaatcgatcgtcgaacttgggtataggggcgaaagactaa
Athelia_epiphylla                   tggtggaggctcgtagcgattctgacgtgcaaatcgatcgtcgaatttgggtataggggcgaaagactaa
Agaricus_bisporus                   tggtggaggctcgtagcgattctgacgtgcaaatcgatcgtcaaatttgggtataggggcgaaagactaa
Tremella_mesenterica                tggtggaggctcgtagcgattctgacgtgcaaatcgatcgtcaaatttgggtataggggcgaaagactaa
Pleurotopsis_longinqua              tggtggaggctcgtagcgattctgacgtgcaaatcgatcgtcgaatttgggtataggggcgaaagactaa
Chroogomphus_rutilans               tggtggaggctcgtagcgattctgacgtgcaaatcgatcgtcgaatttgggtataggggcgaaagactaa
Clavulina_cristata                  tggtggaggctcgtagcgattctgacgtgcaaatcgatcgtcaaatttgggtataggggcgaaagactaa
Trichaptum_abietinum                tggtggaggctcgtagcgattctgacgtgcaaatcgatcgtcaaatttgggtataggggcgaaagactaa
Gomphidius_roseus                   tggtggaggctcgtagcgattctgacgtgcaaatcgatcgtcgaatttgggtataggggcgaaagactaa
Russula_ochroleuca                  tggtggaggctcgtagcgattctgacgtgcaaatcgatcgtcaaatttgggtataggggcgaaagactaa
Lactarius_glyciosmus                tggtggaggctcgtagcgattctgacgtgcaaatcgatcgtcaaatttgggtataggggcgaaagactaa
Gomphus_clavatus                    tggtggaggctcgtagcgattctgacgtgcaaatcgatcgtcgaacttgggtataggggcgaaagactaa
Clathrus_archeri                    tggtggaggctcgtagcgattctgacgtgcaaatcgatcgtcgaacttgggtataggggcgaaagactaa
Tylospora_fibrillosa                tggtggaggctcgtagcgattctgacgtgcaaatcgatcgtcgaatttgggtataggggcgaaagactaa
Phlebiella_vaga                     tggtggaggctcgtagcgattctgacgtgcaaatcgatcgtcaaatttgggtataggggcgaaagactaa
Corticium_roseum                    tggtggaggctcgtagcgattctgacgtgcaaatcgatcgtcaaatttgggtataggggcgaaagactaa
Hyphoderma_praetermissum            tggtggaggctcgtagcgattctgacgtgcaaatcgatcgtcaaatttgggtataggggcgaaagactaa
Neolentinus_lepideus                tggtggaggctcgtagcgattctgacgtgcaaatcgatcgtcaaatttgggtataggggcgaaagactaa
Amylostereum_chailletii             tggtggaggctcgtagcgattctgacgtgcaaatcgatcgtcaaatttgggtataggggcgaaagactaa
Cytidia_salicina                    tggtggaggctcgtagcgattctgacgtgcaaatcgatcgtcaaatttgggtataggggcgaaagactaa
Multiclavula_mucida                 tggtggaggctcgtagcgattctgacgtgcaaatcgatcgtcaaatttgggtataggggcgaaagactaa
Pseudotomentella_mucidula           tggtggaggctcgtagcgattctgacgtgcaaatcgatcgtcaaatttgggtataggggcgaaagactaa
Thelephora_caryophyllea             tggtggaggctcgtagcgattctgacgtgcaaatcgatcgtcaaatttgggtataggggcgaaagactaa
Pseudohydnum_gelatinosum            tggtggaggctcgtagcgattctgacgtgcaaatcgatcgtcaaatttgggtataggggcgaaagactaa
Exidia_recisa                       tggtggaggctcgtagcgattctgacgtgcaaatcgatcgtcaaatttgggtataggggcgaaagactaa
Hyphodontia_nespori                 tggtggaggctcgtagcgattctgacgtgcaaatcgatcgtcaaatttgggtataggggcgaaagactaa
Trechispora_farinacea               tggtggaggctcgtagcggttctgacgtgcaaatcgatcgcaggacttgggtataggggcgaaagactaa
Phanerochaete_sordida               tggtggaggctcgtagcgattctgacgtgcaaatcgatcgtcaaatttgggtataggggcgaaagactaa
Podoserpula_sp                      tggtggaggctcgtagcgattctgacgtgcaaatcgatcgtcgaatttgggtataggggcgaaagactaa
Ramaria_stricta                     tggtggaggctcgtagcgattctgacgtgcaaatcgatcgtcgaacttgggtataggggcgaaagactaa
Chrysomphalina_aurantiaca           tggtggaggctcgtagcgattctgacgtgcaaatcgatcgtcgaatttgggtataggggcgaaagactaa
Ramariopsis_tenuiramosa             tggtggaggctcgtagcgattctgacgtgcaaatcgatcgtcgaatttgggtataggggcgaaagactaa
Colacogloea_peniophorae             tggtggaggctcgtagcggttctgacgtgcaaatcgatcgtcaaatttgggtataggggcgaaagactaa
Agaricostilbum_pulcherrinum         tgatggaggctcgtagcggttctgacgtgcaaatcgatcgtcaaatttgggtataggggcgaaagactaa
Cystofilobasidium_capitatum         tggtggaggctcgtagcgattctgacgtgcaaatcgatcgtcaaatttgggtataggggcgaaagactaa
Bartheletia_paradoxa                tggtggaggctcgtagcgattctgacgtgcaaatcgatcgtcaaatttgggtataggggcgaaagactaa
Tilletia_olida                      tggtggaggctcgtagcgattctgacgtgcaaatcgatcgtcaaatttgggtataggggcgaaagactaa
Exobasidium_vaccinii                tggtggaggctcgtagcggttctgacgtgcaaatcgatcgtcaaatttgggtataggggcgaaagactaa
Wallemia_sebi                       tggtggaggctcgtagcggttctgacgtgcaaatcgatcgtcaaatttgggtataggggcgaaagactaa
Infundibura_adhaerens              tggtggaggctcgtagcggttctgacgtgcaaatcgatcgtcaaatttgggtataggggcgaaagactaa
Helicogloea_sp                     tggtggaggctcgtagcggttctgacgtgcaaatcgatcgtcaaatttgggtataggggcgaaagactaa
Uleiella_chilensis                 tggtggaggctcgtagcggttctgacgtgcaaatcgatcgtcaaatttgggtataggggcgaaagactaa
Saccharomyces_cerevisae             tggtggaggctcgtagcggttctgacgtgcaaatcgatcgtcgaatttgggtataggggcgaaagactaa
Candida_sake                        tggtggaggctcgtagcggttctgacgtgcaaatcgatcgtcgaatttgggtataggggcgaaagactaa
Taphrina_populina                   tggtggaggctcgcagcggttctgacgtgcaaatcgatcgtcgaatctgggtataggggcgaaagactaa
Suillus_pictus tggtggaggctcgtagcgattctgacgtgcaaatcgatcgtcgaatttgggtataggggcgaaagactaa
Panellus_stipticus          tggtggaggctcgtagcgattctgacgtgcaaatcgatcgtcgaatttgggtataggggcgaaagactaa
Microstroma_juglandis       tggtggaggctcgtagcggttctgacgtgcaaatcgatcgtcgaatttgggtataggggcgaaagactaa
Malassezia_furfur               tggtggaggctcgcagcggttctgacgtgcaaatcgatcgtcgaatttgggtataggggcgaaagactaa
Ustanciosporium_standleyanum              tggtggaggctcgtagcggttctgacgtgcaaatcgatcgtcaaatttgggtataggggcgaaagactaa
Moesziomyces_bullatus              tggtggaggctcgtagcggttctgacgtgcaaatcgatcgtcaaatttgggtataggggcgaaagactaa
Pseudozyma_flocculosa               tggtggaggctcgtagcggttctgacgtgcaaatcgatcgtcaaatttgggtataggggcgaaagactaa
Schizonella_melanogramma              tggtggaggctcgtagcggttctgacgtgcaaatcgatcgtcaaatttgggtataggggcgaaagactaa
Sporisorium_reilianum              tggtggaggctcgtagcggttctgacgtgcaaatcgatcgtcaaatttgggtataggggcgaaagactaa

Ustilago_maydis                      tcgaaccatctagtagctggttcctgccgaagtttccctcaggatagcagaaactcgcatcagttttatg
Geastrum_sessile                     tcgaaccatctagtagctggttcctgccgaagtttccctcaggatagcagagactcatatcagatttatg
Plicaturopsis_crispa                 tcgaaccatctagtagctggttcctgccgaagtttccctcaggatagcagaaactcgtatcagatttatg
Amphinema_byssoides                  tcgaaccatctagtagctggttcctgccgaagtttccctcaggatagcagaaactcgtatcagatttatg
Phellinus_igniarus                   tcgaaccatctagtagctggttcctgccgaagtttccctcaggatagcagaagctcatatcagatttatg
Myxarium_grilletii                   tcgaaccatctagtagctggttcctgccgaagtttccctcaggatagcagaaacgcgcatcagttttatg
Trametes_gibbosa                     tcgaaccatctagtagctggttcctgccgaagtttccctcaggatagcagaaactcatatcagatttatg
Hymenochaete_rubiginosa              tcgaaccatctagtagctggttcctgccgaagtttccctcaggatagcagaaactcgtatcagatttatg
Sarcodon_imbricatus                  tcgaaccatctagtagctggttcctgccgaagtttccctcaggatagcagaaactcatatcagatttatg
Hygrocybe_conica                     tcgaaccatctagtagctggttcctgccgaagtttccctcaggatagcagaaactcaagtcagatttatg
Hydnellum_peckii                     tcgaaccatctagtagctggttcctgccgaagtttccctcaggatagcagaaactcgtatcagatttatg
Sebacina_incrustans                  tcgaaccatctagtagctggttcctgccgaagtttccctcaggatagcagaaactcatatcagccttgtg
Basidiodendron_grandinioides         tcgaaccatctagtagctggttcctgccgaagtttccctcaggatagcagacacttctctcagttttatg
Sparassis_crispa                     tcgaaccatctagtagctggttcctgccgaagtttccctcaggatagcagaarctcgtgtcagatttatg
Albatrellus_ovinus                   tcgaaccatctagtagctggttcctgccgaagtttccctcaggatagcagaagctcgtatcagatttatg
Boletus_edulis                       tcgaaccatctagtagctggttcctgccgaagtttccctcaggatagcagaaactcatatcagatttatg
Auricularia_auriculajudae            tcgaaccatctagtagctggttcctgccgaagtttccctcaggatagcagaaactcgcatcagttttatg
Craterocolla_cerasi                  tcgaaccatctagtagctggttcctgccgaagtttccctcaggatagcagaaactcgtatcagccttgtg
Phallus_impudicus                   tcgaaccatctagtagctggttcccgccgaagtttccctcaggatagcagagactcgtttcagttttatg
Clavariadelphus_ligula              tcgaaccatctagtagctggttcctgccgaagtttccctcaggatagcagagactcatatcagatttatg
Gloeophyllum_sepiarium              tcgaaccatctagtagctggttcctgccgaagtttccctcaggatagcagaaactcgtatcagatttatg
Sebacina_vermifera                  tcgaaccatctagtagctggttcctgccgaagtttccctcaggatagcagaaactcatatcagccttgtg
Pleurocybella_porrigens             tcgaaccatctagtagctggttcctgccgaagtttccctcaggatagcagaaactcatttcagatttatg
Rickenella_fibula                   tcgaaccatctagtagctggttcctgccgaagtttccctcaggatagcagaaactcgtatcagatttatg
Hygrophoropsis_aurantiaca           tcgaaccatctagtagctggttcctgccgaagtttccctcaggatagcagaaactcatgtcagatttatg
Bondarzewia_guaitecasensis          tcgaaccatctagtagctggttcctgccgaagtttccctcaggatagcagaaactcgtatcagatttatg
Hygrophorus_chrysodon               tcgaaccatctagtagctggttcctgccgaagtttccctcaggatagcagaaactcatatcagatttatg
Calocera_viscosa                    tcgaaccatctagtagctggttcctgccgaagtttccctcaggatagcagaagctcgcatcagttttatg
Dacryopinax_cf          tcgaaccatctagtagctggttcctgccgaagtttccctcaggatagcagaagctcatatcagttttatg
Ceratobasidium_cornigerum           tcgaaccatctagtagctggttcctgccgaagtttccctcaggatagcagagactcgtatcagttttatg
Piriformospora_indica               tcgaaccatctagtagctggttcctgccgaagtttccctcaggatagcagaaactcatatcagccttgtg
Arrhenia_auriscalpium               tcgaaccatctagtagctggttcctgccgaagtttccctcaggatagcagaaactcatatcagatttatg
Gloeocantharellus_purpurascens      tcgaaccatctagtagctggttcctgccgaagtttccctcaggatagcagagactgtaatcagatttatg
Athelia_epiphylla                   tcgaaccatctagtagctggttcctgccgaagtttccctcaggatagcagaaactcgtatcagatttatg
Agaricus_bisporus                   tcgaaccatctagtagctggttcctgccgaagtttccctcaggatagcagaaactcatatcagatttatg
Tremella_mesenterica                tcgaactatctagtagctggttcctgccgaagtttccctcaggatagcagaaactcgcatcagttttatg
Pleurotopsis_longinqua              tcgaaccatctagtagctggttcctgccgaagtttccctcaggatagcagaaactcatatcagatttatg
Chroogomphus_rutilans               tcgaaccatctagtagctggttcctgccgaagtttccctcaggatagcagaaactcgtatcagatttatg
Clavulina_cristata                  tcgaaccatctagtagctggttcctgccgaagtttccctcaggatagcagaaactcgtatcagttttatg
Trichaptum_abietinum                tcgaaccatctagtagctggttcctgccgaagtttccctcaggatagcagaaactcgtatcagatttatg
Gomphidius_roseus                   tcgaaccatctagtagctggttcctgccgaagtttccctcaggatagcagaaactcatgtcagatttatg
Russula_ochroleuca                  tcgaaccatctagtagctggttcctgccgaagtttccctcaggatagcagaaactcatgtcagatttatg
Lactarius_glyciosmus                tcgaaccatctagtagctggttcctgccgaagtttccctcaggatagcagaaactcatgtcagatttatg
Gomphus_clavatus                    tcgaaccatctagtagctggttcctgccgaagtttccctcaggatagcagagactcgtgtcagatttatg
Clathrus_archeri                    tcgaaccatctagtagctggttcccgccgaagtttccctcaggatagcagagactcgtatcagttttatg
Tylospora_fibrillosa                tcgaaccatctagtagctggttcctgccgaagtttccctcaggatagcagaaactcgtatcagatttatg
Phlebiella_vaga                     tcgaaccatctagtagctggttcctgccgaagtttccctcaggatagcagaaactcatatcagatttatg
Corticium_roseum                    tcgaaccatctagtagctggttcctgccgaagtttccctcaggatagcagaaactcgtatcagatttatg
Hyphoderma_praetermissum            tcgaaccatctagtagctggttcctgccgaagtttccctcaggatagcagaaactcgtatcagatttatg
Neolentinus_lepideus                tcgaaccatctagtagctggttcctgccgaagtttccctcaggatagcagaaactcgtatcagatttatg
Amylostereum_chailletii             tcgaaccatctagtagctggttcctgccgaagtttccctcaggatagcagaaactcatgtcagatttatg
Cytidia_salicina                    tcgaaccatctagtagctggttcctgccgaagtttccctcaggatagcagaaactcgtatcagatttatg
Multiclavula_mucida                 tcgaaccatctagtagctggttcctgccgaagtttccctcaggatagcagaaactcgtatcagttttatg
Pseudotomentella_mucidula           tcgaaccatctagtagctggttcctgccgaagtttccctcaggatagcagaaactcgtatcagatttatg
Thelephora_caryophyllea             tcgaaccatctagtagctggttcctgccgaagtttccctcaggatagcagaaactcgtatcagatttatg
Pseudohydnum_gelatinosum            tcgaaccatctagtagctggttcctgccgaagtttccctcaggatagcagaaactcgcatcagttttatg
Exidia_recisa                       tcgaaccatctagtagctggttcctgccgaagtttccctcaggatagcagaaactcacatcagttttatg
Hyphodontia_nespori                 tcgaaccatctagtagctggttcctgccgaagtttccctcaggatagcagaaactcatatcagatttatg
Trechispora_farinacea               tcgaaccatctagtagctggttcctgccgaagtttccctcaggatagcagaagctcatatcagatttatg
Phanerochaete_sordida               tcgaaccatctagtagctggttcctgccgaagtttccctcaggatagcagaaactcgtatcagatttatg
Podoserpula_sp                      tcgaaccatctagtagctggttcctgccgaagtttccctcaggatagcagaaactcatatcagatttatg
Ramaria_stricta                     tcgaaccatctagtagctggttcctgccgaagtttccctcaggatagcagagactcgtatcagatttatg
Chrysomphalina_aurantiaca           tcgaaccatctagtagctggttcctgccgaagtttccctcaggatagcagaaactcatatcagatttatg
Ramariopsis_tenuiramosa             tcgaaccatctagtagctggttcccgccgaagtttccctcaggatagcagaaactcatatcagatttatg
Colacogloea_peniophorae             tcgaaccatctagtagctggttcctgccgaagtttccctcaggatagcagaaactcatatcagttctatg
Agaricostilbum_pulcherrinum         tcgaaccatctagtagctggttcctgccgaagtttccctcaggatagcagaagctcatattagttcgatg
Cystofilobasidium_capitatum         tcgaaccatctagtagctggttcctgccgaagtttccctcaggatagcagaaactcgcatcagttttatg
Bartheletia_paradoxa                tcgaaccatctagtagctggttcctgccgaagtttccctcaggatagcagaaactcgcatcagttttatg
Tilletia_olida                      tcgaaccatctagtagctggttcctgccgaagtttccctcaggatagcagaaactcgcatcagttttatg
Exobasidium_vaccinii                tcgaaccatctagtagctggttcttgccgaagtttccctcaggatagcagaaactcgcatcagttttatg
Wallemia_sebi                       tcgaaccatctagtagctggttcctgccgaagtttccctcaggatagcagacacttgtatcagttttatg
Infundibura_adhaerens              tcgaaccatctagtagctggttcctgccgaagtttccctcaggatagcagagactcgcatcagttttatg
Helicogloea_sp                     tcgaaccatctagtagctggttcctgccgaagtttccctcaggatagcagagactcgcatcagttttatg
Uleiella_chilensis                 tcgaaccatctagtagctggttcctgccgaagtttccctcaggatagcagaaactcgcatcagttttatg
Saccharomyces_cerevisae             tcgaaccatctagtagctggttcctgccgaagtttccctcaggatagcagaagctcgtatcagttttatg
Candida_sake                        tcgaaccatctagtagctggttcctgccgaagtttccctcaggatagcagaagctcgtatcagttttatg
Taphrina_populina                   tcgaaccatctagtagctggttcctgccgaagtttccctcaggatagcagaagctcgtaacagttttatg
Suillus_pictus tcgaaccatctagtagctggttcctgccgaagtttccctcaggatagcagaaactcatatcagatttatg
Panellus_stipticus          tcgaaccatctagtagctggttcctgccgaagtttccctcaggatagcagaaactcatatcagatttatg
Microstroma_juglandis       tcgaaccatctagtagctggttcctgccgaagtttccctcaggatagcagaaactcgcatcagttttatg
Malassezia_furfur               tcgaaccatctagtagctggttcctgccgaagtttccctcaggatagcagaaactcaaatcagttttatg
Ustanciosporium_standleyanum              tcgaaccatctagtagctggttcctgccgaagtttccctcaggatagcagaaactcacatcagttttatg
Moesziomyces_bullatus              tcgaaccatctagtagctggttcctgccgaagtttccctcaggatagcagaaactcacatcagttttatg
Pseudozyma_flocculosa               tcgaaccatctagtagctggttcctgccgaagtttccctcaggatagcagaaactcacatcagttttatg
Schizonella_melanogramma              tcgaaccatctagtagctggttcctgccgaagtttccctcaggatagcagaaactcacatcagttttatg
Sporisorium_reilianum              tcgaaccatctagtagctggttcctgccgaagtttccctcaggatagcagaaactcacatcagttttatg

Ustilago_maydis                      aggtaaagcgaatgattagaggccttggggaagtaacttccttaacctattctcaaactttaaatgtgta
Geastrum_sessile                     tggtaaagcgaatgattaggggccttggggttgaaacaaccttaacccattctcaaactttaaatatgta
Plicaturopsis_crispa                 tggtaaagcgaatgattagaggccttggggttgaaacaaccttaacctattctcaaactttaaatatgta
Amphinema_byssoides                  tggtaaagcgaatgattagaggccttggggttgaaacaaccttaacctattctcaaactttaaatatgta
Phellinus_igniarus                   tggtaaagcgaatgattagaggccttggggttgaaacaaccttaacctattctcaaactttaaatatgta
Myxarium_grilletii                   tggtaaagcgaatgattagaggccttggggttgaaacagccttaacctattctcaaactttaaatatgta
Trametes_gibbosa                     tggtaaagcgaatgattagaggccttggggttgaaacaaccttaacctattctcaaactttaaatatgta
Hymenochaete_rubiginosa              tggtaaagcgaatgattagaggccttggggttgaaacaaccttaacctattctcaaactttaaatatgta
Sarcodon_imbricatus                  tggtaaagcgaatgattagaggccttggggttgaaacaaccttaacctattctcaaactttaaatatgta
Hygrocybe_conica                     tggtaaagcgaatgattagaggcattggggttgaaacaacctcgacctattctcaaactttaaatatgta
Hydnellum_peckii                     tggtaaagcgaatgattagaggccttggggttgaaacaaccttaacctattctcaaactttaaatatgta
Sebacina_incrustans                  cggtaaagcgaatgattagaggccttggggttgaaacaaccttaacctattctcaaactataaatgtgca
Basidiodendron_grandinioides         tggtaaagcgaatgattagaggccttggggttgaaacaaccttaacctattctcaaactttaaatatgta
Sparassis_crispa                     tggtaaagcgaatgattagaggccttggggtcgcaatgaccttaacctattctcaaactttaaatatgta
Albatrellus_ovinus                   tggtaaagcgaatgattagaggccttggggtcgaaacgaccttaacctattctcaaactttaaatatgta
Boletus_edulis                       tggtaaagcgaatgattagaggccttggggtcaaatcgaccttaacctattctcaaactttaaatatgta
Auricularia_auriculajudae            tggtaaagcgaatgattagaggccttggggttgaaacaaccttaacctattctcaaactttaaatatgta
Craterocolla_cerasi                  cggtaaagcgaatgattagaggccttggggttgaaacaaccttaacctattctcaaactataaatgtgca
Phallus_impudicus                   tggtaaagcgaatgattaggggccttggggtcgaaacgaccttaacccattctcaaactttaaatatgta
Clavariadelphus_ligula              tggtaaagcgaatgattaggggccttggggttgaaacaaccttaacccattctcaaactttaaatatgta
Gloeophyllum_sepiarium              tggtaaagcgaatgattagaggccttggggttgaaacaaccttaacctattctcaaactttaaatatgta
Sebacina_vermifera                  cggtaaagcgaatgattagaggccttggggttgaaacaaccttaacctattctcaaactctaaatgtgca
Pleurocybella_porrigens             tggtaaagcgaatgattagaggccttggggttgaaacaaccttaacctattctcaaactttaaatatgta
Rickenella_fibula                   tggtaaagcgaatgattagaggccttggggttgaaacaaccttaacctattctcaaactttaaatatgta
Hygrophoropsis_aurantiaca           tggtaaagcgaatgattagaggccttggggttgaaacaaccttaacctattctcaaactttaaatatgta
Bondarzewia_guaitecasensis          tggtaaagcgaatgattagaggccttggggttgaaacaaccttaacctattctcaaactttaaatatgta
Hygrophorus_chrysodon               tggtaaagcgaatgattagaggccttggggttgaaacaaccttaacctattctcaaactttaaatatgta
Calocera_viscosa                    aggtaaagcgaatgattagaggacttggggttgaaacaaccttaacctattctcaaactttaaatatgta
Dacryopinax_cf          aggtaaagcgaatgattagaggccttggggttgaaacaaccttaacctattctcaaactttaaatatgta
Ceratobasidium_cornigerum           tggtaaagctaatgattagaagccttggggttgaaacaaccttaacttattctcaaactttaaatatgta
Piriformospora_indica               cggtaaagcgaatgattagaggccttggggttgaaacaaccttaacctattctcaaactctaaatgtgca
Arrhenia_auriscalpium               tggtaaagcgaatgattagaggccttggggttgaaacaaccttaacctattctcaaactttaaatatgta
Gloeocantharellus_purpurascens      tggtaaagcgaatgattaggggccttggggtcgaaacgaccttaacccattctcaaactttaaatatgta
Athelia_epiphylla                   tggtaaagcgaatgattagaggccttggggttgaaacaaccttaacctattctcaaactttaaatatgta
Agaricus_bisporus                   tggtaaagcgaatgattagaggccttggggttgaaacaaccttaacctattctcaaactttaaatatgta
Tremella_mesenterica                aggtaaagcgaatgattagaggccttggggatgaaacatccttaacctattctcaaactttaaatatgta
Pleurotopsis_longinqua              tggtaaagcgaatgattagaggccttggggttgtaacaaccttaacctattctcaaactttaaatatgta
Chroogomphus_rutilans               tggtaaagcgaatgattagaggccttggggtcgaaacgaccttaacctattctcaaactttaaatatgta
Clavulina_cristata                  tggtaaagcgaatgattagagaccttggggatgaaacatccttaatctattctcaaactttaaatatgta
Trichaptum_abietinum                tggtaaagcgaatgattagaggccttggggttgaaacaaccttaacctattctcaaactttaaatatgta
Gomphidius_roseus                   tggtaaagcgaatgattagaggactcggggtcgaaacgatcttgacctattctcaaactttaaatatgta
Russula_ochroleuca                  tggtaaagcgaatgattagaggccttggggatgaaacatccttaacctattctcaaactttaaatatgta
Lactarius_glyciosmus                tggtaaagcgaatgattagaggccttggggatgaaacatccttaacctattctcaaactttaaatatgta
Gomphus_clavatus                    tggtaaagcgaatgattaggggccttggggttgaaacaaccttaacccattctcaaactttaaatatgta
Clathrus_archeri                    tggtaaagcgaatgattaggggccttggggtcgaaacgaccttaacccattctcaaactttaaatatgta
Tylospora_fibrillosa                tggtaaagcgaatgattagaggccttggggttgaaacaaccttaacctattctcaaactttaaatatgta
Phlebiella_vaga                     tggtaaagcgaatgattagaggccttggggttgaaacaaccttaacctattctcaaactttaaatatgta
Corticium_roseum                    tggtaaagcgaatgattagaggccttggggatgaaacatccttaacctattctcaaactttaaatatgta
Hyphoderma_praetermissum            tggtaaagcgaatgattagaggccttggggttgaaacaaccttaacctattctcaaactttaaatatgta
Neolentinus_lepideus                tggtaaagcgaatgattagaggccttggggttgaaacaaccttaacctattctcaaactttaaatatgta
Amylostereum_chailletii             tggtaaagcgaatgattagaggccttggggttgaaacaaccttaacctattctcaaactttaaatatgta
Cytidia_salicina                    tggtaaagcgaatgattagaggtcttggggttgaaacaaccttaacctattctcaaactttaaatatgta
Multiclavula_mucida                 tggtaaagcgaatgattagagaccttggggatgaaacatccttaatctattctcaaactttaaatatgta
Pseudotomentella_mucidula           tggtaaagcgaatgattagaggccttggggttgaaacaaccttaacctattctcaaactttaaatatgta
Thelephora_caryophyllea             tggtaaagcgaatgattagaggccttggggttgaaacaaccttaacctattctcaaactttaaatatgta
Pseudohydnum_gelatinosum            tggtaaagcgaatgattagaggccttggggttgaaacaaccttaacctattctcaaactttaaatatgta
Exidia_recisa                       tggtaaagcgaatgattagaggccttggggttgaaacaaccttaacctattctcaaactttaaatatgta
Hyphodontia_nespori                 tggtaaagcgaatgattagaggccttggggttgaaacaaccttaacctattctcaaactttaaatatgta
Trechispora_farinacea               tggtaaagcgaatgattagaggccttggggttgaaacaaccttaacctattctcaaactttaaatatgta
Phanerochaete_sordida               tggtaaagcgaatgattagaggccttggggttgaaacaaccttaacctattctcaaactttaaatatgta
Podoserpula_sp                      tggtaaagcgaatgattagaggccttggggttgaaacaaccttaacctattctcaaactttaaatatgta
Ramaria_stricta                     tggtaaagcgaatgattaggggccttggggttgaaacaaccttaacccattctcaaactttaaatatgta
Chrysomphalina_aurantiaca           tggtaaagcgaatgattagaggccttggggttgaaacaaccttaacctattctcaaactttaaatatgta
Ramariopsis_tenuiramosa             tggtaaagcgaatgattagaggccttggggttgcaacaaccttaacctattctcaaactttaaatatgta
Colacogloea_peniophorae             aggtaaagcgaatgattagaggccttggggttgaaacaaccttaacctattctcaaactttaaatatgta
Agaricostilbum_pulcherrinum         aggtagagcgaatgattagaggtcttggggatgtaacatccttaacctattctcaaacttccaatatgtc
Cystofilobasidium_capitatum         aggtaaagcgaatgattagaggccttggggatgtaacatccttaacctattctcaaactttaaatatgta
Bartheletia_paradoxa                aggtaaagcgaatgattagaggccttggggatgaaacatccttaacctattctcaaactttaaatatgta
Tilletia_olida                      aggtaaagcgaatgattagaggccttggggatgtaacatccttaacctattctcaaactttaaatatgta
Exobasidium_vaccinii                aggtaaagcgaatgattagaggccttggggatgaaacatccttaacctattctcaaactttaaatatgta
Wallemia_sebi                       tggtaaagcgaatgattagaggcctaggggatgaaacatcctttacctattctcaaactttaaatatgta
Infundibura_adhaerens              aggtaaagcgaatgattagaggccttggggatgaaacatccttaacctattctcaaactttaaatatgta
Helicogloea_sp                     aggtaaagcgaatgattagaggacttggggttgaaacaaccttaacctattctcaaactttaaatatgta
Uleiella_chilensis                 aggtaaagcgaatgattagaggatttggggatgtaacatcctcaacctattctcaaactttaaatatgta
Saccharomyces_cerevisae             aggtaaagcgaatgattagacgtctcggggtcgaaatgaccttagcgtattctcaaactttaaatatgta
Candida_sake                        aggtaaagcgaatgattagaggtattggggttgaaatgaccttaacctattctcaaactttaaatatgta
Taphrina_populina                   aggtaaagcgaatgattagaggtctcggggcggaaatagccttagcctattctcaaactttaaatatgta
Suillus_pictus tggtaaagcgaatgattagaggccttggggtcgaaacgaccttaacctattctcaaactttaaatatgta
Panellus_stipticus          tggtaaagcgaatgattagaggccttggggttgaaacaaccttaacctattctcaaactttaaatatgta
Microstroma_juglandis       aggtaaagcgaatgattagaggccttggggatgcaacatccttaacctattctcaaactttaaatatgta
Malassezia_furfur               aggtaaagcgaatgattagaggccttggggatgtaacatccttaacctattctcaaactttaaatgtgta
Ustanciosporium_standleyanum              aggtaaagcgaatgattagaggccttggggaagtaacttccttaacctattctcaaactttaaatgtgta
Moesziomyces_bullatus              aggtaaagcgaatgattagaggccttggggaagtaacttccttaacctattctcaaactttaaatgtgta
Pseudozyma_flocculosa               aggtaaagcgaatgattagaggacttggggaagtaacttccttaacctattctcaaactttaaatgtgta
Schizonella_melanogramma              aggtaaagcgaatgattagaggccttggggaagtaacttccttaacctattctcaaactttaaatgtgta
Sporisorium_reilianum              aggtaaagcgaatgattagaggccttggggaagtaacttccttaacctattctcaaactttaaatgtgta

Ustilago_maydis                      agaagcccttgttacttaagtgaacgggcatgcgaatgagagtttctagtgggccatttttggtaagcag
Geastrum_sessile                     agaacgacgcgtcacttgattggacccgtcggcgattgagagtctctagtgggccatttttggtaagcag
Plicaturopsis_crispa                 agaacgagccgtctcttagttggaccgctcggtgattgagagtttctagtgggccatttttggtaagcag
Amphinema_byssoides                  agaacgagccgtctctttgttggaccgctcggcgattgagagtttctagtgggccatttttggtaagcag
Phellinus_igniarus                   agaacgggccgtctcttgactggaccgctcgacgattgagagcttctagtgggccatttttggtaagcag
Myxarium_grilletii                   agatcgggtcgtcactttgttggaccgcccggcgaatgagcgtttctagtgggccatttttggtaagcag
Trametes_gibbosa                     agaacgagccgtcgcttgattggaccgctcggtgattgagagtttctagtgggccatttttggtaagcag
Hymenochaete_rubiginosa              agaacgagccgtctctttgttggaccgctcgacgattgagagtttctagtgggccatttttggtaagcag
Sarcodon_imbricatus                  agaacgggccgtcacttgattggaccgctcggcgattgagagtttctagtgggccatttttggtaagcag
Hygrocybe_conica                     agatcgagctgtctcttagctggacagctcggcgattgcgagtttctagtgggccatttttggtaagcag
Hydnellum_peckii                     agaacgagccgtcacttgattggaccgctcggcgattgagagtttctagtgggccatttttggtaagcag
Sebacina_incrustans                  agaaagcgttgtcacttgattggacttcgctctgggtgagagtttctagtgggccatttttggtaagcag
Basidiodendron_grandinioides         agatcggaccgtcgctcgactggaccgcccggcgaatgagagtgtctagtgggccatttttggtaagcag
Sparassis_crispa                     agaacgagccgtcccttggttggaccgctcggcgattgagagtttctagtgggccatttttggtaagcag
Albatrellus_ovinus                   agaccaagccgtcgctcgatcggaccgcttgctgattgagagcttctagtgggccatttttggtaagcag
Boletus_edulis                       agaacgagccgtctcttaactggaccgctcggcgattgagagtttctagtgggccatttttggtaagcag
Auricularia_auriculajudae            agatcggaccgtcacttgattggaccgtctggcgaatgagagtttctagtgggccatttttggtaagcag
Craterocolla_cerasi                  agaaagagtcgtcgcttatttggacttctctgtgggtgagagtttctagtgggccatttttggtaagcag
Phallus_impudicus                   agaacgggccgtcgctcgactggaccgcccggcgaatgagagtctctagtgggccatttttggtaagcag
Clavariadelphus_ligula              agaacaagccgtcgcttgattggaccgcttggtgaatgagagtctctagtgggccatttttggtaagcag
Gloeophyllum_sepiarium              agaacgagccgtcacttgattggaccgctcggcgattgagagtttctagtgggccatttttggtaagcag
Sebacina_vermifera                  agaaagagttgtcacttgattggacttctctacgggtgagagtttctagtgggccatttttggtaagcag
Pleurocybella_porrigens             agaacgagccgtctcttgattggaccgctcggcgattgagagtttctagtgggccatttttggtaagcag
Rickenella_fibula                   agaacaagccgtctcttagttggaccgcttggcgattgagagtttctagtgggccatttttggtaagcag
Hygrophoropsis_aurantiaca           agaacaagccgtctcttagttggaccgcttggcgattgagagtttctagtgggccatttttggtaagcag
Bondarzewia_guaitecasensis          agaacaagccgtcgcttgattggaccgcttggcgattgagagtttctagtgggccatttttggtaagcag
Hygrophorus_chrysodon               agaacgagccgtctcttgattggaccgctcggtgattgagagtttctagtgggccatttttggtaagcag
Calocera_viscosa                    agaagtccctgtcacttgattggacggacgtgcgaatgagagcttctagtgggccatttttggtaagcag
Dacryopinax_cf          agaagtccctgttacttarttgaacggacktgcgaatgagagcttctagtgggccatttttggtaagcag
Ceratobasidium_cornigerum           agctcagcgcgctttcttagttgaagccgctgtaaatgagagtctctagtgggccatttttggtaagcag
Piriformospora_indica               agaaagagtcgtcacttgattggacttctctgtgggtgagagtttctagtgggccatttttggtaagcag
Arrhenia_auriscalpium               agaacggggggtctcttgattggaccttccggcgattgagagtttctagtgggccatttttggtaagcag
Gloeocantharellus_purpurascens      agaccggggcgtcgcttgattaaaccggccgacgattgatagtctctagtgggccatttttggtaagcag
Athelia_epiphylla                   agaacgagccgtctcttagttggaccgctcggcgattgagagtttctagtgggccatttttggtaagcag
Agaricus_bisporus                   agaacgagccgtttcttgattgaaccgctcggcgattgagagtttctagtgggccatttttggtaagcag
Tremella_mesenterica                agaagcccttgtcactttattggacgggcatgcgaatgagagtttctagtgggccatttttggtaagcag
Pleurotopsis_longinqua              agaacaagtcgtctcttgactggaccgcttggcgattgagagtttctagtgggccatttttggtaagcag
Chroogomphus_rutilans               agaacgagccgtctctttgttggaccgctcggcgattgagagtttctagtgggccatttttggtaagcag
Clavulina_cristata                  agctcaggatgcttgcttaattgaagcacctgcaaatgagagtttctagtgggccatttttggtaagcag
Trichaptum_abietinum                agaacgggccgtctcttaattggaccgctcgacgattgagagtttctagtgggccatttttggtaagcag
Gomphidius_roseus                   agaacaagctgtctctttgttggactgcttggcgattgagagtttctagtgggccatttttggtaagcag
Russula_ochroleuca                  agaacgagccgtcgcttgattggaccgctcggcgattgagagtttctagtgggccatttttggtaagcag
Lactarius_glyciosmus                agaacgagccgtcgcttgattggaccgctcggcgattgagagtttctagtgggccatttttggtaagcag
Gomphus_clavatus                    agagcgagcggtcgcttggctggaccgctcggcgaatgagagtctctagtgggccatttttggtaagcag
Clathrus_archeri                    agaacgggcggtcgcttgactggaccgcccggcgaatgagagtctttagtgggccatttttggtaagcag
Tylospora_fibrillosa                agaacgagccgtctctttgttggaccgctcggcgattgagagtttctagtgggccatttttggtaagcag
Phlebiella_vaga                     agaacagaccgtcacttaattggaccgtctggcgattgagagtttctagtgggccatttttggtaagcag
Corticium_roseum                    agaacgagccgtcacttgattggaccgctcggcgattgagagtttctagtgggccatttttggtaagcag
Hyphoderma_praetermissum            agaacaagccgtctcttagttggaccgtttgtcgattgagagtttctagtgggccatttttggtaagcag
Neolentinus_lepideus                agaacgagccgtcacttgattggaccgctcggcgattgagagtttctagtgggccatttttggtaagcag
Amylostereum_chailletii             agatcgagccgtctcttgattggaccgctcggcgattgagagtttctagtgggccatttttggtaagcag
Cytidia_salicina                    agaacgagccgtctcttagttggaccgctcggcgattgagagtttctagtgggccatttttggtaagcag
Multiclavula_mucida                 agctcaggatgcttgcttaattgaagcacctgtaaatgagagtttctagtgggccatttttggtaagcag
Pseudotomentella_mucidula           agaacaagccgtcacttgattggaccgcttggcgattgagagtttctagtgggccatttttggtaagcag
Thelephora_caryophyllea             agaacaagccgtcactttgttggaccgcttggcgatygagagtttctagtgggccatttttggtaagcag
Pseudohydnum_gelatinosum            agatcgggccgtctcttgattggaccgcctggcgaatgagagtttctagtgggccatttttggtaagcag
Exidia_recisa                       agatcgggccgtcacttaattggaccgtctggcgaatgagagtttctagtgggccatttttggtaagcag
Hyphodontia_nespori                 agaacaagccgtctcttagttggaccgtttgtcgattgagagtttctagtgggccatttttggtaagcag
Trechispora_farinacea               aggacgagccgtctcttgattggaccgctcgacgattgagagcttctagtgggccatttttggtaagcag
Phanerochaete_sordida               agaacaacccgtcacttgattggaccggttggcgattgagagtttctagtgggccatttttggtaagcag
Podoserpula_sp                      agaacgagccgtctcttgactggaccgctcggtgattgagagtttctagtgggccatttttggtaagcag
Ramaria_stricta                     agaacaagccgtcgcttgattggaccgcttggtgaatgagagtctctagtgggccatttttggtaagcag
Chrysomphalina_aurantiaca           agaacgagccgtctcttgactggaccgctcggtgattgagagtttctagtgggccatttttggtaagcag
Ramariopsis_tenuiramosa             agaacaagctgtttcttgattgaaccgcttggcgattgagagtttctagtgggccatttttggtaagcag
Colacogloea_peniophorae             ggaagtccttgctacttaattgagcggacatgcgaatgagagtttctagtgggccatttttggtaagcag
Agaricostilbum_pulcherrinum         ggatgccgttgtcgcttaattggaccggcttttgaataagagtttctagtgggccatttttggtaagcag
Cystofilobasidium_capitatum         agaagccctcttcacttaattggaagggcatgcgaatgagagtttctagtgggccatttttggtaagcag
Bartheletia_paradoxa                agaagcgcttctcacttaattggaggtgcatgcgaatgagagtttctagtgggccatttttggtaagcag
Tilletia_olida                      agaagtccttgttacttagttgaacggacatgcgaatgagagtttctagtgggccatttttggtaagcag
Exobasidium_vaccinii                agaagtccttgttacttaagtgaacggacatgcgaatgagagtttctagtgggccatttttggtaagcag
Wallemia_sebi                       agaggctcttgttactttattgaactgagcaacgaatgaaagtgtctagtgggccatttttggtaagcag
Infundibura_adhaerens              agaagcccttgtcacttaattggacgggcatgcgaatgagagtctctagtgggccatttttggtaagcag
Helicogloea_sp                     agaagcccttgtcacttaattggacgggcatgcgaatgagagtctctagtgggccatttttggtaagcag
Uleiella_chilensis                 agaagcccttgttactttagtgaacgggcatgcgaatgagagtttctagtgggccatttttggtaagcag
Saccharomyces_cerevisae             agaagtccctgttgctttattgaacggacgtttgaatgagagcttttagtgggccatttttggtaagcag
Candida_sake                        agaagtccttgttgcttaattgaacggacatatgaatgagagcttttagtgggccatttttggtaagcag
Taphrina_populina                   agaagtccttgttgcttaattgaacggacatacgaatgagagcttttagtgggccatttttggtaagcag
Suillus_pictus agaacgagccgtctcttgattggaccgctcggcgattgagagtttctagtgggccatttttggtaagcag
Panellus_stipticus          agaacgagccgtctcttgattggaccgctcggcgattgagagtttctagtgggccatttttggtaagcag
Microstroma_juglandis       agaagcccttgttacttaagtgaacgggcatgcgaatgagagtttctagtgggccatttttggtaagcag
Malassezia_furfur               agaagtccttgttacttaagtgaacggacatgcgaatgagagtttctagtgggccatttttggtaagcag
Ustanciosporium_standleyanum              agaagcccttgttactttagtgaacgggcatgcgaatgagagtttctagtgggccatttttggtaagcag
Moesziomyces_bullatus              agaagcccttgttacttaagtgaacgggcatgcgaatgagagtttctagtgggccatttttggtaagcag
Pseudozyma_flocculosa               agaagcccttgttactttagtgaacgggcatgcgaatgagagtttctagtgggccatttttggtaagcag
Schizonella_melanogramma              agaagcccttgttacttatgtgaacgggcatgcgaatgagagtttctagtgggccatttttggtaagcag
Sporisorium_reilianum              agaagcccttgttactttagtgaacgggcatgcgaatgagagtttctagtgggccatttttggtaagcag

Ustilago_maydis                      aactggcgatgcgggatgaaccgaacgttgggttaaggtgccaaagtatacgctcatcagataccagaaa
Geastrum_sessile                     aactggcgatgcgggatgaaccgatcgtgaggttaaggtgccggaatacacgctcatcagacaccacaaa
Plicaturopsis_crispa                 aactggcgatgcgggatgaaccgaacgcgaggttaaggtgccggaatacatgctcatcagacaccacaaa
Amphinema_byssoides                  aactggcgatgcgggatgaaccgaacgcgaggttaaggtgccggaatctacgctcatcagacaccaaaaa
Phellinus_igniarus                   aactggcgatgcgggatgaaccgaacgcgaggttaaggtgccggaatgcacgctcatcagacaccacaaa
Myxarium_grilletii                   aactggcgatgcgggatgaaccgatcgcggggttaaggtgccggaattcacgctcatcagacaccacaaa
Trametes_gibbosa                     aactggcgatgcgggatgaaccgaacgcgaggttaaggtgccggaatacacgctcatcagacaccacaaa
Hymenochaete_rubiginosa              aactggcgatgcgggatgaaccgaacgcgaggttaaggtgccggaatgtacgctcatcagacaccacaaa
Sarcodon_imbricatus                  aactggcgatgcgggatgaaccgaacgcgaggttaaggtgccggaatgcacgctcatcagacaccacaaa
Hygrocybe_conica                     aactggcgatgcgggatgaaccgaacgcgaggttaaggtgccagagtttacgctcatcagacaccacaaa
Hydnellum_peckii                     aactggcgatgcgggatgaaccgaacgcgaggttaaggtgccggaatacacgctcatcagacaccacaaa
Sebacina_incrustans                  aactggcgatgcgggatgaaccgaacgttgggttaaggtgccggaatacacgctcatcagacaccacaaa
Basidiodendron_grandinioides         aactggcgatgcgggatgaaccgaacgcggggttaaggtgccggaatacacgctcatcagacaccacaaa
Sparassis_crispa                     aactggcgatgcgggatgaaccgaacgtgaggttaaggtgccggaatacatgctcataagatatcacaaa
Albatrellus_ovinus                   aactggcgatgcgggatgaaccgaacgcgaggttaaggtgccggaatacacgctcatcagacaccacaaa
Boletus_edulis                       aactggcgatgcgggatgaaccgaacgggaggttaaggtgccggaatgcacgctcatcagacaccacaaa
Auricularia_auriculajudae            aactggcgatgcgggatgaaccgatcgcggggttaaggtgccggaatacacgctcatcagacaccacaaa
Craterocolla_cerasi                  aactggcgatgcgggatgaaccgatcgtggggttaaggtgccggaatacacgctcatcagacaccacaaa
Phallus_impudicus                   aactggcgatgcgggatgaaccgatcgcgaggttaaggtgccggaatgcacgctcatcagacaccacaaa
Clavariadelphus_ligula              aactggcgatgcgggatgaaccgatcgcgaggttaaggtgccggaatacacgctcatcagacaccacaaa
Gloeophyllum_sepiarium              aactggcgatgcgggatgaaccgaacgcgaggttaaggtgccggaatgcacgctcatcagacaccacaaa
Sebacina_vermifera                  aactggcgatgcgggatgaaccgaacgtggggttaaggtgccggaatacacgctcatcagacaccacaaa
Pleurocybella_porrigens             aactggcgatgcgggatgaaccgaacgtgaggttaaggtgccggaatttacactcatcagacaccacaaa
Rickenella_fibula                   aactggcgatgcgggatgaaccgaacgcgaggttaaggtgccggaatacacgctcatcagacaccacaaa
Hygrophoropsis_aurantiaca           aactggcgatgcgggatgaaccgaacgggaggttaaggtgccggaatacacgctcatcagacaccacaaa
Bondarzewia_guaitecasensis          aactggcgatgcgggatgaaccgaacgcgaggttaaggtgccggaatacacgctcatcagacaccacaaa
Hygrophorus_chrysodon               aactggcgatgcgggatgaaccgaacgcgaggttaaggtgccggaattcacgctcatcagacaccacaaa
Calocera_viscosa                    aactggcgatgcgggatgaaccgatcgcgaggttaaggtgccggaatacacgctcatcagacaccacaaa
Dacryopinax_cf          aactggcgatgcgggatgaaccgatcgcgaggttaaggtgccggaatacacgctcatcagacaccacaaa
Ceratobasidium_cornigerum           aactggcgatgcgggatgaaccgaacgcgaggttaaggtgccggaatacacgctcatcagacaccacaaa
Piriformospora_indica               aactggcgatgcgggatgaaccgatcgcgaggttaaggtgccggaatacacgctcatcagacaccacaaa
Arrhenia_auriscalpium               aactggcgatgcgggatgaaccgaacgcgaggttaaggtgccggaattcacgctcatcagacaccacaaa
Gloeocantharellus_purpurascens      aactggcgatgcgggatgaaccgaacgtggggttaaggtgccggaatgcacgctcatcagataccacgaa
Athelia_epiphylla                   aactggcgatgcgggatgaaccgaacgtgaggttaaggtgccggaatttacgctcatcagacaccacaaa
Agaricus_bisporus                   aactggcgatgcgggatgaaccgaacgcgaggttaaggtgccggaattcacgctcatcagacaccacaaa
Tremella_mesenterica                aactggcgatgcgggatgaaccgatcgcgaggttaaggtgccggaatacacgctcatcagacaccacaaa
Pleurotopsis_longinqua              aactggcgatgcgggatgaaccgaacgcgaggttaaggtgccggaatttacactcatcagacaccacaaa
Chroogomphus_rutilans               aactggcgatgcgggatgaaccgaacgggaggttaaggtgccggaatgcacgctcatcagacaccacaaa
Clavulina_cristata                  aactggcgatgcgggatgaaccgaacgcgaggttaaggtgccggaatacacgctcatcagacaccacaaa
Trichaptum_abietinum                aactggcgatgcgggatgaaccgaacgcgaggttaaggtgccggaatgcacgctcatcagacaccacaaa
Gomphidius_roseus                   aactggcgatgcgggatgaaccgaacgggaggttaaggtgccggaatacacgctcatcagacaccacaaa
Russula_ochroleuca                  aactggcgatgcgggatgaaccgaacgcgaggttaaggtgccggaatgcacgctcatcagacaccacaaa
Lactarius_glyciosmus                aactggcgatgcgggatgaaccgaacgcgaggttaaggtgccggaatgcacgctcatcagacaccacaaa
Gomphus_clavatus                    aactggcgatgcgggatgaaccgatcgcgaggttaaggtgccggaatacacgctcatcagacaccacaaa
Clathrus_archeri                    aactggcgatgcgggatgaaccgatcgcgaggttaaggtgccggaatgcacgctcatcagacaccacaaa
Tylospora_fibrillosa                aactggcgatgcgggatgaaccgaacgtgaggttaaggtgccggaattcacgctcatcagacaccaaaaa
Phlebiella_vaga                     aactggcgatgcgggatgaaccgatcgtgaggttaaggtgccggaatacacgctcatcagacaccacaaa
Corticium_roseum                    aactggcgatgcgggatgaaccgatcgcggggttaaggtgccggaattcacgctcatcagacaccacaaa
Hyphoderma_praetermissum            aactggcgatgcgggatgaaccgaacgtgaggttaaggtgccggaatacacgctcatcagacaccacaaa
Neolentinus_lepideus                aactggcgatgcgggatgaaccgaacgcgaggttaaggtgccggaatgcacgctcatcagacaccacaaa
Amylostereum_chailletii             aactggcgatgcgggatgaaccgaacgcgaggttaaggtgccggaattcacgctcatcagacaccacaaa
Cytidia_salicina                    aactggcgatgcgggatgaaccgatcgcggagttaaggtgccggaatgcacgctcatcagacaccacaaa
Multiclavula_mucida                 aactggcgatgcgggatgaaccgaacgcgaggttaaggtgccggaatacacgctcatcagacaccacaaa
Pseudotomentella_mucidula           aactggcgatgcgggatgaaccgaacgtgaggttaaggtgccggaatacacgctcatcagacaccacaaa
Thelephora_caryophyllea             aactggcgatgcgggatgaaccgaacgtgaggttaaggtgccggaatgcacgctcatcagacaccacaaa
Pseudohydnum_gelatinosum            aactggcgatgcgggatgaaccgatcgcgaggttaaggtgccggaatgcacgctcatcagacaccacaaa
Exidia_recisa                       aactggcgatgcgggatgaaccgatcgcgrggttaaggtgccggaatacacgctcatcagacaccacaaa
Hyphodontia_nespori                 aactggcgatgcgggatgaaccgaacgtgaggttaaggtgccggaatgcacgctcatcagacaccacaaa
Trechispora_farinacea               aactggcgatgcgggatgaaccgatcgcgaggttaaggtgccggaatgcacgctcatcagacaccacaaa
Phanerochaete_sordida               aactggcgatgcgggatgaaccgaacgcgaggttaaggtgccggaatacacgctcatcagacaccacaaa
Podoserpula_sp                      aactggcgatgcgggatgaaccgaacgcgaggttaaggtgccggaatgcacactcatcagataccacaaa
Ramaria_stricta                     aactggcgatgcgggatgaaccgatcgcgaggttaaggtgccggaatacacgctcatcagacaccacaaa
Chrysomphalina_aurantiaca           aactggcgatgcgggatgaaccgaacgcgaggttaaggtgccggaatttacactcatcagacaccacaaa
Ramariopsis_tenuiramosa             aactggcgatgcgggatgaaccgaacgtgaagttaaggtgccggaatcracactcatcagacaccacaaa
Colacogloea_peniophorae             aactggcgatgcgggatgaaccgaacgcgaggttaaggtgccggaatttacgctcatcagacaccacaaa
Agaricostilbum_pulcherrinum         aactggcgatgcgggatgaaccgaacgtggagttaaggtgccggagtggacgctcatcagacaccacaaa
Cystofilobasidium_capitatum         aactggcgatgcgggatgaaccgatcgcgaggttaaggtgccggaatacacgctcatcagacaccacaaa
Bartheletia_paradoxa                aactggcgatgcgggatgaaccgatcgcgaggttaaggtgccggaatacacgctcatcagacaccacaaa
Tilletia_olida                      aactggcgatgcgggatgaaccgatcgtgaggttaaggtgccggaatacacgctcatcagacaccacaaa
Exobasidium_vaccinii                aactggcgatgcgggatgaaccgatcgtggggttaaggtgccggaatacacgctcatcagacaccacaaa
Wallemia_sebi                       aactggcgatgcgggatgaaccgatcgtggggttaaggtgccggaatatacgctcatcagacaccacaaa
Infundibura_adhaerens              aactggcgatgcgggatgaaccgaacgtggagttaaggtgccggaatatacgctcatcagacaccacaaa
Helicogloea_sp                     aactggcgatgcgggatgaaccgaacgtggagttaaggtgccggaatgtacgctcatcagacaccacaaa
Uleiella_chilensis                 aactggcgatgcgggatgaaccgatcgtgaggttaaggtgccggaatacacgctcatcagataccacaaa
Saccharomyces_cerevisae             aactggcgatgcgggatgaaccgaacgcgaagttaaggtgccggaatgcacgctcatcagacaccacaaa
Candida_sake                        aactggcgatgcgggatgaaccgaacgcgaagttaaagtgccggaatacacgctcatcagacaccacaaa
Taphrina_populina                   aactggcgatgcgggatgaaccgaacgcgaagttaaagtgccggaatgcacgctcatcagacaccacaaa
Suillus_pictus aactggcgatgcgggatgaaccgaacgggaggttaaggtgccggaatacacgctcatcagacaccacaaa
Panellus_stipticus          aactggcgatgcgggatgaaccgaacgcgaggttaaggtgccggaattcacgctcatcagacaccacaaa
Microstroma_juglandis       aactggcgatgcgggatgaaccgaaagtggggttaaggtgccggaatatacgctcatcagacaccacaaa
Malassezia_furfur               aactggcgatgcgggatgaaccgatcgtgaggttaaggtgccggaatacacgctcatcagacaccacaaa
Ustanciosporium_standleyanum              aactggcgatgcgggatgaaccgaacgttgggttaaggtgccaaagtgtacgctcatcagataccaaaaa
Moesziomyces_bullatus              aactggcgatgcgggatgaaccgaacgttgggttaaggtgccaaagtatacgctcatcagataccagaaa
Pseudozyma_flocculosa               aactggcgatgcgggatgaaccgaacgttgggttaaggtgccaaagtatacgctcatcagataccagaaa
Schizonella_melanogramma              aactggcgatgcgggatgaaccgaacgttgggttaaggtgccaaagtatacgctcatcagataccagaaa
Sporisorium_reilianum              aactggcgatgcgggatgaaccgaacgttgggttaaggtgccaaagtatacgctcatcagataccagaaa

Ustilago_maydis                      aggtgttatttagtctagacagtgggacggtggccatggaagtcggaaaccgctaaggagtgtgtaacaa
Geastrum_sessile                     atgtgtgagttcatctagacagcaggacggtggccatggaagtcggaacccgctaaggagtgtgtaacaa
Plicaturopsis_crispa                 aggtgtcagttcatctagacagcaggacggtggccatggaagtcggaatccgctaaggagtgtgtaacaa
Amphinema_byssoides                  aggtgttgattcatctagacagcaggacggtggccatggaagtcggaatccgctaaggagtgtgtaacaa
Phellinus_igniarus                   aggtgttagttcatctagacagcaggacggtggccatggaagtcggaatccgctaaggagtgtgtaacaa
Myxarium_grilletii                   aggtgttagttcatctagacagcaggacggtggccatggaagtcggaatccgctaaggagtgtgtaacaa
Trametes_gibbosa                     aggtgttagttcatctagacagcaggacggtggccatggaagtcggaatccgctaaggagtgtgtaacaa
Hymenochaete_rubiginosa              aggtgttagttcatctagacagcaggacggtggccatggaagtcggaatccgctaaggagtgtgtaacaa
Sarcodon_imbricatus                  aggtgttagttcatctagacagcaggacggtggccatggaagtcggaatccgctaaggagtgtgtaacaa
Hygrocybe_conica                     aggtgttagttcatctagacagcaggacggtggccatggaagtcggaatccgctaaggagtgtgtaacaa
Hydnellum_peckii                     aggtgttagttcatctagacagcaggacggtggccatggaagtcggaacccgctaaggagtgttcacaaa
Sebacina_incrustans                  aggtgttagttcatctagacagcaggacggtggccatggaagtcggaacccgctaaggagtgtgtaacaa
Basidiodendron_grandinioides         aggtgttagttcatccagacagcaggacggtggccatggaagtcggaacccgctaaggagtgtgtaacaa
Sparassis_crispa                     aggtgttagttcatctagacagcaggacggtggccatggaagtcggaatccgctaaggagtgtgtaacaa
Albatrellus_ovinus                   aggtgttagttcatccagacagcaggacggtggccatggaagtcggaacccgctaaggagtgtgtaacaa
Boletus_edulis                       aggcgttagttcatccagacagcaggacggtggccatggaagtcggaatccgctaaggagtgtgtaacaa
Auricularia_auriculajudae            aggtgttagttcatctagacagcaggacggtggccatggaagtcggaatccgctaaggagtgtgtaacaa
Craterocolla_cerasi                  aggtgttagttcatctagacagcaggacggtggccatggaagtcggaatccgctaaggagtgtgtaacaa
Phallus_impudicus                   atgtgtgagttcatctagacagcaggacggtggccatggaagtcggaatccgctaaggagtgtgtaacaa
Clavariadelphus_ligula              atgtgtgagttcatctagacagcaggacggtggccatggaagtcggaatccgctaaggagtgtgtaacaa
Gloeophyllum_sepiarium              aggtgttagttcatctagacagcaggacggtggccatggaagtcggaatccgctaaggagtgtgtaacaa
Sebacina_vermifera                  aggtgttagttcatctagacagcaggacggtggccatggaagtcggaacccgctaaggagtgtgtaacaa
Pleurocybella_porrigens             aggtgttagttcatctagacagcaggacggtggccatggaagtcggaatccgctaaggagtgtgtaacaa
Rickenella_fibula                   aggtgttagttcatctagacagcaggacggtggccatggaagtcggaatccgctaaggagtgtgtaacaa
Hygrophoropsis_aurantiaca           aggtgttagttcatctagacagcaggacggtggccatggaagtcggaatccgctaaggagtgtgtaacaa
Bondarzewia_guaitecasensis          aggtgttagttcatctagacagcaggacggtggccatggaagtcggaacccgctaaggagtgtgtaacaa
Hygrophorus_chrysodon               aggtgttagttcatctagacagcaggacggtggccatggaagtcggaatccgctaaggagtgtgtaacaa
Calocera_viscosa                    aggtgttagttcatctagacagcaggacggtggccatggaagtcggaacccgctaaggagtgtgtaacaa
Dacryopinax_cf          aggtgttagttcatctagacagcaggacggtggccatggaagtcggaacccgctaaggagtgtgtaacaa
Ceratobasidium_cornigerum           aggtgttagttcatatagacagcaggacggtggccatggaagtcggaatccgctaaggagtgtgtaacaa
Piriformospora_indica               aggtgttagttcatctagacagcaggacggtggccatggaagtcggaacccgctaaggagtgtgtaacaa
Arrhenia_auriscalpium               aggtgttagttcatctagacagcaggacggtggccatggaagtcggaatccgctaaggagtgtgtaacaa
Gloeocantharellus_purpurascens      atgtgtgagttcatctagacagcaggacggtggccatggaagttggaatccgctaaggagtgtgtaacaa
Athelia_epiphylla                   aggtgttagttcatctagacagcaggacggtggccatggaagtcggaacccgctaaggagtgtgtaacaa
Agaricus_bisporus                   aggtgttagttcatctagacagcaggacggtggccatggaagtcggaacccgctaaggagtgtgtaacaa
Tremella_mesenterica                aggtgttagttcatctagacagcaggacggtggccatggaagtcggaacccgctaaggagtgtgtaacaa
Pleurotopsis_longinqua              aggtgttagttcatctagacagcaggacggtggccatggaagtcggaatccgctaaggagtgtgtaacaa
Chroogomphus_rutilans               aggtgttagttcatctagacagcaggacggtggccatggaagtyggaatccgctaaggagtgtgtaacaa
Clavulina_cristata                  aggtgttagttcatccagacagcaggacggtggccatggaagtcggaatccgctaaggagtgtgtaacaa
Trichaptum_abietinum                aggtgttagttcatctagacagcaggacggtggccatggaagtcggaacccgctaaggagtgtgtaacaa
Gomphidius_roseus                   aggtgttagttcatctagacagcaggacggtggccatggaagttggaatccgctaaggagtgtgtaacaa
Russula_ochroleuca                  aggtgttagttcatctagacagcaggacggtggccatggaagtcggaatccgctaaggagtgtgtaacaa
Lactarius_glyciosmus                aggtgttagttcatctagacagcaggacggtggccatggaagtcggaatccgctaaggagtgtgtaacaa
Gomphus_clavatus                    atgtgtgagttcatctagacagcaggacggtggccatggaagtcggaatccgctaaggagtgtgtaacaa
Clathrus_archeri                    atgtgtgagttcatctagacagcaggacggtggccatggaagtcggaacccgctaaggagtgtgtaacaa
Tylospora_fibrillosa                aggtgttaattcatctagacagcaggacggtggccatggaagtcggaatccgctaaggagtgtgtaacaa
Phlebiella_vaga                     aggtgttagttcatctagacagcaggacggtggccatggaagtcggaacccgctaaggagtgtgtaacaa
Corticium_roseum                    aggtgttagttcatctagacagcaggacggtggccatggaagtcggaacccgctaaggagtgtgtaacaa
Hyphoderma_praetermissum            aggtgttagttcatctagacagcaggacggtggccatggaagtcggaacccgctaaggagtgtgtaacaa
Neolentinus_lepideus                aggtgttagttcatctagacagcaggacggtggccatggaagtcggaatccgctaaggagtgtgtaacaa
Amylostereum_chailletii             aggtgttagttcatctagacagcaggacggtggccatggaagtcggaatccgmtaaggagtgtgtaacaa
Cytidia_salicina                    aggtgttagttcatctagacagcaggacggtggccatggaagtcggaatccgctaaggagtgtgtaacaa
Multiclavula_mucida                 aggtgttagttcatctagacagcaggacggtggccatggaagtcggaatccgctaaggagtgtgtaacaa
Pseudotomentella_mucidula           aggtgttagttcatctagacagcaggacggtggccatggaagtcggaatccgctaaggagtgtgtaacaa
Thelephora_caryophyllea             aggtgttagttcatctagacagcaggacggtggccatggaagtcggaatccgctaaggagtgtgtaacaa
Pseudohydnum_gelatinosum            aggtgttagttcatctagacagcaggacggtggccatggaagtcggaacccgctaaggagtgtgtaacaa
Exidia_recisa                       aggtgttagttcatctagacagcaggacggtggccatggaagtcggaatccgctaaggagtgtgtaacaa
Hyphodontia_nespori                 aggtgttagttcatttagacagcaggacggtggccatggaagtcggaatccgctaaggagtgtgtaacaa
Trechispora_farinacea               aggtgttagttcatctagacagcaggacggtggccatggaagtcggaacccgctaaggagtgtgtaacaa
Phanerochaete_sordida               aggtgttagttcatctagacagcaggacggtggccatggaagtcggaacccgctaaggagtgtgtaacaa
Podoserpula_sp                      aggtgttagttcatctagacagcaggacggtggccatggaagtcggaatccgctaaggagtgtgtaacaa
Ramaria_stricta                     atgtgtgagttcatctagacagcaggacggtggccatggaagtcggaatccgctaaggagtgtgtaacaa
Chrysomphalina_aurantiaca           aggtgttggttcatctagacagcaggacggtggccatggaagtcggaacccgctaaggagtgtgtaacaa
Ramariopsis_tenuiramosa             aggtgttagttcatctagacagcaggacggtggccatggaagtcggaatccgctaaggagtgtgtaacaa
Colacogloea_peniophorae             aggtgttagttcatctagacagccgcacggtggccatggaagtcggaatccgctaaggagtgtgtaacaa
Agaricostilbum_pulcherrinum         aagtgttgattcatctagacagttggacggtggccatggaagtcggaacccgctaaggatcgtgtaacaa
Cystofilobasidium_capitatum         aggtgttagttcatctagacagcaggacggtggccatggaagtcggaatccgctaaggagtgtgtaacaa
Bartheletia_paradoxa                aggtgttagttcatctagacagcaggacggtggccatggaagtcggaatccgctaaggagtgtgtaacaa
Tilletia_olida                      aggtgttagcacatctagacagcaggacggtggccatggaagtcggaatccgctaaggagtgtgtaacaa
Exobasidium_vaccinii                aggtgttagttcatctagacagcaggacggtggccatggaagtcggaatccgctaaggactgtgtaacaa
Wallemia_sebi                       aggtgttagttcatctagacagcaggacggtggccatggaagtcggaatccgctaaggagtgtgtaacaa
Infundibura_adhaerens              aggtgttagttcatctagacagccgcgcggtggccatggaagtcggaatccgctaaggagtgtgtaacaa
Helicogloea_sp                     aggtgttagttcatctagacagccgcacggtggccatggaagtcggaacccgctaaggagtgtgtaacaa
Uleiella_chilensis                 aggtgttagttgatctagacagcaggacggtggccatggaagtcggaatccgctaaggagtgtgtaacaa
Saccharomyces_cerevisae             aggtgttagttcatccagacagccggacggtggccatggaagtcggaatccgctaaggagtgtgtaacaa
Candida_sake                        aggtgttagttcatctagacagccggacggtggccatggaagtcggaatccgctaaggagtgtgtaacaa
Taphrina_populina                   aggtgttagttcatctagacagccggacggtggccatggaagtcggaatccgctaaggagtgtgtaacaa
Suillus_pictus aggtgttagttcatctagacagcaggacggtggccatggaagtcggaacccgctaaggagtgtgtaacaa
Panellus_stipticus          aggtgttagttcatctagacagcaggacggtggccatggaagtcggaatccgctaaggagtgtgtaacaa
Microstroma_juglandis       aggtgttgattcatctagacagcaggacggtggccatggaagtcggaacccgctaaggagtgtgtaacaa
Malassezia_furfur               aggtgttagttcatctagacagcaggacggtggccatggaagtcggaacccgctaaggagtgtgtaacaa
Ustanciosporium_standleyanum              aggtgttatttagtctagacagtgggacggtggccatggaagtcggaaaccgctaaggagtgtgtaacaa
Moesziomyces_bullatus              aggtgttatttagtctagacagtgggacggtggccatggaagtcggaaaccgctaaggagtgtgtaacaa
Pseudozyma_flocculosa               aggtgttatttagtctagacagtgggacggtggccatggaagtcggaaaccgctaaggagtgtgtaacaa
Schizonella_melanogramma              aggtgttatttagtctagacagtgggacggtggccatggaagtcggaaaccgctaaggagtgtgtaacaa
Sporisorium_reilianum              aggtgttatttagtctagacagtgggacggtggccatggaagtcggaaaccgctaaggagtgtgtaacaa

Ustilago_maydis                      ctcacccaccgaattaagtagccctgaaaatggatggcgctcaagcgtatcaccgatacccaaccgtcag
Geastrum_sessile                     ctcacctgccgaatgaacttgccatgaaaatggatggcgctcaagcgtgttacccatacctcaccgtcag
Plicaturopsis_crispa                 ctcacctgccgaatgaactggccctgaaaatggatggcgctcaagcatgttacccatacctcgccgtcaa
Amphinema_byssoides                  ctcacctgccgaatgaatcagccctgaaaatggatggcgctcaagcgtagtacccatacctcgccgttag
Phellinus_igniarus                   ctcacctgccgaatgaactagccctgaaaatggatggcgctcaagcgtgctacccatacctcgccgtccg
Myxarium_grilletii                   ctcacctgccgaatgaactagccctgaaaatggatggcgctcaagcgtgatacccataccccgccgttcg
Trametes_gibbosa                     ctcacctgccgaatgaactagccctgaaaatggatggcgctcaagcgtgttacccatacctcgccgtcag
Hymenochaete_rubiginosa              ctcacctgccgaatgaactagccctgaaaatggatggcgctcaagcgtgctacccatacctcgccgtccg
Sarcodon_imbricatus                  ctcacctgccgaatgaactagccctgaaaatggatggcgctcaagcgtgctacccatacctcgccgtcag
Hygrocybe_conica                     ctcacctgccgaatgaactagccctgaaaatggatggcgctcaagcgtaacacccatacctcgccgtcgg
Hydnellum_peckii                     ctcacctgccgaatgaactagccctgaaaatggatggcgctcaagcgtgttacccatacctcgccgtcgg
Sebacina_incrustans                  ctcacctgccgaatgaactagccctgaaaatggatggcgctcaagcgtgttacccatacccaaccgtccg
Basidiodendron_grandinioides         ctcacctgccgaatgaactagccctgaaaatggatggcgctcaagcgtgttacccacaccccgccgtcag
Sparassis_crispa                     ctcacctgccgaatgaactagccctgaaaatggatggcgctcaagcatgttacccatacctcaccgtcag
Albatrellus_ovinus                   ctcacctgccgaatgaactagccctgaaaatggatggcgctcaagcgtgttacccatacctcgccgtcgg
Boletus_edulis                       ctcacctgccgaatgaactagccctgaaaatggatggcgctcaagcgtgctacccacacctccccgtcag
Auricularia_auriculajudae            ctcacctgccgaatgaactagccctgaaaatggatggcgctcaagcgtgttacccataccccgccgtcag
Craterocolla_cerasi                  ctcacctgccgaatgaactagccctgaaaatggatggcgctcaagcgtgttacccataccccaccgtcag
Phallus_impudicus                   ctcacctgccgaatgaacttgccatgaaaatggatggcgctcaagcgtgctacccatacctcgccgtcgg
Clavariadelphus_ligula              ctcacctgccgaatgaacttgccatgaaaatggatggcgctcaagcgtgttacccatacctcgccgtcag
Gloeophyllum_sepiarium              ctcacctgccgaatgaactagccctgaaaatggatggcgctcaagcgtgctacccatacctcgccgtcag
Sebacina_vermifera                  ctcacctgccgaatgaactagccctgaaaatggatggcgctcaagcgtgttacccataccccaccgtcgg
Pleurocybella_porrigens             ctcacctgccgaatgaactagccctgaaaatggatggcgctcaagtgtgatacccatacctcaccgtcag
Rickenella_fibula                   ctcacctgccgaatgaactagccctgaaaatggatggcgctcaagcgtgttacccatacctcgccgtcag
Hygrophoropsis_aurantiaca           ctcacctgccgaatgaactagccctgaaaatggatggcgctcaagcgtgttacccatacctccccgttgg
Bondarzewia_guaitecasensis          ctcacctgccgaatgaactagccctgaaaatggatggcgctcaagcgtgttacccatacctcgccgtcag
Hygrophorus_chrysodon               ctcacctgccgaatgaactagccctgaaaatggatggcgcttaagcgtgatacccatacctcgccgtcag
Calocera_viscosa                    ctcacctgccgaatgaactagccctgaaaatggatggcgctcaagcgtgttacccatacctcgccgttaa
Dacryopinax_cf          ctcacctgccgaatgaactagccctgaaaatggatggcgctcaagcgtgttacccatacctcgccgttaa
Ceratobasidium_cornigerum           ctcacctgccgaatgaactagccctgaaaatggatggcgctcaagcgtgttacccatacctcgccgtcaa
Piriformospora_indica               ctcacctgccgaatgaactagccctgaaaatggatggcgctcaagcgtgttacccatacctcgccgtcgg
Arrhenia_auriscalpium               ctcacctgccgaatgaactagccctgaaaatggatggcgcttaagcgtgatacccatacctcgccgtcag
Gloeocantharellus_purpurascens      ctcacctgccgaatgaactcsccatgaaaatggatggcgcttaagcgtgttacccataccccaccgtcag
Athelia_epiphylla                   ctcacctgccgaatgaactagccctgaaaatggatggcgctcaagcgtgatacccatacctcaccgtcgg
Agaricus_bisporus                   ctcacctgccgaatgaactagccctgaaaatggatggcgcttaagcgtgatacccatacctcgccgtcag
Tremella_mesenterica                ctcacctgccgaatgaactagccctgaaaatggatggcgctcaagcgtgttacccatacctcgccgtcag
Pleurotopsis_longinqua              ctcacctgccgaatgaactagccctgaaaatggatggcgcttaagtgtgatacccatacctcgccgtcag
Chroogomphus_rutilans               ctcacctgccgaatgaactagccctgaaaatggatggcgctcaagcgtgctacccatacctccccgtcag
Clavulina_cristata                  ctcacctgccgaatgaactagccctgaaaatggatggcgctcaagcgtgttacccatacctcgccgtcaa
Trichaptum_abietinum                ctcacctgccgaatgaactagccctgaaaatggatggcgctcaagcgtgctacccatacctcgccgtccg
Gomphidius_roseus                   ctcacctgccgaatgaactagccctgaaaatggatggcgctcaagcgtgttacccatacctccccgtcag
Russula_ochroleuca                  ctcacctgccgaatgaactagccctgaaaatggatggcgctcaagcgtgctacccacacctcgccgtcgg
Lactarius_glyciosmus                ctcacctgccgaatgaactagccctgaaaatggatggcgctcaagcgtgctacccatacctcgccgtcga
Gomphus_clavatus                    ctcacctgccgaatgaacttgccatgaaaatggatggcgctcaagcgtgttacccatacctcgccgtcag
Clathrus_archeri                    ctcacctgccgaatgaacttgccatgaaaatggatggcgctcaagcgtgctacccatacctcgccgtcgg
Tylospora_fibrillosa                ctcacctgccgaatgaattagccctgaaaatggatggcgctcaagcgtgatacccatacctcaccgttgg
Phlebiella_vaga                     ctcacctgccgaatgaactagccctgaaaatggatggcgctcaagcgtgttacccatacctcaccgtcag
Corticium_roseum                    ctcacctgccgaatgaactagccctgaaaatggatggcgctcaagcgtgatacccataccccgccgtcag
Hyphoderma_praetermissum            ctcacctgccgaatgaactagccctgaaaatggatggcgctcaagcgtgttacccatacctcaccgtcag
Neolentinus_lepideus                ctcacctgccgaatgaactagccctgaaaatggatggcgctcaagcgtgctacccatacctcgccgtcag
Amylostereum_chailletii             ctcacctgccgaatgaactagccctgaaaatggatggcgctcaagcgtgatacccatacctcgccgtcgg
Cytidia_salicina                    ctcacctgccgaatgaactagccctgaaaatggatggcgctcaagcgtgctacccatactccgccgtcag
Multiclavula_mucida                 ctcacctgccgaatgaactagccctgaaaatggatggcgctcaagcgtgttacccatacctcgccgtcaa
Pseudotomentella_mucidula           ctcacctgccgaatgaactagccctgaaaatggatggcgctcaagcgtgttacccatacctcaccatcag
Thelephora_caryophyllea             ctcacctgccgaatgaactagccctgaaaatggatggcgctcaagcgtgctacccatacctcaccgtcag
Pseudohydnum_gelatinosum            ctcacctgccgaatgaactagccctgaaaatggatggcgctcaagcgtgctacccatacctcgccgtcag
Exidia_recisa                       ctcacctgccgaatgaactagccctgaaaatggatggcgctcaagcgtgttacccataccycgccgtcag
Hyphodontia_nespori                 ctcacctgccgaatgaactagccctgaaaatggatggcgctcaagcgtgctacccatacctcaccgtcag
Trechispora_farinacea               ctcacctgccgaatgaactagccctgaaaatggatggcgctcaagcgtgctacccatacctcgccgtcgg
Phanerochaete_sordida               ctcacctgccgaatgaactagccctgaaaatggatggcgctcaagcgtgttacccatacctcgccgtcag
Podoserpula_sp                      ctcacctgccgaatgaactagccctgaaaatggatggcgctcaagtgtgttacccatacctcgccgtcaa
Ramaria_stricta                     ctcacctgccgaatgaacttgccatgaaaatggatggcgctcaagcgtgttacccatacctcgccgtcag
Chrysomphalina_aurantiaca           ctcacctgccgaatgaactagccctgaaaatggatggcgcttaagtgtgatacccatacctcgccgtcag
Ramariopsis_tenuiramosa             ctcacctgccgaatgaactagccctgaaaatggatggcgctcaagtgttgtacccatacttcaccgttaa
Colacogloea_peniophorae             ctcaacggccgaatgaactagccctgaaaatggatggcgctcaagcgtgatacccatacctcgccgtcag
Agaricostilbum_pulcherrinum         cgcaccaaccgaatgaatcagccttgaaaatggatggcgcttaagcgtcccacccatactccaccgttgg
Cystofilobasidium_capitatum         ctcacctgccgaatgaactagccctgaaaatggatggcgctcaagcgtgttacccatacctcgccgtcag
Bartheletia_paradoxa                ctcacctgccgaatgaactagccctgaaaatggatggcgctcaagcgtgttacccatacctcgccgtcag
Tilletia_olida                      ctcacctgccgaatgtgctagccctgaaaatggatggcgcttaagcgtgttacccatacctcaccgtcag
Exobasidium_vaccinii                ctcacctgccgaatgaactagccctgaaaatggatggcgcttaagcgtgttacccataccccaccgttga
Wallemia_sebi                       ctcacctgccgaatgaactagccctgaaaatggatggcgcttaagcgtattacccataccccaccgttaa
Infundibura_adhaerens              ctcaacggccgaatgaactagccctgaaaatggatggcgctcaagcgtattacccatactccgccgtcag
Helicogloea_sp                     ctcaacggccgaatgaactagccctgaaaatggatggcgcttaagcgtactacccatactccaccgtcga
Uleiella_chilensis                 ctcacctgccgaatcaactagccctgaaaatggatggcgcttaagcgtgttacccatacctcaccgtcag
Saccharomyces_cerevisae             ctcaccggccgaatgaactagccctgaaaatggatggcgctcaagcgtgttacctatactttgccgtca-
Candida_sake                        ctcaccggccgaatgaactagccctgaaaatggatggcgctcaagcgtgttacttatactttgccgtcag
Taphrina_populina                   ctcaccggccgaatgaactagccctgaaaatggatggcgctcaagcgtgctacttatacttcgccggcat
Suillus_pictus ctcacctgccgaatgaactagccctgaaaatggatggcgctcaagcgtgttacccatacctccccgtcgg
Panellus_stipticus          ctcacctgccgaatgaactagccctgaaaatggatggcgcttaagcgtgatacccatacctcgccgttaa
Microstroma_juglandis       ctcacctgccgaatgaatcagccctgaaaattcatggcgcttaagcgtattacccataccccaccgtcag
Malassezia_furfur               ctcacctgccgaatgaactagccctgaaaatggatggcgcttaagcgtgttacctatacctcaccgtcag
Ustanciosporium_standleyanum              ctcacccaccgaattaagtagccctgaaaatggatggcgctcaagcgtaccaccgatacccaaccgtcag
Moesziomyces_bullatus              ctcacccaccgaattaagtagccctgaaaatggatggcgctcaagcgtatcaccgatacccaaccgtcag
Pseudozyma_flocculosa               ctcacccaccgaattaagtagccctgaaaatggatggcgctcaagcgtatcaccgatacccaaccgtcag
Schizonella_melanogramma              ctcacccaccgaattaagtagccctgaaaatggatggcgctcaagcgtatcaccgatacccaaccgtcag
Sporisorium_reilianum              ctcacccaccgaattaagtagccctgaaaatggatggcgctcaagcgtatcaccgatacccaaccgtcag

Ustilago_maydis                      tgtt-tagcgaagcgctgacgagtaggcaggcgtgggggtccgtatggaagccttggctgtgaagctggg
Geastrum_sessile                     cgttaaagtgatgcgctgacgagtaggcaggcgtggaggtccgtgaagcagcctaggcagtgatgctggg
Plicaturopsis_crispa                 cgttgcagcgacgcgttgacgagtaggcaggcgtggaggtcagtgaagaagctttggcagtgatgctgag
Amphinema_byssoides                  cgttgaagtgacgcgctaacgagtaggcaggcgtgggggtcggtgaagaagccttggcagcgatgctggg
Phellinus_igniarus                   cgttgaagtgacgcgtggacgagtaggcaggcgtggaggtccgtgaagaagccttggcagcgatgctggg
Myxarium_grilletii                   cgttgaagtgacgcgcgaacgagtaggcaggcgtggaggtttgtgaagaagccttggcagtgatgctggg
Trametes_gibbosa                     cgtttaagtgatgcgctgacgagtaggcaggcgtggaggtcagtgaagaagcctaggcagtgatgctggg
Hymenochaete_rubiginosa              cgttgaagtgacgcgcggacgagtaggcaggcgtggaggtccgtgacgaagccttggcagtgatgctggg
Sarcodon_imbricatus                  tgttgaagtgacacactgacgagtaggcaggcgtggaggtttgtgaagaagcctaggcagcgatgctggg
Hygrocybe_conica                     tgttgttgtgatgcaccgacgagtaggcaggcgtggaggcccgtgacgaagccttggcagtgatgctggg
Hydnellum_peckii                     cgttgaagtgatacgccgacgagtaggcaggcgtggaggtccgtgaagaagcctaggcagcgatgctggg
Sebacina_incrustans                  tgttgttgtgatgcacggacgagtaggcaggcgtgggggtcggtgaagaagccttggcagcaatgctggg
Basidiodendron_grandinioides         cgttggagtgacgcgctgacgagtaggcaggcgtgggggtccgtgaagaagccttggcggcgacgctggg
Sparassis_crispa                     cgttgaagtgaagcgctgacgagtaggcaggcgcggaggtccgtgaagaagccctggcggcgacgtcggg
Albatrellus_ovinus                   cgttgaagtgacgcgccgacgagtaggcaggcgtggaggtccgtgaagaagccttggtggcgacgccggg
Boletus_edulis                       cgttgaagtgacgcgctgacgagtaggcaggcgtggaggtc-gtgaagaagcctaggcagcgatgccggg
Auricularia_auriculajudae            cgttgaagtgacgcgctgacgagtaggcaggcgtggaggtcagtgaagaagccttggcagcgatgctggg
Craterocolla_cerasi                  cgttgtcgtgacacgctgacgagtaggcaggcgtggaggtcggtgaagaagccttggcagtgatgctggg
Phallus_impudicus                   cgttcaagtgaagcgccgacgagtaggcgggcgcgagggtccgtgaagaagcctaggcggtgacgctggg
Clavariadelphus_ligula              cgttgaagtgacgcgctgacgagtaggcaggcgtaagggtttgtgaagaagccttggcagtgatgctggg
Gloeophyllum_sepiarium              cgttgaagtgacgcgctgacgagtaggcaggcgtggaggtcagtgaagaagccttggcagtgatgctggg
Sebacina_vermifera                  cgttctagtgacgcgccgacgagtaggcaggcgtggaggtcggtgaagaagctttggcagcgatgctgag
Pleurocybella_porrigens             cgttgaagtgacgcgctgacgagtaggcaggcgtggaggtcggtgaagaagctttggcagcaatgctgag
Rickenella_fibula                   cgttgaagtgacgcgctgacgagtaggcaggcgtggaggtcagtgaagaagccttggcagtgatgctggg
Hygrophoropsis_aurantiaca           cgttgaagtgacgcgccaacgagtaggcaggcgtggaggtc-gtgaagaagccttggcagcgatgctggg
Bondarzewia_guaitecasensis          cgttgaagtgacgcgctgacgagtaggcaggcgtggaggtcagtgaagaagccttggcagtgatgctggg
Hygrophorus_chrysodon               cgttgaagtgacgcgctgacgagtaggcaggcgtggaggtcagtgaagaagccttggcagtgatgctggg
Calocera_viscosa                    cgttgaagtgacgcgttaacgagtaggcaggcgtgggggtccgtgcagaagcctaggcagcaatgccggg
Dacryopinax_cf          cgttgaagtgacgcgttaacgagtaggcaggcgtggaggtcagtgaggaagcctaggcagygatgccggg
Ceratobasidium_cornigerum           ctcttgtgcgatgcgttgacgagtaggcaggcgtggaggtttgtgacgaagccttggcagtgatgctggg
Piriformospora_indica               cgtttttgtgatgcgccgacgagtaggcaggcgtgggggtcggtgaagaagcctaggcagtaatgctggg
Arrhenia_auriscalpium               cgttgaagtgacgcgttgacgagtaggcaggcgtggaggtcagtgaagaagccttggcagtgatgctggg
Gloeocantharellus_purpurascens      cgttctgttgatgcgctgacgagtaggcaggcgtgagggtccgtgaagaagcttaggcagtgatgctgag
Athelia_epiphylla                   cgttgaagtgacgcgccgacgagtaggcaggcgtgggggttggtgaagaagccttggcagcgatgctggg
Agaricus_bisporus                   tgttaaagtgatgcgctgacgagtaggcaggcgtggaggtcagtgaagaagccttggcagtgatgctggg
Tremella_mesenterica                cgttgaagtgacgcgctgacgagtaggcaggcgtggaggtcagtgaagaagccttggcagtgatgctggg
Pleurotopsis_longinqua              cgttgaagtgacgcgctgacgagtaggcaggcgtggaggtcggtgaagaagccttggcagcaatgctggg
Chroogomphus_rutilans               cgttgaagtgacgcgctgacgagtaggcaggcgtggaggtc-gtgaagaagccttggcagcgatgctggg
Clavulina_cristata                  cactggttgtg---gttgacgagtaggcaggcgtgaaggtc-gtgaataagccttggaagtaattctggg
Trichaptum_abietinum                cgttgaagtgacgcgcggacgagtaggcaggcgtggaggtccgtgaagaagccttggcagtgatgctggg
Gomphidius_roseus                   tgttgaagtgacacgctgacgagtaggcaggcgtggaggtc-gtgaagaagccttggcagcaatgctggg
Russula_ochroleuca                  cgttgaagtgacgtgccgacgagtaggcaggcgtggaggtccgtgaagaagccttggcagcgatgctggg
Lactarius_glyciosmus                tgctgaagtgacgtgtcgacgagtaggcaggcgtggaggtccgtgaagaagccttggcagtgatgctggg
Gomphus_clavatus                    cgttgaagtgacgcgctgacgagtaggcaggcgtgagggtttgtgaagaagccttggcagcgatgctggg
Clathrus_archeri                    cgttttagtgaagcgccgacgagtaggcgggcgcgagggtccgtgaagaagcctaggcggtgacgctggg
Tylospora_fibrillosa                cgttgaagtgacgcgccaacgagtaggcaggcgtgggggtcggtgaagaagccttggcagcgatgctggg
Phlebiella_vaga                     cgtttaagtgatgcgttgacgagtaggcaggcgtggaggtttgtgaagaagccttggcagtgatgctggg
Corticium_roseum                    cgttgaagtgacgcgttgacgagtaggcaggcgtggaggtcagtgaagaagcctaggcagtgatgctggg
Hyphoderma_praetermissum            cgttgaagtgacgcgctgacgagtaggcaggcgtggaggtcagtgaagaagccttggcagtgatgctggg
Neolentinus_lepideus                cgttgaagtgaagcgctgacgagtaggcaggcgtggaggtcagtgaagaagccttggcagtgatgctggg
Amylostereum_chailletii             cgttgaagtgacgcgccgacgagtaggcaggcgtggaggtcagtgaagaagccttggcagtgatgctggg
[truncated: 176,933 more chars]
