# Supplementary material for: On the Evolutionary History of Uleiella chilensis, a Smut Fungus Parasite of Araucaria araucana in South America: Uleiellales ord. nov. in Ustilaginomycetes
Source: PLoS One. 2016 Jan 20;11(1):e0147107. doi: 10.1371/journal.pone.0147107 (PMC4738420; doi:10.1371/journal.pone.0147107)
Supplement: S2 Data — For GenBank accession numbers, see S2 Table. (NEXUS) [file pone.0147107.s002.nexus]

#NEXUS
begin data;
	dimensions ntax=24 nchar=5767;
	format datatype=dna missing=? gap=- interleave;
matrix
KF061293_Uleiella_chilensis            --------------------------------------------------------GTACTGTGAAACTG
DQ875377_Ceraceosorus_bombacis         ----------------------------------------------------------------------
DQ832247_Tilletia_goloskokovii         GTAGTCATATGCTTGTCTCAAAGATTAAGCCATGCATGTCTAAGTATAAGCAACTTATACTGTGAAACTG
DQ363309_Erratomyces_patelii           ----------------------------------------------------------------------
DQ363313_Microstroma_juglandis         ----------------------------------------------------------------------
KF706440_Quambalaria_cyanescens        -------------------------------------CAGTCTAGTATAGCAAATTGTACTGTGAAACTG
DQ832239_Sympodiomycopsis_paphiopedili GTAGTCATATGCTTGTCTCAAAGATTAAGCCATGCATGTCTAAGTATAAGCAAATTGTACTGTGAAACTG
DQ667152_Exobasidium_rhododendri       GTAGTCATATGCTTGTCTCAAAGATTAAGCCATGCATGTCTAAGTATAAGCAATTATTACTGTGAAACTG
DQ663688_Entyloma_calendulae           GTAGTCATATGCTTGTCTCAAAGATTAAGCCATGCATGTCTAAGTATAAACAATTTGTACTGTGAAACTG
AJ271382_Tilletiopsis_washingtonensis  --AGTCATATGCTTGTCTCAAAGATTAAGCCATGCATGTCTAAGTATAAACAACTTGTACTGTGAAACTG
DQ363311_Rhamnospora_nymphaeae         ----------------------------------------------------------------------
D83193_Tilletaria_anomala              --AGTCATATGCGTGTCTCAAAGATTAAGCCATGCATGTCTAAGTATAAACAACTTATACTGTGAAACTG
D83189_Tilletiopsis_fulvescens         --AGTCATATGCTTGTCTCAAAGATTAAGCCATGCATGTCTAAGTATAAACAACTTATACTGTGAAACTG
DQ839595_Urocystis_colchici            GTAGTCATATGCTTGTCTCAAAGATTAAGCCATGCATGTCTAAGTATAAGCAAATTATACAGTGAAACTG
X62396_Ustilago_maydis                 GTAGTCATATGCTTGTCTCAAAGATTAAGCCATGCATGTCTAAGTATACGCAAATTATACTGTGAAACTG
DQ846889_Ustanciosporium_standleyanum  GTAGTCATATGCTTGTCTCAAAGATTAAGCCATGCATGTCTAAGTGTAAGCAATTTATACTGTGAAACTG
DQ832229_Sporisorium_reilianum         GTAGTCATATGCTTGTCTCAAAGATTAAGCCATGCATGTCTAAGTATACGCAAATTATACTGTGAAACTG
DQ832211_Schizonella_melanogramma      GTAGTCATATGCTTGTCTCAAAGATTAAGCCATGCATGTCTAAGTGTAAGCAATTTATACTGTGAAACTG
DQ831012_Moesziomyces_bullatus         GTAGTCATATGCTTGTCTCAAAGATTAAGCCATGCATGTCTAAGTATACGCAAATTATACTGTGAAACTG
DQ092923_Pseudozyma_flocculosa         GTAGTCATATGCTTGTCTCAAAGATTAAGCCATGCATGTCTAAGTATACGCAAATTATACTGTGAAACTG
KF706443_Moliniella_acetobutans        ----------------------------------------------------------------------
KF706457_Malassezia_furfur             ----------------------------------------------------------------------
9384_Colacogloea_peniophorae           ----------------------------------------------AGTTTAGCCTAAACGGTGAAACTG
Violaceomyces_palustris_SA_808         ------------------------------------------------------TTGTACTGTGAAACTG

KF061293_Uleiella_chilensis            CGAATGGCTCATTAAATCAGTTATAGTTTATTTGATGGTACTTGCTACATGGATAACTGTGGTAATTCTA
DQ875377_Ceraceosorus_bombacis         ----TGGCTCATTAAATCAGTTATAGTTTATTTGATGGTACTTGCTACATGGATAACTGTGGTAAATCTA
DQ832247_Tilletia_goloskokovii         CGAATGGCTCATTAAATCAGTTATAGTTTATTTGATGGTCTTTGCTACATGGATAACTGTGGTAAATCTA
DQ363309_Erratomyces_patelii           ----------ATTAAATCAGTTATAGTTTATTTGATGGTTTTTGCTACATGGATAACTGTGGTAAATCTA
DQ363313_Microstroma_juglandis         ----------ATTAAATCAGTTATAGTTTATTTGATGGTCCTTACTACATGGATAACTGTGGTAATTCTA
KF706440_Quambalaria_cyanescens        CGAATGGCTCATTAAATCAGTTATAGTTTATTTGATGGTCCTTACTACATGGATAACTGTGGTAATTCTA
DQ832239_Sympodiomycopsis_paphiopedili CGAATGGCTCATTAAATCAGTTATAGTTTATTTGATGGTCCTTGCTACATGGATAACTGTGGTAATTCTA
DQ667152_Exobasidium_rhododendri       CGAATGGCTCATTAAATCAGTTATAGTTTATTTGATGGTCCTTACTACATGGATAACTGTGGTAATTCTA
DQ663688_Entyloma_calendulae           CGAATGGCTCATTAAATCAGTTATAGTTTATTTGATGGTTCTTGCTACATGGATAACTGTGGTAAATCTA
AJ271382_Tilletiopsis_washingtonensis  CGAATGGCTCATTAAATCAGTTATAGTTTATTTGATGGTTCTTGCTACATGGATAACTGTGGTAAATCTA
DQ363311_Rhamnospora_nymphaeae         ----------ATTAAATCAGTTATAGTTTATTTGATGGTACCTACTACATGGATAACTGTGGTAATTCTA
D83193_Tilletaria_anomala              CGAATGGCTCATTAAATCAGTTATAGTTTATTTGATGGTACTTGCTACATGGATAACTGTGGTAATTCTA
D83189_Tilletiopsis_fulvescens         CGAATGGCTCATTAAATCAGTTATAGTTTATTTGATGATACTTGCTACATGGATAACTGTGGTAATTCTA
DQ839595_Urocystis_colchici            CGAATGGCTCATTAAATCAGTTATAGTTTATTTGATGATGTTTGCTACATGGATAACTGTGGTAATTCTA
X62396_Ustilago_maydis                 CGAATGGCTCATTAAATCAGTTATAGTTTATTTGATGTTTCTTGCTACATGGATAACTGTGGTAATTCTA
DQ846889_Ustanciosporium_standleyanum  CGAATGGCTCATTAAATCAGTTATAGTTTATTTGATGTTTCTTGCTACATGGATAACTGTGGTAATTCTA
DQ832229_Sporisorium_reilianum         CGAATGGCTCATTAAATCAGTTATAGTTTATTTGATGTTTCTTGCTACATGGATAACTGTGGTAATTCTA
DQ832211_Schizonella_melanogramma      CGAATGGCTCATTAAATCAGTTATAGTTTATTTGATGTTTCTTGCTACAAGGATAACTGTGGTAATTCTA
DQ831012_Moesziomyces_bullatus         CGAATGGCTCATTAAATCAGTTATAGTTTATTTGATGTTTCTTGCTACATGGATAACTGTGGTAATTCTA
DQ092923_Pseudozyma_flocculosa         CGAATGGCTCATTAAATCAGTTATAGTTTATTTGATGTTTCTTGCTACATGGATAACTGTGGTAATTCTA
KF706443_Moliniella_acetobutans        ----------ATTAAATCAGTTATAGTTTATTTGATGGTACATGCTACTTGGATAACGGTGGCAACTCTA
KF706457_Malassezia_furfur             ----------------------------------------------------------------------
9384_Colacogloea_peniophorae           CGAATGGCTCATTAAATCAGTCATAATTTATTTGATGGTCCTTACTACATGGATAACTGTGGTAATTCTA
Violaceomyces_palustris_SA_808         CGAATGGCTCATTAAATCAGTTATAGTTTATTTGATGGTTCTTGCTACATGGATAACTGTGGTAATTCTA

KF061293_Uleiella_chilensis            GAGCTAATACATGCTTAAAAGCCCCGACTTTCGGAAGGGGTGTATTTATTAGATAAAAACCAACCCCCTG
DQ875377_Ceraceosorus_bombacis         GAGCTAATACATGCAATCAAGCCCCGACTTCTGGGAGGGGTGTATTTATTAGATAAAAACCAACCGCTTG
DQ832247_Tilletia_goloskokovii         GAGCTAATACATGCTTACAAGCCCCGACTTCTGGAAGGGGTGTATTTATTAGATAAAAACCAACCCTTCG
DQ363309_Erratomyces_patelii           GAGCTAATACATGCTTAAAAGCCCTAACTTCTGGAAGGGGTGTATTTATTAGATAAAAACCAACCCTTCG
DQ363313_Microstroma_juglandis         GAGCTAATACATGCTTAAAAGCCCCGACTTTCGGAAGGGGTGTATTTATTAGATAAAAACCAACCCTTCG
KF706440_Quambalaria_cyanescens        GAGCTAATACATGCTTAAAAGCCCCGACTTCTGGAAGGGGTGTATTTATTAGATAAAAACCAACCCTTCG
DQ832239_Sympodiomycopsis_paphiopedili GAGCTAATACATGCTTAAAAGCCCCGACTTCTGGAAGGGGTGTATTTATTAGATAAAAACCAACCCTTCG
DQ667152_Exobasidium_rhododendri       GAGCTAATACATGCTTACAAGCCCCGACTTTCGGAAGGGGTGTATTTATTAGGTAAAAACCAACCGCTTG
DQ663688_Entyloma_calendulae           GAGCTAATACATGCTTAAAAGCCCCGACTTCTGGAAGGGGTGTATTTATTAGATAAAAACCAACCCTTCG
AJ271382_Tilletiopsis_washingtonensis  GAGCTAATACATGCTTAAAAGCCCCGACTTCTGGAAGGGGTGTATTTATTAGATAAAAACCAACCCTTCG
DQ363311_Rhamnospora_nymphaeae         GAGCTAATACATGCTTAAAAGCCCCGACTTCTGGAAGGGGTGTATTTATTAGATAAAAACCAACGCCTTG
D83193_Tilletaria_anomala              GAGCTAATACATGCTTAAAAGGGCCAACTCA-CGGAGGCTCGTACTTATTAGATAAGAACCAAACTTCGG
D83189_Tilletiopsis_fulvescens         GAGCTAATACATGCTTAAAAGGGCCGACTTA-CGAAAGCCCGTACTTATTAGATAAGAACCAATCTTCGG
DQ839595_Urocystis_colchici            GAGCTAATACATGCTATACAAGCCCCGACTTCGGAAGGGGTGTATTTATTAGGTAAAATCCATCGGTCCT
X62396_Ustilago_maydis                 GAGCTAATACATGCTAAAAAGCCCCGACTTCTGGAAGGGGTGTATTTATTAGATAAAAACCATCCTCCTC
DQ846889_Ustanciosporium_standleyanum  GAGCTAATACATGCTAAAAAGCCCCGACTTCTGGGAGGGGTGTATTTATTAGATAAAAACCAACCCCTTC
DQ832229_Sporisorium_reilianum         GAGCTAATACATGCTAAAAAGCCCCGACTTCTGGAAGGGGTGTATTTATTAGATAAAAACCATCCTCCTC
DQ832211_Schizonella_melanogramma      GAGCTAATACTTGCTAAAAAGCCCCGACTTCTGGGAGGGGTGTATTTATTAGATAAAAACCAACCTCTTC
DQ831012_Moesziomyces_bullatus         GAGCTAATACATGCTAAAAAGCCCCGACTTCTGGAAGGGGTGTATTTATTAGATAAAAACCATCCTCCTC
DQ092923_Pseudozyma_flocculosa         GAGCTAATACATGCTAAAAAGCCCCGACTTCTGGAAGGGGTGTATTTATTAGATAAAAACCATCCTCCTC
KF706443_Moliniella_acetobutans        GCGCTAATACATGTCGTTGAGCCT--GACGCAAGAAGGGCGGACTTTATTAGGTTCAAACCATCCGGGGA
KF706457_Malassezia_furfur             ----------------------------------------------------------------------
9384_Colacogloea_peniophorae           GAGCTAATACATGCCAAAAAATCGCGACTTCTGGGAGCGATGTATTTATTAGATCCAAACCAATGGCTTG
Violaceomyces_palustris_SA_808         GAGCTAATACATGCTTAAAAGCCCCGACTTC-GGAAAGGGTGTATTTATTAGATAAAAGCCAACCCTTCG

KF061293_Uleiella_chilensis            GGAGCTTTGGTGAATCATGATAACTTCTCGGATCGCATGGCCTTGTGCCGGCGATGCTTCATTCAAATAT
DQ875377_Ceraceosorus_bombacis         CGACCCTTGGTGAATCATGATAACTTTTCTAATCGCATGGCCTTGCGCCGGCGATGCTTCATTCAAATAT
DQ832247_Tilletia_goloskokovii         GGTCCCTTGGTGAATCATAATAACTTTTCTAATCGCATGGCCTTGTGCCGGCGATGCTTCATTCAAATAT
DQ363309_Erratomyces_patelii           GGTCCCTTGGTGAATCATAATAACTGTTCTAATCGCATGGCCTTGTGCCGGCGATGCTTCATTCAAATAT
DQ363313_Microstroma_juglandis         GGTCCCTTGGTGAATCATAATAACTTCTCGAATCGCATGGCCTTGTGCCGGCGATGCTTCATTCAAATAT
KF706440_Quambalaria_cyanescens        GGTCCTTTGGTGAATCATAATAACTTCTCGAATCGCATGGCCTTGTGCCGGCGATGCTTCATTCAAATAT
DQ832239_Sympodiomycopsis_paphiopedili GGTCCCTTGGTGAATCATAATAACTTCTCGAATCGCATGGCCTTGTGCCGGCGATGCTTCATTCAAATAT
DQ667152_Exobasidium_rhododendri       CGTCCTTTGGTGAATCATAATAACTTTTCTAATCGCATGGCCTTGTGCCGGCGATGCTTCATTCAAATAT
DQ663688_Entyloma_calendulae           GGTCCCTTGGTGAATCATAATAACTTCTCGAATCGCATGGCCTAGTGCCGGCGATGCTTCATTCAAATAT
AJ271382_Tilletiopsis_washingtonensis  GGTCCCTTGGTGAATCATAATAACTTCTCGAATCGCATGGCCTTGCGCCGGCGATGCTTCATTCAAATAT
DQ363311_Rhamnospora_nymphaeae         GCAGCCTGGGTGAATCATAATAACTTCTCGAATCGCATGACCTTGTGTCGGCGATGCTTCATTCAAATAC
D83193_Tilletaria_anomala              GGTCCCTTGGTGAATCATAATAATTTCTCTGATCGCATGGCCTAGCGCCGGCGACGCTTCATTCAAATAT
D83189_Tilletiopsis_fulvescens         GGTCCCTTGGTGAATCATAATAATTTCTCTGATCGCATGGCCTAGCGCCGGCGACGCTTCATTCAAATAC
DQ839595_Urocystis_colchici            GTACCTTTGGGGAGTCATAATAACTGCACGAATCGCATGGCCTTGTGCCGGCGATGCTTCATTCAAATAT
X62396_Ustilago_maydis                 GGAG-TTTGGTGATTCATAATAACTTCTCGAATCGCACGGCCTTGTGCTGGCGATGCTTCATTCAAATAT
DQ846889_Ustanciosporium_standleyanum  GGGGATTTGGTGAATCATAATAACTTCTCGAATCGCATGGCCTTGGGCCGGCGATGCTTCATTCAAATAT
DQ832229_Sporisorium_reilianum         GGAG-TTTGGTGATTCATAATAACTTCTCGAATCGCACGGCCTTGTGCTGGCGATGCTTCATTCAAATAT
DQ832211_Schizonella_melanogramma      GGAGATTTGGCGATTCATAATAACTTCTCGAATCGCATGGCCTTGGGCCGGCGATGCTTCATTCAAATAT
DQ831012_Moesziomyces_bullatus         GGAG-TTTGGTGATTCATAATAACTTCTCGAATCGCACGGCCTTGTGCTGGCGATGCTTCATTCAAATAT
DQ092923_Pseudozyma_flocculosa         GGAG-TTTGGTGATTCATAATAACTTCTCGAATCGCACGGCCTTGTGCTGGCGATGCTTCATTCAAATAT
KF706443_Moliniella_acetobutans        ACCCGTGTGGCGAGTCATGATAACGTATCGAATCGCATGCCCTCGCGGCGGCGATGCTTCATTCAAATAT
KF706457_Malassezia_furfur             -----------------------------GGACCGCATGGCCTTGTGCTGGCGGTGCTTCATTCAAATAT
9384_Colacogloea_peniophorae           GTCCCCTTGGTGAATCATGATAACTGCTCGAATCGCATGGCCTTGCGCCGGCGATGCTTCATTCAAATAT
Violaceomyces_palustris_SA_808         GGTCCCTTGGTGATTCATAATAACTTCTCGAATCGCATGGCCTTGCGCCGGCGATGCTTCATTCAAATAT

KF061293_Uleiella_chilensis            CTGCCCTATCAACTGTCGATGGTAGGATAGAGGCCTACCATGGTTGCAACGGGTAACGGGGAATAAGGGT
DQ875377_Ceraceosorus_bombacis         CTGCCCTATCAACTGTCGATGGTAGGATAGAGGCCTACCATGGTTGCAACGGGTAACGGGGAATAAGGGT
DQ832247_Tilletia_goloskokovii         CTGCCCTATCAACTGTCGATGGTAGGATAGAGGCCTACCATGGTTGCAACGGGTAACGGGGAATAAGGGT
DQ363309_Erratomyces_patelii           CTGCCCTATCAACTGTCGATGGTAGGATAGAGGCCTACCATGGTTGCAACGGGTAACGGGGAATAAGGGT
DQ363313_Microstroma_juglandis         CTGCCCTATCAACTGTCGATGGTAGGATAGAGGCCTACCATGGTTGCAACGGGTAACGGGGAATAAGGGT
KF706440_Quambalaria_cyanescens        CTGCCCTATCAACTGTCGATGGTAGGATAGAGGCCTACCATGGTTGCAACGGGTAACGGGGAATAAGGGT
DQ832239_Sympodiomycopsis_paphiopedili CTGCCCTATCAACTGTCGATGGTAGGATAGAGGCCTACCATGGTTGCAACGGGTAACGGGGAATAAGGGT
DQ667152_Exobasidium_rhododendri       CTGCCCTATCAACT-CTGATGGTAGGATAGAGGCCTACCATGGTTGCAACGGGTAACGGGGAATAAGGGT
DQ663688_Entyloma_calendulae           CTGCCCTATCAACTGTCGATGGTAGGATAGAGGCCTACCATGGTTGCAACGGGTAACGGGGAATAAGGGT
AJ271382_Tilletiopsis_washingtonensis  CTGCCCTATCAACTGTCGATGGTAGGATAGAGGCCTACCATGGTTGCAACGGGTAACGGGGAATAAGGGT
DQ363311_Rhamnospora_nymphaeae         CTGCCCTATCAACTTTCGATGGTAGGATAGAGGCCTACCATGGTTGCAACGGGTAACGGGGAATAAGGGT
D83193_Tilletaria_anomala              CTGCCCTATCAACTTTCGATGGTAGGATAGAGGCCTACCATGGTTGCAACGGGTAACGGGGAATAAGGGT
D83189_Tilletiopsis_fulvescens         CTGCCCTATCAACTTTCTATGGTAGGATAGAGGCCTACCATGGTTGCAACGGGTAACGGGGAATAAGGGT
DQ839595_Urocystis_colchici            CTGCCCTATCAACTGTCGATGGTAAGGTAGTGGCCTACCATGGTTGCAACGGGTAACGGGGAATAAGGGT
X62396_Ustilago_maydis                 CTGCCCTATCAACTGTCGATGGTAGGATAGAGGCCTACCATGGTTGCAACGGGTAACGGGGAATAAGGGT
DQ846889_Ustanciosporium_standleyanum  CTGCCCTATCAACTGTCGATGGTAGGATAGAGGCCTACCATGGTTGCAACGGGTAACGGGGAATAAGGGT
DQ832229_Sporisorium_reilianum         CTGCCCTATCAACTGTCGATGGTAGGATAGAGGCCTACCATGGTTGCAACGGGTAACGGGGAATAAGGGT
DQ832211_Schizonella_melanogramma      CTGCCCTATCAACTTTCGATGGTAGGATAGAGGCCTACCATGGTTGCAACGGGTAACGGGGAATAAGGGT
DQ831012_Moesziomyces_bullatus         CTGCCCTATCAACTGTCGATGGTAGGATAGAGGCCTACCATGGTTGCAACGGGTAACGGGGAATAAGGGT
DQ092923_Pseudozyma_flocculosa         CTGCCCTATCAACTGTCGATGGTAGGATAGAGGCCTACCATGGTTGCAACGGGTAACGGGGAATAAGGGT
KF706443_Moliniella_acetobutans        CTGCCCTATCAACTTTCGATGGTAAGGTCGTGGCCTACCATGGTGACAACGGGTAACGGGGAATTAGGGT
KF706457_Malassezia_furfur             CTGCCCTATCAACTGTCGATGGTAGGATAGAGGCCTACCATGGTTGCAACGGGTAACGGGGAATAAGGGT
9384_Colacogloea_peniophorae           CTGCCCTATCAACTTTCGATGGTAGGATAGAGGCCTACCATGGTGATGACGGGTAACGGGGAATAAGGGT
Violaceomyces_palustris_SA_808         CTGCCCTATCAACTGTCGATGGTAGGATAGAGGCCTACCATGGTTGCAACGGGTAACGGGGAATAAGGGT

KF061293_Uleiella_chilensis            TCGATTCCGGAGAGGGAGCCTGAGAAACGGCTACCACATCCAAGGAAGGCAGCAGGCGCGCAAATTACCC
DQ875377_Ceraceosorus_bombacis         TCGATTCCGGAGAGGGAGCCTGAGAAACGGCTACCACATCCAAGGAAGGCAGCAGGCGCGCAAATTACCC
DQ832247_Tilletia_goloskokovii         TCGATTCCGGAGAGGGAGCCTGAGAAACGGCTACCACATCCAAGGAAGGCAGCAGGCGCGCAAATTACCC
DQ363309_Erratomyces_patelii           TCGATTCCGGAGAGGGAGCCTGAGAAACGGCTACCACATCCAAGGAAGGCAGCAGGCGCGCAAATTACCC
DQ363313_Microstroma_juglandis         TCGATTCCGGAGAGGGAGCCTGAGAAACGGCTACCACATCCAAGGAAGGCAGCAGGCGCGCAAATTACCC
KF706440_Quambalaria_cyanescens        TCGATTCCGGAGAGGGAGCCTGAGAAACGGCTACCACATCCAAGGAAGGCAGCAGGCGCGCAAATTACCC
DQ832239_Sympodiomycopsis_paphiopedili TCGATTCCGGAGAGGGAGCCTGAGAAACGGCTACCACATCCAAGGAAGGCAGCAGGCGCGCAAATTACCC
DQ667152_Exobasidium_rhododendri       TCGATTCCGGAGAGGGAGCCTGAGAAACGGCTACCACATCCAAGGAAGGCAGCAGGCGCGCAAATTACCC
DQ663688_Entyloma_calendulae           TCGATTCCGGAGAGGGAGCCTGAGAAACGGCTACCACATCCAAGGAAGGCAGCAGGCGCGCAAATTACCC
AJ271382_Tilletiopsis_washingtonensis  TCGATTCCGGAGAGGGAGCCTGAGAAACGGCTACCACATCCAAGGAAGGCAGCAGGCGCGCAAATTACCC
DQ363311_Rhamnospora_nymphaeae         TCGATTCCGGAGAGGGAGCCTGAGAAACGGCTACCACATCCAAGGAAGGCAGCAGGCGCGCAAATTACCC
D83193_Tilletaria_anomala              TCGATTCCGGAGAGGGAGCCTGAGAAACGGCTACCACATCCAAGGAAGGCAGCAGGCGCGCAAATTACCC
D83189_Tilletiopsis_fulvescens         TCGATTCCGGAGAGGGAGCCTGAGAAACGGCTACCACATCCAAGGAAGGCAGCAGGCGCGCAAATTACCC
DQ839595_Urocystis_colchici            TCGATTCCGGAGAGGGAGCCTGAGAAACGGCTACCACATCCAAGGAAGGCAGCAGGCGCGCAAATTATCC
X62396_Ustilago_maydis                 TCGATTCCGGAGAGGGAGCCTGAGAAACGGCTACCACATCCAAGGAAGGCAGCAGGCGCGCAAATTACCC
DQ846889_Ustanciosporium_standleyanum  TCGATTCCGGAGAGGGAGCCTGAGAAACGGCTACCACATCCAAGGAAGGCAGCAGGCGCGCAAATTACCC
DQ832229_Sporisorium_reilianum         TCGATTCCGGAGAGGGAGCCTGAGAAACGGCTACCACATCCAAGGAAGGCAGCAGGCGCGCAAATTACCC
DQ832211_Schizonella_melanogramma      TCGATTCCGGAGAGGGAGCCTGAGAAACGGCTACCACATCCAAGGAAGGCAGCAGGCGCGCAAATTACCC
DQ831012_Moesziomyces_bullatus         TCGATTCCGGAGAGGGAGCCTGAGAAACGGCTACCACATCCAAGGAAGGCAGCAGGCGCGCAAATTACCC
DQ092923_Pseudozyma_flocculosa         TCGATTCCGGAGAGGGAGCCTGAGAAACGGCTACCACATCCAAGGAAGGCAGCAGGCGCGCAAATTACCC
KF706443_Moliniella_acetobutans        TCGATTCCGGAGAGGGAGCCTGAGAAACGGCTACCACATCCAAGGAAGGCAGCAGGCGCGCAAATTACCC
KF706457_Malassezia_furfur             TCGATTCCGGAGAGGGAGCCTGAGAAACGGCTACCACATCCAAGGAAGGCAGCAGGCGCGCAAATTACCC
9384_Colacogloea_peniophorae           TCGATTCCGGAGAGAGGGCCTGAGAAACGGCCCTCAGGTCTAAGGAACGCAGCAGGCGCGCAAATTATCC
Violaceomyces_palustris_SA_808         TCGATTCCGGAGAGGGAGCCTGAGAAACGGCTACCACATCCAAGGAAGGCAGCAGGCGCGCAAATTACCC

KF061293_Uleiella_chilensis            AATCCCGACACGGGGAGGTAGTGACAATAAATAACAATATAGGGCTTTTATAGGTCTTATAATTGGAATG
DQ875377_Ceraceosorus_bombacis         AATCCCGACACGGGGAGGTAGTGACAATACATAACAATCTGGAGCTTTTAAAGGTTCTGGAATTGGAATG
DQ832247_Tilletia_goloskokovii         AATCCCGACACGGGGAGGTAGTGACAATAAATAACAATATAGGGCTTTT-AAAGTCTTATAATTGGAATG
DQ363309_Erratomyces_patelii           AATCCCGACACGGGGAGGTAGTGACAATAAATAACAATATAGGGCCTAT-CAGGTCTTATAATTGGAATG
DQ363313_Microstroma_juglandis         AATCCCAACACGGGGAGGTAGTGACAATACGTAACAATATAGGGCTTTTACAGGTCTTATAATTGGAATG
KF706440_Quambalaria_cyanescens        AATCCCAACACGGGGAGGTAGTGACAATACGTAACAATATAGGGCTTTTACAGGTCTTATAATTGGAATG
DQ832239_Sympodiomycopsis_paphiopedili AATCCCGACACGGGGAGGTAGTGACAATACGTAACAATATAGGGCTTTTACAGGTCTTATAATTGGAATG
DQ667152_Exobasidium_rhododendri       AATCCCGACACGGGGAGGTAGTGACAATAAATAACAATATAGGGCTTTCATAGGTCTTATAATTGGAATG
DQ663688_Entyloma_calendulae           AATCCCGACACGGGGAGGTAGTGACAATAAATAACAATATAGGGCCTTT-TAGGTCTTATAATTGGAATG
AJ271382_Tilletiopsis_washingtonensis  AATCCCGACACGGGGAGGTAGTGACAATAAATAACAATATAGGGCTTTTATAGGTCTTATAATTGGAATG
DQ363311_Rhamnospora_nymphaeae         AATCCCGACACGGGGAGGTAGTGACAATAAATAACAATGTAGGGCTTTCATAGGTCTTACAATTGGAATG
D83193_Tilletaria_anomala              AAT-CCGACACGGGGAGGTAGTGACAATAAATAACAATATAGGGCCTAC--AGGTCTTATAATTGGAATG
D83189_Tilletiopsis_fulvescens         AATCCCGACACGGGGAGGTAGTGACAATAAATAACAATATAGGGCTTTC--AGGTCTTATAATTGGAATG
DQ839595_Urocystis_colchici            AATCCCGACACGGGGAGATAGTGACAAAAAATAACAATACAGGGCTTTTACAGGTCTTGTAATTGGAATG
X62396_Ustilago_maydis                 AATCCCGACACGGGGAGGTAGTGACAATAAATAACAATGCAGGGCCCTTTTGGGTCTTGTAATTGGAATG
DQ846889_Ustanciosporium_standleyanum  AATCCCGACACGGGGAGGTAGTGACAATAAATAACAATGCAAGGCTCTTTTGGGTCTTGTAATTGGAATG
DQ832229_Sporisorium_reilianum         AATCCCGACACGGGGAGGTAGTGACAATAAATAACAATGCAGGGCCCTTTTGGGTCTTGTAATTGGAATG
DQ832211_Schizonella_melanogramma      AATCCCGACACGGGGAGGTAGTGACAATAAATAACAATGCAGGGCTCTTTTGGGTCTTGTAATTGGAATG
DQ831012_Moesziomyces_bullatus         AATCCCGACACGGGGAGGTAGTGACAATAAATAACAATGCAGGGCCCTTTTGGGTCTTGTAATTGGAATG
DQ092923_Pseudozyma_flocculosa         AATCCCGACACGGGGAGGTAGTGACAATAAATAACAATGCAGGGCCCTTTTGGGTCTTGTAATTGGAATG
KF706443_Moliniella_acetobutans        AATCCCGACACGGGGAGGTAGTGACAATAAATAACGATGCGGGGCCCTT-TGGGTCTCGCAATTGGAATG
KF706457_Malassezia_furfur             AATCCCGACACGGGGAGGTAGTGACAATATGTAACAATATACGGCCTTT--AGGTCGTATAATTGGAATG
9384_Colacogloea_peniophorae           CCTGGCAACACGCCGAGATAGTGACAATAAATAACAATGCAGGGCCCTTACGGGTCTTGCAATTGGAATG
Violaceomyces_palustris_SA_808         AATCCCGACACGGGGAGGTAGTGACAATAAATAACAATATAGGGCTTTCATAGGTCTTATAATTGGAATG

KF061293_Uleiella_chilensis            AGTACAATTTAAATCCCTTAACGAGGAACAATTGGAGGGCAAGTCTGGTGCCAGCAGCCGCGGTAATTCC
DQ875377_Ceraceosorus_bombacis         AGTACAATTTAAATCCCTTAACGAGGAACAATTGGAGGGCAAGTCTGGTGCCAGCAGCCGCGGTAATTCC
DQ832247_Tilletia_goloskokovii         AGTACAATTTAAATCCCTTAACGAGGAACAATTGGAGGGCAAGTCTGGTGCCAGCAGCCGCGGTAATTCC
DQ363309_Erratomyces_patelii           AGTACAATTTAAATCCCTTAACGAGGAACAATTGGAGGGCAAGTCTGGTGCCAGCAGCCGCGGTAATTCC
DQ363313_Microstroma_juglandis         AGTACAATTTAAATCCCTTAACGAGGAACAATTGGAGGGCAAGTCTGGTGCCAGCAGCCGCGGTAATTCC
KF706440_Quambalaria_cyanescens        AGTACAATTTAAATCCCTTAACGAGGAACAATTGGAGGGCAAGTCTGGTGCCAGCAGCCGCGGTAATTCC
DQ832239_Sympodiomycopsis_paphiopedili AGTACAATTTAAATCCCTTAACGAGGAACAATTGGAGGGCAAGTCTGGTGCCAGCAGCCGCGGTAATTCC
DQ667152_Exobasidium_rhododendri       AGTACAATTTAAATCCCTTAACGAGGAACAATTGGAGGGCAAGTCTGGTGCCAGCAGCCGCGGTAATTCC
DQ663688_Entyloma_calendulae           AGTACAATTTAAATCCCTTAACGAGGAACAATTGGAGGGCAAGTCTGGTGCCAGCAGCCGCGGTAATTCC
AJ271382_Tilletiopsis_washingtonensis  AGTACAATTTAAATCCCTTAACGAGGAACAATTGGAGGGCAAGTCTGGTGCCAGCAGCCGCGGTAATTCC
DQ363311_Rhamnospora_nymphaeae         AGTACAATTTAAATCCCTTAACGAGGAACAATTGGAGGGCAAGTCTGGTGCCAGCAGCCGCGGTAATTCC
D83193_Tilletaria_anomala              AGTACAATTTAAATCCCTTAACGAGGAACAATTGGAGGGCAAGTCTGGTGCCAGCAGCCGCGGTAATTCC
D83189_Tilletiopsis_fulvescens         AGTACAATTTAAATCCCTTAACGAGGAACAATTGGAGGGCAAGTCTGGTGCCAGAAGCCGCGGTAATTCC
DQ839595_Urocystis_colchici            AGTACAATTTAAATCCCTTAACGAGGAACAATTGGAGGGCAAGTTTGGTGCCAGCAGCCGCGGTAATTCC
X62396_Ustilago_maydis                 AGTACAATTTAAATCCCTTAACGAGGAACGATTGGAGGGCAAGTCTGGTGCCAGCAGCCGCGGTAATTCC
DQ846889_Ustanciosporium_standleyanum  AGTACAATTTAAATCCCTTAACAAGGAACGATTGGAGGGCAAGTCTGGTGCCAGCAGCCGCGGTAATTCC
DQ832229_Sporisorium_reilianum         AGTACAATTTAAATCCCTTAACGAGGAACGATTGGAGGGCAAGTCTGGTGCCAGCAGCCGCGGTAATTCC
DQ832211_Schizonella_melanogramma      AGTACAATTTAAATCCCTTAACGAGGAACGATTGGAGGGCAAGTCTGGTGCCAGCAGCCGCGGTAATTCC
DQ831012_Moesziomyces_bullatus         AGTACAATTTAAATCCCTTAACGAGGAACGATTGGAGGGCAAGTCTGGTGCCAGCAGCCGCGGTAATTCC
DQ092923_Pseudozyma_flocculosa         AGTACAATTTAAATCCCTTAACGAGGAACGATTGGAGGGCAAGTCTGGTGCCAGCAGCCGCGGTAATTCC
KF706443_Moliniella_acetobutans        AGTACAATTTAAATCCCTTAACGAGGAACAATTGGAGGGCAAGTCTGGTGCCAGCAGCCGCGGTAATTCC
KF706457_Malassezia_furfur             AGTACAATTTAAATCCCTTAACGAGGAACAATTGGAGGGCAAGTCTGGTGCCAGCAGCCGCGGTAATTCC
9384_Colacogloea_peniophorae           AGTACAATTTAAATCCCTTAACGAGGATCCATTGGAGGGCAAGTCTGGTGCCAGCAGCCGCGGTAATTCC
Violaceomyces_palustris_SA_808         AGTACAATTTAAATCCCTTAACGAGGAACAATTGGAGGGCAAGTCTGGTGCCAGCAGCCGCGGTAATTCC

KF061293_Uleiella_chilensis            AGCTCCAATAGCGTATATTAAAGTTGTTGCAGTTAAAAAGCTCGTAGTTGAATTTCAGTCCTGGCCGGTC
DQ875377_Ceraceosorus_bombacis         AGCTCCAATAGCGTATATTAAAGTTGTTGCAGTTAAAAAGCTCGTAGTTGAATTTCGGGTTTTGCTGCGC
DQ832247_Tilletia_goloskokovii         AGCTCCAATAGCGTATATTAAAGTTGTTGCAGTTAAAAAGCTCGTAGTTGAACTTCAGACCTGGCCGGTC
DQ363309_Erratomyces_patelii           AGCTCCAATAGCGTATATTAAAGTTGTTGCAGTTAAAAAGCTCGTAGTTGAACTTCAGATCTGGTCCGGG
DQ363313_Microstroma_juglandis         AGCTCCAATAGCGTATATTAAAGTTGTTGCAGTTAAAAAGCTCGTAGTTGAACTTCAGGCCTGGCCGGTC
KF706440_Quambalaria_cyanescens        AGCTCCAATAGCGTATATTAAAGTTGTTGCAGTTAAAAAGCTCGTAGTTGAACTTCAGGCCTGGCCGGTC
DQ832239_Sympodiomycopsis_paphiopedili AGCTCCAATAGCGTATATTAAAGTTGTTGCAGTTAAAAAGCTCGTAGTTGAACTTCAGACCTGGCGGGGC
DQ667152_Exobasidium_rhododendri       AGCTCCAATAGCGTATATTAAAGTTGTTGCAGTTAAAAAGCTCGTAGTTGAACTTCAGGCCTGGTCGTTC
DQ663688_Entyloma_calendulae           AGCTCCAATAGCGTATATTAAAGTTGTTGCAGTTAAAAAGCTCGTAGTTGAACTTCAGGCCTGGCCGATC
AJ271382_Tilletiopsis_washingtonensis  AGCTCCAATAGCGTATATTAAAGTTGTTGCAGTTAAAAAGCTCGTAGTTGAACTTCAGGCCTGGCCGGTC
DQ363311_Rhamnospora_nymphaeae         AGCTCCAATAGCGTATATTAAAGTTGTTGCAGTTAAAAAGCTCGTAGTTGAAGTTCAGACCTGGCCGGTC
D83193_Tilletaria_anomala              AGCTCCAATAGCGTATATTAAAGTTGTTGCAGTTAAAAAGCTCGTAGTTGAACTTCAGGCCTGGCCGGTC
D83189_Tilletiopsis_fulvescens         AGCTCCAATAACGTATATTAAAGTTGTTGCAGTTAAAAAGCTCGTAGTTGAACTTCAGGCCTGGCCGGTC
DQ839595_Urocystis_colchici            AACTCCAATAGCGTATATTAAAGTTGTTGCAGTTAAAAAGCTCGTAGTTGAACTTGGGCCCTGGCTGGGC
X62396_Ustilago_maydis                 AGCTCCAATAGCGTATATTAAAGTTGTTGCAGTTAAAAAGCTCGTAGTTGAAGTTTGGTCTCGGACGCTG
DQ846889_Ustanciosporium_standleyanum  AGCTCCAATAGCGTATATTAAAGTTGTTGCAGTTAAAAAGCTCGTAGTTGAAGTTTGGTCTCGGGCGCTG
DQ832229_Sporisorium_reilianum         AGCTCCAATAGCGTATATTAAAGTTGTTGCAGTTAAAAAGCTCGTAGTTGAAGTTTGGTCTCGGACGCTG
DQ832211_Schizonella_melanogramma      AGCTCCAATAGCGTATATTAAAGTTGTTGCAGTTAAAAAGCTCGTAGTTGAAGTTTGGTCTCGGATGCTG
DQ831012_Moesziomyces_bullatus         AGCTCCAATAGCGTATATTAAAGTTGTTGCAGTTAAAAAGCTCGTAGTTGAAGTTTGGTCTCGGACGCTG
DQ092923_Pseudozyma_flocculosa         AGCTCCAATAGCGTATATTAAAGTTGTTGCAGTTAAAAAGCTCGTAGTTGAAGTTTGGTCTCGGACGCTG
KF706443_Moliniella_acetobutans        AGCTCCAATAGCGTATATTAAAGTTGTTGCAGTTAAAACGCTCGTAGTTGAACTTGGGGCCCGGCGGTTG
KF706457_Malassezia_furfur             AGCTCCAATAGCGTATATTAAAGTTGTTGCAGTTAAAAAGCTCGTAGTTGGATTTTGGGCCCGGCTGGGC
9384_Colacogloea_peniophorae           AGCTCCAATAGCGTATATTAAAGTTGTTGCCGTTAAAAAGCTCGTAGTCGAACTTCGGCCCCTGCTGGCC
Violaceomyces_palustris_SA_808         AGCTCCAATAGCGTATATTAAAGTTGTTGCAGTTAAAAAGCTCGTAGTTGAACTTCAGCCCTGGCCGGCC

KF061293_Uleiella_chilensis            GGTCCGCCTCACGGCGTGTACTGTTTGGTCGGGACTTCCCTCTTGGTGATCCGGCATGTTCTTTATTGGG
DQ875377_Ceraceosorus_bombacis         TGTCCTCTTCACTGAGCGATTGGCGTGGCGTTGCCCTAACTTGTGGTGAGCGTGCGTGGTGGGCGACTGG
DQ832247_Tilletia_goloskokovii         GGTCCGCCTCACGGCGTGTACTGCTTGGCCGGGTCTTCTCTCTTGGTGATCCGGCATGCTCTTTACTGGG
DQ363309_Erratomyces_patelii           GGTCCGCTTCACAGCGAGTACTTTCGGACCGGATCTTCCCTCTTGGTGACTTGGCATACTCTTTATTGGG
DQ363313_Microstroma_juglandis         GGTCCGCTTTACGGCGTGTACTGTTTGGCCGGGCCTTCCTTCTTGGTGATCCGGCATGCCCTTTACTGGG
KF706440_Quambalaria_cyanescens        GGTCCGCTTAACGGCGTGTACTGTTTGGCCGGGCCTTCCTTCTTGGTGATCTGGCATGCCCTTTACTGGG
DQ832239_Sympodiomycopsis_paphiopedili GGTCCGCTTCACGGCGTGTACTGTCTGGCCGGGTCTTCCTTCTTGGTGAACTGGCATGGTCTTTATTGGC
DQ667152_Exobasidium_rhododendri       GGTCCGCCTCACGGCGTGTTTACTTCGACTGGGCCTTCCTTCTTGGTGACTCTGCATGCCCTTTATTGGG
DQ663688_Entyloma_calendulae           GGTCCGCTTCACAGCGTGTTATGCTTGGCCGGGTCTTCCCTCTTGGTGATCCTGCATGCCATTTACTTGG
AJ271382_Tilletiopsis_washingtonensis  GGTCCGCTTCACAGCGTGTACTGCTTGGCCGGGCCTTCCCTCTAGGTGATCCGGCATGCTCTTTACTGGG
DQ363311_Rhamnospora_nymphaeae         GGTCCGCCTCACGGCGTGTACTGTTTGGCTGGGTCTTCCCTCTTGGTGATCTGGCATGTCCTTCG--GGG
D83193_Tilletaria_anomala              GGTCCGCTTCACGGCGTGTACTGTTTGGCCGGGCCTTCCCCCCTGGTGATCCGGCATGTCCTTAATTGGG
D83189_Tilletiopsis_fulvescens         GGTCCGCTTCACGGCGTGTACTGTTTGGCCGGGCCTTCCCTCCTGGTGATCCGGCATGTCCTTTACTGGG
DQ839595_Urocystis_colchici            GGTCCGCCTAACGGCGAGTACGCCCAAGCTGGGGCTTATCTCTTGGTGAACCCAGTTGTACTTTGTGCG-
X62396_Ustilago_maydis                 GGTCTGCTTAATTGCATGTACTGACGGTCCGAGACTTCCTTCTTGGTGAACGGCCGCCCTC--------G
DQ846889_Ustanciosporium_standleyanum  GGTCTGCTTCATTGCATGAATCGGCAACCCGAGACTTCCTTCCTGGTGAGCAAGTCGGGCTCG------C
DQ832229_Sporisorium_reilianum         GGTCTGCTTAATTGCATGTACTGACGGTCCGAGACTTCCTTCTTGGTGAACGGCCGCCTTC--------G
DQ832211_Schizonella_melanogramma      GGTCTGCTTAATTGCAAGTACTGGCAAGCCGAGACTTCCTTCCTGGTGAACAGCTGTGGTTCTGC----C
DQ831012_Moesziomyces_bullatus         GGTCTGCTTCATTGCATGTACTGACGGTCCGAGACTTCCTTCTTGGTGAACGGCCGCCTTC--------G
DQ092923_Pseudozyma_flocculosa         GGTCTGCTTAATTGCATGTACTGACGGTCCGAGACTTCCTTCTTGGTGAACGGCCGCCTTC--------G
KF706443_Moliniella_acetobutans        GGTCCGCCTCGCGGCGTGTACTGCGTGTGTCGGGCTCT-------GTGGTGTTTGGTTTCCTTTTCGGA-
KF706457_Malassezia_furfur             GGTCCGCTTCACGGCGTGTACTGTCCGGCTGGGCCTTTCCTCCTGGTGAACTGGCGTA------GTTCGC
9384_Colacogloea_peniophorae           GGTCCGCCTTATGGTGTGTACTGCTCAGTGGGGGCTTACCTCCTGGTGAACAGCGATGTCCTTTATTGGG
Violaceomyces_palustris_SA_808         GGTCCGCCTCACGGCGTGTACTGTCCAGCCGGGGCTTCCCTCCTGGTGATCCCGCGTGCTCTTTACTGGG

KF061293_Uleiella_chilensis            TGTGTCGGGGAACCAGGATTTTTACTTTGAAAAAATTAGAGTGTTCAAAGCAGGCAT-TTGCCCGAATAT
DQ875377_Ceraceosorus_bombacis         CGTGGGTGGAACCATGAACTGTTACCTTGAAAAAATTAGAGTGTTCAAAGCAGGCTAGATGCCGGAATAC
DQ832247_Tilletia_goloskokovii         TGTGTCGGGGAACCAGGATTTTTACTTTGAAAAAATTAGAGTGTTCAAAGCAGGCCT-ATGCCCGAATAT
DQ363309_Erratomyces_patelii           TGTGTCAAGGAACCAGGATTTTTACTTTGAAAAAATTAGAGTGTTCAAAGCAGGCCT-ATGCCCGAATAT
DQ363313_Microstroma_juglandis         TGTGTCGGGGAACCAAGACTTTTACTTTGAAAAAATTAGAGTGCTCAAAGCAGGCAT-TTGCCCGAATAT
KF706440_Quambalaria_cyanescens        TGTGTCAGGGAACCAGGACTTTTACTTTGAAAAAATTAGAGTGCTCAAAGCAGGCAT-TTGCCCGAATAT
DQ832239_Sympodiomycopsis_paphiopedili TGTGTCAGGGAACCAAGACTTTTACTTTGAAAAAATTAGAGTGCTCAAAGCAGGCAT-TTGCCCGAATAT
DQ667152_Exobasidium_rhododendri       TGTGTGGATGGGCCAGGACTTTTACTTTGAAAAAATTAGAGTGTTCAAAGCAGGCCT-ATGCCCGAATAT
DQ663688_Entyloma_calendulae           TGTGTTGGGGAACCAGGACTTTTACTTTGAAAAAATTAGAGTGTTCAAAGCAGGCAT-TTGCCCGAATAT
AJ271382_Tilletiopsis_washingtonensis  TGTGTCGGGGAACCTGGACTTTTACTTTGAAAAAATTAGAGTGTTCAAAGCAGGCCT-ATGCCCGAATAT
DQ363311_Rhamnospora_nymphaeae         TGTGTCAGGGAACCAGGATTTTTACTTTGAAAAAATCAGAGTGTTCAAAGCAGGCCT-ACGCCCGAATAT
D83193_Tilletaria_anomala              TGTGTCGGGGAACCAGGACTTTTACTTTGAAAAAATCAGAGTGTTCAAAGCAGGCCT-ACGCCCGAATAT
D83189_Tilletiopsis_fulvescens         TGTGTCGGGGAACCAGGACTTTTACTTTGAAAAAATCAGAGTGTTCAAAGCAGGCCT-ACGCCCGA--AT
DQ839595_Urocystis_colchici            ---GTGGGGGAACCAGGGAAATTACTTTGAAAAAATTAGAGTGTTCAAAGCAGGCCTACGGCTCGAATAG
X62396_Ustilago_maydis                 GGTGGTCCGGAACCAGGACTATTACTTTGAAAAAATTAGAGTGTTCAAAGCAGGCCATAGGCCCGAATAT
DQ846889_Ustanciosporium_standleyanum  TCGGCTTGGGAACCAGGAGCATTACTTTGAAAAAATTAGAGTGTTCAAAGCAGGCCAATGGCCCGAATAT
DQ832229_Sporisorium_reilianum         GGTGGTCCGGAACCAGGACTATTACTTTGAAAAAATTAGAGTGTTCAAAGCAGGCCATAGGCCCGAATAT
DQ832211_Schizonella_melanogramma      GCAGTTTGGGAACCAGGAGCATTACTTTGAAAAAATTAGAGTGTTCAAAGCAGGCCAATGGCCCGAATAT
DQ831012_Moesziomyces_bullatus         GGTGGTCCGGAACCAGGACTATTACTTTGAAAAAATTAGAGTGTTCAAAGCAGGCCATAGGCCCGAATAT
DQ092923_Pseudozyma_flocculosa         GGTGGTCCGGAACCAGGACTATTACTTTGAAAAAATTAGAGTGTTCAAAGCAGGCCATAGGCCCGAATAT
KF706443_Moliniella_acetobutans        -----GGGGGGACCCGG---TTTACTTTGAGGAAATTAGAGTGTTCAAAGCAGGCGCTATGCCGGAATAG
KF706457_Malassezia_furfur             TACGTTTGGGAACCAGGACTTTTACTTTGAAGAAATTAGAGTGTTCAAAGCAGGCTTGACGCCCGAATAA
9384_Colacogloea_peniophorae           TGTTGTTGGGAACCAGGACACTTACTTTGAAAAAATTAGAGTGTTCAAAGCAGGCCT-ATGCCCGAATAC
Violaceomyces_palustris_SA_808         CGCGTGGGGGAACCAGGATCTTTACTTTGAAAAAATTAGAGTGTTCAAAGCAGGCCT-ATGCCCGAATAT

KF061293_Uleiella_chilensis            ATTAGCATGGAATAATAAAATAGGACGTGCGGTTCTATTTTGTTGGTTTCTAGAATCGCCGTAATGATTA
DQ875377_Ceraceosorus_bombacis         ATTAGCATGGAATAATGAAATAGGACGTGCGGACCTATTTTGTTGGTTTCTAGAACCGCCGTAATGATTA
DQ832247_Tilletia_goloskokovii         ATTAGCATGGAATAATAAAATAGGACGTGCGGTTCTATTTTGTTGGTTTCTAGGATCGCCGTAATGATTA
DQ363309_Erratomyces_patelii           ATTAGCATGGAATAATGAAATAGGACGTGCGGTTCTATTTTGTTGGTTTCTAGGATCGCCGTAATGATTA
DQ363313_Microstroma_juglandis         ATTAGCATGGAATAATAAAATAGGACGTGCGGTCTATTTGT----GGTTCTAGGATCGCCGTAATGAGTG
KF706440_Quambalaria_cyanescens        ATTAGCATGGAATAATAAAATAGGACGTGCGGTTCTATTTTGTTGGTTTCTAGGATCGCCGTAATGATTA
DQ832239_Sympodiomycopsis_paphiopedili ATTAGCATGGAATAATAAAATAGGACGTGCGGTTCTATTTTGTTGGTTTCTAGAATCGCCGTAATGATTA
DQ667152_Exobasidium_rhododendri       ATTAGCATGGAATAATAGAATAGGACGTGCGGTCCTATTTTGTTGGTTTCTAGGATCGCCGTAATGATTA
DQ663688_Entyloma_calendulae           ATTAGCATGGAATAATAAAATAGGACGTGCGTTTCTATTTTGTTGGTTTCTAGAATCGCCGTAATGATTA
AJ271382_Tilletiopsis_washingtonensis  ATTAGCATGGAATAATAAAATAGGACGTGCGTTTCTATTTTGTTGGTTTCTAGAATCGCCGTAATGATTA
DQ363311_Rhamnospora_nymphaeae         ATTAGCATGGAATAATAAAATAGGACGTGCGGTTCTATTTTGTTGGTTTATAGGATCGCCGTAATGATTA
D83193_Tilletaria_anomala              ATTAGCATGGAATAATAAAATAGGACGTGCGGTTCTATTTTGTTGGTTTCTAGAACTGCCGTAATGATTA
D83189_Tilletiopsis_fulvescens         ATTAGCATGGAATAATAAAATAGGACGTGCGGTTCTATTTTGTTGGTTTCTAGAACTGCCGTAATGATTA
DQ839595_Urocystis_colchici            ATTAGCATGGAATAAGGGAACAGGACGTGCGGTCCCGTTTCGTTGGTTTTTGGGATCGCCGTAATGATTA
X62396_Ustilago_maydis                 ATTAGCATGGAATAACAGAATAGGACGTGCGGTTCTATTTTGTTGGTTTCTAGAACTGCCGTAATGATTA
DQ846889_Ustanciosporium_standleyanum  ATTAGCATGGAATAACAGAATAGGACGTGCGGTTCTATTTTGTTGGTT--TAGAACTGCCGTAATGATTA
DQ832229_Sporisorium_reilianum         ATTAGCATGGAATAACAGAATAGGACGTGCGGTTCTATTTTGTTGGTTTCTAGAACTGCCGTAATGATTA
DQ832211_Schizonella_melanogramma      ATTAGCATGGAATAACAGAATAGGACGTGCGGTTCTATTTTGTTGGTT--TAGAACTGCCGTAATGATTA
DQ831012_Moesziomyces_bullatus         ATTAGCATGGAATAACAGAATAGGACGTGCGGTTCTATTTTGTTGGTTTCTAGAACTGCCGTAATGATTA
DQ092923_Pseudozyma_flocculosa         ATTAGCATGGAATAACAGAATAGGACGTGCGGTTCTATTTTGTTGGTTTCTAGAACTGCCGTAATGATTA
KF706443_Moliniella_acetobutans        ATTAGCATGGAATAATAAAATAGGACGTGTGGTTCTGTTTTGTTGGTTGTCGGAACTGCCGTAATGATGA
KF706457_Malassezia_furfur             ATTAGCATGGAATAATAAAATAGGACGTGCGGTTCTATTTTGTTGGTTTTTGGAATCGCCGTAATGATTA
9384_Colacogloea_peniophorae           CTTAGCATGGAATAATAAAATAGGACGCGCGGTCCCATTTTGTTGGTTTCTGAGATCGCCGTAATGATTA
Violaceomyces_palustris_SA_808         ATTAGCATGGAATAATAAAATAGGACGCGCGGTTCTATTTTGTTGGTTTCTAGAGTCGCCGTAATGATTA

KF061293_Uleiella_chilensis            ATAGGGACAGTTGGGGGCATTAGTATTCACATGCTAGAGGTGAAATTCTTGGATTTTGTGAAGACTAACT
DQ875377_Ceraceosorus_bombacis         ATAGGGACGACGGGGGATTTGGTAATTCAAAGGCCAGGGGTGAAATCCTTGGATTCATTGAAGACAAACT
DQ832247_Tilletia_goloskokovii         ATAGGGATAGTTGGGGGCATTAGTATTCACATGCTAGAGGTGAAATTCTTGGATTTTGTGAAGACTAACT
DQ363309_Erratomyces_patelii           ATAGGGATAGTTGGGGGCATTAGTATTCACATGCTAGAGGTGAAATTCTTGGATTTTGTGAAGACTAACT
DQ363313_Microstroma_juglandis         ATTAATRGGGCTCGGCGCATTAGTATTCACATGCTAGAGGTGAAATTCTTGGATTTTGTGAAGACTAACT
KF706440_Quambalaria_cyanescens        ATAGGGACAGTTGGGGGCATTAGTATTCACATGCTAGAGGTGAAATTCTTGGATTTTGTGAAGACTAACT
DQ832239_Sympodiomycopsis_paphiopedili ATAGGGACAGTTGGGGGCATTAGTATTCACATGCTAGAGGTGAAATTCTTGGATTTTGTGAAGACTAACT
DQ667152_Exobasidium_rhododendri       ATAGGGATAGTCGGGGGCATTAGTATTCACATGCTAGAGGTGAAATTCTTGGATTTTGTGAAGACTAACT
DQ663688_Entyloma_calendulae           ATAGGGATAGTTGGGGGCATTAGTATTCACATGCTAGAGGTGAAATTCTTGGATTTTGTGAAGACTAACT
AJ271382_Tilletiopsis_washingtonensis  ATAGGGATAGTTGGGGGCATTAGTATTCACATGCTAGAGGTGAAATTCTTGGATTTTGTGAAGACTAACT
DQ363311_Rhamnospora_nymphaeae         ATAGGGACAGTCGGGGGCATTAGTATTCCCATGCTAGAGGTGAAATTCTTGGATTTTGGGAAGACTAACT
D83193_Tilletaria_anomala              ATAGGGACGATTGGGGGCATTAGTATTCACATGCTAGAGGTGAAATTCTTGGATTTTGTGAAGACTAACT
D83189_Tilletiopsis_fulvescens         ATAGGGACGATTGGGGGCATTAGTATTCACATGCTAGAGGTGAAATTCTTGGATTTTGTGAAGACTAACT
DQ839595_Urocystis_colchici            ATAGGGACGGTCGGGGGCATTAGTATTCACAAGCTAGAGGTGAAATTCTTGGATTTTGTGAAGACTAACT
X62396_Ustilago_maydis                 AAAGGGACAGCCGGGGGCATTAGTATTTGCACGCTAGAGGTGAAATTCTTGGATTGTGCAAAGACTTCCT
DQ846889_Ustanciosporium_standleyanum  ATAGGGACAGCCGGGGGCATTAGTATTCGCACGCTAGAGGTGAAATTCTTGGATTGTGCGAAGACTCACT
DQ832229_Sporisorium_reilianum         AAAGGGACAGCCGGGGGCATTAGTATTTGCACGCTAGAGGTGAAATTCTTGGATTGTGCAAAGACTTCCT
DQ832211_Schizonella_melanogramma      ATAGGGACAGCCGGGGGCATTAGTATTCGCACGCTAGAGGTGAAATTCTTGGATTGTGCGAAGACTTACT
DQ831012_Moesziomyces_bullatus         AAAGGGACAGCCGGGGGCATTAGTATTTGCACGCTAGAGGTGAAATTCTTGGATTGTGCAAAGACTTCCT
DQ092923_Pseudozyma_flocculosa         AAAGGGACAGCCGGGGGCATTAGTATTTGCACGCTAGAGGTGAAATTCTTGGATTGTGCAAAGACTTCCT
KF706443_Moliniella_acetobutans        ATAGGGACAGTTGGGGGCATTTGTATTGACACGCTAGAGGTGAAATTCTTGGATTGTGTCAAGACAAACT
KF706457_Malassezia_furfur             ATAGGGACGGTCGGGGGCATTAGTACTCACATGCTAGAGGTGAAATTCTTGGATTTTGTGAAGACTAACT
9384_Colacogloea_peniophorae           ATAGGGATAGTTGGGGGCATTTGTATTCCGACGTCAGAGGTGAAATTCTTGGATTGCCGGAAGACAAACT
Violaceomyces_palustris_SA_808         ATAGGGATAGTTGGGGGCATTAGTATTCGCATGCTAGAGGTGAAATTCTTGGATTTTGCGAAGACTAACT

KF061293_Uleiella_chilensis            TCTGCGAAAGCATTTGCCAAGGATGTTTTCATTAATCAAGAACGAAGGTTAGGGGATCGAAAACGATCAG
DQ875377_Ceraceosorus_bombacis         TCTGCGAAAGCATTTGCCAAGGATGTTTTCATTAATCAAGAACGAAGGTGAGGGGATCGAAAACGATTAG
DQ832247_Tilletia_goloskokovii         ACTGCGAAAGCGTTTGCCAAGGATGTTTTCATTAATCAAGAACGAAGGTTAGGGGATCGAAAACGATCAG
DQ363309_Erratomyces_patelii           TCTGCGAAAGCATTTGCCAAGGATGTTTTCATTAATCAAGAACGAAGGTTAGGGGATCGAAAACGATCAG
DQ363313_Microstroma_juglandis         TCTGCGAAAGCATTTGCCAAGGATGTTTTCATTAATCAAGAACGAAGGTTAGGGGATCGAAAACGATTAG
KF706440_Quambalaria_cyanescens        TCTGCGAAAGCATTTGCCAAGGATGTTTTCATTAATCAAGAACGAAGGTTAGGGGATCGAAAACGATTAG
DQ832239_Sympodiomycopsis_paphiopedili TCTGCGAAAGCATTTGCCAAGGATGTTTTCATTAATCAAGAACGAAGGTTAGGGGATCGAAAACGATTAG
DQ667152_Exobasidium_rhododendri       TCTGCGAAAGCATTTGCCAAGGATGTTTTCATTAATCAAGAACGAAGGTTAGGGGATCGAAAACGATTAG
DQ663688_Entyloma_calendulae           TCTGCGAAAGCATTTGCCAAGGATGTTTTCATTAATCAAGAACGAAGGTTAGGGGATCGAAAACGATCAG
AJ271382_Tilletiopsis_washingtonensis  TCTGCGAAAGCATTTGCCAAGGATGTTTTCATTAATCAAGAACGAAGGTTAGGGGATCGAAAACGATCAG
DQ363311_Rhamnospora_nymphaeae         TCTGCGAAAGCATTTGCCAAGGATGTTTTCATTAATCAAGAACGAAGGTTAGGGGATCGAAAACGATTAG
D83193_Tilletaria_anomala              ACTGCGAAAGCATCTGCCAAGGGCGTTTTCATTAATCAAGAACGAAGGTTAGGGGATCGAAAACGATTAG
D83189_Tilletiopsis_fulvescens         GATGCGAAAGCGTTTGCCAAGGGCGTTCTCATTAATCAAGAACGAAGGTTAGGGGATCGAAAACGATTAG
DQ839595_Urocystis_colchici            TCTGCGAAAGCATTTGCCAAGGACGTTTTCATTAATCAAGAACGAAGGTTAGGGGATCGAAAACGATTAG
X62396_Ustilago_maydis                 ACTGCGAAAGCATTTGCCAAGAATGTTTTCATTAATCAAGAACGAAGGTTAGGGTATCGAAAACGATTAG
DQ846889_Ustanciosporium_standleyanum  ACTGCGAAAGCATTTGCCAAGAATGTTTTCATTAATCAAGAACGAAGGTTAGGGTATCGAAAACGATTAG
DQ832229_Sporisorium_reilianum         ACTGCGAAAGCATTTGCCAAGAATGTTTTCATTAATCAAGAACGAAGGTTAGGGTATCGAAAACGATTAG
DQ832211_Schizonella_melanogramma      TCTGCGAAAGCATTTGCCAAGAATGTTTTCATTAATCAAGAACGAAGGTTTGGGTATCGAAAACGATTAG
DQ831012_Moesziomyces_bullatus         ACTGCGAAAGCATTTGCCAAGAATGTTTTCATTAATCAAGAACGAAGGTTAGGGTATCGAAAACGATTAG
DQ092923_Pseudozyma_flocculosa         ACTGCGAAAGCATTTGCCAAGAATGTTTTCATTAATCAAGAACGAAGGTTAGGGTATCGAAAACGATTAG
KF706443_Moliniella_acetobutans        ACTGCGAAAGCATTTGCCAAGGATGTTTTCATTAATCAGGAACGAAGGTCGGGGGATCGAAAACGATTAG
KF706457_Malassezia_furfur             TCTGCGAAAGCATTTGCCAAGGACGTTTTCATTAATCAAGAACGAAGGTTAGGGTATCGAAAACGATTAG
9384_Colacogloea_peniophorae           ACTGCGAAAGCATTTGCCAAGTATGTTTTCATTGATCAAGAACGAAGGAAGGGGGATCGAAAACGATTAG
Violaceomyces_palustris_SA_808         TCTGCGAAAGCATTTGCCAAGGATGTTTTCATTAATCAAGAACGAAGGTTAGGGGATCGAAAACGATCAG

KF061293_Uleiella_chilensis            ATACCGTTGTAGTCTTAACAGTAAACTATGCCGACTAGGGATTGGTCGATGTTATTTTCTTGACTCGATC
DQ875377_Ceraceosorus_bombacis         ATACCGTTGTAGTCTTCACAGTAAACTATGCCGACTAGGGATCGGTCGACGTTCTTCATTTGACTCGATC
DQ832247_Tilletia_goloskokovii         ATACCGTTGTAGTCTTAACAGTAAACTATGCCGACTAGGGATTGGACGATGT--TTATCTTGACTCGTTC
DQ363309_Erratomyces_patelii           ATACCGTTGTAGTCTTAACAGTAAACTATGCCGACTAGGGATTGGACGATGT--TTATCTTGACTCGTTC
DQ363313_Microstroma_juglandis         ATACCGTTGTAGTCTTAACAGTAAACTATGCCGACTAGGGATTGGACGATGTTATTTTCTTGACTCGTTC
KF706440_Quambalaria_cyanescens        ATACCGTTGTAGTCTTAACAGTAAACTATGCCGACTAGGGATTGGACGATGTTATTTTCTTGACTCGTTC
DQ832239_Sympodiomycopsis_paphiopedili ATACCGTTGTAGTCTTAACAGTAAACTATGCCGATTAGGGATTGGTGGATGTTATTTTTTTGACTCCATC
DQ667152_Exobasidium_rhododendri       ATACCGTTGTAGTCTTAACAGTAAACTATGCCGACTAGGGATCGGGCGATGTTATTTTTTTGACTCGCTC
DQ663688_Entyloma_calendulae           ATACCGTTGTAGTCTTAACAGTAAACTATGCCGACTAGGGATCGGGCGATGTTATTTTCTTGACTCGCTC
AJ271382_Tilletiopsis_washingtonensis  ATACCGTTGTAGTCTTAACAGTAAACTATGCCGACTAGGGATTGGGCGATGTTATTTTCTTGACTCGCTC
DQ363311_Rhamnospora_nymphaeae         ATACCGTTGTAGTCTTAACAGTAAACTATGCCGACTAGGGATCGGACGATGTTGTTTTTTTGACTCGTTC
D83193_Tilletaria_anomala              ATACCGTTGTAGTCTTAACAGTAAACTATGCCGACTAGGGATCGGGCGATGTTATTTTTTTGACTCGCTC
D83189_Tilletiopsis_fulvescens         ATACCGTTGTAGTCTTAACAGTAAACTATGCCGACTAGGGATCGGGCGATGTTATTCTTTTGACTCGCTC
DQ839595_Urocystis_colchici            ATACCGTTGTAGTCCTAACAGTAAACTATGCCGACTAGGGATCGGTCGACGTTATTCACATGACTCGATC
X62396_Ustilago_maydis                 ATACCGTTGTAGTCTTAACAGTAAACTATGCCGACTCCGAATCGGTCGATGTCATTTCACTGGCTCGATC
DQ846889_Ustanciosporium_standleyanum  ATACCGTTGTAGTCTTAACAGTAAACTATGCCGACTCCGAATCGGTCGATGTCATTTCACTGGCTCGATC
DQ832229_Sporisorium_reilianum         ATACCGTTGTAGTCTTAACAGTAAACTATGCCGACTCCGAATCGGTCGATGTCATTTCACTGGCTCGATC
DQ832211_Schizonella_melanogramma      ATACCGTTGTAGTCCAAACAGTAAACTATGCCGACTCCGAATCGGTCGATGTCATTTCACTGGCTCGACC
DQ831012_Moesziomyces_bullatus         ATACCGTTGTAGTCTTAACAGTAAACTATGCCGACTCCGAATCGGTCGATGTCATTTCACTGGCTCGATC
DQ092923_Pseudozyma_flocculosa         ATACCGTTGTAGTCTTAACAGTAAACTATGCCGACTCCGAATCGGTCGATGTCATTTCACTGGCTCGATC
KF706443_Moliniella_acetobutans        ATACCGTTGTAGTCTCGACAGTAAACGATGCCGGCTCGGGATTGGCCCTTGACACTTTTTGAACAGGGTC
KF706457_Malassezia_furfur             ATACCGTTGTAGTCTTAACAGTAAACTATGCCGACTAGGGATCGGTCGATGTTATTTTCTTGACTCGATC
9384_Colacogloea_peniophorae           ATACCGTTGTAGTCTCTTCTGTAAACTATGCCAATTGGGGATTGGTACAGGT--TTTTAATGACTGTATC
Violaceomyces_palustris_SA_808         ATACCGTTGTAGTCTTAACAGTAAACTATGCCGACTAGGGATTGGTGGATGTTATTTTATTGACTCCATC

KF061293_Uleiella_chilensis            AGCACCTTACGAGAAATCAAAGTCTTTGGGTTCTGGGGGGAGTATGGTCGCAAGGCTGAAACTTAAAGAA
DQ875377_Ceraceosorus_bombacis         GGCACCTTGCGAGAAATCAAAGTCTTTGGGTTCTGGGGGGAGTATGGTCGCAAGGCTGAAACTTAAAGAA
DQ832247_Tilletia_goloskokovii         AGCACCTTACGAGAAATCAAAGTCTTTGGGTTCTGGGGGGAGTATGGTCGCAAGGCTGAAACTTAAAGAA
DQ363309_Erratomyces_patelii           AGCACCTTACGAGAAATCAAAGTCTTTGGGTTCTGGGGGGAGTATGGTCGCAAGGCTGAAACTTAAAGAA
DQ363313_Microstroma_juglandis         AGCACCTTACGAGAAATCAAAGTCTTTGGGTTCTGGGGGGAGTATGGTCGCAAGGCTGAAACTTAAAGAA
KF706440_Quambalaria_cyanescens        AGCACCTTACGAGAAATCAAAGTCTTTGGGTTCTGGGGGGAGTATGGTCGCAAGGCTGAAACTTAAAGAA
DQ832239_Sympodiomycopsis_paphiopedili AGCACCTTACGAGAAATCAAAGTTTTTGGGTTCTGGGGGGAGTATGGTCGCAAGGCTGAAACTTAAAGAA
DQ667152_Exobasidium_rhododendri       GGCACCTTGCGAGAAATCAAAGTTTTTGGGTTCTGGGGGGAGTATGGTCGCAAGGCTGAAACTTAAAGAA
DQ663688_Entyloma_calendulae           GGCACCTTGCGAGAAATCAAAGTCTTTGGGTTCTGGGGGGAGTATGGTCGCAAGGCTGAAACTTAAAGAA
AJ271382_Tilletiopsis_washingtonensis  AGCACCTTGCGAGAAATCAAAGTCTTTGGGTTCTGGGGGGAGTATGGTCGCAAGGCTGAAACTTAAAGAA
DQ363311_Rhamnospora_nymphaeae         GGCACCTTGCGAGAAATCAAAGTTTTTGGGTTCTGGGGGGAGTATGGTCGCAAGGCTGAAACTTAAAGAA
D83193_Tilletaria_anomala              GGCACCTTTCGAGAAATCAAAGTCTTTGGGTTCT-GGGGGAGTATGGTCGCAAGGCTGAAACTTAAAGAA
D83189_Tilletiopsis_fulvescens         GGCACCTTTCGAGAAATCAAAGTCTTTGGGTTCTGGGGGGAGTATGGTCGCAAGGCTGAAACTTAAAGAA
DQ839595_Urocystis_colchici            GGCACCTTACGAGAAATCAAAGTCTTTGGGTTCTGGGGGGAGTATGGTCGCAAGGCTGAAACTTAAAGAA
X62396_Ustilago_maydis                 GGCGCGGTACGAGAAATCAAAGTTTTT-GGTTCTGGGGGGAGTATGGTCGCAAGGCTGAAACTTAAAGAA
DQ846889_Ustanciosporium_standleyanum  GGCGCGGTACGAGAAATCAAAGTCTTTGGGTTCTGGGGGGAGTATGGTCGCAAGGCTGAAACTTAAAGAA
DQ832229_Sporisorium_reilianum         GGCGCGGTACGAGAAATCAAAGTTTTTGGGTTCTGGGGGGAGTATGGTCGCAAGGCTGAAACTTAAAGAA
DQ832211_Schizonella_melanogramma      GGCGCGGTACGAGAAATCAAAGTTTTTGGGTTCTGGGGGGAGTATGGTCGCAAGGCTGAAACTTAAAGAA
DQ831012_Moesziomyces_bullatus         GGCGCGGTACGAGAAATCAAAGTTTTTGGGTTCTGGGGGGAGTATGGTCGCAAGGCTGAAACTTAAAGAA
DQ092923_Pseudozyma_flocculosa         GGCGCGGTACGAGAAATCAAAGTTTTTGGGTTCTGGGGGGAGTATGGTCGCAAGGCTGAAACTTAAAGAA
KF706443_Moliniella_acetobutans        AGCACCGTCCGAGAAATCAAAGCTTTTGGGTTCTGGGGGGAGTATGGTCGCAAGGCTGAAACTTAAAGAA
KF706457_Malassezia_furfur             GGCACCTTACGAGAAATCAAAGTTTTTGGGTTCTGGGGGGAGTATGGTCGCAAGGCTGAAACTTAAAGAA
9384_Colacogloea_peniophorae           AGCACCCGAAGAGAAATCTTTA-AATGAGGTTCGGGGGGGAGTATGGTCGCAAGGCTGAAACTTAAAGGA
Violaceomyces_palustris_SA_808         AGCACCTTACGAGAAATCAAAGTCTTTGGGTTCTGGGGGGAGTATGGTCGCAAGGCTGAAACTTAAAGAA

KF061293_Uleiella_chilensis            ATTGACGGAAGGGCACCACCAGGAGTGGAGCCTGCGGCTTAATTTGACTCAACACGGGGAAACTCACCAG
DQ875377_Ceraceosorus_bombacis         ATTGACGGAAGGGCACCACCAGGAGTGGAGCCTGCGGCTTAATTTGACTCAACACGGGGAAACTCACCAG
DQ832247_Tilletia_goloskokovii         ATTGACGGAAGGGCACCACCAGGAGTGGAGCCTGCGGCTTAATTTGACTCAACACGGGGAAACTCACCAG
DQ363309_Erratomyces_patelii           ATTGACGGAAGGGCACCACCAGGAGTGGAGCCTGCGGCTTAATTTGACTAAACACGGGGAAACTCACCAG
DQ363313_Microstroma_juglandis         ATTGACGGAAGGGCACCACCAGGAGTGGAGCCTGCGGCTTAATTTGACTCAACACGGGGAAACTCACCAG
KF706440_Quambalaria_cyanescens        ATTGACGGAAGGGCACCACCAGGAGTGGAGCCTGCGGCTTAATTTGACTCAACACGGGGAAACTCACCAG
DQ832239_Sympodiomycopsis_paphiopedili ATTGACGGAAGGGCACCACCAGGAGTGGAGCCTGCGGCTTAATTTGACTCAACACGGGGAAACTCACCAG
DQ667152_Exobasidium_rhododendri       ATTGACGGAAGGGCACCACCAGGAGTGGAGCCTGCGGCTTAATTTGACTCAACACGGGGAAACTCACCAG
DQ663688_Entyloma_calendulae           ATTGACGGAAGGGCACCACCAGGAGT--------------------------------------------
AJ271382_Tilletiopsis_washingtonensis  ATTGACGGAAGGGCACCACCAGGAGTGGAGCCTGCGGCTTAATTTGACTCAACACGGGGAAACTCACCAG
DQ363311_Rhamnospora_nymphaeae         ATTGACGGAAGGGCACCACCAGGAGTGGAGCCTGCGGCTTAATTTGACTCAACACGGGGAAACTCACCAG
D83193_Tilletaria_anomala              ATTGACGGAAGGGCACCACCAGGAGTGGAGCCTGCGGCTTAATTTGACTCAACACGGGGAAACTCACCAG
D83189_Tilletiopsis_fulvescens         ATTGACGGAAGGGCACCACCAGGAGTGGGA-CTGCGGCTTAATTTGACTCAACACGGGGAAACTCACCAG
DQ839595_Urocystis_colchici            ATTGACGGAAGGGCACCACCAGGAGT--------------------------------------------
X62396_Ustilago_maydis                 ATTGACGGAAGGGCACCACCAGGAGTGGAGCCTGCGGCTTAATTTGACTCAACACGGGAAAACTCACCGG
DQ846889_Ustanciosporium_standleyanum  ATTGACGGAAGGGCACCACCAGGAGTGGAGCCTGCGGCTTAATTTGACTCAACACGGGAAAACTCACCAG
DQ832229_Sporisorium_reilianum         ATTGACGGAAGGGCACCACCAGGAGTGGAGCCTGCGGCTTAATTTGACTCAACACGGGAAAACTCACCGG
DQ832211_Schizonella_melanogramma      ATTGACGGAAGGGCACCACCAGGAGTGGAGCCTGCGGCTTAATTTGACTCAACACGGGAAAACTCACCAG
DQ831012_Moesziomyces_bullatus         ATTGACGGAAGGGCACCACCAGGAGTGGAGCCTGCGGCTTAATTTGACTCAACACGGGAAAACTCACCGG
DQ092923_Pseudozyma_flocculosa         ATTGACGGAAGGGCACCACCAGGAGTGGAGCCTGCGGCTTAATTTGACTCAACACGGGAAAACTCACCGG
KF706443_Moliniella_acetobutans        ATTGACGGAAGGGCACCACCAGGAGTGGAGCCTGCGGCTTAATTTGACTCAACACGGGGAAACTCACCAG
KF706457_Malassezia_furfur             ATTGACGGAAGGGCACCACCAGGAGTGGAGCCTGCGGCTTAATTTGATTCAACACGGGGAAACTCACCAG
9384_Colacogloea_peniophorae           ATTGACGGAAGGGCACCACCAGGTGTGGAGCCTGCGGCTTAATTTGACTCAACACGGGGAAACTCACCAG
Violaceomyces_palustris_SA_808         ATTGACGGAAGGGCACCACCAGGAGTGGAGCCTGCGGCTTAATTTGACTCAACACGGGGAAACTCACCAG

KF061293_Uleiella_chilensis            GTCCAGACATAGTAAGGATTGACAGATTGATAGCTCTTTCTTGATTCTATGGGTGGTGGTGCATGGCCGT
DQ875377_Ceraceosorus_bombacis         GTCCAGACATGGTAAGGATTGACAGATTAAGAGCTCTTTCAAGATTCTATGGGTGGTGGTGCATGGCCGT
DQ832247_Tilletia_goloskokovii         GTCCAGACATAGTAAGGATTGACAGATTGATAGCTCTTTCTTGATTCTATGGGTGGTGGTGCATGGCCGT
DQ363309_Erratomyces_patelii           GTCCAGACATAGTAAGGATTGACAGATTGATAGCTCTTTCTTGATTCTATGGGTGGTGGTGCATGGCCGT
DQ363313_Microstroma_juglandis         GTCCAGACATAGTAAGGATTGACAGATTGATAGCTCTTTCTTGATTCTATGGGTGGTGGTGCATGGCCGT
KF706440_Quambalaria_cyanescens        GTCCAGACATAGTAAGGATTGACAGATTGATAGCTCTTTCTTGATTCTATGGGTGGTGGTGCATGGCCGT
DQ832239_Sympodiomycopsis_paphiopedili GTCCAGACATAGTAAGGATTGACAGATTGATAGCTCTTTCTTGATTCTATGGGTGGTGGTGCATGGCCGT
DQ667152_Exobasidium_rhododendri       GTCCAGACATAGTAAGGATTGACAGATTGATAGCTCTTTCTTGATTCTATGGGTGGTGGTGCATGGCCGT
DQ663688_Entyloma_calendulae           ----------------------------------------------------------------------
AJ271382_Tilletiopsis_washingtonensis  GTCCAGACATAGTAAGGATTGACAGATTGATAGCTCTTTCTTGATTCTATGGGTGGTGGTGCATGGCCGT
DQ363311_Rhamnospora_nymphaeae         GTCCAGACATAGTAAGGATTGACAGATTGATAGCTCTTTCTTGATTCTATGGGTGGTGGTGCATGGCCGT
D83193_Tilletaria_anomala              GTCCAGACATAGTAAGGATTGACAGATTGATAGCTCTTTCTTGATTCTATGGGTGGTGGTGCATGGCCGT
D83189_Tilletiopsis_fulvescens         GTCCAGACATAGTAAGGATTGACAGATTGATAGCTCTTTCTTGATTCCATGGGTGGTGGTGCATGGCCGT
DQ839595_Urocystis_colchici            ----------------------------------------------------------------------
X62396_Ustilago_maydis                 GTCCGGACATAGTAAGGATTGACAGATTGATGGCGCTTTCATGATTCTATGGGTGGTGGTGCATGGCCGT
DQ846889_Ustanciosporium_standleyanum  GTCCAGACATAGTAAGGATTGACAGATTGATGGCGCTTTCATGATTCTATGGGTGGTGGTGCATGGCCGT
DQ832229_Sporisorium_reilianum         GTCCGGACATAGTAAGGATTGACAGATTGATGGCGCTTTCATGATTCTATGGGTGGTGGTGCATGGCCGT
DQ832211_Schizonella_melanogramma      GTCCGGACATAGTAAGGATTGACAGATTGATGGCGCTTTCATGATTCTATGGGTGGTGGTGCATGGCCGT
DQ831012_Moesziomyces_bullatus         GTCCGGACATAGTAAGGATTGACAGATTGATGGCGCTTTCATGATTCTATGGGTGGTGGTGCATGGCCGT
DQ092923_Pseudozyma_flocculosa         GTCCGGACATAGTAAGGATTGACAGATTGATGGCGCTTTCATGATTCTATGGGTGGTGGTGCATGGCCGT
KF706443_Moliniella_acetobutans        GTCCAGACATGGGAAGGATTGACAGATTGATAGCTCTTTCATGATTCTATGGGTGGTGGTGCATGGCCGT
KF706457_Malassezia_furfur             GTCCAGACATAGGAAGGATTGACAGATTGATAGCTCTTTCTTGATTCTATGGGTGGTGGTGCATGGCCGT
9384_Colacogloea_peniophorae           GTCCAGACACAAAAAGGATTGACAGATTGATAGCTCTTTCTTGATTYTATGGGTGGTGGTGCATGRCCGT
Violaceomyces_palustris_SA_808         GTCCAGACATAGTAAGGATTGACAGATTGATAGCTCTTTCTTGATTCTATGGGTGGTGGTGCATGGCCGT

KF061293_Uleiella_chilensis            TCTTAGTTGGTGGAGTGATTTGTCTGGTTAATTCCGATAACGAACGAGACCTTAACCTGCTAAATAGCCC
DQ875377_Ceraceosorus_bombacis         TCTTAGTTGGTGGAGTGATTTGTCAGGTTAATTCCGATAACGAACGAGACCTTGACCTGCATACTAGCCC
DQ832247_Tilletia_goloskokovii         TCTTAGTTGGTGGAGTGATTTGTCTGGTTAATTCCGATAACGAACGAGACCTTAACCTGCTAACTAGCCC
DQ363309_Erratomyces_patelii           TCTTAGTTGGTGGAGTGATTTGTCTGGTTAATTCCGATAACGAACGAGACCTTAACCTGCTAAATAGCCC
DQ363313_Microstroma_juglandis         TCTTAGTTGGTGGAGTGATTTGTCTGGTTAATTCCGATAACGAACGAGACCTTAACCTGCTAAATAGCCC
KF706440_Quambalaria_cyanescens        TCTTAGTTGGTGGAGTGATTTGTCTGGTTAATTCCGATAACGAACGAGACCTTAACCTGCTAAATAGCCC
DQ832239_Sympodiomycopsis_paphiopedili TCTTAGTTGGTGGAGTGATTTGTCTGGTTAATTCCGATAACGAACGAGACCTTAACCTGCTAAATAGCCC
DQ667152_Exobasidium_rhododendri       TCTTAGTTGGTGGAGTGATTTGTCTGGTTAATTCCGATAACGAACGAGACCTTAACCTGCTAAATAGCCG
DQ663688_Entyloma_calendulae           ----------------------------------------------------------------------
AJ271382_Tilletiopsis_washingtonensis  TCTTAGTTGGTGGAGTGATTTGTCTGGTTAATTCCGATAACGAACGAGACCTTAACCTGCTAAATAGCCC
DQ363311_Rhamnospora_nymphaeae         TCTTAGTTGGTGGAGTGATTTGTCTGCTTAATTCCGATAACGAACGAGACCTTAACCTGCTAAATAGCCC
D83193_Tilletaria_anomala              TCTTAGTTGGTGGAGTGATTTGTCTGGTTAATTCCGATAACGAACGAGACCTTAACCTGCTAAATAGCCC
D83189_Tilletiopsis_fulvescens         TCTTAGTTGGTGGAGTGATTTGTCTGGTTAATTCCGATAACGAACGAGACCTTAACCTGCTAAATAGCCC
DQ839595_Urocystis_colchici            ----------------------------------------------------------------------
X62396_Ustilago_maydis                 TCTTAGTTGGTGGAGTGATTTGTCTGGTTAATTCCGATAACGAACGAGACCTTGACCTGCTAAATAGACG
DQ846889_Ustanciosporium_standleyanum  TCTTAGTTGGTGGAGTGATTTGTCTGGTTAATTCCGATAACGAACGAGACCTTGACCTGCTAAATAGACG
DQ832229_Sporisorium_reilianum         TCTTAGTTGGTGGAGTGATTTGTCTGGTTAATTCCGATAACGAACGAGACCTTGACCTGCTAAATAGACG
DQ832211_Schizonella_melanogramma      TCTTAGTTGGTGGAGTGATTTGTCTGGTTAATTCCGATAACGAACGAGACCTTGACCTGCTAAATAGACG
DQ831012_Moesziomyces_bullatus         TCTTAGTTGGTGGAGTGATTTGTCTGGTTAATTCCGATAACGAACGAGACCTTGACCTGCTAAATAGACG
DQ092923_Pseudozyma_flocculosa         TCTTAGTTGGTGGAGTGATTTGTCTGGTTAATTCCGATAACGAACGAGACCTTGACCTGCTAAATAGACG
KF706443_Moliniella_acetobutans        TCTTAGTTGGTGAAGTGATTTGTCTGGTTAATTCCGATAACGAACGAGACCTTAACCTGCTAACTAGCCC
KF706457_Malassezia_furfur             TCTTAGTTGGTGGAGTGATTTGTCTGGTTAATTCCGATAACGAACGAGACCTTAACCTGCTAAATAGCCC
9384_Colacogloea_peniophorae           TCTTAGTKGGTGGAGTGATTTGTCTGGTWAATTCSGTTAACAAACGAGAC--------------------
Violaceomyces_palustris_SA_808         TCTTAGTTGGTGGAGTGATTTGTCTGGTTAATTCCGATAACGAACGAGACCTTAACCTGCTAAATAGCCC

KF061293_Uleiella_chilensis            GGCCGACTTTGGTTGGTCGCTGGCTTCTTAGAGGGACTATTAGCGTTTAGCTAATGGAAGTTTGAGGCAA
DQ875377_Ceraceosorus_bombacis         GGTGGACTRTGGTCGGCCGCTGGCTTCTATGAGGGACTATAAGCGTATAGCGCTTGGAGGATAAAGGCAA
DQ832247_Tilletia_goloskokovii         GGCCGACTTTGGTTAGCTGCTGGCTTCTTAGAGGGACTATTGGCGTCTAGCTAATGGAAGTTTGAGGCAA
DQ363309_Erratomyces_patelii           GGCCGACTTTGGTTAGCCGCTGGCTTCTTAGAGGGACTATTGGCGTCTAGCTAATGGAAGTTTGAGGCAA
DQ363313_Microstroma_juglandis         GGTCGACTTTGGTTGTCCGCTGGCTTCTTAGAGGGACTATTGGCGTTTAGCTAATGGAAGTTTGAGGCAA
KF706440_Quambalaria_cyanescens        GGCCGACTTTGGTTAGCCGCTGGCTTCTTAGAGGGACTATTAGCGTTTAGCTAATGGAAGTTTGAGGCAA
DQ832239_Sympodiomycopsis_paphiopedili GGCCGACTTTGGTTAGCCGCTGGCTTCTTAGAGGGACTATTAGCGTTTAGCTAATGGAAGTTTGAGGCAA
DQ667152_Exobasidium_rhododendri       GGTCGACTTTGGTTGACTTTTGGCTTCTTAGAGGGACTATCTGCGTTTAGCAGATGGAAGTTTGAGGCAA
DQ663688_Entyloma_calendulae           ----------------------------------------------------------------------
AJ271382_Tilletiopsis_washingtonensis  GGCCGACTATGGTTAGCCGCTGGCTTCTTAGAGGGACTATTGGCGTTTAGCTAATGGAAGTTTGAGGCAA
DQ363311_Rhamnospora_nymphaeae         GGCCGACTTTGGTTAGCCGCTGGCTTCTTAGAGGGACTATCAACGTTTAGTTGATGGAAGTTTGAGGCAA
D83193_Tilletaria_anomala              GGCCGACTTTGGTTGGTCGCTGGCTTCTTAGAGGGACTATTAGCGTGTAGCTAATGGAAGTTTGAGGCAA
D83189_Tilletiopsis_fulvescens         GGCCGACTTTGGTTGGTCGCTGGCTTCTTAGAGGGACTATTAGCGTGTAGCTAATGGAAGTTTGAGGCAA
DQ839595_Urocystis_colchici            ----------------------------------------------------------------------
X62396_Ustilago_maydis                 GGTTGACTTTTGTTGGCCCCTGTCTTCTTAGAGGGACAATCGCCGTCTAGGTGATGGAGGCAAAAGGCAA
DQ846889_Ustanciosporium_standleyanum  GGTTGACTTTTGTTGGCCCCTGTCTTCTTAGAGGGACTATCAACGTCTAGTTGATGGAAGTTCGAGGCAA
DQ832229_Sporisorium_reilianum         GGTTGACTTTTGTTGGCCCCTGTCTTCTTAGAGGGACAATCGCCGTCTAGGTGATGGAGGCAAAAGGCAA
DQ832211_Schizonella_melanogramma      GGCTGACTTTTGTTGGCTTACGTCTTCTTAGAGGGACTATCAACGTATAGTTGATGGAAGTTCGAGGCAA
DQ831012_Moesziomyces_bullatus         GGTTGACTTTTGTTGGCCCCTGTCTTCTTAGAGGGACTATCGCCGTCTAGGTGATGGAGGCAAAAGGCAA
DQ092923_Pseudozyma_flocculosa         GGTTGACTTTTGTTGGCCCCTGTCTTCTTAGAGGGACAATCGCCGTCTAGGTGATGGAGGCAAAAGGCAA
KF706443_Moliniella_acetobutans        CTTCGGCCTTCGTCGCTGCTGGGCTTCTTAGAGGGACTGTGCGCGTTAAGCGCACGGAAGTTTGAGGCAA
KF706457_Malassezia_furfur             AGCCGACTTTGGTTAGCTGCTGGCTTCTTAGAGGGACTATTGGCGTTTAGCCAATGGAAGTTTGAGGCAA
9384_Colacogloea_peniophorae           ----------------------------------------------------------------------
Violaceomyces_palustris_SA_808         GGCCGACTTTGGTTGGTCGCTGGCTTCTTAGAGGGACTATCAGCGTTTAGCTGATGGAAGTTTGAGGCAA

KF061293_Uleiella_chilensis            TAACAGGTCTGTGATGCCCTTAGATGTTCTGGGCCGCACGCGCGCTACACTGACGGAGCCAACGAGTTT-
DQ875377_Ceraceosorus_bombacis         TAACAGGTCTGTGATGCCCTTAGATGTTCTGGGCCGCACGCGCGCTACACTGACCGAGGCAACGAGTGTA
DQ832247_Tilletia_goloskokovii         TAACAGGTCTGTGATGCCCTTAGATGTTCTGGGCCGCACGCGCGCTACACTGACGGAGCCAACGAGTTTA
DQ363309_Erratomyces_patelii           TAACAGGTCTGTGATGCCCTTAGATGTTCTGGGCCGCACGCGCGCTACACTGACGGAGCCAACGAGTTTA
DQ363313_Microstroma_juglandis         TAACAGGTCTGTGATGCCCTTAGATGTTCTGGGCCGCACGCGCGCTACACTGACGGAGCCAGCGAGTTTA
KF706440_Quambalaria_cyanescens        TAACAGGTCTGTGATGCCCTTAGATGTTCTGGGCCGCACGCGCGCTACACTGACGGAGCCAGCGAGTTTA
DQ832239_Sympodiomycopsis_paphiopedili TAACAGGTCTGTGATGCCCTTAGATGTTCTGGGCCGCACGCGCGCTACACTGACGGAGCCAGCGAGTTTA
DQ667152_Exobasidium_rhododendri       TAACAGGTCTGTGATGCCCTTAGATGTTCTGGGCCGCACGCGCGCTACACTGACAGAGCCAACGAGTTTT
DQ663688_Entyloma_calendulae           ----------------------------------------------------------------------
AJ271382_Tilletiopsis_washingtonensis  TAACAGGTCTGTGATGCCCTTAGATGTTCTGGGCCGCACGCGCGCTACACTGACGGAGCCAGCGAGTTTA
DQ363311_Rhamnospora_nymphaeae         TAACAGGTCTGTGATGCCCTTAGATGTTCTGGGCCGCGCGCGCGCTACACTGACGGAGCCAGCGAGTTT-
D83193_Tilletaria_anomala              TAACAGGTCTGTGATGCCCTTAGATGTTCTGGG-CGCACGCGCGCTACACTGACGGAGCCAGCGAGTATT
D83189_Tilletiopsis_fulvescens         TAACAGGTCTGTGATGCCCTTAGATGTTCTGGGCCGCACGCGCGCTACACTGACGGAGCCAGCGAGTATT
DQ839595_Urocystis_colchici            ----------------------------------------------------------------------
X62396_Ustilago_maydis                 TAACAGGTCTGTGATGCCCTTAGATGTTCCGGGCTGCACGCGCGCTACACTGACAGAGACAACGAGTGGA
DQ846889_Ustanciosporium_standleyanum  TAACAGGTCTGTGATGCCCTTAGATGTTCTGGGCTGCACGCGCGCTACACTGACAGAGACAACGAGTGGG
DQ832229_Sporisorium_reilianum         TAACAGGTCTGTGATGCCCTTAGATGTTCCGGGCTGCACGCGCGCTACACTGACAGAGACAACGAGTGGG
DQ832211_Schizonella_melanogramma      TAACAGGTCTGTGATGCCCTTAGATGTTCTGGGCTGCACGCGCGCTACACTGACAGAGACAGCGAGTACA
DQ831012_Moesziomyces_bullatus         TAACAGGTCTGTGATGCCCTTAGATGTTCCGGGCTGCACGCGCGCTACACTGACAGAGACAACGAGTGGG
DQ092923_Pseudozyma_flocculosa         TAACAGGTCTGTGATGCCCTTAGATGTTCCGGGCTGCACGCGCGCTACACTGACAGAGACAACGAGTGGG
KF706443_Moliniella_acetobutans        TAACAGGTCTGTGATGCCCTTAGATGTTCTGGGCCGCACGCGCGCTACACTGACAGAGCCAGCGAGTATG
KF706457_Malassezia_furfur             TAACAGGTCTGTGATGCCCTTAGATGTTCTGGGCCGCACGCGCGCTACACTGACGGAGCCAACGAGTAT-
9384_Colacogloea_peniophorae           ----------------------------------------------------------------------
Violaceomyces_palustris_SA_808         TAACAGGTCTGTGATGCCCTTAGATGTTCTGGGCCGCACGCGCGCTACACTGACGGAGCCAACGAGTGAT

KF061293_Uleiella_chilensis            TTTCCTTGTCCGGAAGGACTGGGTAATCTTGTGAAACTTCGTCGTGCTGGGGATAGAGCATTGCAATTAT
DQ875377_Ceraceosorus_bombacis         TCACCTGGCCCGAGAGGGCTGGGTAATCTTGTGAAACTCGGTCGTGCTGGGGATAGAGCATTGGAATTGT
DQ832247_Tilletia_goloskokovii         TCACCTTGTCCGAAAGGACTGGGTAATCTTGTGAAACTTTGTCGTGCTGGGGATAGAGCATTGCAATTAT
DQ363309_Erratomyces_patelii           TCACCTTGTCCGGAAGGACTGGGTAATCTTGTGAAACTTTGTCGTGCTGGGGATAGAGCATTGCAATTAT
DQ363313_Microstroma_juglandis         TCACCTTGTCCGGAAGGACTGGGTAATCTTGTGAAACTTTGTCGTGCTGGGGATAGAGCATTGCAATTAT
KF706440_Quambalaria_cyanescens        TCACCTTGTCCGGAAGGACTGGGTAATCTTGTGAAACTTTGTCGTGCTGGGGATAGAGCATTGCAATTAT
DQ832239_Sympodiomycopsis_paphiopedili TCACCTTGTCCGGAAGGACTGGGTAATCTTGTGAAACTTTGTCGTGCTGGGGATAGAGCATTGCAATTAT
DQ667152_Exobasidium_rhododendri       TTTCCTTGTCCGGAAGGACTGGGTAATCTTGTGAAACTCTGTCGTGCTGGGGATAGAGCATTGCAATTAT
DQ663688_Entyloma_calendulae           ----------------------------------------------------------------------
AJ271382_Tilletiopsis_washingtonensis  TCACCTTGTCCGGAAGGACTGGGTAATCTTGTGAAACTTTGTCGTGCTGGGGATAGAGCATTGCAATTAT
DQ363311_Rhamnospora_nymphaeae         TTTCCTTGTCCGGAAGGACTGGGTAATCTTGTGAAACTTCGTCGTGCTGGGGATAGAGCATTGCAATTAT
D83193_Tilletaria_anomala              TCACCTTGTCCGGAAGGACTGGGTAATCTTGTGAAACTCTGTCGTGCTGGGGATAGAGCATTGCAATTAT
D83189_Tilletiopsis_fulvescens         TCACCTTGTCCGGAAGGACTGGGTAATCTTGTGAAACTCTGTCGTGCTGGGGATAGAGCATTGCAATTAT
DQ839595_Urocystis_colchici            ----------------------------------------------------------------------
X62396_Ustilago_maydis                 GCCCCTTGTCCGAAATGACTGGGTAAACTTGTGAAACTTTGTCGTGCTGGGGATGGAGCTTTGTAATTTT
DQ846889_Ustanciosporium_standleyanum  GTCCCTTGTCTGAGAAGACCGGGTAAACTTGTGAAACTCTGTCGTGCTGGGGATAGAGCTTTGTAATTTT
DQ832229_Sporisorium_reilianum         GCCCCTTGTCCGAAATGACTGGGTAAACTTGTGAAACTTTGTCGTGCTGGGGATGGAGCTTTGTAATTTT
DQ832211_Schizonella_melanogramma      CAACCTTGTCTGGAAAGACTGGGTAAACTTGTGAAACTCTGTCGTGCTGGGGATAGAGCATTGTAATTTT
DQ831012_Moesziomyces_bullatus         GCCCCTTGTCCGAAATGACTGGGTAAACTTGTGAAACTTTGTCGTGCTGGGGATGGAGCTTTGTAATTTT
DQ092923_Pseudozyma_flocculosa         GCCCCTTGTCCGAAATGACTGGGTAAACTTGTGAAACTTTGTCGTGCTGGGGATGGAGCTTTGTAATTTT
KF706443_Moliniella_acetobutans        TCTCCTTGTCCGGAAGGGCTGGGTAATCTTGTGAAACTCTGTCGTGCTGGGGATAGAGCATTGCAATTGT
KF706457_Malassezia_furfur             TTTCCTTGTCCGGAAGGACTGGGTAATCTTGTGAAACTTTGTCGTGCTGGGGATAGAGCATTGCAATTAT
9384_Colacogloea_peniophorae           ----------------------------------------------------------------------
Violaceomyces_palustris_SA_808         CCTCCTTGTCCGGAAGGACTGGGTAATCTTGTGAAACTTCGTCGTGCTGGGGATAGAGCATTGCAATTAT

KF061293_Uleiella_chilensis            TGCTCTTCAACGAGGAATTCCTAGTAAGCGTGAGTCATCAGCTCGCGTTGATTACGTCCCTGCCCTTTGT
DQ875377_Ceraceosorus_bombacis         TGCTCTTCAACGAGGAATTCCTAGTAAGCGCAAGTCATCAGCTTGCGTTGATTACGTCCCTGCCCTTTGT
DQ832247_Tilletia_goloskokovii         TGCTCTTCAACGAGGAATTCCTAGTAAGCGTGAGTCATCAGCTCGCGTTGATTACGTCCCTGCCCTTTGT
DQ363309_Erratomyces_patelii           TGCTCTTCAACGAGGAATTCCTAGTAAGCGTGAGTCATCAGCTCGCGTTGATTACGTCCCTGCCCTTTGT
DQ363313_Microstroma_juglandis         TGCTCTTCAACGAGGAATTCCTAGTAAGCGTGAGTCATCAGCTCGCGTTGATTACGTCCCTGCCCTTTGT
KF706440_Quambalaria_cyanescens        TGCTCTTCAACGAGGAATTCCTAGTAAGCGTGAGTCATCAGCTCGCGTTGATTACGTCCCTGCCCTTTGT
DQ832239_Sympodiomycopsis_paphiopedili TGCTCTTCAACGAGGAATTCCTAGTAAGCGTGAGTCATCAGCTCGCGTTGATTACGTCCCTGCCCTTTGT
DQ667152_Exobasidium_rhododendri       TGCTCTTCAACGAGGAATTCCTAGTAAGCGTAAGTCATCAGCTTGCGTTGATTACGTCCCTGCCCTTTGT
DQ663688_Entyloma_calendulae           ----------------------------------------------------------------------
AJ271382_Tilletiopsis_washingtonensis  TGCTCTTCAACGAGGAATTCCTAGTAAGCGTAAGTCATCAGCTTGCGTTGATTACGTCCCTGCCCTTTGT
DQ363311_Rhamnospora_nymphaeae         TGCTCTTCAACGAGGAATTCCTAGTAAGCGTAAGTCATCAGCTTGCGTTGATTACGTCCCTGCCCTTTGT
D83193_Tilletaria_anomala              TGCTCTTCAACGAGGAATTCCTAGTAAGCGTAAGTCATCAGCTTGCGTTGATTACGTCCCTGCCCTTTGT
D83189_Tilletiopsis_fulvescens         TGCTCTTCAACGAGGAATTCCTAGTAAGCGTAAGTCATCAGCTTGCGTTGATTACGTCCCTGCCCTTTGT
DQ839595_Urocystis_colchici            ----------------------------------------------------------------------
X62396_Ustilago_maydis                 TGCTCTTCAACGAGGAATTCCTAGTAAGCGCAAGTCATCAGCTTGCGTTGACTACGTCCCTGCCCTTTGT
DQ846889_Ustanciosporium_standleyanum  TGCTCTTCAACGAGGAATTCCTAGTAAGCGCAAGTCATCAGCTTGCGTTGATTACGTCCCTGCCCTTTGT
DQ832229_Sporisorium_reilianum         TGCTCTTCAACGAGGAATTCCTAGTAAGCGCAAGTCATCAGCTTGCGTTGACTACGTCCCTGCCCTTTGT
DQ832211_Schizonella_melanogramma      TGCTCTTCAACGAGGAATTCCTAGTAAGCGCAAGTCATCAGCTTGCGTTGATTACGTCCCTGCCCTTTGT
DQ831012_Moesziomyces_bullatus         TGCTCTTCAACGAGGAATTCCTAGTAAGCGCAAGTCATCAGCTTGCGTTGACTACGTCCCTGCCCTTTGT
DQ092923_Pseudozyma_flocculosa         TGCTCTTCAACGAGGAATTCCTAGTAAGCGCAAGTCATCAGCTTGCGTTGACTACGTCCCTGCCCTTTGT
KF706443_Moliniella_acetobutans        TGCTCTTCAACGAGGAATTCCTAGTAAGCGCAAGTCATCAGCTTGCGTTGATTACGTCCCTGCCCTTTGT
KF706457_Malassezia_furfur             TGCTCTTCAACGAGGAATTCCTAGTAAGCGTGAGTCATCAGCTCGCGTTGATTACGTCCCTGCCCTTTGT
9384_Colacogloea_peniophorae           ----------------------------------------------------------------------
Violaceomyces_palustris_SA_808         TGCTCTTCAACGAGGAATTCCTAGTAAGCGTGAGTCATCAGCTCGCGTTGATTACGTCCCTGCCCTTTGT

KF061293_Uleiella_chilensis            ACACACCGCCCGTCGCTACTACCGATTGAATGGCTTAGTGAGCCCTTGGGATCGGCGTTTGGAAGCTGGC
DQ875377_Ceraceosorus_bombacis         ACACACCGCCTGTCGCTACTACCGACTAGGTCAGTTAGTGAGCACTCGGGACTGGCGAACGGGGGCTGGC
DQ832247_Tilletia_goloskokovii         ACACACCGCCTGTCGCTACTACCGATTGAATGACTTAGTGAGCCTTTGGGAGGGGCGTTTCGGAGCTGGC
DQ363309_Erratomyces_patelii           ACACACCGCCTGTCGCTACTACCGATTGAATGACTTAGTGAGC---------------------------
DQ363313_Microstroma_juglandis         ACACACCGCCTGTCGCTACTACCGATTGTTACGTTTAGTGAGC---------------------------
KF706440_Quambalaria_cyanescens        ACACACCGCCTGTCGCTACTACCGATTGCTACATTTAGTGAGCACTTGGGATTGGCGATCGGGAGCCTGC
DQ832239_Sympodiomycopsis_paphiopedili ACACACCGCCTGTCGCTACTACCGATTGGTAGGCTTAGTGAGCATTTGGGATTGGCGTTCGGGAGCCGGC
DQ667152_Exobasidium_rhododendri       ACACACCGCCTGTCGCTACTACCGATTGAATGGTTTAGTGAGCCTTTGGGATTGGCGTTTGGGAGCCGGC
DQ663688_Entyloma_calendulae           ----------------------------------------------------------------------
AJ271382_Tilletiopsis_washingtonensis  ACACACCGCCTGTCGCTACTACCGATTGAATGGCTTAGTGAGCCCTTGGGACTGGCGTCTGGGAGCCGGC
DQ363311_Rhamnospora_nymphaeae         ACACACCGCCTGTCGCTACTACCGATTGGACGGCTTAGTGAGT---------------------------
D83193_Tilletaria_anomala              ACACACCGCCTGTCGTTACTACCGATTGAATGGCTTAGTGAGTCCTTGGGATTGGCCTTCGCGAGCCCGC
D83189_Tilletiopsis_fulvescens         ACACACCGCCTGTCGTTACTACCGATTGAATGGCTTAGTGAGTCCTTGGGATTGGCCTTCGCGAGCCCGC
DQ839595_Urocystis_colchici            ----------------------------------------------------------------------
X62396_Ustilago_maydis                 ACACACCGCCCGTCGCTACTACCGATTGAATGGCTTAGTGAGGACTTGGGAGAGACATCGGGGAGCCAGC
DQ846889_Ustanciosporium_standleyanum  ACACACCGCCCGTCGCTACTACCGATTGAATGGCTTAGTGAGGACTTGGGACAGACGACGGGGAGCCAGC
DQ832229_Sporisorium_reilianum         ACACACCGCCCGTCGCTACTACCGATTGAATGGCTTAGTGAGGACTTGGGAGAGACATCGGGGAGCCAGC
DQ832211_Schizonella_melanogramma      ACACACCGCCCGTCGCTACTACCGATTGAATGGCTTAGTGAGGACTTGGGACAGACGACGGGGAGCCAGC
DQ831012_Moesziomyces_bullatus         ACACACCGCCCGTCGCTACTACCGATTGAATGGCTTAGTGAGGACTTGGGAGAGACATCGGGGAGCCAGC
DQ092923_Pseudozyma_flocculosa         ACACACCGCCCGTCGCTACTACCGATTGAATGGCTTAGTGAGGACTTGGGAGAGACATCGGGGAGCCAGC
KF706443_Moliniella_acetobutans        ACACCCCGCCCCGTCA------------------------------------------------------
KF706457_Malassezia_furfur             ACACACCGCCCGTCGCTACTACCGATTGAATGGCTTAGTGAGCCTTTGGGATTGGCAGCCAACA-CCGGC
9384_Colacogloea_peniophorae           ----------------------------------------------------------------------
Violaceomyces_palustris_SA_808         ACACACCGCCCGTCGCTACTACCGATTGAATGGCTTAGTGAGCCTTTGGGATCGGCGTCCAGGAGCTGGC

KF061293_Uleiella_chilensis            AACAGCATCCGATTGCTGAAAACTTGTGCAA---------------------------------------
DQ875377_Ceraceosorus_bombacis         AACGGCCGTCCGATTGCTGGAAACTGTGCAAACTTGCTGGCCCGGAGGAAGTAAAAGTCGTAACA-----
DQ832247_Tilletia_goloskokovii         AACGGCACCTGAACGCCCCCAACTTATGCAAACTTGGCCATTTAGAGGAAGTAAAAGTCATAACAAGGTT
DQ363309_Erratomyces_patelii           ----------------------------------------------------------------------
DQ363313_Microstroma_juglandis         ----------------------------------------------------------------------
KF706440_Quambalaria_cyanescens        AAGGGCACCTGATTGCTGAAAACTTGTGCAAACTTGATGTAGTAGAGGAAGTAAAAGTCATAACAAGGTT
DQ832239_Sympodiomycopsis_paphiopedili AACGGCACCTGATTGCTGAAAACTTATGCAAACTTGGTCTACTAGAGGAAGTAAAAGTCATAACAAGGTT
DQ667152_Exobasidium_rhododendri       AACGGCACCTAATTGCTGAAAACTTATGCAAACTTGATCATTTAGAGGAAGTAAAAGTCATAACAAGGTT
DQ663688_Entyloma_calendulae           ----------------------------------------------------------------------
AJ271382_Tilletiopsis_washingtonensis  AACGGCACCTGGATGCTGGGAACTTGTGCAAACTTGGTCATTTAGAGGAAGTAAAAGTCATAACAAGGTT
DQ363311_Rhamnospora_nymphaeae         ----------------------------------------------------------------------
D83193_Tilletaria_anomala              AAGCACA-ATGAGGGCTGAAAACTTGGGCAAACTTGGTCATTTAGAGGAAGTACAAGTCATAACAAGGTT
D83189_Tilletiopsis_fulvescens         AAGGAACAATGAGGGCTGAAAACTTGGGCAAACTTGGTCATTTAGAGGAAGTACAAGTCATAACAAGGTT
DQ839595_Urocystis_colchici            ----------------------------------------------------------------------
X62396_Ustilago_maydis                 AATGGCACCCTGACGGCTCAAACTCTTACAAACTTGGTCATTTAGAGGAAGTAAAAGTCGTAACAAGGTA
DQ846889_Ustanciosporium_standleyanum  AATGGCACCCTGTTGGCTGGATCTCTTACAAACTTGGTCATTTAGAGGAAGTAAAAGTCGTAACAAGGTA
DQ832229_Sporisorium_reilianum         AATGGCACCCTGACGGCTCAAACTCTTACAAACTTGGTCATTTAGAGGAAGTAAAAGTCGTAACAAGGTA
DQ832211_Schizonella_melanogramma      AATGGCACCCTGACGGCTGGATCTCTTACAAACTTGGTCATTTAGAGGAAGTAAAAGTCGTAACAAGGTA
DQ831012_Moesziomyces_bullatus         AATGGCACCCTGACGGCTCAAACTCTTACAAACTTGGTCATTTAGAGGAAGTAAAAGTCGTAACAAGGTA
DQ092923_Pseudozyma_flocculosa         AATGGCACCCTGACGGCTCAAACTCTTACAAACTTGGTCATTTAGAGGAAGTAAAAGTCGTAACAAGGTA
KF706443_Moliniella_acetobutans        ----------------------------------------------------------------------
KF706457_Malassezia_furfur             AACGGTAGCTGGCCGCCGAAAACTTATGCAAACTTGGTCATTTAGAGGAAGTAAAAGTCGTAACAAGGTT
9384_Colacogloea_peniophorae           ----------------------------------------------------------------------
Violaceomyces_palustris_SA_808         AACAGCACCCGGATGCTGAAAACTTATGCAAACTTGGTCA------------------------------

KF061293_Uleiella_chilensis            -------cttaagcatatcaataagcggaggaaaagaaactaacaaggattcccctagtaacggcgagtg
DQ875377_Ceraceosorus_bombacis         -------cttaagcatatcaataagcggaggaagagaaactaacaaggattcccctagtaacggcgagtg
DQ832247_Tilletia_goloskokovii         TCCGTAG--------------taagcggaggagaaaaaactaacaaggattcccctagtaacggcgagtg
DQ363309_Erratomyces_patelii           ---------------------taagcggaggaaaagaaactaacaaggattcccctagtaacggcgagtg
DQ363313_Microstroma_juglandis         --------------------------------------------------tcccctagtaacggcgagtg
KF706440_Quambalaria_cyanescens        TCTGTAG--------------taagcggaggaaaagaaactaacaaggattcccctagtaacggcgagtg
DQ832239_Sympodiomycopsis_paphiopedili TCTGTAGcttaagcatatcaataagcggaggaaaagaaactaacaaggattcccctagtaacggcgagtg
DQ667152_Exobasidium_rhododendri       TCTGTAGcttaagcatatcaataagcggaggaaaagaaactaacaaggattcccctagtaacggcgagtg
DQ663688_Entyloma_calendulae           -------cttaagcatatcaataagcggaggaaaagaaactaacaaggattcccctagtaacggcgagtg
AJ271382_Tilletiopsis_washingtonensis  TCTGTA------------------------gaaaagaaactaacaaggattcccctagtaacggcgagtg
DQ363311_Rhamnospora_nymphaeae         -------cttaagcatatcaataagcggaggaaaagaaactaacaaggattcccctagtaacggcgagtg
D83193_Tilletaria_anomala              TCTGTA----------------agcgggaggaagagaaactaacaaggattcccctagtaacggcgagtg
D83189_Tilletiopsis_fulvescens         TCTGTA----------------------------------taacaaggattcccctagtaacggcgagtg
DQ839595_Urocystis_colchici            -------cttaagcatatcaataagcggaggaaaagaaactaacaaggattcccctagtaacggcgagtg
X62396_Ustilago_maydis                 TCTGTAG-------------------------------actaacaaggattcccctagtaacggcgagtg
DQ846889_Ustanciosporium_standleyanum  TCCGTAG-ttaagcatatcaataagcggaggaaaagaaactaacaaggattcccctagtaacggcgagtg
DQ832229_Sporisorium_reilianum         TCCGTAGcttaagcatatcaataagcggaggaaaagaaactaacaaggattcccctagtaacggcgagtg
DQ832211_Schizonella_melanogramma      TCCGTA---------------------------------ctaacaaggattcccctagtaacggcgagtg
DQ831012_Moesziomyces_bullatus         TCTGTAGcttaagcatatcaataagcggaggaaaagaaactaacaaggattcccctagtaacggcgagtg
DQ092923_Pseudozyma_flocculosa         TCCGTAG---------------------------------------------------------------
KF706443_Moliniella_acetobutans        --------------------------cggnngagagnancaaacatggattcccctagtagcggcgagcg
KF706457_Malassezia_furfur             TCTGTAG-------------------------------actaacaaggattcccctagtaacggcgagtg
9384_Colacogloea_peniophorae           -------cttaagcatatcaataagcggaggaaaagaaactaacaaggattcccctagtagcggcgagcg
Violaceomyces_palustris_SA_808         ----------------------------------------------ggattcccctagtaacggcgagtg

KF061293_Uleiella_chilensis            aagcgggaagagctcaaatttgaaagctggcaccttcggtgtccgcgttgtaatctggagaggtgttttc
DQ875377_Ceraceosorus_bombacis         aagcgggaagagctcaaatttgtaagctggcgtcctcggcgtccgcgttgtaagctcgagagctgtagtc
DQ832247_Tilletia_goloskokovii         aagcgggatgagctcaaatttgaaagctggcacctttggtgtccgcattgtaatctcgagaagtagtttc
DQ363309_Erratomyces_patelii           aagcgggatgagctcaaatttgaaagctggcaccttcggtgtccgcattgtaatctcgagaagtgttttc
DQ363313_Microstroma_juglandis         aagcgggaagagctcaaatyygaaagctggtaccttcggtgcccgcgttgtaatctcgagaagtgttttc
KF706440_Quambalaria_cyanescens        aagcgggaagagctcaaatttgaaagctggcaccttcggtgtccgcgttgtaatctcgagaagtgttttc
DQ832239_Sympodiomycopsis_paphiopedili aagcgggaagagctcaaatttgaaagctggtaccttcggtgcccgcgttgtaatctcgagaagtgttttc
DQ667152_Exobasidium_rhododendri       aagcgggatgagctcaaatttgaaagctggca---gcaatgtccgcgttgtaatctcgagagatgttttc
DQ663688_Entyloma_calendulae           aagcgggaagagctcaaatttgaaagctgttgcctttggtaaccgcattgtaatctcgagatctgttttc
AJ271382_Tilletiopsis_washingtonensis  aagcgggaagagctcaaatttgaaagctggcgtcttcggcgtccgcattgtaatctcgagagttgttttc
DQ363311_Rhamnospora_nymphaeae         aagcgggaagagctcaaatttagaagctggcagctttgctgtccgcgttgtaatctctagaggcattttc
D83193_Tilletaria_anomala              aagcgggaagagctcaaatttgaaagctgg---ccgcaaggtccgcattgtaatctcgagaagtgttttc
D83189_Tilletiopsis_fulvescens         aagcgggaagagctcaactttgaaagctgg---ccgcaaggtccgcattgtaacctcgagaagtgttttc
DQ839595_Urocystis_colchici            aagagggaagagcccaagtttgaaagctggcgtttcaggcgtccgcattgtaaactcgagaagtgttatc
X62396_Ustilago_maydis                 aagagggaagagcccaagattgaaagctggcgtctttggcgtccgcattgtaatctcaagaagtgttttc
DQ846889_Ustanciosporium_standleyanum  aagagggaagagcccaagattgaaagctggcgccttcggcgtccgcattgtaatctcgagaagtgttttc
DQ832229_Sporisorium_reilianum         aagagggaagagcccaagattgaaagctggcgtcttcgacgtccgcattgtaatctcaagaagcgttttc
DQ832211_Schizonella_melanogramma      aagagggaagagcccaagattgaaagctggcaccttcggtgtccgcattgtaatctcaagaaacattttc
DQ831012_Moesziomyces_bullatus         aagagggaagagcccaagattgaaagctggcgtcttcggcgtccgcattgtaatctcaagaagtgttttc
DQ092923_Pseudozyma_flocculosa         ---agggaagagcccaagattgaaagctggcgtcttcgacgtccgcattgtaatctcaagaagtgttttc
KF706443_Moliniella_acetobutans        aagcgggatgagcccagatttgaaagctcccacc-----agggcgcattgtaacctggagacgcacctcg
KF706457_Malassezia_furfur             aagagggaagagctcaaatttgaaagctggtaccttcggtatccgcgttgtaacctcgagacacgttttc
9384_Colacogloea_peniophorae           aagcgggaagagctcaaatttgtaatctggcaccttcggtgtccgagttgtaatctcgagaagtgttttc
Violaceomyces_palustris_SA_808         aagcgggatgagctcaaatttgaaagctggcgcctccggcgtccgcgttgtaatctcgagaggcgttttc

KF061293_Uleiella_chilensis            cgtgttggaccaagtacaagttccttggaataggacgtcgtagagggtgagaatcccgtacttgacttgg
DQ875377_Ceraceosorus_bombacis         cgtgccggaccgcgtacaagtcccttggaatggggcatcgtagagggtgagaatcccgtacttgacgcgg
DQ832247_Tilletia_goloskokovii         tgtgccggaccatgtacaagttccttggaataggacatcagagagggtgagaatcccgtacttgacatgg
DQ363309_Erratomyces_patelii           tgtgttgggtcatgcacaagtcccttggaaaagggcatcaaagagggtgataatcccgtacttggcatga
DQ363313_Microstroma_juglandis         cgtgctggaccatgtacaagttccttggaataggacgtcatagagggtgaaaatcccgtacttgacatgg
KF706440_Quambalaria_cyanescens        cgtgctggaccatgtacaagttccttggaataggacgtcatagagggtgaaaatcccgtacttgacatgg
DQ832239_Sympodiomycopsis_paphiopedili cgtgctggaccatgtacaagttccttggaataggacgtcatagagggtgaaaatcccgtacttgacatgg
DQ667152_Exobasidium_rhododendri       cgcgctggaccacgtacaagttccttggaataggatgtcatagagggtgaaaatcccgtacttgatgtgg
DQ663688_Entyloma_calendulae           cgcgctggaccatgtacaagtcccttggaatagggcgtcatagagggtgagaatcccgtacttgacatgg
AJ271382_Tilletiopsis_washingtonensis  cgtgctggaccatgtacaagttccttggaataggacgtcatagagggtgagaatcccgtacttgacatgg
DQ363311_Rhamnospora_nymphaeae         cgtgccggaccatgtacaagttccttggaacaggacgtcgcagagggtgagaaccccgtacttgacatgg
D83193_Tilletaria_anomala              cgcgttggactgcgtacaagtcccttggaatagggcgtcgtagagggtgagaatcccgtacttgatgcag
D83189_Tilletiopsis_fulvescens         cgcgctggactgtgtacaagtcccttggaatagggcgtcgtagagggtgagaatcccgtacttgatgcag
DQ839595_Urocystis_colchici            cgcgccggaccaggttcaagtcccttggaatagggcatcatagagggtgaaagtcccgtgcttgatctgg
X62396_Ustilago_maydis                 cgcttcggaccatgcctaagtcccttggaaaagggcatcatagagggtgataatcccgtacatggcatgg
DQ846889_Ustanciosporium_standleyanum  cgtttcggaccaagcctaagtctcttggaaaagagcatcgtagagggtgaaaatcccgtacatggtttgg
DQ832229_Sporisorium_reilianum         cgcttcggaccatgcctaagtcccttggaaaagggcatcatagagggtgataatcccgtacatggcatgg
DQ832211_Schizonella_melanogramma      cgcttcggaccaagcctaagtctcttggaaaagagcatcgtagagggtgagaatcccgtacatggcttgg
DQ831012_Moesziomyces_bullatus         cgcttcggaccaagcctaagtcccttggaaaagggcatcatagagggtgataatcccgtacatggcttgg
DQ092923_Pseudozyma_flocculosa         cgcttcggaccatgcctaagtcccttggaaaagggcatcatagagggtgataatcccgtacatggcatgg
KF706443_Moliniella_acetobutans        agcagtgggccggacccaagtctgctggaaagcagcatcagagagggtgaaaatcccgtgcttggcctgg
KF706457_Malassezia_furfur             cgtgcggcgctatggacaagttccttggaacaggacatcgtagagggtgaaaatcccgtacttgccatgg
9384_Colacogloea_peniophorae           cgcgctagaccgcatgtaagtctgttggaatacagcgtcataggtggtgacaaccccgtacgtaatgcgg
Violaceomyces_palustris_SA_808         cgcgccggaccaggtacaagtcccttggaacagggcgtcatagagggtgagaatcccgtacttgacctgg

KF061293_Uleiella_chilensis            atgcccaatgctttgtgatacgccctcgacgagtcgagttgtttgggaatgcagctcaaaacgggtggta
DQ875377_Ceraceosorus_bombacis         a-mgccggtgctttgtgatgcggcctcgacgagtcgagttgtttgggaatgcagctccaaatgggtggta
DQ832247_Tilletia_goloskokovii         ac-cccggtgctttgtgatctgctctctatgagtcgagttgtttgggaatgcagctcaaaatgggtggta
DQ363309_Erratomyces_patelii           at-tccaatgctttgtgatacgctctctatgagtcgagttgtttgggaatgcagctcaaaatgggtggta
DQ363313_Microstroma_juglandis         acgcccagtgctttgtgatacactctccacgagtcgagttgtttgggaatgcagctcaaaatgggtggta
KF706440_Quambalaria_cyanescens        acgcccagtgctttgtgatacactctccacgagtcgagttgtttgggaatgcagctcaaaatgggtggta
DQ832239_Sympodiomycopsis_paphiopedili atgcccagtgctttgtgatacactctccacgagtcgagttgtttgggaatgcagctcaaaatgggtggta
DQ667152_Exobasidium_rhododendri       acgcccagtgctttgtgatacgtcttcgaagagtcgagttgtttgggaatgcagctcaaaatgggtggta
DQ663688_Entyloma_calendulae           cctcccagtgctttgtgatacaggctcaacgagtcgagttgtttgggaatgcagctcaaaatgggtggta
AJ271382_Tilletiopsis_washingtonensis  ctgcccagtgctttgtgatacaacctcaacgagtcgagttgtttgggaatgcagctcaaaatgggtggta
DQ363311_Rhamnospora_nymphaeae         -cgaccggtgctttgtgatatgccctccacgagtcgagttgtttgggaatgcagctcaaaatgggtggta
D83193_Tilletaria_anomala              cc-accaacgctttgtgatacactctccacgagtcgagttgtttgggaatgcagctcaaaatgggtggta
D83189_Tilletiopsis_fulvescens         cc-cccagtgctttgtgatacactctccacgagtcgagttgtttgggaatgcagctcaaaatgggtggta
DQ839595_Urocystis_colchici            aaccccggggctttgtgatgcgctctcaaagagtcgagttgtttgggaatgcagctcaaaatgggtggta
X62396_Ustilago_maydis                 acgcccgaagctttgtgatacactttctaagagtcgagttgtttgggaatgcagctcaaaatgggtggta
DQ846889_Ustanciosporium_standleyanum  acgcccgagactttgtgatacgctttctaagagtcgcgttgtttgggaatgcagcgcaaaatgggtggta
DQ832229_Sporisorium_reilianum         acgcccgaagctttgtgatacgttttctaagagtcgagttgtttgggaatgcagctcaaaatgggtggta
DQ832211_Schizonella_melanogramma      acgcccgaggctttgtgatatgttttctaagagtcgagttgtttgggaatgcagctcaaaatgggtggta
DQ831012_Moesziomyces_bullatus         acgcccgaggctttgtgatacgctttctaagagtcgagttgtttgggaatgcagctcaaaatgggtggta
DQ092923_Pseudozyma_flocculosa         acgcccgaggctttgtgatacgctttctaagagtcgagttgtttgggaatgcagctcaaaatgggtggta
KF706443_Moliniella_acetobutans        c-ttgtgctgtgttgtggggtacgctcgacgagtcgcgttgtttgggaatgcagcgcaaaacgggtggta
KF706457_Malassezia_furfur             atgtaccgtgctttgcgatacgtgctctaagagtcgagttgtttgggattgcagctcaaaatgggtggta
9384_Colacogloea_peniophorae           atgcctagtgctttgtgatacactttcgaagagtcgagttgtttgggaatgcagctcaaattgggtggta
Violaceomyces_palustris_SA_808         atgcccggtgctttgcgatacgccctcaatgagtcgagttgtttgggaatgcagctcaaaacgggtggta

KF061293_Uleiella_chilensis            aattccatctaaagctaaatattggggagagaccgatagcgaacaagtaccgtgagggaaagatgaaaag
DQ875377_Ceraceosorus_bombacis         aattccatctaaagctaaatattggggagagaccgatagcgaacaagtaccgtgagggaaagatgaaaag
DQ832247_Tilletia_goloskokovii         aattccatctaaagctaaatattggggagagaccgatagcgaacaagtaccgtgagggaaagatgaaaag
DQ363309_Erratomyces_patelii           aactccatctaaagctaaatattggggagagaccgatagcgaacaagtaccgtgagggaaagatgaaaag
DQ363313_Microstroma_juglandis         aattccatctaaagctaaatattggggagagaccgatagcgaacaagtaccgtgagggaaagatgaaaag
KF706440_Quambalaria_cyanescens        aattccatctaaagctaaatattggggagagaccgatagcgaacaagtaccgtgagggaaagatgaaaag
DQ832239_Sympodiomycopsis_paphiopedili aattccatctaaagctaaatattggggagagaccgatagcgaacaagtaccgtgagggaaagatgaaaag
DQ667152_Exobasidium_rhododendri       aattccatctaaagctaaatattggggagagaccgatagcgaacaagtaccgtgagggaaagatgaaaag
DQ663688_Entyloma_calendulae           aattccatctaaagctaaatattggggagagaccgatagcgaacaagtaccgtgagggaaagatgaaaag
AJ271382_Tilletiopsis_washingtonensis  aattccatctaaagctaaatattggggagagaccgatagcgaacaagtaccgtgagggaaagatgaaaag
DQ363311_Rhamnospora_nymphaeae         aattccatctaaagctaaatattggggagagaccgatagcgaacaagtaccgtgagggaaagatgaaaag
D83193_Tilletaria_anomala              aattccatctaaagctaaatattggggagagaccgatagcgaacaagtaccgtgagggaaagatgaaaag
D83189_Tilletiopsis_fulvescens         aattccatctaaagctaaatattggggagagaccgatagcgaacaagtaccgtgagggaaagatgaaaag
DQ839595_Urocystis_colchici            aatgccatctaaggctaaatatcgaggagagaccgatagcgaacaagtaccgtgagggaaagatgaaaag
X62396_Ustilago_maydis                 aatgccatctaaggctaaatattggggagagaccgatagcgaacaagtacagtgatggaaagatgaaaag
DQ846889_Ustanciosporium_standleyanum  aatgccatctaaggctaaatattggggagagaccgatagcgaacaagtacagtgatggaaagatgaaaag
DQ832229_Sporisorium_reilianum         aatgccatctaaggctaaatattggggagagaccgatagcgaacaagtacagtgatggaaagatgaaaag
DQ832211_Schizonella_melanogramma      aatgccatctaaggctaaatattggggagagaccgatagcgaacaagtaccgtgagggaaagatgaaaag
DQ831012_Moesziomyces_bullatus         aatgccatctaaggctaaatattggggagagaccgatagcgaacaagtacagtgatggaaagatgaaaag
DQ092923_Pseudozyma_flocculosa         aatgccatctaaggctaaatattggggagagaccgatagcgaacaagtacagtgatggaaagatgaaaag
KF706443_Moliniella_acetobutans        aacgccatccaaggctaaatattggggagagaccgatagcgaacaagtaccgtgagggaaagatgaaaag
KF706457_Malassezia_furfur             gactccatctaaagctaaatatcggggagagaccgatagcgaacaagtaccgtgagggaaagatgaaaag
9384_Colacogloea_peniophorae           aattccatctaaagctaaatattggcgagagaccgatagcgaacaagtaccgtgagggaaagatgaaaag
Violaceomyces_palustris_SA_808         aattccatctaaagctaaatattggggagagaccgatagcgaacaagtaccgtgagggaaagatgaaaag

KF061293_Uleiella_chilensis            cactttggaaagagagttaaacagtacgtgaaattgttgaaagggaagggcatgaagtcagacatgctag
DQ875377_Ceraceosorus_bombacis         cacttcgttaggagggttaaacagtatgtgaaattgtcagcgcggaaggttacgtcgtcagtcatgcttt
DQ832247_Tilletia_goloskokovii         cactttggaaagagagttaaacagtacgtgaaattgtcaaaagggaagcgcttgaggttagacatgcatg
DQ363309_Erratomyces_patelii           cactttggaaagagagttaaacagtacgtgaaattgtcaaaagggaagcgcttgaggttagctatgcatg
DQ363313_Microstroma_juglandis         cactttggaaagagagttaaacagtacgtgaaattgtcgaaagggaagcgcttgaagttagacatgccta
KF706440_Quambalaria_cyanescens        cactttggaaagagagttaaacagtacgtgaaattgtcgaaagggaagcgcttgaagttagacatgcttg
DQ832239_Sympodiomycopsis_paphiopedili cactttggaaagagagttaaacagtacgtgaaattgtcgaaagggaagcgcttaaagttagacatgccta
DQ667152_Exobasidium_rhododendri       cactttggaaagagagttaaacagtacgtgaaattgtcaaaagggaagcatttgaagtcagacgtgtatt
DQ663688_Entyloma_calendulae           cactttggaaagagagttaaacagtacgtgaaattgtcaaaagggaaccgtttaaagttagtcatgcttg
AJ271382_Tilletiopsis_washingtonensis  cactttggaaagagagttaaacagtacgtgaaattgtcaaaagggaagcgcttgaagttagttatgcttg
DQ363311_Rhamnospora_nymphaeae         cactttggaaagagagttaaacagtacgtgaaattgtcgaaagggaagcgcttgaagtcagtcatgcggt
D83193_Tilletaria_anomala              cactttggaaagagagttaaacagtacgtgaaattgtcgaaagggaagcgcttgaagtcagctatgctgg
D83189_Tilletiopsis_fulvescens         cactttggaaagagagttaaacagtacgtgaaattgtcgaaagggaagcgcttgaagtcagccatgctgg
DQ839595_Urocystis_colchici            aactttggaaagagagttaaacagtacgtgaaattgccggaagggaagggtaggaagtcagacatgcctt
X62396_Ustilago_maydis                 aactttgaaaagagagttaaacagtacgtgaaattgccaaaagggaagggtaggaggtcagagatgcggt
DQ846889_Ustanciosporium_standleyanum  aactttgaaaagagagttaaacagtacgtgaaattgccaaaagggaagggtaggaggtcagagatgcggt
DQ832229_Sporisorium_reilianum         aactttgaaaagagagttaaacagtacgtgaaattgccaaaagggaagggtaggaggtcagagatgcgtc
DQ832211_Schizonella_melanogramma      aactttgaaaagagagttaaacagtacgtgaaattgccaaaagggaagggtaggaggtcagagatgcggc
DQ831012_Moesziomyces_bullatus         aactttgaaaagagagttaaacagtacgtgaaattgccaaaagggaagggtaggaggtcagagatgcggc
DQ092923_Pseudozyma_flocculosa         aactttgaaaagagagttaaacagtacgtgaaattgccaaaagggaagggtaggaggtcagagatgcgtc
KF706443_Moliniella_acetobutans        aactttggaaagagagttaaacagtacgtgaaattgccaaaagggaagcgcttgcagtcagtgccgtagt
KF706457_Malassezia_furfur             cactttggaaagagagttaaa-agtacgtgaaattgtcgaaagggaagcgcttgaagtcagccatgccgc
9384_Colacogloea_peniophorae           cactttggaaagagagttaaa-agtacgtgaaattgttgaaagggaaacgcttgaagtcagacttgcgta
Violaceomyces_palustris_SA_808         cactttggaaagagagttaaacagtacgtgaaattgttgaaagggaagggcatgaagtcagacatgccgg

KF061293_Uleiella_chilensis            ttgagattcagccttgcttttgcttggtgtatttcttagctagcaggccagcatcggtttcggctgtcgg
DQ875377_Ceraceosorus_bombacis         gtgggattcagcctcgcttgtgcttggtgtatttcctgctcggcaggtcagcatcgattttgtgggccgg
DQ832247_Tilletia_goloskokovii         -cagtattcaacctttcttttgggaggcgtatttgctgttgtgcaggccagcatcggttttgtctgctgg
DQ363309_Erratomyces_patelii           -taggattcagcttttcttttgaagagtgtattttctg-tatgcaggccagcatcagttttgactgctgg
DQ363313_Microstroma_juglandis         ttaggattcagccttgcttttgcttggtgtatttcctggtaagcaggccagcatcagttttgtctgtcgg
KF706440_Quambalaria_cyanescens        ccgggattcagccttgcttttgcttggtgcatttcccggtgtgcaggccagcatcagttttgtttgccgg
DQ832239_Sympodiomycopsis_paphiopedili ttgggattcagccttgcttttgcttggtgtatttcccggtgagcaggccagcatcagtttcggctgtcgg
DQ667152_Exobasidium_rhododendri       gcagtattcagccttgcttttgcttggtgtatttgctgtagtacaggctaacatcagttttgagtgacgg
DQ663688_Entyloma_calendulae           cctggactcagccttgcttttgcttggtgcatttccaggttagcaggtcagcatcggttttgactgctgg
AJ271382_Tilletiopsis_washingtonensis  ctgggactcagccttgcttttgcttggtgcatttcccagtatgcaggtcagcatcggttttgtctgctgg
DQ363311_Rhamnospora_nymphaeae         tcaggtttcagccttgcttctgcttggtgtattacctgg-acgcaggccagcatcggttttgcctgccgg
D83193_Tilletaria_anomala              ccgggattcagccatgcttttgctcggtgtatttcccggtttgcaggtcagcatcggttttggctgctgg
D83189_Tilletiopsis_fulvescens         ccgggattcagccgtgcttttgctaggtgtatttcccggttcgcaggccagcatcggtttcggccgctgg
DQ839595_Urocystis_colchici            tgcagattcagccttgtctttggacggtgcatttttgtaatggcaggccagcgtcggtttgtgtcgccgg
X62396_Ustilago_maydis                 ctgggattcagccttgcttttgctgggtgtttttctcagattgcaggccaacgtcggttttgggcgctgg
DQ846889_Ustanciosporium_standleyanum  ctgcaattcaaccgggcttttgcttgggtattttgcagtctcgcaggccaacgtcggttttgagcgctgg
DQ832229_Sporisorium_reilianum         ttggaattcagccttgcttttgcttggtgttttttccaagttgcaggccaacgtcggttttgggcactgg
DQ832211_Schizonella_melanogramma      ttgggattcagccttgcttttgcatggtgcttttcccattttgcaggccaacgtcggttttgggcactgg
DQ831012_Moesziomyces_bullatus         ctgggattcagccttgcttttgcttggtgtttttcccagattgcaggccaacgtcggttttgggcactgg
DQ092923_Pseudozyma_flocculosa         ttgggattcagccttgcttttgcttggtgtttttcccaagttgcaggccaacgtcggttttgggcactgg
KF706443_Moliniella_acetobutans        gcttgtcgttctccagggtctgcctggtatgcggcttgc-atggggcccgcgggatgtttccggtggggg
KF706457_Malassezia_furfur             tcaggactcagcctggcttttgcttggtgtatttcctgggtagcaagtcagcattggtttggatcgtcgg
9384_Colacogloea_peniophorae           ttggagttcagcc--------gcaaggtgtattcttcagtttgcaggccagcatcagttttcgggggtac
Violaceomyces_palustris_SA_808         ccgggactcagccttgcttttgcttggtgcatttcctggtcggcaggccagcatcggttttggccgccgg

KF061293_Uleiella_chilensis            ataagggtagagggaatgtggcaccttcgggtgtgttatagccctttactggatacggctgctgggaccg
DQ875377_Ceraceosorus_bombacis         ataagggcgtcgggaatgtgatgccggcgcatgt-ttatagcccgacgctggatacggcccgtgggatcg
DQ832247_Tilletia_goloskokovii         ataatagtaggagaaatgtggcatcttcggatgtgttatagtctcttattggatacagtggacgggaccg
DQ363309_Erratomyces_patelii           ataagggtatgaggaatgtggcaccctcgggtgtgttatagccttgtacttgatacagcgattgggactg
DQ363313_Microstroma_juglandis         ataagggtaggaggaatgtgg--cccctcggggtgttatagcctcttactggatacggcggatgggactg
KF706440_Quambalaria_cyanescens        ataagggtgagaggaatgtgg--cccctcggggtgttatagcctctcactggatacggcggatgggactg
DQ832239_Sympodiomycopsis_paphiopedili ataagggttagaggaatgtgg--cccctcggggtgttatagcctttaactggatacggcggctgggactg
DQ667152_Exobasidium_rhododendri       ataagggtagagagaatgtggcatcctcggatgtgttatagctctttactggatacgtcgtttgggactg
DQ663688_Entyloma_calendulae           ataagggtgagaggaatgtggcaccttcgggtgtgttatagcctttcactggatgcagcagttgggaccg
AJ271382_Tilletiopsis_washingtonensis  ataagggtaaaaggaacgtggcaccctcgggtgtgttatagccttctactggatacagcggacgggaccg
DQ363311_Rhamnospora_nymphaeae         ataatggtgggaggaatgtggcaccctcgggtgtgttatagcctcccactggatacggcgggtgggaccg
D83193_Tilletaria_anomala              ataagggtaggaggaatgtggcaccctcgggtgtgttatagcctcctgctggatacagcggctgggaccg
D83189_Tilletiopsis_fulvescens         ataagggtaggaggaaggtggcagcctcggctgtgttatagcctcctactggatacagcggcggggaccg
DQ839595_Urocystis_colchici            atataggtttagggaatgtggcttctttgggtgtgttatagccctttactgagtacggcggtgtggaccg
X62396_Ustilago_maydis                 agaagggtggaaggaatgtggcacctctgggtgtgttatagccttctactggatacagtgaccgagaccg
DQ846889_Ustanciosporium_standleyanum  agaagggtgggaggaacgtggcacctttgggtgtgttatagcctcctactggatacagtgatcgagaccg
DQ832229_Sporisorium_reilianum         agaagggtggaaggaacgtggcacccctgggtgtgttatagccttccactggatacagcgaccgagaccg
DQ832211_Schizonella_melanogramma      agaagggtaggaggaacgtgacactcttgggtgtgttatagcctcctactggatacagcgaccgagaccg
DQ831012_Moesziomyces_bullatus         agaagggtaggaggaatgtggcacccctgggtgtgttatagcctcctactggatacagcgaccgagaccg
DQ092923_Pseudozyma_flocculosa         agaagggtggaaggaacgtggcacctctgggtgtgttatagccttccactggatacagcgaccgagaccg
KF706443_Moliniella_acetobutans        agaaggctgtgcggaacgtggctctttcgggagtgttatagccgcgcagtggataccttgctggggac--
KF706457_Malassezia_furfur             agaagcatagtcggaatgtggcgccctcgggcgtgttatagccttctattggatacgacgatctagacca
9384_Colacogloea_peniophorae           aaaagggtaaggggaaggtggcagcttcggctgtgttatagcctcttactggatgtatccttggggactg
Violaceomyces_palustris_SA_808         ataagggcgggaggaacgtggcaccctcgggtgtgttatagcctcctgctggatacggcggctgggaccg

KF061293_Uleiella_chilensis            aggaacgcagcgcgcccttgtggcaggcctttgggtactttcgcgcttaggatgctggcgtaatggcttt
DQ875377_Ceraceosorus_bombacis         aggaacgcagtctctc----------gcttacacaatcgtcgagactttggatgctggcgtaatggcgac
DQ832247_Tilletia_goloskokovii         aggaccgcagtgtgcc-gtaaggcggctcttcggagaccttcgcacttaggatgctggcgtaatggcctt
DQ363309_Erratomyces_patelii           aggaacgcagtgcgcc-gtatggcgggccttcgggtaccttcgcactttggatgctggcgtaatggcctt
DQ363313_Microstroma_juglandis         aggaccgcagtgcgcctttatggcgggccttttggcaccttcgcacttaggatgctggcgtaatggcttt
KF706440_Quambalaria_cyanescens        aggaccgcagtgtgcctttatggcgggccttcgggcaccttcacacttaggatgctggcgtaat------
DQ832239_Sympodiomycopsis_paphiopedili aggaacgcagcgtgcctttatggcgggccttcgggcaccttcacgcttaggatgctggcgtaatggcttt
DQ667152_Exobasidium_rhododendri       aggaacgcagcgcgcc-gcaaggcagaccctcgggtactttcgcgcttaggatgttggcgtaatggcttt
DQ663688_Entyloma_calendulae           aggaacgcagcgcgcctttatggcggaccttcgggtaccttcgcgcttaggatgctggcataatagcttt
AJ271382_Tilletiopsis_washingtonensis  aggaacgcagcgcgcc-tcacggcggaccttcgggtaccttcgcgcttaggatgctggcgtaatagcttt
DQ363311_Rhamnospora_nymphaeae         aggaacgcagcacgcc-ttgtggcggaccttcgggtaccttcgtgcttaggatgctggcgtaatggcttc
D83193_Tilletaria_anomala              aggaacgcagtgcgcccttttggtgggccttcgggtaccttcgcactttggatgctggcgtaatggcttt
D83189_Tilletiopsis_fulvescens         aggaacgcagtgcgcccgcaaggtgggtcttcggacaccttcgcactttggatgctggcataatggcttt
DQ839595_Urocystis_colchici            aggaacgcagcgcacccattaggcgggccttcgggcacctttgcgcttaggatgctggcttaatggcttt
X62396_Ustilago_maydis                 aggacagcagcgtactcgcaaagcgggccttcgggcacctttacgcttagggcgttggcataatggccct
DQ846889_Ustanciosporium_standleyanum  aggaacgcagcgtactcgtaaagcgggccctcgggcacctttacgcttagggcgttggcgtaatggccct
DQ832229_Sporisorium_reilianum         aggacagcagcgtactcgcaaagcgggccctcgggcacctttacgcttagggcgttggcataatggccct
DQ832211_Schizonella_melanogramma      aggaacgcagcgtactcgaaaagcgggccttcgggcacctttacgcttagggcgttggcataatggccct
DQ831012_Moesziomyces_bullatus         aggacagcagcgtactcgtaaagcgggccctcgggcacctttacgcttagggcgttggcataatggccct
DQ092923_Pseudozyma_flocculosa         aggacagcagcgtactcgcaaagcgggccttcgggcacctttacgcttagggcgttggcataatggccct
KF706443_Moliniella_acetobutans        -------------------------------------------------ggtcgcgggcttaatggctgt
KF706457_Malassezia_furfur             aggaacgcagcgcgcc-ttatggcgggtcttcggacaccttcgcgcttaggatgctggcgtaatggcttt
9384_Colacogloea_peniophorae           aggactgcagcgcacttttt-gcaagtccctcgggactttctgcgcttaggatgctggtggaatggcttt
Violaceomyces_palustris_SA_808         aggaacgcagctcgccctcgtggcaggccttcgggcactctcgagcttaggatgctggcgtaatggcttt

KF061293_Uleiella_chilensis            atgccgcccgtcttgaaacacggaccaaggagtctaacatatctgcgagtttatgggtggcaaacccatg
DQ875377_Ceraceosorus_bombacis         gtgacacccgtcttgaaacacggaccaaggagtctaggacatgtgcgagtctttgggtggcaaacccgtg
DQ832247_Tilletia_goloskokovii         aagcggcccgtcttgaaacacggaccaaggagtctaacatatttgcgagtctttgggtggcaaacccata
DQ363309_Erratomyces_patelii           aagcgacccgtcttgaaacacggaccaaggagtctaacatatttgcgagtctttgggtggaaaacccata
DQ363313_Microstroma_juglandis         aagcgacccgtcttgaaacacggaccgaggagtctaacatgtctgcgagtctttgggtggcaaacccata
KF706440_Quambalaria_cyanescens        ----------------------------------------------------------------------
DQ832239_Sympodiomycopsis_paphiopedili aagcgacccgtcttgaaacacggaccgaggagtctaacatgtctgcgagtctttgggtgacaaacccata
DQ667152_Exobasidium_rhododendri       aagtgacccgtcttgaaacacggaccaaggagtctaacatgtctgcgagtttttgggtggcaaacccgtg
DQ663688_Entyloma_calendulae           aagcgacccgtcttgaaacacggaccaaggagtctaacatgtctgcgagtctttgggtggcaaacccata
AJ271382_Tilletiopsis_washingtonensis  aagcggcccgtcttgaaacacggaccaaggagtctaacatgtctgcgagtctttgggtggcaaacccata
DQ363311_Rhamnospora_nymphaeae         cagcgacccgtcttgaaacacggaccaaggagtctaacatgtctgcgagtctttgggtggcaaacccata
D83193_Tilletaria_anomala              aagcgacccgtcttgaaacacggaccaaggagtctaacatgtttgcgagtctttgggtggcaaacccgag
D83189_Tilletiopsis_fulvescens         ----------------------------------------------------------------------
DQ839595_Urocystis_colchici            ctgccacccgtcttgaaacacggaccaaggagtctaacatgcatgcgagtctttgggtggcaaacccatg
X62396_Ustilago_maydis                 ctaccacccgtcttgaaacacggaccaaggagtctaacatgtatgcgagtctttgggtggcaaacccata
DQ846889_Ustanciosporium_standleyanum  ctaccacccgtcttgaaacacggaccaaggagtctaacatgtatgcgagtctttgggtggtaaacccgca
DQ832229_Sporisorium_reilianum         ctaccacccgtcttgaaacacggaccaaggagtctaacatgtatgcgagtctttgggtggcaaacccata
DQ832211_Schizonella_melanogramma      ctaccacccgtcttgaaacacggaccaaggagtctaacatgtatgcgagtctttgggtggcaaacccgta
DQ831012_Moesziomyces_bullatus         ctaccacccgtcttgaaacacggaccaaggagtctaacatgtatgcgagtctttgggtggcaaacccata
DQ092923_Pseudozyma_flocculosa         ctaccacccgtcttgaaacacggaccaaggagtctaacatgtatgcgagtctttgggtggcaaacccata
KF706443_Moliniella_acetobutans        cagcggcccgtcttgaaacacggaccaaggagtctaacatgtgtgcgagtatgtgggcgtcaaccccgca
KF706457_Malassezia_furfur             aagtggcccgtcttgaaacacggaccaaggagtctaacatatgtgcgagtttttgggtggcaaacccata
9384_Colacogloea_peniophorae           aaacgacccgtcttgaaacacggaccaaggagtctaacatgcttgcgagtatttgggtgtcaaacccgga
Violaceomyces_palustris_SA_808         atgccgcccgtcttgaaacacggaccaaggagtctaacatgtctgcgagtttttgggtggcaaacccata

KF061293_Uleiella_chilensis            agcgcaatgaaagtgaatgcaggtgggacccgtaaggtgcaccatcgaccgatccagatcttctgtgaag
DQ875377_Ceraceosorus_bombacis         ggcgcaatgaaagtgaatggaggtgggatccgcaaggagcaccatcgaccgatccggaagaattcggaag
DQ832247_Tilletia_goloskokovii         ggcgtaatgaaagtgaatgcaggtgggatccttgaggtgcaccatcgaccgatccggaatttctaggatg
DQ363309_Erratomyces_patelii           ggcgtaatgaaagtgaatgcaggtgggatccccggggtgcaccatcgaccgatccggaatttttaggatg
DQ363313_Microstroma_juglandis         ggcgcaatgaaagtgaatgcaggtgggatccttacggagcaccatcgaccgatccggatcttctgtgatg
KF706440_Quambalaria_cyanescens        ----------------------------------------------------------------------
DQ832239_Sympodiomycopsis_paphiopedili ggcgcaatgaaagtgaatgcaggtgggatcctcacggagcaccatcgaccgatccggattttctatgatg
DQ667152_Exobasidium_rhododendri       agcgcaatgaaagtgaatgcaggtgggatccgcaaggagcaccatcgaccgatcttgatctttagtgacg
DQ663688_Entyloma_calendulae           ggcgcaatgaaagtgaatgcaggtgggatcctcacggagcaccatcgaccgatccagatcttctgtgacg
AJ271382_Tilletiopsis_washingtonensis  ggcgcaatgaaagtgaatgcaggtgcgatccgcaaggagcagcatcgaccgatccggatcttctgtgatg
DQ363311_Rhamnospora_nymphaeae         ggcgtaatgaaagtgaatgcaggtgggatcctcacggagcaccatcgaccggtccggattttctatgaag
D83193_Tilletaria_anomala              ggcgcaatgaaagtgaatgcaggtgggatccgcaaggagcaccatcgaccgatccggatcttctgtgatg
D83189_Tilletiopsis_fulvescens         ----------------------------------------------------------------------
DQ839595_Urocystis_colchici            ggcgaaatgaaagtgaatttaggtgggatccctcgggtgcaccatcggccgactttgaacctttgggacg
X62396_Ustilago_maydis                 ggcgcaatgaaagtgaattcaggtgggatccgcaaggtgcaccatcgaccgatcctcacgtcttgtcgtg
DQ846889_Ustanciosporium_standleyanum  ggcgcaatgaaagtgaatttaggtgggatccgcaaggtgcaccatcgaccgatcctcacgtcttgtcgtg
DQ832229_Sporisorium_reilianum         ggcgcaatgaaagtgaattcaggtgggatccgcaaggtgcaccatcgaccgatcctcacgtcttgtcgtg
DQ832211_Schizonella_melanogramma      ggcgcaatgaaagtgaattcagatgggatccgcaaggtgcaccatcgaccgatcctcacgtcttgtcgtg
DQ831012_Moesziomyces_bullatus         ggcgcaatgaaagtgaattcaggtgggatccgcaaggtgcaccatcgaccgatcctcacgtcttgtcgtg
DQ092923_Pseudozyma_flocculosa         ggcgcaatgaaagtgaattcaggtgggatccgcaaggtgcaccatcgaccgatcctcacgtcttgtcgtg
KF706443_Moliniella_acetobutans        tgcgcaatgaaagtaattttggtgcgatcccttcgggtgcagcaccggccggcccagagtgtacaaaagg
KF706457_Malassezia_furfur             agcgtaatgaaagtgaatgcaggtgggatccgcaaggagcaccatcgaccggccctgatcttctgggatg
9384_Colacogloea_peniophorae           tgcgtaatgaaagtgaatggaggtgggaaccgcaaggtgcaccatcgaccgatccggattttctatgatg
Violaceomyces_palustris_SA_808         agcgtaatgaaagtgaatgcaggtgggatccgcaaggagcaccatcgaccgatcctgatcttctgtgaag

KF061293_Uleiella_chilensis            gatttgagtaagagcatatatgttgggacccgaaagatggtgaactatgcctgaatagggcgaagccaga
DQ875377_Ceraceosorus_bombacis         gatttgagtaagagcacgtgccctgggacccgaaagatggtgaactatgcctgaatagggcgaagccaga
DQ832247_Tilletia_goloskokovii         gatttgagtacgagcacatatgttgggacccgaaagatggtgaactatgcctgaatagggcgaagccaga
DQ363309_Erratomyces_patelii           gatttgagtacgagcacatatgttgggacccgaaagatggtgaactatgcctgaatagggcgaagccaga
DQ363313_Microstroma_juglandis         gatttgagtaagagcatatatgttgggacccgaaagatggtgaactatgcctgaatagggcgaagccaga
KF706440_Quambalaria_cyanescens        ----------------------------------------------------------------------
DQ832239_Sympodiomycopsis_paphiopedili gatttgagtaagagcatatatgttgggacccgaaagatggtgaactatgcctgaatagggcgaagccaga
DQ667152_Exobasidium_rhododendri       gatttgagtaagagcatatatgttgggacccgaaaaatggtgaactatgcctgaatagggtgaagccaga
DQ663688_Entyloma_calendulae           gatttgagtaagagcatatatgttgggacccgaaagatggtgaactatgcctgaatagggcgaagccaga
AJ271382_Tilletiopsis_washingtonensis  gatttgagtaagagcatatatgttgggacccgaaagatggtgaactattcctgaatagggcgaagccaga
DQ363311_Rhamnospora_nymphaeae         gatctgagtaagagcatacatgttgggacccgaaagatggtgaactatgcctgaatagggcgaagccaga
D83193_Tilletaria_anomala              gatttgagtaagagcaattatgttgggacccgaaagatggtgaactatgcctgcatagggcgaagccaga
D83189_Tilletiopsis_fulvescens         ----------------------------------------------------------------------
DQ839595_Urocystis_colchici            agtttgagcaagagcatttatgttgggacccgaaagatggtgaactatgcctgaatagggcgaagccagg
X62396_Ustilago_maydis                 gatttgagtaagagcatacctgttgggacccgaaagatggtgaactatgcctgaatagggtgaagccaga
DQ846889_Ustanciosporium_standleyanum  gatttgagtaagagcatacctgttgggacccgaaagatggtgaactatgcctgaatagggcgaagccaga
DQ832229_Sporisorium_reilianum         gatttgagtaagagcatacctgttgggacccgaaagatggtgaactatgcctgaatagggtgaagccaga
DQ832211_Schizonella_melanogramma      gatttgagtaagagcatacctgttgggacccgaaagatggtgaactatgcctgaatagggcgaagccaga
DQ831012_Moesziomyces_bullatus         gatttgagtaagagcatacctgttgggacccgaaagatggtgaactatgcctgaatagggtgaagccaga
DQ092923_Pseudozyma_flocculosa         gatttgagtaagagcatacctgttgggacccgaaagatggtgaactatgcctgaatagggtgaagccaga
KF706443_Moliniella_acetobutans        ggtctgagcaagagcagatatgttgggacccgaaagatggtgaactttgcttggctaggatgaagccagg
KF706457_Malassezia_furfur             ggtctgagtaagagcatatctgttgggacccgaaagatggtgaactatgcctgaatagggcgaagccaga
9384_Colacogloea_peniophorae           gatttgagtaagagcacgtatgttgggacccgaaagatggtgaactatgcctgaatagggtgaagccaga
Violaceomyces_palustris_SA_808         gatttgagtaagagcatatatgttgggacccgaaagatggtgaactatgcctgaatagggcgaagccaga

KF061293_Uleiella_chilensis            ggaaactctggtggaggctcgtagcggttctgacgtgcaaatcgatcgtcaaatttgggtataggggcga
DQ875377_Ceraceosorus_bombacis         ggaaactctggtggaggctcgtagcggttctgacgtgcaaatcgatcgtcaaatttgggtataggggcga
DQ832247_Tilletia_goloskokovii         ggaaactctggtggaggctcgtagcgattctgacgtgcaaatcgatcgtcaaatttgggtataggggcga
DQ363309_Erratomyces_patelii           ggaaactctggtggaggctcgtagcgattctgacgtgcaaatcgatcgtcaaatttgggtataggggcga
DQ363313_Microstroma_juglandis         ggaaactctggtggaggctcgtagcggttctgacgtgcaaatcgatcgtcgaatttgggtataggggcga
KF706440_Quambalaria_cyanescens        ----------------------------------------------------------------------
DQ832239_Sympodiomycopsis_paphiopedili ggaaactctggtggaggctcgtagcggttctgacgtgcaaatcgatcgtcaaatttgggtataggggcga
DQ667152_Exobasidium_rhododendri       ggaaactctggtggaggctcgtagcggttctgacgtgcaaatcgatcgtcaaatttgggtataggggcga
DQ663688_Entyloma_calendulae           ggaaactctggtggaggctcgtagcggttctgacgtgcaaatcgatcgtcaaatttgggtataggggcga
AJ271382_Tilletiopsis_washingtonensis  ggaaactctggtggaggctcgtagcggttctgacgtgcaaatcgatcgtcaaatttgggtataggggcga
DQ363311_Rhamnospora_nymphaeae         ggaaactctggtggaggctcgtagcggttctgacgtgcaaatcgatcgtcaaatttgggtataggggcga
D83193_Tilletaria_anomala              ggaaactctggtggaggctcgtagcggttctgacgtgcaaatcgatcgtcaaatgtgggtataggggcga
D83189_Tilletiopsis_fulvescens         ----------------------------------------------------------------------
DQ839595_Urocystis_colchici            ggaaactctggtggaggctcgtagcggttctgacgtgcaaatcgatcgtaaaatttgggtataggggcga
X62396_Ustilago_maydis                 ggaaactctggtggaggctcgtagcggttctgacgtgcaaatcgatcgtcaaatttgggtataggggcga
DQ846889_Ustanciosporium_standleyanum  ggaaactctggtggaggctcgtagcggttctgacgtgcaaatcgatcgtcaaatttgggtataggggcga
DQ832229_Sporisorium_reilianum         ggaaactctggtggaggctcgtagcggttctgacgtgcaaatcgatcgtcaaatttgggtataggggcga
DQ832211_Schizonella_melanogramma      ggaaactctggtggaggctcgtagcggttctgacgtgcaaatcgatcgtcaaatttgggtataggggcga
DQ831012_Moesziomyces_bullatus         ggaaactctggtggaggctcgtagcggttctgacgtgcaaatcgatcgtcaaatttgggtataggggcga
DQ092923_Pseudozyma_flocculosa         ggaaactctggtggaggctcgtagcggttctgacgtgcaaatcgatcgtcaaatttgggtataggggcga
KF706443_Moliniella_acetobutans        ggaaaccctggtggaggtccgtcgcggttctgacgtgcaaatcgatcgtttgagctgagcaaaggggcga
KF706457_Malassezia_furfur             ggaaactctggtggaggctcgcagcggttctgacgtgcaaatcgatcgtcgaatttgggtataggggcga
9384_Colacogloea_peniophorae           ggaaactctggtggaggctcgtagcggttctgacgtgcaaatcgatcgtcaaatttgggtataggggcga
Violaceomyces_palustris_SA_808         ggaaactctggtggaggctcgtagcggttctgacgtgcaaatcgatcgtcaaatttgggtataggggcga

KF061293_Uleiella_chilensis            aagactaatcgaaccatctagtagctggttcctgccgaagtttccctcaggatagcagaaactcgcatca
DQ875377_Ceraceosorus_bombacis         aagactaatcgaaccatctagtagctggttcctgccgaagtttccctcaggatagcagaaactcgcatca
DQ832247_Tilletia_goloskokovii         aagactaatcgaaccatctagtagctggttcctgccgaagtttccctcaggatagcagaaactcgcatca
DQ363309_Erratomyces_patelii           aagactaatcgaaccatctagtagctggttcctgccgaagtttccctcaggatagcagaaactcgtatca
DQ363313_Microstroma_juglandis         aagactaatcgaaccatctagtagctggttcctgccgaagtttccctcaggatagcagaaactcgcatca
KF706440_Quambalaria_cyanescens        ----------------------------------------------------------------------
DQ832239_Sympodiomycopsis_paphiopedili aagactaatcgaaccatctagtagctggttcctgccgaagtttccctcaggatagcagaaactcgcatca
DQ667152_Exobasidium_rhododendri       aagactaatcgaaccatttagtagctggttcctgccgaagtttccctcaggatagcagaaactcgcatca
DQ663688_Entyloma_calendulae           aagactaatcgaaccatctagtagctggttcctgccgaagtttccctcaggatagcagaaactcgcatca
AJ271382_Tilletiopsis_washingtonensis  aagactaatcgaaccatctagtagctggttcctgccgaagtttccctcaggatagcagaaactcgcatca
DQ363311_Rhamnospora_nymphaeae         aagactaatcgaaccatctagtagctggttcctgccgaagtttccctcaggatagcagaaactcgcatca
D83193_Tilletaria_anomala              aagactaatcgaaccatctagtagctggttcctgccgaagtttccctcaggatagcagaaactcgcatca
D83189_Tilletiopsis_fulvescens         ----------------------------------------------------------------------
DQ839595_Urocystis_colchici            aagactaatcgaaccatctagtagctggttcctgccgaagtttccctcaggatagcagaaacttaaatca
X62396_Ustilago_maydis                 aagactaatcgaaccatctagtagctggttcctgccgaagtttccctcaggatagcagaaactcgcatca
DQ846889_Ustanciosporium_standleyanum  aagactaatcgaaccatctagtagctggttcctgccgaagtttccctcaggatagcagaaactcacatca
DQ832229_Sporisorium_reilianum         aagactaatcgaaccatctagtagctggttcctgccgaagtttccctcaggatagcagaaactcacatca
DQ832211_Schizonella_melanogramma      aagactaatcgaaccatctagtagctggttcctgccgaagtttccctcaggatagcagaaactcacatca
DQ831012_Moesziomyces_bullatus         aagactaatcgaaccatctagtagctggttcctgccgaagtttccctcaggatagcagaaactcacatca
DQ092923_Pseudozyma_flocculosa         aagactaatcgaaccatctagtagctggttcctgccgaagtttccctcaggatagcagaaactcacatca
KF706443_Moliniella_acetobutans        aagactaatcgaaccatctagta-----------------------------------------------
KF706457_Malassezia_furfur             aagactaatcgaaccatctagtagctggttcctgccgaagtttccctcaggatagcagaaactcaaatca
9384_Colacogloea_peniophorae           aagactaatcgaaccatctagtagctggttcctgccgaagtttccctcaggatagcagaaactcatatca
Violaceomyces_palustris_SA_808         aagactaatcgaaccatctagtagctggttcctgccgaagtttccctcaggatagcagaaactcgcatca

KF061293_Uleiella_chilensis            gttttatgaggtaaagcgaatgattagaggatttggggatgtaacatcctcaacctattctcaaacttta
DQ875377_Ceraceosorus_bombacis         gttttatgaggtaaagcgaatgattagaggccttggggacgcaacgtccttaacctattctcaaacttta
DQ832247_Tilletia_goloskokovii         gttttatgaggtaaagcgaatgattagaggccttggggatgtaacatccttaacctattctcaaacttta
DQ363309_Erratomyces_patelii           gttttatgaggtaaagcgaatgattagaggccttggggatgtaacatccttaacctattctcaaacttta
DQ363313_Microstroma_juglandis         gttttatgaggtaaagcgaatgattagaggccttggggatgcaacatccttaacctattctcaaacttta
KF706440_Quambalaria_cyanescens        ----------------------------------------------------------------------
DQ832239_Sympodiomycopsis_paphiopedili gttttatgaggtaaagcgaatgattagaggccttggggatgtaacatccttaacctattctcaaacttta
DQ667152_Exobasidium_rhododendri       gttttatgaggtaaagcgaatgattagaggccttggggatgtaacatccttaacctattctcaaacttta
DQ663688_Entyloma_calendulae           gttttatgaggtaaagcgaatgattagaggccttggggatgcaacatccttaacctattctcaaacttta
AJ271382_Tilletiopsis_washingtonensis  gttttatgaggtaaagcgaatgattagaggccttggggatgcaacatccttaacctattctcaaacttta
DQ363311_Rhamnospora_nymphaeae         gttttatgaggtaaagcgaatgattagaggccttggggatgtaacatccttaacctattctcaaacttta
D83193_Tilletaria_anomala              gttttatgaggtaaagcgaatgattagaggccttggggatgtaacatccttaacctattctcaaacttta
D83189_Tilletiopsis_fulvescens         ----------------------------------------------------------------------
DQ839595_Urocystis_colchici            gatttacgtggtaaagcgaatgattagaggccttggggatgcaacatccttaacctattctcaaacttta
X62396_Ustilago_maydis                 gttttatgaggtaaagcgaatgattagaggccttggggaagtaacttccttaacctattctcaaacttta
DQ846889_Ustanciosporium_standleyanum  gttttatgaggtaaagcgaatgattagaggccttggggaagtaacttccttaacctattctcaaacttta
DQ832229_Sporisorium_reilianum         gttttatgaggtaaagcgaatgattagaggccttggggaagtaacttccttaacctattctcaaacttta
DQ832211_Schizonella_melanogramma      gttttatgaggtaaagcgaatgattagaggccttggggaagtaacttccttaacctattctcaaacttta
DQ831012_Moesziomyces_bullatus         gttttatgaggtaaagcgaatgattagaggccttggggaagtaacttccttaacctattctcaaacttta
DQ092923_Pseudozyma_flocculosa         gttttatgaggtaaagcgaatgattagaggacttggggaagtaacttccttaacctattctcaaacttta
KF706443_Moliniella_acetobutans        ----------------------------------------------------------------------
KF706457_Malassezia_furfur             gttttatgaggtaaagcgaatgattagaggccttggggatgtaacatccttaacctattctcaaacttta
9384_Colacogloea_peniophorae           gttctatgaggtaaagcgaatgattagaggccttggggttgaaacaaccttaacctattctcaaacttta
Violaceomyces_palustris_SA_808         gttttatgaggtaaagcgaatgattagaggccttggggatgtaacatccttaacctattctcaaacttta

KF061293_Uleiella_chilensis            aatatgtaagaagcccttgttactttagtgaacgtgggcatgcgaatgagagtttctagtgggccatttt
DQ875377_Ceraceosorus_bombacis         aatatgtaagaagcccttgctgcttggttgagcgagggcgtgcgaatgagagtttctagtgggccatttt
DQ832247_Tilletia_goloskokovii         aatatgtaagaagtccttgttacttagttgaacgtggacatgcgaatgagagtttctagtgggccatttt
DQ363309_Erratomyces_patelii           aatatgtaagaagtccttgttacttgattgaacgtggacatgcgaatgagagtttctagtgggccatttt
DQ363313_Microstroma_juglandis         aatatgtaagaagcccttgttacttaagtgaacgtgggcatgcgaatgagagtttctagtgggccatttt
KF706440_Quambalaria_cyanescens        ----------------------------------------------------------------------
DQ832239_Sympodiomycopsis_paphiopedili aatatgtaagaagcccttgttacttaagtgaacgtgggcatgcgaatgagagtttctagtgggccatttt
DQ667152_Exobasidium_rhododendri       aatatgtaagaagcccttgttacttaagtgaacgtgggcatgcgaatgagagtttctagtgggccatttt
DQ663688_Entyloma_calendulae           aatatgtaagaagcccttgttacttaagtgaacgtgggcatgcgaatgagagtttctagtgggccatttt
AJ271382_Tilletiopsis_washingtonensis  aatatgtaagaagcccttgttacttaagtgaacgtgggcatgcgaatgagagtttctagtgggccatttt
DQ363311_Rhamnospora_nymphaeae         aatgtgtaagaagtccttgttacttaattgaacgtggacatgcgaatgagagtttctagtgggccatttt
D83193_Tilletaria_anomala              aatatgtaagaagcccttgttacttaagtgaacgtgggcatgcgaatgagagtttctagtgggccatttt
D83189_Tilletiopsis_fulvescens         ----------------------------------------------------------------------
DQ839595_Urocystis_colchici            aatgtgtaagacgctcttgttacttaattgaacttgggcatgcgaatgagagtttctagtgggccatttt
X62396_Ustilago_maydis                 aatgtgtaagaagcccttgttacttaagtgaacgagggcatgcgaatgagagtttctagtgggccatttt
DQ846889_Ustanciosporium_standleyanum  aatgtgtaagaagcccttgttactttagtgaacgagggcatgcgaatgagagtttctagtgggccatttt
DQ832229_Sporisorium_reilianum         aatgtgtaagaagcccttgttactttagtgaacgagggcatgcgaatgagagtttctagtgggccatttt
DQ832211_Schizonella_melanogramma      aatgtgtaagaagcccttgttacttatgtgaacgagggcatgcgaatgagagtttctagtgggccatttt
DQ831012_Moesziomyces_bullatus         aatgtgtaagaagcccttgttacttaagtgaacgagggcatgcgaatgagagtttctagtgggccatttt
DQ092923_Pseudozyma_flocculosa         aatgtgtaagaagcccttgttactttagtgaacgagggcatgcgaatgagagtttctagtgggccatttt
KF706443_Moliniella_acetobutans        ----------------------------------------------------------------------
KF706457_Malassezia_furfur             aatgtgtaagaagtccttgttacttaagtgaacgtggacatgcgaatgagagtttctagtgggccatttt
9384_Colacogloea_peniophorae           aatatgtaggaagtccttgctacttaattgagcgtggacatgcgaatgagagtttctagtgggccatttt
Violaceomyces_palustris_SA_808         aatatgtaagaagcccttgttacttaag-gaacg------------------------------------

KF061293_Uleiella_chilensis            tggtaagcagaactggcgatgcgggatgaaccgatcgtgaggttaaggtgccggaatacacgctcatcag
DQ875377_Ceraceosorus_bombacis         tggtaagcagaactggcgatgcgggatgaaccgatcgtggggttaaggtgccggaatacacgctcatcag
DQ832247_Tilletia_goloskokovii         tggtaagcagaactggcgatgcgggatgaaccgatcgtgaggttaaggtgccggaatacacgctcatcag
DQ363309_Erratomyces_patelii           tggtaagcagaactggcgatgcgggatgaaccgatcgtgaggttaaggtgccggaatacacgctcatcag
DQ363313_Microstroma_juglandis         tggtaagcagaactggcgatgcgggatgaaccgaaagtggggttaaggtgccggaatatacgctcatcag
KF706440_Quambalaria_cyanescens        ----------------------------------------------------------------------
DQ832239_Sympodiomycopsis_paphiopedili tggtaagcagaactggcgatgcgggatgaaccgaaagtggggttaaggtgccggaatatacgctcatcag
DQ667152_Exobasidium_rhododendri       tggtaagcagaactggcgatgcgggatgaaccgatcgtggggttaaggtgccggaatacacgctcatcag
DQ663688_Entyloma_calendulae           tggtaagcagaactggcgatgcgggatgaaccgatcgtggggttaaggtgccggaatacacgctcatcag
AJ271382_Tilletiopsis_washingtonensis  tggtaagcagaactggcgatgcgggatgaaccgatcgtggggttaaggtgccggaatacacgctcatcag
DQ363311_Rhamnospora_nymphaeae         tggtaagcagaactggcgatgcgggatgaaccgatcgtggggttaaggtgccggaatacacgctcatcag
D83193_Tilletaria_anomala              tggtaagcagaactggcgatgcgggatgaaccgatcgtgaggttaaggtgccggaatacacgctcatcag
D83189_Tilletiopsis_fulvescens         ----------------------------------------------------------------------
DQ839595_Urocystis_colchici            tggtaagcagaactggcgatgcgggatgaaccgaacgtggggttaaggtgccggaatacacgctcatcag
X62396_Ustilago_maydis                 tggtaagcagaactggcgatgcgggatgaaccgaacgttgggttaaggtgccaaagtatacgctcatcag
DQ846889_Ustanciosporium_standleyanum  tggtaagcagaactggcgatgcgggatgaaccgaacgttgggttaaggtgccaaagtgtacgctcatcag
DQ832229_Sporisorium_reilianum         tggtaagcagaactggcgatgcgggatgaaccgaacgttgggttaaggtgccaaagtatacgctcatcag
DQ832211_Schizonella_melanogramma      tggtaagcagaactggcgatgcgggatgaaccgaacgttgggttaaggtgccaaagtatacgctcatcag
DQ831012_Moesziomyces_bullatus         tggtaagcagaactggcgatgcgggatgaaccgaacgttgggttaaggtgccaaagtatacgctcatcag
DQ092923_Pseudozyma_flocculosa         tggtaagcagaactggcgatgcgggatgaaccgaacgttgggttaaggtgccaaagtatacgctcatcag
KF706443_Moliniella_acetobutans        ----------------------------------------------------------------------
KF706457_Malassezia_furfur             tggtaagcagaactggcgatgcgggatgaaccgatcgtgaggttaaggtgccggaatacacgctcatcag
9384_Colacogloea_peniophorae           tggtaagcagaactggcgatgcgggatgaaccgaacgcgaggttaaggtgccggaatttacgctcatcag
Violaceomyces_palustris_SA_808         ----------------------------------------------------------------------

KF061293_Uleiella_chilensis            ataccacaaaaggtgttagttgatctagacagcaggacggtggccatggaagtcggaatccgctaaggag
DQ875377_Ceraceosorus_bombacis         acaccacaaaaggtgttagttcatctagacagcagggcggtggccatggaagtcggaatccgcttgggag
DQ832247_Tilletia_goloskokovii         acaccacaaaaggtgttagcacatctagacagcaggacggtggccatggaagtcggaatccgctaaggag
DQ363309_Erratomyces_patelii           acaccacaaaaggtgttagcacatctagacagcaggacggtggccatggaagtcggaacccgctaaggag
DQ363313_Microstroma_juglandis         acaccacaaaaggtgttgattcatctagacagcaggacggtggccatggaagtcggaacccgctaaggag
KF706440_Quambalaria_cyanescens        ----------------------------------------------------------------------
DQ832239_Sympodiomycopsis_paphiopedili acaccacaaaaggtgttgattcatctagacagcaggacggtggccatggaagtcggaacccgctaaggag
DQ667152_Exobasidium_rhododendri       acaccacaaaaggtgttagttcatctagacagcaggacggtggccatggaagtcggaatccgctaaggag
DQ663688_Entyloma_calendulae           acaccacaaaaggtgttagttcatctagacagcaggacggtggccatggaagtcggaatccgctaaggag
AJ271382_Tilletiopsis_washingtonensis  acaccacaaaaggtgttagttcatctagacagcaggacggtggccatggaagtcggaatccgctaaggag
DQ363311_Rhamnospora_nymphaeae         acaccacaaaaggtgttagttcatctagacagcaggacggtggccatggaagtcggaatccgctaaggag
D83193_Tilletaria_anomala              acaccacaaaaggtgttagcacatctagacagcaggacggtggccatggaagtcggaatccgctaaggag
D83189_Tilletiopsis_fulvescens         ----------------------------------------------------------------------
DQ839595_Urocystis_colchici            ataccacaaaaggtgttggttgatatagacagcaggacggtggccatggaagtcggaatccgctaaggag
X62396_Ustilago_maydis                 ataccagaaaaggtgttatttagtctagacagtgggacggtggccatggaagtcggaaaccgctaaggag
DQ846889_Ustanciosporium_standleyanum  ataccaaaaaaggtgttatttagtctagacagtgggacggtggccatggaagtcggaaaccgctaaggag
DQ832229_Sporisorium_reilianum         ataccagaaaaggtgttatttagtctagacagtgggacggtggccatggaagtcggaaaccgctaaggag
DQ832211_Schizonella_melanogramma      ataccagaaaaggtgttatttagtctagacagtgggacggtggccatggaagtcggaaaccgctaaggag
DQ831012_Moesziomyces_bullatus         ataccagaaaaggtgttatttagtctagacagtgggacggtggccatggaagtcggaaaccgctaaggag
DQ092923_Pseudozyma_flocculosa         ataccagaaaaggtgttatttagtctagacagtgggacggtggccatggaagtcggaaaccgctaaggag
KF706443_Moliniella_acetobutans        ----------------------------------------------------------------------
KF706457_Malassezia_furfur             acaccacaaaaggtgttagttcatctagacagcaggacggtggccatggaagtcggaacccgctaaggag
9384_Colacogloea_peniophorae           acaccacaaaaggtgttagttcatctagacagccgcacggtggccatggaagtcggaatccgctaaggag
Violaceomyces_palustris_SA_808         ----------------------------------------------------------------------

KF061293_Uleiella_chilensis            tgtgtaacaactcacctgccgaatcaactagccctgaaaatggatggcgcttaagcgtgttacccatacc
DQ875377_Ceraceosorus_bombacis         tgtgtaacaactcacctgccgaatgaactagccctgaaaattcatggcgcttaagcgtgttacccatacc
DQ832247_Tilletia_goloskokovii         tgtgtaacaactcacctgccgaatgtgctagccctgaaaatggatggcgcttaagcgtgttacccatacc
DQ363309_Erratomyces_patelii           tgtgtaacaactcacctgccgaatgtgctagccctgaaaatggatggcgcttaagcgtgttacccatacc
DQ363313_Microstroma_juglandis         tgtgtaacaactcacctgccgaatgaatcagccctgaaaattcatggcgcttaagcgtattacccatacc
KF706440_Quambalaria_cyanescens        ----------------------------------------------------------------------
DQ832239_Sympodiomycopsis_paphiopedili tgtgtaacaactcacctgccgaatgaatcagccctgaaaattcatggcgcttaagcgtattacccatacc
DQ667152_Exobasidium_rhododendri       tgtgtaacaactcacctgccgaatgaactagccctgaaaatggatggcgcttaagcgtgttacccatacc
DQ663688_Entyloma_calendulae           tgtgtaacaactcacctgccgaatgaactagccctgaaaatggatggcgcttaagcgtgttacccatacc
AJ271382_Tilletiopsis_washingtonensis  tgtgtaacaactcacctgccgaatgaactagccctgaaaatggatggcgcttaagcgtgttacccatacc
DQ363311_Rhamnospora_nymphaeae         tgtgtaacaactcacctgccgaatgaactagccctgaaaatggatggcgcttaagcgtgttacccatacc
D83193_Tilletaria_anomala              tgtgtaacaactcacctgccgaatgtgctagccctgaaaatggatggcgcttaagcgtgttacccatacc
D83189_Tilletiopsis_fulvescens         ----------------------------------------------------------------------
DQ839595_Urocystis_colchici            tgtgtaacaactcacctgccgaatcaactagccctgaaaatggatggcgcttaagcgtgttacctatacc
X62396_Ustilago_maydis                 tgtgtaacaactcacccaccgaattaagtagccctgaaaatggatggcgctcaagcgtatcaccgatacc
DQ846889_Ustanciosporium_standleyanum  tgtgtaacaactcacccaccgaattaagtagccctgaaaatggatggcgctcaagcgtaccaccgatacc
DQ832229_Sporisorium_reilianum         tgtgtaacaactcacccaccgaattaagtagccctgaaaatggatggcgctcaagcgtatcaccgatacc
DQ832211_Schizonella_melanogramma      tgtgtaacaactcacccaccgaattaagtagccctgaaaatggatggcgctcaagcgtatcaccgatacc
DQ831012_Moesziomyces_bullatus         tgtgtaacaactcacccaccgaattaagtagccctgaaaatggatggcgctcaagcgtatcaccgatacc
DQ092923_Pseudozyma_flocculosa         tgtgtaacaactcacccaccgaattaagtagccctgaaaatggatggcgctcaagcgtatcaccgatacc
KF706443_Moliniella_acetobutans        ----------------------------------------------------------------------
KF706457_Malassezia_furfur             tgtgtaacaactcacctgccgaatgaactagccctgaaaatggatggcgcttaagcgtgttacctatacc
9384_Colacogloea_peniophorae           tgtgtaacaactcaacggccgaatgaactagccctgaaaatggatggcgctcaagcgtgatacccatacc
Violaceomyces_palustris_SA_808         ----------------------------------------------------------------------

KF061293_Uleiella_chilensis            tcaccgtcagcgttagagcgacgcgctgacgagtaggcaggcgtgggggtcagtgaagaagccttggcag
DQ875377_Ceraceosorus_bombacis         ccaccgtcagcgctagcgcgatgcgctgacgagtaggcaggcgtgggggtccgtgcggaagcccaggcag
DQ832247_Tilletia_goloskokovii         tcaccgtcagtgttgta-----------------------------------------------------
DQ363309_Erratomyces_patelii           tcaccgtcagcgttgta-----------------------------------------------------
DQ363313_Microstroma_juglandis         ccaccgtcagcgttagagcgacgcgttgacgagtaggcaggcgtggaggtttgtgtagaagcctaggcag
KF706440_Quambalaria_cyanescens        ----------------------------------------------------------------------
DQ832239_Sympodiomycopsis_paphiopedili ccaccgtcagcgttagagcgacgcgttgacgagtaggcaggcgtggaggtttgtgtagaagcctaggcag
DQ667152_Exobasidium_rhododendri       ccaccgttgacgttggagcgatgtgtcaacgagtaggcaggcgtggaggtttgtgcagaagccttggcag
DQ663688_Entyloma_calendulae           ccaccgtcagcgttagagcgacgcgttgacgagtaggcaggcgtggaggtcagtgaagaag---------
AJ271382_Tilletiopsis_washingtonensis  ccaccgtcagcgttagagcgacgcgttgacgagtaggcaggcgtggaggtcagtgaagaagccttggcag
DQ363311_Rhamnospora_nymphaeae         ccaccgtcagcgttagagcgatgcgttgacgagtaggcaggcgtggaggtcagtgaagaagcctaggcag
D83193_Tilletaria_anomala              tcaccgtcagcgttagagcgacgcgttgacgagtaggcaggcgtggaggtcagtgaagaagcctaggcag
D83189_Tilletiopsis_fulvescens         ----------------------------------------------------------------------
DQ839595_Urocystis_colchici            tcaccgtcggcgttaatgcgatgcgtcgacgagtaggcaggcgtgggggtt-------------------
X62396_Ustilago_maydis                 caaccgtcagtgtt-tagcgaagcgctgacgagtaggcaggcgtgggggtccgtatggaagccttggctg
DQ846889_Ustanciosporium_standleyanum  caaccgtcagtgtt-tagcgaagcgctgacgagtaggcaggcgtgggggtcagtttggaagccttggctg
DQ832229_Sporisorium_reilianum         caaccgtcagtgtt-tagcgaagcgctgacgagtaggcaggcgtgggggtccgtatggaagccttggcag
DQ832211_Schizonella_melanogramma      caaccgtcagtgtt-tagcgaagtgctgacgagtaggcaggcgtgggggtccgtatggaagccttggcag
DQ831012_Moesziomyces_bullatus         caaccgtcagtgtt-tagcgaagcgctgacgagtaggcaggcgtgggggtccgtatggaagccttggcag
DQ092923_Pseudozyma_flocculosa         caaccgtcagtgtt-tagcgaagcgctgacgagtaggcaggcgtgggggtccgtatggaagccttggcag
KF706443_Moliniella_acetobutans        ----------------------------------------------------------------------
KF706457_Malassezia_furfur             tcaccgtcagtgttagagcgatgcgctgacgagtaggcaggcgtgggggtcagtgtcgaagcctaggcag
9384_Colacogloea_peniophorae           tcgccgtcagcgctcacgcga--cgttgacgagtaggcaggcgtggaggtttgtaaagaagccttggcag
Violaceomyces_palustris_SA_808         ----------------------------------------------------------------------

KF061293_Uleiella_chilensis            tgatgctgggtgaaacggcctctagtgcagatctgaaggatcatt-----gtgaataactcgaggtttcc
DQ875377_Ceraceosorus_bombacis         cgatgccgggtggaacggcccctagtgcagatct------------------------------------
DQ832247_Tilletia_goloskokovii         ----------------------------------gaaggatcattaatctttattgccgtacttctcttt
DQ363309_Erratomyces_patelii           --------------------------------------------------gtgaataactctcgctgtcg
DQ363313_Microstroma_juglandis         tgatgctgggtcgaacagcctctagtgcagatct---------------------------gggttttcc
KF706440_Quambalaria_cyanescens        ---------------------------------------------atcattagtgaattttagggactcc
DQ832239_Sympodiomycopsis_paphiopedili tgatgctgggtcgaacagcctctagtgcagatct------------------gtgaattatcgagatacc
DQ667152_Exobasidium_rhododendri       tgatgctgggtggaacagcctctagtgcagatctgaaggatcattaattgtaaaatggggagtcgctttc
DQ663688_Entyloma_calendulae           --------------------------------------------------gtgaataacaaggggttccc
AJ271382_Tilletiopsis_washingtonensis  tgatgctgggtgaaacggcctctagtgca----------------cattagtgaatacaccggggaaccc
DQ363311_Rhamnospora_nymphaeae         tgatgctgggtgaaacggcctctagtgcagatct----------------gtgaatgaaccggggtcctc
D83193_Tilletaria_anomala              tgatgctgg------------------------------gtgattttcgtaccgtaaaaggagccctccc
D83189_Tilletiopsis_fulvescens         ---------------------------------------------ttagacatgaacaaggcagccttcc
DQ839595_Urocystis_colchici            ----------------------------------gccggattat--------------------------
X62396_Ustilago_maydis                 tgaagctgggtggaacggcctctagtgcagatctgatggatcatt-------------------------
DQ846889_Ustanciosporium_standleyanum  tgaagctgggtggaacggcctctagtgcaga--------------------ttgtataatccaaccagcc
DQ832229_Sporisorium_reilianum         ---------------------------------------------------------------------c
DQ832211_Schizonella_melanogramma      tgatgctgggtggaacggcctctagtgcagatct---atgatttttggaggcacggcttcaccgctgtcc
DQ831012_Moesziomyces_bullatus         tgatgctgggtggaacggcctctagtgcagatctgatggatcatt-------------------------
DQ092923_Pseudozyma_flocculosa         tgatgctgg-------------------------gaaggatcatttaaaactcagcagcctctgggctcc
KF706443_Moliniella_acetobutans        ----------------------------------gaaggatcatt-------------------------
KF706457_Malassezia_furfur             wgatgctgggtgga--------------------gaaggatcattaaagcaagggccagccatacggacg
9384_Colacogloea_peniophorae           tgatgccgggtcgaacagcctctagtgcagatct----------------atgaatacaaggacgctctt
Violaceomyces_palustris_SA_808         ----------------------------------gaaggatcattaataagaacaggacggccgccactc

KF061293_Uleiella_chilensis            actctgtgga-----------------cctcaaccttaaacaccatatcctaacacctgtgcacatttgc
DQ875377_Ceraceosorus_bombacis         ----------------------------------------------------------------------
DQ832247_Tilletia_goloskokovii         gagaggtcgg--------------ctctaatcccatcatctattatccaaacacattggtggccccctgc
DQ363309_Erratomyces_patelii           actttgtcggcgcacgcgctcgactttgtcggcgcaactcacttatccacacacgcaacagcgagactag
DQ363313_Microstroma_juglandis         actctgtggt-----------aaccctaactacaatacaccaacatccatatacacctgtgcacagttgg
KF706440_Quambalaria_cyanescens        actctgtgga------------------tcccgaccctcacattatccacatacacttgtgcactgttgg
DQ832239_Sympodiomycopsis_paphiopedili actctgtgga-----------------tctcaaacctcacctatatccacaaacacctgtgcactgttgg
DQ667152_Exobasidium_rhododendri       g-----------------------agcactcctctactttctttattcctaaacacctgtgaatcgttgc
DQ663688_Entyloma_calendulae           actctgtggg------------------ccccaaccctatcaccatatccacacacctgtgcaccgctag
AJ271382_Tilletiopsis_washingtonensis  actctgtggg-------------------ccccaacccttcaccttatcctcacacctgtgcaccgctgg
DQ363311_Rhamnospora_nymphaeae         gctctgcgag---------------------ctccccttctccactacatacacacctgtgaaccgttgt
D83193_Tilletaria_anomala              actcgtctgg------------gagctccgacccccccactattatccacatacacctgtgcataccggt
D83189_Tilletiopsis_fulvescens         actcgctgggagctccgaccttccactctttatccacacacctagtgcatgcggtcttgcgggctcctgg
DQ839595_Urocystis_colchici            -------------------------atccgcccccgacctttcgatccacacacacctgtgaacacacaa
X62396_Ustilago_maydis                 ---ttgatgaaaaaccttttttttctgaggtgtggctcgcacctgtccaactaaacctgagctacctttt
DQ846889_Ustanciosporium_standleyanum  gtctcttcggaggggttggcgagaggtgtcgctccgcacctctcttaaataaactcacggttgcatcggt
DQ832229_Sporisorium_reilianum         atttcgatgaaaaaacctttttttctgaggtgcggcccgcacctgtccaactaaactagggctacttttt
DQ832211_Schizonella_melanogramma      tccaaatgaggtgtggctccgcacctgtcgaacaaaatcgggctaccaatttacacacggttgcatcggt
DQ831012_Moesziomyces_bullatus         ------tcgatgaaaacctttttcttgaggtgcggcccgcacctgtctaactaaaattgggctaccacat
DQ092923_Pseudozyma_flocculosa         gttcactcgggcctagagctgcgatccacaaaccaaacacacctgtgcacctatg---------------
KF706443_Moliniella_acetobutans        -----------------------------------------cttgtttttacact---------------
KF706457_Malassezia_furfur             gcgctactcgcgtacaacgtctctggcgcccaactttacacaatatccacaaacccgtgtgcaccgtttg
9384_Colacogloea_peniophorae           ttcatcaaagaggtccgaccttcattattctaccctgtgcactattttatattcg---------------
Violaceomyces_palustris_SA_808         gct------------------ggcgcctccgaccctcatcaccttgaacctcacacctgtgcacccgtcg

KF061293_Uleiella_chilensis            cgttgtcgaacgaggttttccaatgtgcaacggctacttaacaattataaaaaccctgagtatctttgaa
DQ875377_Ceraceosorus_bombacis         ----------------------------------------------------------------------
DQ832247_Tilletia_goloskokovii         tccggattggttctgggtcagatcatacactggctggctcggttcctacaaccttttcaactcatgaatc
DQ363309_Erratomyces_patelii           gtagcttcggctgcctctttgagctgcaggggtaacatcctgtttagccaattctcttcacacgaatgaa
DQ363313_Microstroma_juglandis         ttagatgtcttgctttc--------------gggcgagtaacatctgctgacaacccttataaactctga
KF706440_Quambalaria_cyanescens        ttaggtgtgaaccttt----------------ggtttatcgcctgccaacgccaattatacaaactctga
DQ832239_Sympodiomycopsis_paphiopedili tcagatggagcgatgtcgacttcggttgacagagcttttcatctgccagcgcatttataccaaactctga
DQ667152_Exobasidium_rhododendri       tgagttygctcagtggcacaatttat------------------------acacactatataagtttaga
DQ663688_Entyloma_calendulae           tgatgaccgatgcgcttgc------------gcgcatcttgtcatcgccggcaccctttacacacacaca
AJ271382_Tilletiopsis_washingtonensis  tagctgccgcttgtctcac------------gatgagcttgcaactgctggcaacttatcaacacacacc
DQ363311_Rhamnospora_nymphaeae         --------------------------------ggtcgtgtgtgtcgcaagatgcacttgacccgacacca
D83193_Tilletaria_anomala              tgatcagctactgtcg----------ccaagcggctcctagcttgatcggccgctttttatacaaacaca
D83189_Tilletiopsis_fulvescens         --------------------------cgccaagcgcctcgggcctgcctggccatttttacacacacaca
DQ839595_Urocystis_colchici            ctatacccgcctagct----------aggtgtggtagtcactttattaacacggttattgagtgtaaata
X62396_Ustilago_maydis                 ttatataacacggttgcatcggtcggaagacgggtcggcgcttcttaccaacacttttga-acactagga
DQ846889_Ustanciosporium_standleyanum  tgggtctctgctgtccaacagtgccgcagcgccccgacaacacttttataacacacgttaatctttagtc
DQ832229_Sporisorium_reilianum         t----caacacggttgcatcggttggaggccggcctgacaacttaacaaaacacttttgatgatctagga
DQ832211_Schizonella_melanogramma      cggctgtcaattagtgcgcgttttgcgcccgacacaacttttaacacacgatgatctttaggatttgaaa
DQ831012_Moesziomyces_bullatus         tt---taacacggttgcatcggttgggaggcggtcgacaatttaccaaaaacactgttgataccatagga
DQ092923_Pseudozyma_flocculosa         -----------------------------------aatttttttcaccaaacgcaaagtagatcattgaa
KF706443_Moliniella_acetobutans        --------------------------tggctggcattcgtgcctcccattacacttgtgaactaattaat
KF706457_Malassezia_furfur             gatgagtaggcctcctcgcg------aggcagactctccaatccatttctaccaaactcgtatggttgta
9384_Colacogloea_peniophorae           --------------------------gcagacagtagcttgtccctttggggcttgcggaccctgctgga
Violaceomyces_palustris_SA_808         tcgccctgggccgagaggc-------tcgtgggcggcggcacaacctaacacaaacccgagtcatctgta

KF061293_Uleiella_chilensis            tgtctaaattgaaacttg------cctttatggcaataaagtaaaatacaactttcaacaacggatctct
DQ875377_Ceraceosorus_bombacis         ----------------------------------------------------------------------
DQ832247_Tilletia_goloskokovii         atagaatgttaaacccat------tgtcttcggacatgaaactaaatacaacttttgacaacggatctct
DQ363309_Erratomyces_patelii           attgaatgtcatattgtc-----------ttcggacacataattaatacaacttttgacaacggatctct
DQ363313_Microstroma_juglandis         gttataatgaatgtgaattgtatcttgccttttggcagaaactaaatacaactttcgacaacggatctct
KF706440_Quambalaria_cyanescens        gaactatgaatgtgaatttaacttgccaatttttggcgaaattaaatacaactttcgacaacggatctct
DQ832239_Sympodiomycopsis_paphiopedili gttaattgaatgtgaagttatacttgcctattttggcagaattaaacataactttcgacaacggatctct
DQ667152_Exobasidium_rhododendri       acgtaaaaaaaaacaaaa--------------------aacaaaaatataacttttgacaacggatctct
DQ663688_Entyloma_calendulae           caaagtaaatgaatgtca--ctgtaactacgcaagtagaaacaaaatacaacttttgacaacggatctct
AJ271382_Tilletiopsis_washingtonensis  tgagttctatgaatgttattttacttgccttcgggcagaactaaaatacaacttttgacaacggatctct
DQ363311_Rhamnospora_nymphaeae         tttttatcattaacacgataagtgaacctggcttgccaggacaaaacaaaactttcgacaacggatctct
D83193_Tilletaria_anomala              atgtcgtttggatgttctcgcttaaccgcgttgatgaaacaaaaacgaaaactttcgacaacggatctct
D83189_Tilletiopsis_fulvescens         atgtctataggatgtctt---tcttacgtcgcaagacgaatacaaagaaaactttcgacaacggatctct
DQ839595_Urocystis_colchici            caaatcctccaaa----------------gcggggtgaaagttaaatacaactttcggcaatggatctct
X62396_Ustilago_maydis                 ttggaaggacaaaaatcaactggtaatgcggtcgtctaaatgaaaaaacaacttttggcaacggatctct
DQ846889_Ustanciosporium_standleyanum  gttgaaaaataatctttattcggtaacacggtcgtataatctaaaacacaacttttggcaacggatctct
DQ832229_Sporisorium_reilianum         attttgaaagtctatcttgctggtaatgcggtcgtctaaatggaaaaacaacttttggcaacggatctct
DQ832211_Schizonella_melanogramma      gtagtttgataaacgact---ggtaatgcggtcgtataatctaataaacaacttttggcaacggatctct
DQ831012_Moesziomyces_bullatus         tttgaacgtagatgaactactggtaatgcggtcgtctaaatctaaaaacaacttttggcaacggatctct
DQ092923_Pseudozyma_flocculosa         tgtttacaaaaatccttc--------gaaggaaggtgaaagttaaatacaactttcggcaacggatctct
KF706443_Moliniella_acetobutans        gtttttttaaggaaagga----------agtaaaataaaaaaataatacaacttttggcaatggatctct
KF706457_Malassezia_furfur             tgaacgtggaaatcgttg-----gaccgtaactggccaaccaataatacaactttcgacaacggatctct
9384_Colacogloea_peniophorae           ttcaccttttaaacactattaaagaatgttacaatttataaccaagaaaaactttcaacaacggatctct
Violaceomyces_palustris_SA_808         tgtctgttatgaagcttg------cccacacgggcttgaatctaaacacaactttcaacaacggatctct

KF061293_Uleiella_chilensis            tggttctcccatcgatgaagaacgcagcgaaacgcgataggtaatgtgaattgcagaattcagtgaatca
DQ875377_Ceraceosorus_bombacis         -----------------------------------------------gaattgcagatggacgtgaatca
DQ832247_Tilletia_goloskokovii         tggttctcccatcgatgaagaacgcagcgaaatgcgataagtaatgtgaattgcagaattcagtgaatca
DQ363309_Erratomyces_patelii           tggttctcccatcgatgaagaacgcagcgaattgcgataagtaatgtgaattgcagaattcagtgaatca
DQ363313_Microstroma_juglandis         tggttctcccatcgatgaagaacgcagcgaattgcgataagtaatgtgaattgcagaattcagtgaatca
KF706440_Quambalaria_cyanescens        tggttctcccatcgatgaagaacgcagcgaattgcgataagtaatgtgaattgcagaattcagtgaatca
DQ832239_Sympodiomycopsis_paphiopedili tggttctcccatcgatgaagaacgcagcgaaacgcgataggtaatgtgaattgcagaattcagtgaatca
DQ667152_Exobasidium_rhododendri       tggttctcccatcgatgaagaacgcagcgaaatgcgataagtaatgtgaattgcagaattcagtgaatca
DQ663688_Entyloma_calendulae           tggttctcccatcgatgaagaacgcagcgaaatgcgataagtaatgtgaattgcagaattcagtgaatca
AJ271382_Tilletiopsis_washingtonensis  tggttctcccatcgatgaagaacgcagcgaaatgcgataagtaatgtgaattgcagaattcagtgaatca
DQ363311_Rhamnospora_nymphaeae         tggttctcccatcgatgaagaacgcagcgaattgcgataagtaatgtgaattgcagaattcagtgaatca
D83193_Tilletaria_anomala              tggttctcccatcgatgaagaacgcagcgaaatgcgataagtaatgtgaattgcagaattcagtgaatca
D83189_Tilletiopsis_fulvescens         tggttctcccatcgatgaagaacgcagcgaaatgcgataagtaatgtgaattgcagaattcagtgaatca
DQ839595_Urocystis_colchici            tggttctcctatcgatgaagaacgcagcgaattgcgataagtaatgtgaattgcagaagtcagtgaatca
X62396_Ustilago_maydis                 tggttctcccatcgatgaagaacgcagcgaattgcgataagtaatgtgaattgcaga----agtgaatca
DQ846889_Ustanciosporium_standleyanum  tggttctcccatcgatgaagaacgcagcgaatcgcgataggtaatgtgaattgcagaat---gtgaatca
DQ832229_Sporisorium_reilianum         tggttctcccatcgatgaagaacgcagcgaattgcgataagtaatgtgaattgcaga----agtgaatca
DQ832211_Schizonella_melanogramma      tggttctcccatcgatgaagaacgcagcgaaacgcgataggtaatgtgaattgcagaat---gtgaatca
DQ831012_Moesziomyces_bullatus         tggttctcccatcgatgaagaacgcagcgaattgcgataagtaatgtgaattgcaga----agtgaatca
DQ092923_Pseudozyma_flocculosa         aggttctcctatcgatgaagaacgcagcgaattgcgataagtaatgtgaattgcagaagtcagtgaatca
KF706443_Moliniella_acetobutans        tggttctcccatcgatgaagaacgcagcgaatcgcgaaagttagtgtgaattgcagaacc--gtgaatca
KF706457_Malassezia_furfur             tggttctcccatcgatgaagaacgcagcgaaacgcgataggtaatgtgaattgcagaattccgtgaatca
9384_Colacogloea_peniophorae           tggctctcgcatcgatgaagaacgcagcgaaacgcgatatgtaatgtgaattgcagaattcagtgaatca
Violaceomyces_palustris_SA_808         tggttctcccatcgatgaagaacgcagcgaaacgcgatatgtaatgtgaattgcagaattcagtgaatca

KF061293_Uleiella_chilensis            tcgaatctttgaacgcaccttgcgctccttggtattcctcggagcatgcctgtttgagtgtcatgaatcc
DQ875377_Ceraceosorus_bombacis         tcgaatctttgaacgcaccttgcgctcgctggtattccggcgagcatgcctgtttgagtatcgcgcattc
DQ832247_Tilletia_goloskokovii         tcgaatctttgaacgcaccttgcgcccttgggtattctcaagggcatgcctgtttgagtgtcataacatg
DQ363309_Erratomyces_patelii           tcgaatctttgaacgcaccttgcgcctgtgggtattcccacaggcatgcctgtttgagtgtcactaatac
DQ363313_Microstroma_juglandis         tcgaatctttgaacgcaccttgcgctcctgggtattcctaggagcatgcctgtttgagtgtcatgaatcc
KF706440_Quambalaria_cyanescens        tcgaatctttgaacgcaccttgcgctccctggtattcctaggagcatgcctgtttgagtgtcatgaattc
DQ832239_Sympodiomycopsis_paphiopedili tcgaatctttgaacgcaccttgcgctccttggtattccgaggagcatgcctgtttgagtgtcatgaatcc
DQ667152_Exobasidium_rhododendri       tcgaatctttgaacgcaccttgcgctccttggtattccttggagcatgcctgtttgagtgtcttgaatat
DQ663688_Entyloma_calendulae           tcgaatctttgaacgcaccttgcgctccttggtattccgaggagcatgcctgtttgagtgtcatgaattc
AJ271382_Tilletiopsis_washingtonensis  tcgaatctttgaacgcaccttgcgctcgttggtattccgacgagcatgcctgtttgagtgtcatgaattc
DQ363311_Rhamnospora_nymphaeae         tcgaatctttgaacgcaccttgcgctcctgggtattcctaggagcatgcctgtttgagtgtcgtgaacac
D83193_Tilletaria_anomala              tcgaatctttgaacgcaccttgcgctcttgggtattcccaagagcatgcctgttggagtgtcatgaatcc
D83189_Tilletiopsis_fulvescens         tcgaatctttgaacgcaccttgcgctcttgggtattcccaagagcatgcctgttggagtgtcatgacccc
DQ839595_Urocystis_colchici            tcgaatctttgaacgcatcttgcgccctttggtattccttagggcatgcctgtttgagtgtcacgaatcc
X62396_Ustilago_maydis                 tcgaatctttgaacgcaccttgcgctcccggttaatctggggagcatgcctgtttgagggccgcgaattg
DQ846889_Ustanciosporium_standleyanum  tcgartctttgaacgcaccttgcgctttcctggaatccggagagcatgcctgtctgagggccgcgtcttt
DQ832229_Sporisorium_reilianum         tcgaatctttgaacgcaccttgcgctccctgctaatctggggagcatgcctgtttgagggccgcgaattg
DQ832211_Schizonella_melanogramma      tcgaatttttgaacgcaccttgcgctctcctggactccggagagcatgcctgtctgagggccgcgaattt
DQ831012_Moesziomyces_bullatus         tcgaatctttgaacgcaccttgcgctcccggctaatctggggagcatgcctgtttgagggccgcgaattg
DQ092923_Pseudozyma_flocculosa         tcgaatctttgaacgcatcttgcgccctttggtattccttagggcatgcctgtttgagtgtcacgagccc
KF706443_Moliniella_acetobutans        tcgagtctttgaacgcatcttgcgcccgggggtattcccccgagcatgcctgtttgagtgttgtgaatct
KF706457_Malassezia_furfur             tcgaatctttgaacgcaccttgcgctccatggtattccgtggagcatgcctgtttgagtgccgtgaattc
9384_Colacogloea_peniophorae           tcgaatctttgaacgcatcttgcgcttgctggtattccggcaagcatgcctgtttgagtgtcatgaactc
Violaceomyces_palustris_SA_808         tcgaatctttgaacgcaccttgcgctccttggcattccaaggagcatgcctgtttgagtgtcatgaacac

KF061293_Uleiella_chilensis            ttcaaaccccatctgtttttaacgaa-acggatgcttgggtttggtcgtgagtactttagacatcacagt
DQ875377_Ceraceosorus_bombacis         tcgtggggtagtggttgttgatgcagtcgcggtgcctgggc--------gcatgtct-------gcttac
DQ832247_Tilletia_goloskokovii         ttcagctctcagcctttttgaaagag-aaggttgcttggagttggtgatggacgtttgccagaccttacc
DQ363309_Erratomyces_patelii           ttcaactctcaatcttttctgtatggatcgattgcctggagctggatctgggtgcttcgaattatacttt
DQ363313_Microstroma_juglandis         ctcaaatcccaatgttttgtaaaaga-agcgttgcttggatttggttgtgggcctttgcagtctttcacg
KF706440_Quambalaria_cyanescens        ctcaaaccccaatgttttgcaaaatt---cattgcttgggtttggttgtgggcctat-attgctgcttca
DQ832239_Sympodiomycopsis_paphiopedili ctcaaatcccaatgttttgtaaaatt---cattgcttggatttggttgtgggccttt----gctgcttaa
DQ667152_Exobasidium_rhododendri       ctctgctcctcaattttttaacaaag---attggtttggagcaggtcctgggcttgcggtttgttacgaa
DQ663688_Entyloma_calendulae           tcaaccctcaatgctttattgcattg--------cttggggttggtcctgggtgctt-gccgtctttaca
AJ271382_Tilletiopsis_washingtonensis  tccacccccatgtcttttctcacgaaaggacgtgcttggggcgggtcccgggcatctttgccagtcttcg
DQ363311_Rhamnospora_nymphaeae         ctcgagccccacagcttttgcaaaagagcttgtgcttgggtctcggtacgcgtacct----gttgctttc
D83193_Tilletaria_anomala              ctcaacacgaaccgttttttaatgaa--------agcgagtttgatcgtgagcgcaa-tgcctttcgcaa
D83189_Tilletiopsis_fulvescens         tctccgcgcagtattctgtacttgcg-----------------------gaggatgt-gagcgctgcttt
DQ839595_Urocystis_colchici            tatttggaccaagtctttttttcttattgatcgacgatgttccagcgttgagcgtctgcctcgccttttg
X62396_Ustilago_maydis                 tttcgaacgacagcttttttttcttggaaagagctggcggatcggtagtgagggtct---ctgccattta
DQ846889_Ustanciosporium_standleyanum  cttcgactttcagtttttgtttttgtaaagagctggacagttcggttctgagggtttgacatgcctttgg
DQ832229_Sporisorium_reilianum         tttcgaacccacgcttttttaagtaa---aggcgtgcgggatcggtagtgagggttg------ccattca
DQ832211_Schizonella_melanogramma      cttcgaacgacaacttttttcttacaagaaaggttggcggatcggttttgagggttt----tgccatttg
DQ831012_Moesziomyces_bullatus         tttcgaacggcagctttcttgtttacgagaaggttggcggatcggtattgagggtct---tgccatttca
DQ092923_Pseudozyma_flocculosa         tttaaacctcgggttttttcattaag---acctgcctgggtttagtcttgagcgcct----gccctgtca
KF706443_Moliniella_acetobutans        cttactgt------------------agtaaggatgtgggattgtcatt---------------------
KF706457_Malassezia_furfur             tctctccccaagcggttgcgattgcagcggacgaggttggat-------gggtgcttctgtttcgcaaga
9384_Colacogloea_peniophorae           ctcaacccttcaattcctagttgaattgtttggatcttgagtgtttgctatgaggctagcttcgtataag
Violaceomyces_palustris_SA_808         ttcacaccccaccctttctctcgggaaggcggtgcctgggtcgtggttcgaacgcct----cgcctctcg

KF061293_Uleiella_chilensis            cttgggcttgctctaaatgtattagctggacctgctcttgtgtgcagtaccccccttgctcagcgtgata
DQ875377_Ceraceosorus_bombacis         gtcagactcgcctgaaatgcatgagc-----------atgtgtggagcgccactcgccaccgtttaggta
DQ832247_Tilletia_goloskokovii         gtcttgctcgtcttaaatcgatcagt------ggaatcatcttttgagtccggtctgactatgtgtgata
DQ363309_Erratomyces_patelii           aactcgctcacctgaaatgcctgagt---------ggacctgcgaaaagtcggtctgactatgcgtgata
DQ363313_Microstroma_juglandis         agtctgctggccttaaagatattagcgacctctttaatctctgagaagagtacttccatttgatgtaata
KF706440_Quambalaria_cyanescens        cggcagctggccttaaagatattagc--tggactctccgagactcttggatagttccacttgatgtgata
DQ832239_Sympodiomycopsis_paphiopedili ccgtagctggcctcaaagagattagc----tggactatccgactcttggtagtttccacttgatgtgata
DQ667152_Exobasidium_rhododendri       cacaagcttgccttaaatgcattagc-----------tggatttcagtagagttgttaagtaacattgaa
DQ663688_Entyloma_calendulae           cgacagctcacctcaaatgtattagc-----tggacccgtgcttcttgcgtaggtgtcctcaacgtgata
AJ271382_Tilletiopsis_washingtonensis  gacaggcttgccttaaaagtattagc---tggactgcatctgcgatgcattggttctactcaacgtgata
DQ363311_Rhamnospora_nymphaeae         acgcaactcgccttaaatgtatcagt-ggactgcccaaaggaggcaactggttttgagcttggtggtatt
D83193_Tilletaria_anomala              gaatggctcgcttgaaatggatttgt--gggctgctcatgtgcacaacaatgtgctcggatagcatcttg
D83189_Tilletiopsis_fulvescens         ccgaagctcgcttgaaatgcaggagt-------gtgcttagctttggagcggcgccggaacatcgttatg
DQ839595_Urocystis_colchici            gcctggctcgctctaaatgcattagc-----------tggctggttgcagccttctcccttggtatgata
X62396_Ustilago_maydis                 ccgtggctccctcgaaatgcattagcaggacttcggaggcgaa--gagagggcgggagctggacgcaacg
DQ846889_Ustanciosporium_standleyanum  gcatggctccctctaaatacagcagcatgattttcttcatgtaccaacggcgatgcatgagcggcttata
DQ832229_Sporisorium_reilianum         ccgtggctcgctcgaaatgcattagcagggcttcggaggcgga--gagagggcatgagctggacgcgacg
DQ832211_Schizonella_melanogramma      cactggctccctctaaatgcattagcagaaaacagaggtgatggatacactgttgtttcatggtgtacgg
DQ831012_Moesziomyces_bullatus         cgatggctccctcgaaatgcattagcaggacttcggaggtgaaggcgagggtggtgggctggacgcgacg
DQ092923_Pseudozyma_flocculosa         aaggggctcgctctaaatgcattagccctgctctttctttaaagtagtggggcggactgtcagcgtgata
KF706443_Moliniella_acetobutans        ----gactctcctgaaagtaaatgca-----------------------------gcacacagtaggatg
KF706457_Malassezia_furfur             aacaggctcgcccgaaatgcattagctcatttgctatgtgtgcgtcctgaggcaaggggccgatgtggtg
9384_Colacogloea_peniophorae           tcttagctcgctcgtaatacattagc-----atctcaatttcgaatgactcggattgacttggcgtaata
Violaceomyces_palustris_SA_808         gcctggcccgtccgaaatacattagc--tggacctgcctcggatggcctgggtccctgatcagcgtgata

KF061293_Uleiella_chilensis            agtcatttgctgaacatggttgtggtcgatacttgagcaacttctgcttctaaccgg-----------cg
DQ875377_Ceraceosorus_bombacis         attccgagagcggaggcgaggggcgcaa--------------tatgcacacag-----------------
DQ832247_Tilletia_goloskokovii         atttgatcacatagaatgtgggc-------------------tttgcctacaaccgcaatggtcttcgaa
DQ363309_Erratomyces_patelii           attagatcgcataggatgtgcttgcacaaccgtctatttcactttgcttcaaacctt-------------
DQ363313_Microstroma_juglandis         aatttgcattggtggaagctctacttagtacataaagcaag-tctgcttctaacccggcgcgagtctttg
KF706440_Quambalaria_cyanescens        aatttgcatcggtgggtcaagactatgcttgggaagtgtgagtctgcttctaatccgaagaggttccatc
DQ832239_Sympodiomycopsis_paphiopedili aatttgcatcggtgggtcaatgactgcttaaggaacgagaagtctgcttcgaacccg-------------
DQ667152_Exobasidium_rhododendri       aactctcgtaatacgaag------------------------tctgcttctaacccg--ctgctttttca
DQ663688_Entyloma_calendulae           aagtcattcgttgaggcgtgcaggcaactgcccctaccttcttctgcttctaacccg-------------
AJ271382_Tilletiopsis_washingtonensis  agttcattcgttgagggacgccttacgggcggccaagctacatctgcttctaacccggcgcggagtgctg
DQ363311_Rhamnospora_nymphaeae         aagttactccatcaagcttc----------------------tctaaccctaatctttacctgacaaaac
D83193_Tilletaria_anomala              gccttttcatcgt-----------------------------tatggttttccttcg--atgaagtctgg
D83189_Tilletiopsis_fulvescens         gttacatcgatgtgacggttgccaactctttagtagtaagg-cccgcttgccaaccc-------------
DQ839595_Urocystis_colchici            agtattatgccgctggttgaaggtagcgccgttctatagtcgcctgcttctaatcaagctgtgcttgcac
X62396_Ustilago_maydis                 acttttctgctgtttgg-------------------------cgtgcttctgaacccctttaaccacaga
DQ846889_Ustanciosporium_standleyanum  acccctctccggacggttttgataatgacgatcaaaacacggggcgctcctacatctgctttgcatacgt
DQ832229_Sporisorium_reilianum         actttgtcggttgga---------------------------agtgcttctgaaccc-------------
DQ832211_Schizonella_melanogramma      tgttggcttctgaaa---------------------------cccgcccatggcctg-------------
DQ831012_Moesziomyces_bullatus         ttttgctggttgg-----------------------------agtgcttctgaacccccatgcctcgtca
DQ092923_Pseudozyma_flocculosa         attgtcttgctggtggtctacctctacgaaattcagaaattattcgcttctaaccaagtcctgtcaagga
KF706443_Moliniella_acetobutans        attgtcgtaccgtgtgtgtgccc-----------------------------------------------
KF706457_Malassezia_furfur             actttgtcactctgtgggtgtgttgg----------------tgcgctaccaatcctggagcagttcttg
9384_Colacogloea_peniophorae           gacttttattcgctgaggacacctttttacaaaggtggccgagaagcttctaatcaa------------a
Violaceomyces_palustris_SA_808         agtcattagctgagaggggtgcccgaccacggcccgacccggtccgcttccaaccct-----------cc

KF061293_Uleiella_chilensis            caagccaaactatatttcatgttctggcctcaaatcaggtaggattacccgctgaacttaagcTGTGTAG
DQ875377_Ceraceosorus_bombacis         ---------------------------------------------------------------TGTGTCG
DQ832247_Tilletia_goloskokovii         gaccatcgttagccttttaatgcttgacctc--------------------------------TGCGTGG
DQ363309_Erratomyces_patelii           ----------ggatttatccaactatactttaaat-----------------------------------
DQ363313_Microstroma_juglandis         cactcaacccactatttataactctggcctcaaatcagg------------------------TGTGTCG
KF706440_Quambalaria_cyanescens        ctcgacccaattcatttacaactctggcct----------------------------------------
DQ832239_Sympodiomycopsis_paphiopedili --gcgagaagttctacttcgacccattctttacatct--------------------------TGCGTCG
DQ667152_Exobasidium_rhododendri       gtaaagcacacatattcatttctttggcctcaaatcaggtaggactacccgctgaacttaagcTGTGTAG
DQ663688_Entyloma_calendulae           ----gcgaacgactctttgcagtctgacccatgacttaaagct--------------------TGCGTGG
AJ271382_Tilletiopsis_washingtonensis  ccactccaacccaacttaacgctctggcctcaaatcagg------------------------TGCGTCG
DQ363311_Rhamnospora_nymphaeae         ccttggcaactatagtctgctatccaactttgcacctggtgtaaactttcacacat-------TGTGTGG
D83193_Tilletaria_anomala              gccttgaggcaatatgttcgagcgggcattggcaccgagttggcttgctttctaacccaatctTGTGTCG
D83189_Tilletiopsis_fulvescens         ----------cgtttatacacatctggccttcaatcaggtaggactacccgctgaacttaagcTGTGTCG
DQ839595_Urocystis_colchici            ggcctgggatgatgcttactcgcactatcttcaaat---------------------------TGTGTCG
X62396_Ustilago_maydis                 ggaagggaagtattttccaattcatcgacctcgaat---------------------------TGTGTCG
DQ846889_Ustanciosporium_standleyanum  tcacgtcaattatttttttttttttgataga--------------------------------TGTGTCG
DQ832229_Sporisorium_reilianum         -------------------cgcctttggcatttatttgccaaaggaattaattcaaatcggccTGTGTCG
DQ832211_Schizonella_melanogramma      ----------------------ttgtcgcttcggcgcatcaggaaagggaatttaattcaa--TGTGTCG
DQ831012_Moesziomyces_bullatus         agaggaagggattttttcaattcatcggcctcagattggtaggactacccgctgaacttaagcTGCGTCG
DQ092923_Pseudozyma_flocculosa         tcgcgctctgcactatttgacatctggcctcaga-caggtaggactacccgctgaacttaagc-------
KF706443_Moliniella_acetobutans        --------------ttttttcattcgacctcagatcaggtaggattacccgctgaacttaagc-------
KF706457_Malassezia_furfur             tgaacgcattccctttttcatttctggtctcaaatcaggtaggatcacccgctgaacttaagcTGTGTGG
9384_Colacogloea_peniophorae           actttgaagtctacatcttagatcagtcctcagatcaggcaggac------------------TGYGTCG
Violaceomyces_palustris_SA_808         ctcagggagactttcttatgactctggcctcaaatcaggtaggactacccgctgaacttaagc-------

KF061293_Uleiella_chilensis            AGGAACACAAAGAGTTTCATTTGCAAGCGGCTGTAAGGTCAAGTACCATCACGCATGGTCTCAAGTATTC
DQ875377_Ceraceosorus_bombacis         AAGAGCAGCGAGAGTTCTTTTTGTCGTCTGCCGTCAAGTCCAGCACAATCACCAATGGTCTCAAGTACTC
DQ832247_Tilletia_goloskokovii         AAGACAACAAGGACTTCAACTTGTCGACGGCGATCAAGTCTGCGACCATCACCAATGGTCTCAAGTACTC
DQ363309_Erratomyces_patelii           ----------------------------------------------------------------------
DQ363313_Microstroma_juglandis         AAGAGCAACGAGAGTTCCATCTCACTGCTGCCGTCAAGTCGAGCACTATTACCAACGGTCTGCGGTATTC
KF706440_Quambalaria_cyanescens        --GAGCAGCGAGAGTTCCACTTGACGACGGCCGTCAAGTCGAGTACGATCACCAATGGTCTCCGCTACTC
DQ832239_Sympodiomycopsis_paphiopedili AAGAGTCAAGAGAGTTTCACTTGACCACTGCCGTCAAGTCGTCGACCATTACCAATGGTCTCCGCTACTC
DQ667152_Exobasidium_rhododendri       AAGAATCAAAGGATTTCACCCTACAAGCAGCCGTAAAATCAAGCACAATCACCAACGGTCTAAAGTACTC
DQ663688_Entyloma_calendulae           AAGATCAGAAGGAGTTCTTCATCAACACGGCCGTCAAGTCAGCCACCATCACGAATGGTCTCAAGTACTC
AJ271382_Tilletiopsis_washingtonensis  AGGAGCAGAAGGAGTTCTTCCTCGAGGCCGCCGTCAAGTCGAGCACGATCACCAACGGCCTCAAGTACTC
DQ363311_Rhamnospora_nymphaeae         AGGAGCAGCGCGACTTCCACCTAACCTCGGCCGTCAAGTCTAGCACGATCACGAATGGCCTCAAATATTC
D83193_Tilletaria_anomala              AGGAGAAGAAAGACTTCCACATCTCACAAGCTGTCAAGGCTGCAACGATCACCAATGGACTCAAATACTC
D83189_Tilletiopsis_fulvescens         AGGAGAAGCGCGACTTCCACATCACGCAGGCCGTCAAAGCGGCGACGATCAGCAATGGCCTCAAGTACTC
DQ839595_Urocystis_colchici            AGGAGCACAAGGAGTTTCACATCCAGGCCGCCGTCAAGTCGAGCACCATCACTAACGGTCTCAGGTACTC
X62396_Ustilago_maydis                 AGGAGCACCGCGAGTTTCACATCCAGGCTGCCGTCAAGTCAAGCACGATTACCAACGGTCTTCGATATTC
DQ846889_Ustanciosporium_standleyanum  AAGAGCGTCGAGAGTTTCACATTCAAGCAGCCGTCAAATCGAGCACCATCACCAACGGCTTGCGATACTC
DQ832229_Sporisorium_reilianum         AGGAGCACCGCGAGTTCCACATCCAGGCCGCCGTCAAGTCGAGCACCATCACCAACGGTCTCCGCTACTC
DQ832211_Schizonella_melanogramma      AGGAGCACAGGGAATTCCATATTCAGGCCGCAGTCAAGTCAAGCACTATCACCAACGGTCTCCGATACTC
DQ831012_Moesziomyces_bullatus         AGGAGCACCGCGAGTTCCACATCCAAGCCGCCGTCAAGTCGAGCACCATCACCAACGGTCTCCGCTACTC
DQ092923_Pseudozyma_flocculosa         ----------------------------------------------------------------------
KF706443_Moliniella_acetobutans        --GAGAAGAAGGATTTCCACATTACGCAGGCGGTCAAAGCGTCTACGATCACCAACGGTCTCAAGTACTC
KF706457_Malassezia_furfur             AGGACCAAAAGGAGTTCCACCTGCAGGCCGCCGTGCGGCACGCGACCATCACGAACGGCCTGCGCTACTC
9384_Colacogloea_peniophorae           AGACGYAGAAGCCGTTCAATCTCAACGCGGCTGTCAAGTCAAACACGATCACCAACGGATTGAAGTACTC
Violaceomyces_palustris_SA_808         ----------------------------------------------------------------------

KF061293_Uleiella_chilensis            TCTTGCCACAGGTAACTGGGGTGATCAGAAGAAATTCATGCAGGCGAAAGCGGGTGTGTCACAGGTACTT
DQ875377_Ceraceosorus_bombacis         GTTGGCCACCGGAAACTGGGGAGACCCGAAGAACTCCAAGGCGGTCCGTGCCGGCGTGTCGCAGGTGCTG
DQ832247_Tilletia_goloskokovii         GCTCGCCACCGGAAACTGGGGTGACCAGAAGAAGGCCATGCAGGCCAAGGCAGGTGTCTCCCAGGTCTTG
DQ363309_Erratomyces_patelii           ----------------------------------------------------------------------
DQ363313_Microstroma_juglandis         CCTTGCTACTGGTAATTGGGGAGATCAGAAGAAGTTCATGCAGGCCAAGGCAGGTGTGTCACAGGTGTTG
KF706440_Quambalaria_cyanescens        GCTTGCCACTGGTAACTGGGGAGACCAGAAGAAGTTCATGCAGGCCAAGGCCGGTGTCTCGCAGGTGTTG
DQ832239_Sympodiomycopsis_paphiopedili CTTGGCCACCGGCAACTGGGGCGACCAAAAGAAGTTCATGCAGGCCAAGGCAGGTGTGTCGCAGGTGCTG
DQ667152_Exobasidium_rhododendri       TCTAGCGACGGGTAATTGGGGTGACCAGAAGAAGTTCATGTCGGCAAAAGCGGGAGTGTCGCAAGTGTTG
DQ663688_Entyloma_calendulae           GCTCGCCACGGGTAACTGGGGCGACCAGAAGAAGTTCATGCAGGCAAAGGCTGGTGTCTCGCAGGTACTC
AJ271382_Tilletiopsis_washingtonensis  GCTCGCCACGGGCAACTGGGGCGACCAGAAGAAGTTCATGCAGGCCAAGGCCGGCGTGTCGCAGGTGCTG
DQ363311_Rhamnospora_nymphaeae         GCTGGCGACGGGCAACTGGGGCGACCAGAAGAAGTTCATGCAGGCCAAGGCAGGCGTGTCGCAGGTGTTG
D83193_Tilletaria_anomala              CATCGCCACTGGCAACTGGGGTGACCAAAAGAAGTTCATGCAAGCGCGAGCGGGCGTATCGCAAGTGCTC
D83189_Tilletiopsis_fulvescens         GATCGCGACAGGCAACTGGGGCGACCAGAAGAAGTTTATGCAGGCGCGCGCAGGCGTCTCGCAAGTGCTC
DQ839595_Urocystis_colchici            GCTTGCCACCGGAAATTGGGGAGATCAGAAGAAGTTCATGCAGGCCAAGGCCGGTGTCTCACAGGTACTC
X62396_Ustilago_maydis                 GCTTGCTACCGGTAATTGGGGTGACCAAAAGAAGGCGATGCAAGCCAAGGCGGGTGTATCGCAGGTGCTC
DQ846889_Ustanciosporium_standleyanum  GTTGGCTACCGGCAACTGGGGTGACCAGAAGAAGGCCATGCAGGCCAAAGCTGGTGTGTCGCAAGTATTG
DQ832229_Sporisorium_reilianum         GCTCGCCACGGGCAACTGGGGCGACCAGAAGAAGGCCATGCAGGCCAAGGCCGGTGTCTCGCAGGTGCTC
DQ832211_Schizonella_melanogramma      ACTGGCGACGGGTAATTGGGGGGATCAGAAGAAGGCTATGTCGGCGAAAGTGGGTGTCTCACAAGTGTTG
DQ831012_Moesziomyces_bullatus         GCTCGCCACGGGCAACTGGGGCGACCAGAAGAAGGCCATGCAGGCCAAGGCAGGTGTCTCGCAGGTGCTC
DQ092923_Pseudozyma_flocculosa         ----------------------------------------------------------------------
KF706443_Moliniella_acetobutans        GGTGGCCACAGGTAACTGGGGCGACCAAAAGAAGTTCATGCAAGCTCGTGCTGGTGTGTCGCAAGTGCTC
KF706457_Malassezia_furfur             GCTGGCGACCGGCAACTGGGGCGACCAGAAGAAGGCGATGCAGAGCAAGGCGGGGGTGTCGCAGGTGCTG
9384_Colacogloea_peniophorae           TCTCGCGACCGGCAACTGGGGTGACCAAAAGAAGGCGATGTCGGCCAAGGCGGGCGTCTCGCAAGTCCTG
Violaceomyces_palustris_SA_808         ----------------------------------------------------------------------

KF061293_Uleiella_chilensis            AATAGGTACACGTTTGCTTCTACGTTGTCACATCTTCGTCGTTGCAACACGCCTATTGGAAGAGACGGCA
DQ875377_Ceraceosorus_bombacis         AACAGGTACACTTTTGCCTCCACGCTTTCGCATTTGCGGCGCTGCAATACACCGATAGGTCGGGATGGTA
DQ832247_Tilletia_goloskokovii         AACCGATACACATTCGCTTCGACGCTTTCTCATTTGCGAAGATGTAACACGCCCATTGGTCGAGATGGCA
DQ363309_Erratomyces_patelii           ----------------------------------------------------------------------
DQ363313_Microstroma_juglandis         AACAGGTATACATTTGCGTCGACATTGTCCCATCTGCGACGTTGTAATACCCCCATTGGCCGTGATGGAA
KF706440_Quambalaria_cyanescens        AACCGATACACCTTTGCCTCGACGCTCTCGCACTTGCGGCGCTGCAACACGCCCATTGGCCGTGACGGAA
DQ832239_Sympodiomycopsis_paphiopedili AACAGATACACCTTTGCGTCTACTCTCTCGCACTTGCGTCGTTGCAACACGCCCATTGGTAGAGACGGCA
DQ667152_Exobasidium_rhododendri       AATCGGTATACGTACGCTTCCACCTTGTCCCACTTGAGAAGATGCAATACGCCTATCGGTCGTGACGGAA
DQ663688_Entyloma_calendulae           AACCGCTACACGTTTGCCTCTACGCTTTCGCACTTGCGTCGTTGCAACACGCCCATTGGCCGAGACGGCA
AJ271382_Tilletiopsis_washingtonensis  AACCGCTACACGTTCGCGTCGACGCTGTCGCACTTGCGGCGCTGCAACACGCCCATCGGGCGCGACGGCA
DQ363311_Rhamnospora_nymphaeae         AATCGATACACTTTCGCATCAACTCTTTCGCACTTGCGGCGGTGCAACACTCCGATCGGCCGCGATGGCA
D83193_Tilletaria_anomala              AATCGATACACTTTCGCTTCAACGTTGTCTCATTTGCGTCGGTGCAACACACCCATCGGAAGGGACGGCA
D83189_Tilletiopsis_fulvescens         AACCGCTACACGTTCGCCTCGACGCTGTCGCACTTGCGCCGCTGCAACACACCCATCGGCCGCGACGGCA
DQ839595_Urocystis_colchici            AACCGATACACCTTCGCCTCGACCCTGTCGCACTTGCGTCGTTGCAACACGCCCATCGGAAGAGACGGAA
X62396_Ustilago_maydis                 AACCGTTTCGCTTTCGCCTCGACCCTCTCGCATCTTCGCCGTACCAACACGCCAATTGGCCGTGACGGCA
DQ846889_Ustanciosporium_standleyanum  AACCGATTCGCCTTTGCCTCGACATTGTCTCACTTACGAAGAACCAACACTCCCATCGGACGTGATGGTA
DQ832229_Sporisorium_reilianum         AACCGCTTCGCCTTCGCCTCGACCCTCTCGCACTTGCGCCGCACCAACACGCCCATCGGCCGTGACGGTA
DQ832211_Schizonella_melanogramma      AACAGATTTGCTTTCGCTTCTACTCTGTCGCATCTACGACGTACTAACACACCCATCGGTCGAGATGGTA
DQ831012_Moesziomyces_bullatus         AACCGCTTCGCCTTTGCCTCGACGCTCTCGCATCTCCGCCGCACCAACACCCCCATCGGCCGCGACGGCA
DQ092923_Pseudozyma_flocculosa         ----------------------------------------------------------------------
KF706443_Moliniella_acetobutans        AACCGCTACACCTTCTCTTCCACTCTTTCCCACTTGCGGCGTTGCAACACGCCGATCGGGCGTGATGGTA
KF706457_Malassezia_furfur             AACCGCTACACGTTTGCGTCGACGCTGTCGCATTTGCGCCGCTGCAACACGCCCATTGGGCGCGACGGCA
9384_Colacogloea_peniophorae           AACCGCTACACTTTCGCCTCGACCCTCTCCCATCTCCGTCGCTGCAACACCCCGATTGGCCGAGACGGTA
Violaceomyces_palustris_SA_808         ----------------------------------------------------------------------

KF061293_Uleiella_chilensis            AGATTGCGAAACCGCGTCAATTGCACAATACGCATTGGGGTATGGTGTGCCCTGCCGAAACACCTGAAGG
DQ875377_Ceraceosorus_bombacis         AGATTGCAAAGCCTCGCCAACTGCACAACACTCATTGGGGCATGGTCTGCCCTGCCGAGACGCCGGAAGG
DQ832247_Tilletia_goloskokovii         AGATCGCCAAGCCGCGCCAGCTTCACAACTCCCATTGGGGCATGGTCTGTCCTGCCGAGACGCCAGAAGG
DQ363309_Erratomyces_patelii           ----------------------------------------------------------------------
DQ363313_Microstroma_juglandis         AGATCGCCAAGCCTCGTCAACTTCACAACACTCACTGGGGAATGGTGTGCCCAGCTGAGACTCCTGAAGG
KF706440_Quambalaria_cyanescens        AGATTGCAAAGCCGCGACAGCTTCACAACACCCACTGGGGCATGGTGTGCCCCGCCGAGACGCCCGAAGG
DQ832239_Sympodiomycopsis_paphiopedili AGATCGCCAAGCCACGTCAGCTGCACAACACACACTGGGGTATGGTCTGCCCTGCAGAGACGCCAGAAGG
DQ667152_Exobasidium_rhododendri       AGATTGCCAAGCCGCGACAACTTCACAACACACATTGGGGAATGGTCTGTCCCGCTGAAACACCGGAAGG
DQ663688_Entyloma_calendulae           AGATTGCCAAGCCGCGTCAGCTGCACAACACGCACTGGGGCATGGTTTGCCCGGCCGAGACGCCCGAAGG
AJ271382_Tilletiopsis_washingtonensis  AGATCGCCAAGCCGCGCCAGCTGCACAACACGCACTGGGGCATGGTGTGCCCGGCCGAGACGCCCGAAGG
DQ363311_Rhamnospora_nymphaeae         AGATCGCAAAGCCGCGCCAGCTGCACAACACGCACTGGGGCATGGTTTGCCCGGCCGAGACGCCCGAGGG
D83193_Tilletaria_anomala              AGATCGCCAAGCCACGCCAGCTTCACAATACCCACTGGGGTATGGTGTGTCCGGCAGAGACGCCAGAAGG
D83189_Tilletiopsis_fulvescens         AGATTGCCAAGCCGCGCCAGCTGCACAACACGCACTGGGGAATGGTCTGCCCGGCGGAGACGCCCGAGGG
DQ839595_Urocystis_colchici            AGATCGCCAAGCCTCGACAGCTGCACAACACGCACTGGGGTATGGTCTGCCCCGCCGAGACTCCAGAAGG
X62396_Ustilago_maydis                 AGATTGCCAAGCCTCGTCAACTGCACAACACGCATTGGGGTATGGTGTGCCCTGCCGAGACGCCCGAAGG
DQ846889_Ustanciosporium_standleyanum  AGATCGCAAAGCCTCGACAGCTGCACAACACGCACTGGGGCATGGTCTGTCCTGCCGAGACGCCCGAAGG
DQ832229_Sporisorium_reilianum         AGATCGCCAAGCCGCGTCAGCTCCACAACACGCACTGGGGCATGGTGTGTCCCGCCGAGACGCCCGAAGG
DQ832211_Schizonella_melanogramma      AGATCGCGAAGCCACGACAATTGCACAATACTCATTGGGGTATGGTTTGTCCGGCTGAAACTCCAGAAGG
DQ831012_Moesziomyces_bullatus         AGATCGCCAAGCCGCGTCAGCTCCACAACACGCATTGGGGCATGGTGTGCCCCGCCGAGACGCCCGAAGG
DQ092923_Pseudozyma_flocculosa         ----------------------------------------------------------------------
KF706443_Moliniella_acetobutans        AGATTGCCAAGCCGCGTCAGCTGCACAACACCCACTGGGGCATGGTATGCCCTGCTGAGACCCCCGAAGG
KF706457_Malassezia_furfur             AGATCGCCAAGCCGCGCCAGCTGCACAACACGCACTGGGGTATGGTGTGCCCTGCAGAGACGCCCGAGGG
9384_Colacogloea_peniophorae           AGATCGCCAAGCCGCGGCAGCTGCACAACACGCACTGGGGCATGGTGTGCCCAGCCGAGACGCCGGAGGG
Violaceomyces_palustris_SA_808         ----------------------------------------------------------------------

KF061293_Uleiella_chilensis            ACAGGCATGTGGATTGGTGAAGAATTTGAGTCTGATGTCGAACATTTCCGTCGGGACACCTTCTGCTCCG
DQ875377_Ceraceosorus_bombacis         TCAAGCTTGTGGCTTGGTCAAAAATCTCAGTCTTATGTCTCTTATTTCGGTGGGATCAGCGAGCTCTCCC
DQ832247_Tilletia_goloskokovii         CCAGGCCTGTGGTTTGGTTAAGAACCTCAGTCTGATGGCGAATATCTCCGTCGGCTCGGCCTCTGCGCCG
DQ363309_Erratomyces_patelii           ----------------------------------------------------------------------
DQ363313_Microstroma_juglandis         ACAGGCTTGTGGTCTGGTCAAGAACCTCAGTCTCATGTCCCTCATCTCAGTCGGCTCTCCCTCTGCGCCT
KF706440_Quambalaria_cyanescens        TCAGGCATGTGGTCTGGTCAAGAACCTCAGTCTCATGTCCTTGATCTCGGTCGGCTCTCCCTCGGCACCC
DQ832239_Sympodiomycopsis_paphiopedili TCAGGCCTGTGGTCTGGTCAAGAATCTCAGTCTGATGTCCTTGATCTCCGTCGGCTCGCCGTCTGCGCCG
DQ667152_Exobasidium_rhododendri       CCAAGCTTGTGGACTGGTCAAGAACCTGAGCTTGATGGCGATGATCTCCGTTGGTTCGCCGAGTGGACCT
DQ663688_Entyloma_calendulae           ACAGGCGTGTGGACTGGTCAAGAACTTGAGCTTGATGTCGCTCATTTCCGTCGGTTCGCAGAGTCAGCCC
AJ271382_Tilletiopsis_washingtonensis  CCAGGCGTGCGGTCTCGTCAAGAACCTCAGTCTCATGTCGCTCATCTCCGTCGGCTCGCCGTCGGCGCCA
DQ363311_Rhamnospora_nymphaeae         GCAGGCATGTGGTTTGGTCAAGAACCTGTCCCTGATGTCTATGATCTCTGTCGGATCGCCGAGCGCGCCC
D83193_Tilletaria_anomala              ACAGGCTTGCGGACTGGTCAAGAATCTTAGTCTAATGTCGACGATTTCAGTCGGCTCGCCGTCCGGACCC
D83189_Tilletiopsis_fulvescens         CCAGGCGTGCGGGCTCGTCAAGAATTTGAGCCTCATGTCGACCATCTCCGTCGGATCGCCCTCCGCGCCG
DQ839595_Urocystis_colchici            ACAGGCTTGTGGTCTGGTCAAGAATCTCAGTCTCATGTCCAACATCTCGGTTGGAACTCCCTCGGCGCCT
X62396_Ustilago_maydis                 ACAGGCGTGTGGACTGGTCAAGAACCTCAGTCTGATGGCTACTGTCACGGTTGGCACACCGTCGGCGCCC
DQ846889_Ustanciosporium_standleyanum  TCAGGCGTGTGGCTTGGTGAAAAACCTGAGTCTGATGGCCACCGTCACGGTTGGAACACCCTCAGCCCCT
DQ832229_Sporisorium_reilianum         TCAGGCGTGCGGTCTCGTCAAGAACCTCAGTCTCATGGCCACCGTCACCGTCGGCACGCCCTCGGCGCCC
DQ832211_Schizonella_melanogramma      CCAAGCTTGTGGGTTGGTCAAGAATCTCAGTCTTATGGCTACGGTGACCGTCGGAACCCCTTCAGCTCCG
DQ831012_Moesziomyces_bullatus         TCAGGCGTGCGGTCTGGTCAAGAACCTCAGTCTCATGGCCACCGTCACCGTCGGCACGCCCTCGGCGCCC
DQ092923_Pseudozyma_flocculosa         ----------------------------------------------------------------------
KF706443_Moliniella_acetobutans        TCAGGCCTGTGGGTTGGTCAAGAACCTGAGCCTCATGTCGACCATCTCGGTCGGCTCACCTTCTTTCCCC
KF706457_Malassezia_furfur             CCAGGCGTGTGGTCTGGTGAAGAACTTGAGTCTGATGTCCAACATCTCGGTCGGGACGCCCTCGGCGCCG
9384_Colacogloea_peniophorae           GCAGGCGTGTGGCCTGGTCAAGAACCTGGCGCTCATGGCGTACATCTCCGTCGGCTCGCCATCTGCGCCG
Violaceomyces_palustris_SA_808         ----------------------------------------------------------------------

KF061293_Uleiella_chilensis            ATTGTCGAGTTTTTGGAAGAATTTGGTCTTGACAGTTTGGTGGATATGCAGGTGGCGAATGCGAAAGCGA
DQ875377_Ceraceosorus_bombacis         ATYATCGAGTTTCTCAGGGAGTTCGAGCTCGAAGGCGTGGAAGACATAAACAGAAGCGGTACCCAACCTA
DQ832247_Tilletia_goloskokovii         ATTCTTGAGTTCTTGGAGGAGTTCGGCTTCAACAACCTGTTCGACTCGCGCGACAACATCCAGGACACCA
DQ363309_Erratomyces_patelii           ----------------------------------------------------------------------
DQ363313_Microstroma_juglandis         CTACACCAATTCCTCGATGAATTCGGTCTCGACAATCTTGTCGACATGCAGGTCTCGGCAGCGAAGGCCA
KF706440_Quambalaria_cyanescens        CTGCACCAATTCTTGGACGAGTTCGGTCTGGACAACTTGGCAGACATGTCTGCTTCGAGCGCCAAGGCGA
DQ832239_Sympodiomycopsis_paphiopedili CTCCACCACTTCCTGGATGAGTTCGGCTTGGACAACTTGGTCGACATGTCAATATCGAGTGCCAAGGCTA
DQ667152_Exobasidium_rhododendri       ATCATCGAGTTCTTGGAAGAGTACGGACTGGACAGCTTGGTGGATATGCAGATTGCCGATGCAAAAGCGA
DQ663688_Entyloma_calendulae           ATCATTGAGTTCCTCGAGGAGTTTGGGCTGGATCAGCTTACGGACATGCGTCGTGAGGATGCGCGATCGA
AJ271382_Tilletiopsis_washingtonensis  ATCATCGAGTTTCTCGAGGAGTTCGGCCTGGACAGCCTCGTGGACATGCGCCGCGAGGACGCGCGCGCAA
DQ363311_Rhamnospora_nymphaeae         ATCATCGAATTCTTGGAAGAATTCGGCCTCGACAATCTCGTCGACACGCAAGTGTCGGACTCGAAGGCTA
D83193_Tilletaria_anomala              ATCCTCGAATTCTTGCAGTCGTTCAACCTCGAGTCGCTTGAAGACATGCCTATTGCGAGCAACAAGGCGA
D83189_Tilletiopsis_fulvescens         ATCCTCGAGTTCCTGCAGTCGTTCAACGTCGACTCGCTCGAGGACATGGCGGTGGCGAGCAACAAGGCGA
DQ839595_Urocystis_colchici            ATTATCGAGTTCCTTGAAGAGTTTGGTCTCGACAGTCTGGTCGACATGCAGGTCACCAACGCCAAGGCGA
X62396_Ustilago_maydis                 ATTGTCGAGTTTTTGGAAGAGTTTGGTCTGGACAGTCTGGTGGATATGCAGCTGGCGCATGCCAAGGCCA
DQ846889_Ustanciosporium_standleyanum  ATCGTCGAGTTCCTGGAGGAGTTTGGTCTCGACAGTCTGGTCGACATGCAGGTAACAAACGCCAAAGCTA
DQ832229_Sporisorium_reilianum         ATCGTCGAGTTCCTCGAGGAGTTTGGTCTCGACAGCCTCGTCGACATGCAGCTCGCCCACGCCAAGGCCA
DQ832211_Schizonella_melanogramma      ATCGTAGAATTCTTGGAAGAATTCGGTCTCGATAGCTTAGTGGATATGCAGGTTACGAATGCCAAGGCGA
DQ831012_Moesziomyces_bullatus         ATCGTCGAATTCCTCGAGGAGTTTGGCCTCGACTCGCTCGTCGACATGCAGGTCGCCCACGCCAAGGCCA
DQ092923_Pseudozyma_flocculosa         ----------------------------------------------------------------------
KF706443_Moliniella_acetobutans        ATTGTCGAGTTCCTGCACGAGTACTCGTTGCTTTCACTCGAGGACATGCAAGTTGCCAGCAATCGTGCGA
KF706457_Malassezia_furfur             ATCGTCGAGTTCCTCGAGGAGTTTGGCTTGAACAGCCTGATCGACATGCAGGTCGCCGACCCGAAGGCGA
9384_Colacogloea_peniophorae           ATTGTGGAGTTCTTGGAAGAGTGGGGCATGGAGAACCTCGAGGAATACTCGGCCGACATGTCAAAAGGCA
Violaceomyces_palustris_SA_808         ----------------------------------------------------------------------

KF061293_Uleiella_chilensis            CGAAGGTATTTGTGAACGGTGTATGGATGGGTACGCACGATGACCCTGGACACTTGGTAGACACGCTGCG
DQ875377_Ceraceosorus_bombacis         CCAAGGTGTTCGTCAACGGCACGTGGACCGGCGTGCACAGAGAGCCCATCAAACTTGTCCAGACGCTACG
DQ832247_Tilletia_goloskokovii         CGAAGGTGTTTGTTAATGGTGTGTGGCAAGGTACGCACGACGATCCCTCGACTTTGGTCAACACTCTTAA
DQ363309_Erratomyces_patelii           ----------------------------------------------------------------------
DQ363313_Microstroma_juglandis         CCAAAGTGTTCGTAAATGGTGTCTGGGCTGGTACTCACAACGAACCAAGCGCTCTCGTTGAAACATTACG
KF706440_Quambalaria_cyanescens        CCAAAGTCTTTGTCAATGGTGTCTGGGCTGGAACACACAGCGACCCGAGCAACCTCGTCGAGACGTTGCG
DQ832239_Sympodiomycopsis_paphiopedili CCAAGGTCTTTGTCAATGGTGTCTGGGCAGGGACACACAGCGAGCCGAGCTCGCTTGTCGAGACGCTTCG
DQ667152_Exobasidium_rhododendri       CCAAAGTGTTCGTGAACGGGGTGTGGATGGGCACTTGTGATGCTCCTTCTGGTCTCGTCGACACACTAAG
DQ663688_Entyloma_calendulae           CAAAGGTCTTCGTCAACGGCGTCTGGCTTGGCACGCATCAGGACCCCACTGGTCTCGTCAGCACGCTGCG
AJ271382_Tilletiopsis_washingtonensis  CGAAGATCTTCGTCAATGGTGTCTGGCAGGGCACGCACGGCGATCCGACGAGCCTCGTCGAGACGCTGCG
DQ363311_Rhamnospora_nymphaeae         CCAAGGTCTTCGTGAACGGCGTGTGGGTAGGCACACATGGCAACCCAGCACAGCTCGTCGAGATCCTGCG
D83193_Tilletaria_anomala              CGAAGGTCTTTGTGAACGGCGTCTGGCTGGGAACGAGCGACGAACCTGGGCAGCTGGCCGTATTCATTCG
D83189_Tilletiopsis_fulvescens         CCAAGGTGTTTGTCAACGGCGTGTGGCTCGGGACATCAGACGAGCCAAATCAGCTCGGCAGCTTTATCCG
DQ839595_Urocystis_colchici            CCAAGGTCTTTGTCAATGGTGTCTGGATGGGCACCCACGACGACCCTGGTCAGCTCGTGGACACGCTTCG
X62396_Ustilago_maydis                 CCAAGATCTTTGTAAATGGTGTTTGGATGGGCACTCACGACGACCCTGGTCAGTTGGTGGACACGCTGCG
DQ846889_Ustanciosporium_standleyanum  CCAAGGTCTTTGTCAACGGTGTCTGGATGGGCACGCACGACGATCCTGGTCAGTTGGTAGACACGCTACG
DQ832229_Sporisorium_reilianum         CCAAGATCTTTGTCAACGGCGTCTGGATGGGCACCCACGACGACCCCGGCCAGCTCGTCGACACGCTCCG
DQ832211_Schizonella_melanogramma      CTAAGGTCTTCGTCAATGGTGTCTGGATGGGTACACACGATGATCCTGGACAGTTGGTTGACACTCTTCG
DQ831012_Moesziomyces_bullatus         CCAAGATCTTTGTCAACGGTGTTTGGATGGGCACGCACGACGACCCCGGCCAGCTCGTCGACACGCTGCG
DQ092923_Pseudozyma_flocculosa         ----------------------------------------------------------------------
KF706443_Moliniella_acetobutans        CACGCGTGTTTGTCAATGGTGTTTGGCTCGGCACGCACGACGACCCGAGTACGCTGGTCGAGTTCTGTCG
KF706457_Malassezia_furfur             CCAAGGTGTTTGTCAACGGTGTGTGGCTCGGCACGCACGACGACCCCGGCCAGCTGGTCGACACGCTGCG
9384_Colacogloea_peniophorae           CAAAGGTGTTTGTCAACGGCGTCTGGCAGGGCATCCATCGCGACCCGGCCGACCTTGTGCGGACGATCAA
Violaceomyces_palustris_SA_808         ----------------------------------------------------------------------

KF061293_Uleiella_chilensis            AGACTTGAGAAGAAAGGACGATATCAGCCACGAAGTCAGTGTCGTGCGAGATATTCGAGAAAAAGAGTTG
DQ875377_Ceraceosorus_bombacis         YGATTTGCGAAGAAAAGACGACATTACCATGGAGGTCAGCGTCGTCCACGATATCCGTGAAAAGGAGCTT
DQ832247_Tilletia_goloskokovii         GGAGCTGCGAAGGAAGGACGACATCACCCCGGAGGTCAGCGTCGTGCATGACATTCGCGAGAAGGAGTTG
DQ363309_Erratomyces_patelii           ----------------------------------------------------------------------
DQ363313_Microstroma_juglandis         CGACCTGAGACGAAAAGACGACATCACCACCGAAGTCAGCGTCGTTCACGATGTCCGAGAGAAGGAACTG
KF706440_Quambalaria_cyanescens        CGACCTTCGCCGGAAAGACGACATCACCACCGAGGTCAGTGTCGTTCACGACGTCCGCGAGAAGGAGCTC
DQ832239_Sympodiomycopsis_paphiopedili AGATTTGCGTAGAAAGGACGACATCACTACTGAGGTCAGCGTGGTACACGATGTCCGAGAGAAGGAGCTG
DQ667152_Exobasidium_rhododendri       GGACTTGAGAAGGAAGGACGACATTTCAATCGAAGTGAGCGTCGTACATGACATTCGTGAAAAGGAACTT
DQ663688_Entyloma_calendulae           CGGCTTGCGTCGCAAGGACGACATCAGTACCGAGGTCAGTGTCGTGCACGACATTCGCGAGAAGGAGTTG
AJ271382_Tilletiopsis_washingtonensis  CGACCTGCGCCGCAAGGACGACATCACCATGGAGGTCAGCGTCGTGCACGACATTCGCGAGAAGGAGCTG
DQ363311_Rhamnospora_nymphaeae         CGATCTGCGTCGCCGCGACGACATTACGACCGAAGTGAGCCTGGTGCACGACATCCGCGAGAAGGAGCTG
D83193_Tilletaria_anomala              TGAGCTGCGACGCAAGGACGACATCAGTGCAGAAGTCAGCATGGTACACGATATCAGAGAAAAGGAACTC
D83189_Tilletiopsis_fulvescens         CGAGCTGCGCCGCAAGGACGACATCAGCGCCGAGGTCAGCATGGTGCACGACATTCGCGAGAAGGAGCTG
DQ839595_Urocystis_colchici            AGACCTACGAAGGAAGGATGACATCAGCCACGAGGTCAGCGTGGTTAGGGACATTAGGGAGAAGGAGCTG
X62396_Ustilago_maydis                 CGATCTACGTCGAAAGGACGATATCTCGCACGAGGTGTCAGTGGTTCGAGACATTCGAGAGCGAGAGCTT
DQ846889_Ustanciosporium_standleyanum  AGACCTGCGAAGAAAGGACGACATCAGTCAGGAAGTCAGCGTTGTGCGAGACATCCGAGAAAAGGAACTA
DQ832229_Sporisorium_reilianum         CGACCTCCGTCGCAAGGACGACATCTCGCACGAAGTCTCGGTCGTCCGCGACATCCGCGAGCGCGAGCTC
DQ832211_Schizonella_melanogramma      GGATCTGCGTCGAAAGGATGATATCAGTCAAGAAGTCAGCGTGGTCCGTGATATCAGAGAAAAAGAACTG
DQ831012_Moesziomyces_bullatus         CGACCTCCGTCGCAAGGACGACATCTCCCACGAGGTCTCGGTGGTGCGCGACATTCGCGAGCGCGAACTG
DQ092923_Pseudozyma_flocculosa         ----------------------------------------------------------------------
KF706443_Moliniella_acetobutans        GATGATGCGTCGTCGTGATGACATCTCGACAGAGGTGAGCATGGTGCACGACGTGCGCGAGAAGGAGTTG
KF706457_Malassezia_furfur             CGACCTGCGCCGCAAGGACGACATCAGCCACGAGGTGAGCGTCGTGCGCGACATCCGCGAAAAGGAGCTG
9384_Colacogloea_peniophorae           GCGACTCCGGCGGTGCGGCGACATCAGCTACGAGGTGTCGGTCGTGCGCGATGTGCGCGAGAAGGAGCTC
Violaceomyces_palustris_SA_808         ----------------------------------------------------------------------

KF061293_Uleiella_chilensis            CGTCTCTATACGGATGCAGGAAGAGTGTTGCGACCTCTTTTCATTGTCGATCCTCGAGACATGACGCTGT
DQ875377_Ceraceosorus_bombacis         CGTCTGTACACGGACGCCGGACGTGTGCTGAGACCGCTCTTCATCGTCAATGAGGACA---AGTCACTCG
DQ832247_Tilletia_goloskokovii         CGGCTGTACACCGACGCGGGCCGAATATTGCGTCCTCTGTTCATCGTGCAGCAGCCGGGCAGCACGCTCG
DQ363309_Erratomyces_patelii           ----------------------------------------------------------------------
DQ363313_Microstroma_juglandis         CGACTCTACACCGACTCTGGTCGTGTCCTGCGCCCGCTCTTCATAGTCGATCCGAAGAGTATGCGCTTGC
KF706440_Quambalaria_cyanescens        CGTCTCTACACCGACTCTGGTCGTGTGCTCCGCCCTCTGTTCATCGTCGACCCCAAGAGCATGCGGTTGA
DQ832239_Sympodiomycopsis_paphiopedili AGGCTGTACACGGATTCTGGACGAGTGCTGCGTCCACTCTTCATCGTCGATCCGAAGAGCATGCGCTTGC
DQ667152_Exobasidium_rhododendri       CGACTGTATACAGACGCTGGAAGAGTCCAAAGGCCGCTGTTCATCGTGGACCCAGAAGACAAGACACTGT
DQ663688_Entyloma_calendulae           CGCCTCTACACGGACGCAGGTCGAGTCATGCGACCCCTGTTCATCGTCAACAAGGACGATCGAAGTCTCT
AJ271382_Tilletiopsis_washingtonensis  CGTCTCTACACCGACGCCGGCCGCGTGCTGCGGCCGCTCTTCATCGTCAACCCGCACGACAAGACGCTGT
DQ363311_Rhamnospora_nymphaeae         CGACTCTACACGGACGCGGGACGGGTCATGCGTCCGCTGTTCATCGTCGATCCGGACGACAAGACGCTCA
D83193_Tilletaria_anomala              AGGCTGTACACCGATGCAGGCCGTGTTCTCCGGCCGCTGTTCATAGTGGACGAAGACACTATGACGCTGA
D83189_Tilletiopsis_fulvescens         CGGCTGTACACGGACGCCGGGCGTGTGCTGCGTCCCCTCTTCATCGTCGACGATTCGACCATGACGCTGC
DQ839595_Urocystis_colchici            AGGCTTTACACCGATGCCGGACGTGTTCTGCGACCGCTGTTCATCGTCAACCCTATGGACATGACGCTGC
X62396_Ustilago_maydis                 CGCATTTACACGGATGCCTCTCGTGTGTTGCGCCCCGTGTTCATCGTCAATCCGCACGACATGAGCCTGC
DQ846889_Ustanciosporium_standleyanum  AGAATCTACACTGACTCCAGTCGTGTCACCAGACCGCTCTTCATTGTCAATCCACATGATATGACACTGT
DQ832229_Sporisorium_reilianum         CGCATCTATACCGACGCCTCGCGCGTCCTGCGCCCCGTCTTCATCGTCAACCCCAACGACATGTCGCTGC
DQ832211_Schizonella_melanogramma      CGTATCTACACTGACTCTAGTCGAGTGACAAGGCCTTTGTTTATTGTCAATCCTCACGATATGACACTGT
DQ831012_Moesziomyces_bullatus         CGCATCTACACCGACGCTTCGCGTGTCCTCCGCCCCGTCTTCATCGTCAACCCTCACGACATGACGCTCT
DQ092923_Pseudozyma_flocculosa         ----------------------------------------------------------------------
KF706443_Moliniella_acetobutans        CGTCTGTACACCGATGCAGGCCGTGTCTTGCGCCCGCTGTTCATCGTGGACGAGGACATGTCGATGCGCG
KF706457_Malassezia_furfur             CGTATCTACACGGACAGCGGGCGCATGCTCCGTCCGCTGTTCATTGTGGACCAGCCGACGATGACGCTGC
9384_Colacogloea_peniophorae           CGACTGTTCACCGATGCCGGCCGCGTGTGTCGGCCGCTGTTCATCGTCGACGACACCAGGCAGAAGCTCG
Violaceomyces_palustris_SA_808         ----------------------------------------------------------------------

KF061293_Uleiella_chilensis            TGATTAAAAAGCGCCACGTTGCACAATTGACCCAGGAGAG----------TACGGGGAAGAATTTAAATG
DQ875377_Ceraceosorus_bombacis         CCATCAAGCAGAAGCACATCGATTGGCTGG---A--GAGCGGAACGGGC-GAGGGCGAAGAGTGGAAGTG
DQ832247_Tilletia_goloskokovii         CCATTCGCCGGAAGCACATCCGATGGCTCACCAACG-----------GC-GACGGGGAAGACTTCCAATG
DQ363309_Erratomyces_patelii           ----------------------------------------------------------------------
DQ363313_Microstroma_juglandis         TGATTACCCGGGAGCATATTCAGTGGCTTAATGC--CGACGAGAAGCCGGGAGCGGGAGCGCTTCCAATG
KF706440_Quambalaria_cyanescens        TGATCACCAGGGAGCATGTACAGTGGCTCAATGC--CGAGGAGAAGCCCAGACAAGGAGCGATTCAGGTG
DQ832239_Sympodiomycopsis_paphiopedili TCGTGACGAGAGAGCACGTGCAGTGGCTCAATGC--GGAAGAGAAGCCCGGACAAGGAGCGATTCAGGTG
DQ667152_Exobasidium_rhododendri       ATGTGAAGCCGAAACATGTAGATTGGGTCGTGAATC--AGGAAAAGCCAG--CGGAACACCTTACGGCTG
DQ663688_Entyloma_calendulae           TCATCAAGCGCAAGCACATGAACTGGCTGC---A--GCACGGAACGGAGG-ACGGAAGCGACTTCGGCTG
AJ271382_Tilletiopsis_washingtonensis  GCATCAAGAAGCAGCACATGCAGTGGCTCTCCGA--CGGGTACAAGCCCG--CGGCACGCCGTTCGCATG
DQ363311_Rhamnospora_nymphaeae         AGATCAAACCCTACCATGTGAACTGGCTAAACGA--GGGCCAAAAGGACG-ACGGGAGCGCTTTTGGCTG
D83193_Tilletaria_anomala              GGATGAAGAGGCATCACATGGACTGGCTCAGAAATA-----------ACTGATGGGCAACAGTGGAAATG
D83189_Tilletiopsis_fulvescens         GCATGAAGCGCAAGCACATGAACTGGCTGCGCAACA-----------AC-GAGGGCCAGCAGTTCAAGTG
DQ839595_Urocystis_colchici            TGATCAAAAAGCATCACGTCGCTATGCTTGGCCAGAAGAG----------CTAGGAGAAGAGTTCAGGTG
X62396_Ustilago_maydis                 TGATCAAGAAGCGACACGTCGAGATGATTGGTCAGCGGAA----------ACGGGCGAAGAATTCCGATG
DQ846889_Ustanciosporium_standleyanum  TCATAAAGAAGCACCACGTTGCCATGATCGGAGAGACGAG----------TCCGGCGAAGAATTTGGCTG
DQ832229_Sporisorium_reilianum         TCATCAAGAAGCGCCACGTCAACATGATCGGCCAGCGCAG----------ACCGGCGAAGAATTTGGCTG
DQ832211_Schizonella_melanogramma      TAATCAAGAAACATCATGTCCAGAGGATCGGGAAGCCGAG----------ACTGGCGAGGAATTCAGATG
DQ831012_Moesziomyces_bullatus         TGATCAAGAAGCACCACGTCGAGATGATCGGGCAGCCAGC----------ACCGGCGAGGAGTTCCGCTG
DQ092923_Pseudozyma_flocculosa         ----------------------------------------------------------------------
KF706443_Moliniella_acetobutans        TC---AAGCCTCAACACGTTGAGTGGCTGCGCAAG--GGTGTGGACGACG--GGGCAAGCCTTTCCGCTG
KF706457_Malassezia_furfur             TCATCAAGCGGCACCACATCCAGGCACTCAACGA--CGAG----------ACCGGCGAGGGGTGGGACTG
9384_Colacogloea_peniophorae           TCCTCACGAAGGATCACATCCGCCGGCT----------------------GAGGAGGACCGGCTCAAATG
Violaceomyces_palustris_SA_808         ----------------------------------------------------------------------

KF061293_Uleiella_chilensis            GACACAGCTGGTACAATCGGGAGTGATTGAATATCTGGATGCAGAAGAAGAAGAGACAGTCATGATTTGT
DQ875377_Ceraceosorus_bombacis         GCAGGCTTTGCTTCAGGAAGGGTTGGTTGAGCTGCTGGACGCAGAGGAAGAGGARACGGTCATGATCTGC
DQ832247_Tilletia_goloskokovii         GACACAGCTGGTGTCGTGTGGTGTGATCGAGATGCTGGACGCGGAGGAGGAGGAGACTGTGCTGATCTGC
DQ363309_Erratomyces_patelii           ----------------------------------------------------------------------
DQ363313_Microstroma_juglandis         GAGTCAGCTGGTAGCGGAGGGTGTCATCGAGTACCTCGATGCTGACGAGGAGGAAACGGTCATGATCTCA
KF706440_Quambalaria_cyanescens        GAGTCAGCTCGTCGGCGAGGGTGTCATTGAGTACCTGGATGCCGACGAAGAGGAGACGGTGATGATCTGC
DQ832239_Sympodiomycopsis_paphiopedili GAGTCAGCTGGTGGCAGAAGGTGTCATCGAGTACCTGGACGCCGACGAAGAGGAGACGGTCATGATCTGC
DQ667152_Exobasidium_rhododendri       GGGTCAACTTGTCAGAGATGGCCTGATTGAACTGCTGGATGCCGAAGAAGAAGAGACGGTCATGATCTGT
DQ663688_Entyloma_calendulae           GGAAGACTTGGTGCAGTGCGGTGTAATCGAGTACCTCGACGCCGAAGAGGAGGAAACGGTCATGATCAGC
AJ271382_Tilletiopsis_washingtonensis  GACGCAGCTGCTGCAGGAGGGCGTGATCGAGTACCTCGACGCCGAGGAGGAGGAGATCGTCATGATCGCC
DQ363311_Rhamnospora_nymphaeae         GACGCAACTGGTGCAAGAGGGTGTGATCGAATACCTCGACGCCGAGGAGGAGGAGACGGTGATGATCTGC
D83193_Tilletaria_anomala              GGCTGAGATCGTCAGCAACGCCCTTATCGAATATCTGGATGCGGAGGAAGAGGAGACGGTTCTCATCTGC
D83189_Tilletiopsis_fulvescens         GCCTGAGATCGTCAGCAGCGCGCTCGTCGAGTACCTCGACGCCGAGGAGGAGGAGACGGTGCTCATCTGC
DQ839595_Urocystis_colchici            GACCCAGCTGGTGCAACAGGGAGTCATTGAGTACCTCGACGCCGAGGAGGAGGAGACGGTCATGATCTGC
X62396_Ustilago_maydis                 GACGCATCTGGTACAGGAAGGTGTGATTGAGTACCTCGATGCCGAAGAAGAGGAGTCGGTTCTCATCTGC
DQ846889_Ustanciosporium_standleyanum  GACCCACCTGGTGCAGCAGGGGGTCATTGAGTATCTGGACGCAGAGGAGGAAGAATCGGTGCTGATCAGC
DQ832229_Sporisorium_reilianum         GACCCATCTCGTCCAGGAAGGCGTCATCGAGTACCTCGACGCCGAGGAGGAAGAGTCCGCGCTCATCTGC
DQ832211_Schizonella_melanogramma      GACCCAGCTGGTACAACAAGGTGTTATCGAATACCTGGATGCAGAAGAGGAAGAATCAGTTCTGATCAGC
DQ831012_Moesziomyces_bullatus         GACCCATCTCGTCCAGGAAGGCGTCATCGAGTACCTCGACGCCGAAGAGGAGGAGTCGGTCCTCATCTGC
DQ092923_Pseudozyma_flocculosa         ----------------------------------------------------------------------
KF706443_Moliniella_acetobutans        GGAGAACATGGTCAGTGGTGGGCTGATCGAGTACTTGGACGCGGACGAAGAGGAGACGGCGCTGATCTGC
KF706457_Malassezia_furfur             GACGCGCCTGGTGCAGTCGGGCGTGATCGAGTACCTCGACACGGAGGAGGAGGAGACGGTGCTGATCTGC
9384_Colacogloea_peniophorae           GTCGTCGCTCGTTGAGACGGGCGTCGTCGAGTACCTCGATGCGGAGGAGGAGGAGACGGTCATGATCTGC
Violaceomyces_palustris_SA_808         ----------------------------------------------------------------------

KF061293_Uleiella_chilensis            ATGAGTCCTACGGACTTGGAACAGTCTCGTGAATACAAGGCTAGAAA-----TGGTCAAGTTACGGCAGA
DQ875377_Ceraceosorus_bombacis         ATGAGTTCACAAGCCCTCGAATTTTCCAAGGCGTATAATCAGAGGCCACATGTT---TCGAACGAGGCAC
DQ832247_Tilletia_goloskokovii         ATGTCCCCGACCGACCTGGACGCGTCGAGGGCGTATAACTCCAATCCGGAGA-----TGGTCCGACAGAG
DQ363309_Erratomyces_patelii           ----------------------------------------------------------------------
DQ363313_Microstroma_juglandis         ATGAGCCCACAAGATTTGGCCAAGTCGCGGAGGTTGCAG---AGAACGGCGA-----ACGGCCTCGATGG
KF706440_Quambalaria_cyanescens        ATGAGCCCTCAAGACTTGGCCAAGTCGAGAAGGCTCAAC---CGCCA-----CGGCATCGCCGCACCCAT
DQ832239_Sympodiomycopsis_paphiopedili ATGAGCCCTCAAGATCTGGCCAAGTCGAGGAAGCTGAAC---CGTCAGACA-----GCTGGGTTGGATGG
DQ667152_Exobasidium_rhododendri       ATGAGTCCTCAAGATCTGGAAAGCTCAAGGATGTACAACGAAGATCCTGATACGTCAA----------TT
DQ663688_Entyloma_calendulae           ATGAGCATCGAGGACTTGAACTACTCAAGAGCCTACCACCAGAACACCAACT-----CGGTGCGCGATAC
AJ271382_Tilletiopsis_washingtonensis  ATGAGCTGCTCCGACCTCGAGTACTCGCGCGCCCACAACGCCAACCCGGCGT-----GGGAGCGCGACAG
DQ363311_Rhamnospora_nymphaeae         ATGAGTCCACGCGACCTGGAGCTGTCGCGCGAATATCAGCAG---AATCAGG-----CGGCGGACGAGGG
D83193_Tilletaria_anomala              ATGAGTCCACAGGATCTTGAGGCTTCGCGGGCCTACAATGCCAATCCAAAGACTACGCTGCGCAGCACGC
D83189_Tilletiopsis_fulvescens         ATGGGCCCGCGCGACCTCGAGTCCTCGCGCGCGTACAACGCCAACCCGAAGACTACGTCGCGCAACATGG
DQ839595_Urocystis_colchici            ATGAGTCCTACGGATCTGGAGCAATCTCGAGAGTACAAGGCCAGGAA-----TGGCCAGATGCCCGCCGA
X62396_Ustilago_maydis                 ATGTCGACCACTGATTTGGAACAGTCGCGCGAGTACAAGGCTCGCAA-----CGGACAGATCAATCTCAA
DQ846889_Ustanciosporium_standleyanum  ATGTCGACCACCGATCTGGAGCAATCTCGCGAGTACAAAGCGCACAA-----CGGAAACATTAGGTTCGA
DQ832229_Sporisorium_reilianum         ATGTCCCCCACCGATCTCGAGCAGTCTCGAGAGTATCAGGCTCGCAA-----TGGACAGATCAGCCTCAA
DQ832211_Schizonella_melanogramma      ATGTCTACAACAGACCTGGAACAATCTCGAGAGTATAAGATGCGAAA-----TGGACACGTCAACTTTGA
DQ831012_Moesziomyces_bullatus         ATGACGACGACCGATCTTGAGCTCTCCCGCGAGTACAAGCAGCGCAA-----CGGCAACATCAACCTCGT
DQ092923_Pseudozyma_flocculosa         ----------------------------------------------------------------------
KF706443_Moliniella_acetobutans        ATGGGCCCCGCGGACCTCGAATGCTCGCGGCGGTACAACCAAGACCCAGAAGATTCACCGCAGCTTCTAC
KF706457_Malassezia_furfur             ATGAGCCCGTACGATCTCGAGCAGTCGCGCGAATACAAGGCGACGAA-----CGGCAACCTGAACACGGA
9384_Colacogloea_peniophorae           ATGACGCCAGAGGACCTCGAGACGTCGCGCGTGTTTCAAGAG---AC-----GGGCCAGGTCGCGGCAGA
Violaceomyces_palustris_SA_808         ----------------------------------------------------------------------

KF061293_Uleiella_chilensis            GAGTAGCGATCCAAGTGCCAGACTCAAGCCACCGCATACATTTTCACAGGATACCTGGACTCACTCTGAA
DQ875377_Ceraceosorus_bombacis         TGAGATGGATCCTAGCGCACGTTTGGTCTCTCTTCAAACGTTCTCGCACACGACCTGGACCCACTGCGAG
DQ832247_Tilletia_goloskokovii         CATTGCGGATCCTTCGGCGCGGTTGACGAGTGTGCGGACGTACACGCCCAAGACGTGGACCCACTGCGAG
DQ363309_Erratomyces_patelii           ----------------------------------------------------------------------
DQ363313_Microstroma_juglandis         TTTGCCAGATGCATCGGCTCGTCTGGTGTCTTCCCGATACTATGAGCCAAGTACATGGACCCATTGCGAG
KF706440_Quambalaria_cyanescens        CGACTCGGATCAGTCCGCAAGGCTGGTGTCTGCGCGCCTCTACGAGCCCAGCACCTGGACGCATTGCGAG
DQ832239_Sympodiomycopsis_paphiopedili CTTGCCTGACCCATCGGCGCGACTTGTATCTGCAAGGACGTACGAGCCAAGCACTTGGACCCACTGTGAG
DQ667152_Exobasidium_rhododendri       GAGCGGTGATCCCACGGCTCGGCTGGTTTCTGTCAAGACGTACCTGCCGAATACGTGGACACATTGTGAA
DQ663688_Entyloma_calendulae           GCTCAGCGATCCCTCGGCACGCCTCGTCTCGCTCCACACGTACTCGGGCGATACGTGGACGCACTGCGAG
AJ271382_Tilletiopsis_washingtonensis  CGGCGGCGACCCGTCGGCGCGTCTCGTCTCGCTGCACACCTATGCGCCCGACACCTGGACGCACTGCGAG
DQ363311_Rhamnospora_nymphaeae         GCCCAAGGATCGGACCGAGACGCTCGTCTCGCCGCACACGTTTGCGCCCAACACGTGGACGCACTGCGAG
D83193_Tilletaria_anomala              ATCGTCGGACCCTTCGGCTCGTCTCGTCTCGACAGCATTCTTTGCTCCCAAGACTTGGACTCACTGCGAA
D83189_Tilletiopsis_fulvescens         CTCGTCCGACCCGTCGGCGCGCCTCGTCTCGACGGCATTCTTTTCGCCCAAGACGT-GACGCACTGCGAG
DQ839595_Urocystis_colchici            GACGGCAGATCCCAGTGCACGTCTCAAGTCCCCGCATACATTCGCGCCCGATACGTGGACCCATTGCGAG
X62396_Ustilago_maydis                 CTCGGCTGATCCGTCGGCTCGGCTCAAGTCGGTACACACGATTGCACCCGATACGTGGACGCATTGCGAG
DQ846889_Ustanciosporium_standleyanum  GTCTGCCGATCCCTCCGCCCGTCTCAAGTCCGCACTCACCGTCGCACCGGATACATGGACCCACTGCGAA
DQ832229_Sporisorium_reilianum         TTCCGCCGATCCCTCGGCCCGACTCAAGTCTCCGCACTATATTGCGCCTTCCACATGGACCCACTGCGAG
DQ832211_Schizonella_melanogramma      CAGTGCGGATCCTTCCGCTCGGCTCAAAAGTATTCTGACCATCGCTCCTGATACATGGACTCATTGCGAG
DQ831012_Moesziomyces_bullatus         CTCCGCCGACCCTACCGCACGTCTCAAGGCCGTCCACACCATCGCCCCCGACACATGGACACATTGCGAG
DQ092923_Pseudozyma_flocculosa         ----------------------------------------------------------------------
KF706443_Moliniella_acetobutans        TGGCAATGACCCGTCAGCCCGTCTCAACTCTGCTCAGTTCTTCTCGGCCAAGACCTGGACGCACTGCGAA
KF706457_Malassezia_furfur             ATCGTCCGACGCGACACGCCGCCTGCGCTCGGTGCATACGTTTGCGCCGGATACCTGGACGCACTGCGAG
9384_Colacogloea_peniophorae           GCGGTTCGACCCGTCCGCGACGGTCAAGTCGACGATGGGCATCAACACGCATACTTGGACGCATYGCGAG
Violaceomyces_palustris_SA_808         ----------------------------------------------------------------------

KF061293_Uleiella_chilensis            ATCCGTGATTTCATCAAGAACATGATTACCGGTACTTCTCAGGCCGATTGTGCTATCCTTATCATTGGTG
DQ875377_Ceraceosorus_bombacis         ATT------TTCATCAAGAACATGATCACGGGTACTTCTCAGGCTGATTGCGCCATTCTGATCATTGCTG
DQ832247_Tilletia_goloskokovii         ATCCGTGATTTTATCAAGAACATGATCACCGGTACCTCGCAGGCCGACTGTGCCATCCTCATCATCGCTG
DQ363309_Erratomyces_patelii           ----GTGATTTTATCAAGAACATGATCACCGGTACCTCCCAAGCCGACTGCGCCATTCTCATCATTGCCG
DQ363313_Microstroma_juglandis         ATC-GTGATTTTATCAAGAACATGATCACTGGTACCTCCCAGGCTGACTGCGCCATCCTCATCATTGCTG
KF706440_Quambalaria_cyanescens        ATCCGTGATTTCATCAAGAACATGATCACCGGTACCTCCCAGGCCGACTGTGCCATCCTCATCATCGCCG
DQ832239_Sympodiomycopsis_paphiopedili ATT-------------------------------------------------------------------
DQ667152_Exobasidium_rhododendri       ATA-GTGATTTTATCAAGAACATGATTACCGGAACTTCGCAAGCTGATTGCGCCATCCTCATCATTGCCG
DQ663688_Entyloma_calendulae           ATTCGTGATTTTATCAAGAACATGATCACGGGTACCTCGCAGGCTGACTGCGCCATCCTCATCATCGCCG
AJ271382_Tilletiopsis_washingtonensis  ATTCGTGATTTTATCAAGAACATGATCACTGGTACTTCTCAGGCCGACTGCGCTATCCTCATTATTGCTG
DQ363311_Rhamnospora_nymphaeae         ATC---------------AACATGATTACGGGTACCTCGCAGGCCGACTGCGCCATTCTCATCATTGCTG
D83193_Tilletaria_anomala              ATTCGTGATTTTATCAAGAACATGATCACTGGTACCTCGCAGGCCGACTGCGCTATTCTTATCATTGCCG
D83189_Tilletiopsis_fulvescens         ATCCGTGATTTCATCAAGAACATGATCACGGGCACCTCGCAGGCCGACTGCGCCATCCTCATCATTGCCG
DQ839595_Urocystis_colchici            ATT-------TTATCAAGAACATGATCACTGGTACCTCGCAGGCTGACTGCGCCATTCTCATTATTGCCG
X62396_Ustilago_maydis                 ATC-----------CAAGAACATGATCACTGGTRCCTCGCAGGCCGACTGCGCCATTCTCATCATTGCCG
DQ846889_Ustanciosporium_standleyanum  ATC---------------------------------------GCCGATTGTGCCATTCTCATCATCGCCG
DQ832229_Sporisorium_reilianum         ATCCGTGATTTCATCAAGAACATGATCACCGGTACCTCGCAGGCCGACTGCGCCATTCTCATCATCGCCG
DQ832211_Schizonella_melanogramma      ATT------TTTATCAAGAACATGATCACCGGTACCTCCCAGGCTGATTGCGCTATCCTCATCATTGCCG
DQ831012_Moesziomyces_bullatus         ATC-------------------------------------------------------------------
DQ092923_Pseudozyma_flocculosa         ----------------------------------------------------------------------
KF706443_Moliniella_acetobutans        ATCCGTGATTTCATCAAGAACATGATTACCGGTACCTCGCAGGCTGACTGCGCCATTCTCATCATTGCCG
KF706457_Malassezia_furfur             ATCCGTGATTTCATCAAGAACATGATTACGGGTACCTCGCAGGCTGACTGCGCCATCCTCATCATCGCCG
9384_Colacogloea_peniophorae           ATC----------------ACATGATCACTGGTACCTCCCAGGCCGATTGCGGTATCCTCATCATTGCCG
Violaceomyces_palustris_SA_808         ------------ATCAAGAACATGATTACCGGTACCTCCCAGGCTGACTGCGCCATTCTCATCATTGCCT

KF061293_Uleiella_chilensis            GAGGAACTGGTGAATTCGAGGCTGGTATCTCCAAGGATGGACAAACCCGTGAACACGCTTTGCTCGCCTT
DQ875377_Ceraceosorus_bombacis         GTGGTACCGGAGAGTTCGAGGCTGGTATCTCAAAGGATGGCCAGACTCGTGAGCACGCTCTGCTCTCCTT
DQ832247_Tilletia_goloskokovii         GTGGCACGGGTGAGTTCGAGGCTGGTATCTCCAAGGACGGCCAGACCCGCGAGCACGCTCTTCTCGCCTT
DQ363309_Erratomyces_patelii           GTGGTACGGGTGAGTTTGAGGCTGGTATCTCCAAGGATGGCCAGACTCGTGAGCACGCTCTCCTCGCCTT
DQ363313_Microstroma_juglandis         GTGGTGTCGGTGAGTTCGAGGCCGGTATTTCCAAGGACGGTCAGACTCGTGAGCACGCCCTCCTCTCCTT
KF706440_Quambalaria_cyanescens        GTGGTACCGGTGAGTTCGAGGCTGGTATCTCCAAGGACGGCCAGACCCGTGAGCACGCCCTCCTCTCGTT
DQ832239_Sympodiomycopsis_paphiopedili ----------------------------------------------------------------------
DQ667152_Exobasidium_rhododendri       GTGGTACTGGTGAATTTGAAGCTGGTATCTCCAAGGACGGTCAAACTCGAGAGCACGCCCTTCTTGCCTT
DQ663688_Entyloma_calendulae           GTGGTACCGGAGAGTTCGAGGCTGGTATCTCCAAGGACGGCCAGACCCGCGAGCACGCTCTGCTTGCCTT
AJ271382_Tilletiopsis_washingtonensis  GTGGCACTGGTGAATTCGAGGCCGGTATCTCCAAGGATGGCCAGACCCGCGAGCACGCCCTTCTCTCCTT
DQ363311_Rhamnospora_nymphaeae         GTGGCACGGGCGAGTTCGAGGCTGGTATTTCCAAGGACGGCCAGACCCGTGAGCACGCCCTGCTCTCGTT
D83193_Tilletaria_anomala              GTGGTACTGGTGAATTCGAGGCTGGTATTTCCAAGGACGGCCAGACCCGTGAGCACGCCTTGCTCTCCTT
D83189_Tilletiopsis_fulvescens         GCGGCACGGGCGAGTTCGAGGCGGGTATCTCCAAGGACGGCCAGACGCGCGAGCACGCGCTCCTCTCGTT
DQ839595_Urocystis_colchici            GTGGTACTGGTGAGTTCGAGGCTGGTATCTCCAAGGATGGCCAGACTCGTGAGCACGCTCTGCTCGCTTT
X62396_Ustilago_maydis                 GTGGTACTGGTGAGTTCGAGGCTGGTATCTCCAAGGACGGCCAGACCCGTGAGCACGCTCTCCTCTCGTT
DQ846889_Ustanciosporium_standleyanum  GTGGTACCGGTGAGTTCGAGGCTGGTATCTCCAAGGACGGACAGACCCGAGAGCACGCCCTCCTTTCCTT
DQ832229_Sporisorium_reilianum         GTGGTACCGGTGAGTTCGAGGCTGGTATCTCCAAGGACGGCCAGACCCGTGAGCACGCCCTCCTCTCGTT
DQ832211_Schizonella_melanogramma      GTGGTACCGGTGAGTTCGAGGCTGGTATCTCCAAGGACGGTCAGACCCGAGAGCACGCTCTCCTTGCCTT
DQ831012_Moesziomyces_bullatus         ----------------------------------------------------------------------
DQ092923_Pseudozyma_flocculosa         ---------------------------------------------CCCGTGAGCACGCTCTCCTCGCCTT
KF706443_Moliniella_acetobutans        CCGGCACTGGTGAGTTCGAGGCTGGTATCTCGAAGGACGGCCAGACCCGTGAGCACGCTCTGCTTGCGTT
KF706457_Malassezia_furfur             GTGGCACTGGTGAGTTTGAGGCTGGTATCTCGAAGGACGGCCAGACCCGTGAGCACGCTCTGCTTGCCTT
9384_Colacogloea_peniophorae           CCGGCACGGGTGAGTTCGAGGCCGGCATCTCCAAGGACGGCCAGACGCGCGAGCACGCCCTGCTTGCCTT
Violaceomyces_palustris_SA_808         CCGGTACCGGTGAGTTCGAGGCTGGTATCTCCAAGGATGGCCAGACCCGTGAGCACGCTTTGCTCTCCTT

KF061293_Uleiella_chilensis            CACCCTTGGTGTGCGTCAACTTATTGTTGCCGTCAACAAGATGGACACCTGCAAGTGGTCCGAAGACCGA
DQ875377_Ceraceosorus_bombacis         CACCCTCGGTGTGCGTCAACTCATTGTCGCCGTCAACAAGATGGACACCACCAAGTACTCCGAGGACCGT
DQ832247_Tilletia_goloskokovii         CACCCTCGGTGTTCGTCAGCTCATCGTCGCCGTCAACAAGATGGACACCACCAAGTACTCTGAGGAGCGC
DQ363309_Erratomyces_patelii           CACCCTCGGTGTCCGACAACTCATCGTCGCCGTCAACAAGATGGACACCACCAAGTGGTCCGAGGACCGA
DQ363313_Microstroma_juglandis         CACCCTCGGTGTTCGTCAGCTCATCATCGCTGTCAACAAGATGGACACCACCAAGTGGTCCGAGGACAGG
KF706440_Quambalaria_cyanescens        CACCCTCGGTGTTCGTCAGCTCATCGTCGCCGTCAACAAGATGGACACCACCAAGTGGTCCGAGGACCGT
DQ832239_Sympodiomycopsis_paphiopedili ----------------------------------------------------------------------
DQ667152_Exobasidium_rhododendri       CACTCTTGGAGTACGTCAATTGATTGTTGCCGTCAACAAGATGGACACTACCAAGTACTCTGAAGATCGA
DQ663688_Entyloma_calendulae           CACGCTTGGTGTACGTCAGCTCATCGTTGCCGTCAACAAGATGGACACGACCAAGTACTCCGAGGACCGC
AJ271382_Tilletiopsis_washingtonensis  CACCCTTGGTGTCCGTCAGCTCATCGTTGCCGTCAACAAGATGGACACCACCAAGTGGTCCGAGGACCGC
DQ363311_Rhamnospora_nymphaeae         CACCCTCGGTGTGCGTCAGCTCATCGTGGCCGTCAACAAGATGGACACGACCAAGTGGAGCGAGGACCGC
D83193_Tilletaria_anomala              CACTCTCGGTGTCCGTCAGCTCATCGTCGCTGTCAACAAGATGGACACCACCAAGTGGAGCGAGGACCGC
D83189_Tilletiopsis_fulvescens         CACGCTCGGCGTGCGCCAGCTCATCGTCGCCGTCAACAAGATGGACACGACCAAGTGGAGCGAGGACCGC
DQ839595_Urocystis_colchici            CACCCTCGGTGTCCGACAGCTCATCGTCGCCGTCAACAAGATGGACACCACCAAGTACTCCGAGGACCGA
X62396_Ustilago_maydis                 CACCCTCGGTGTTCGTCAGCTCATCGTTGCCGTCAACAAGATGGACACCACCAAGTACTCCGAGGACCGA
DQ846889_Ustanciosporium_standleyanum  CACCCTCGGTGTCCGACAGCTCATCGTCGCCGTCAACAAGATGGACACCACCAAGTACTCCGAGGACCGA
DQ832229_Sporisorium_reilianum         CACCCTCGGTGTGCGTCAGCTCATCGTCGCCGTCAACAAGATGGACACCACCAAGTACTCCGAGGACCGC
DQ832211_Schizonella_melanogramma      CACCCTCGGTGTTCGACAGCTTATTGTCGCCGTCAACAAGATGGACACCACCAAGTACTCTGAGGACCGA
DQ831012_Moesziomyces_bullatus         ----------------------------------------------------------------------
DQ092923_Pseudozyma_flocculosa         CACCCTTGGTGTGCGTCAGCTTATCGTTGCCGTCAACAAGATGGACACCACCAAGTACTCTGAGGACCGA
KF706443_Moliniella_acetobutans        CACCCTCGGTGTGCGCCAGCTCATCGTTGCCGTCAACAAGATGGACGCYACCAAGTACTCGGAGGACCGC
KF706457_Malassezia_furfur             CACCCTCGGTGTGCGTCAGCTCATCGTGGCCGTCAACAAGATGGACACCACCAAGTACTCGGAGGAGCGC
9384_Colacogloea_peniophorae           CACCCTCGGTGTCCGTCAGCTCATCGTCGCCATCAACAAGATGGACACGACCAAGTACTCGGAGTCCCGC
Violaceomyces_palustris_SA_808         CACCCTCGGTGTCCGTCAGCTCATCGTTGCCGTCAACAAGATGGACACCTGCAAGTACTCTGAGGACCGA

KF061293_Uleiella_chilensis            TTTAACGAAATTGTTAAGGAAACCTCTCAATTCATCAAGAAGGTCGGTTACAACCCAGCCACCGTTGCTT
DQ875377_Ceraceosorus_bombacis         TTCAACGAAATCATCAAGGAGACTTCCACCTTCATCAAGAAGGTCGGCTACAACCCCAAGTCTGTTGCCT
DQ832247_Tilletia_goloskokovii         TTCCACGAGATCGTCAAGGAGACCTCCAACTTTATCAAGAAGGTCGGCTTCAACCCCAAGTCGGTCGCCT
DQ363309_Erratomyces_patelii           TTTAACGAAATCGTCAAGGAGACCTCCAACTTCATCAAGAAGGTCGGATACAACCCCAAGACGGTCCCCT
DQ363313_Microstroma_juglandis         TTCAACGAAATCGTCAAGGAGGCTTCCACCTTCATCAAGAAGGTCGGTTACAAGCCCGAGCAGGTCGCCT
KF706440_Quambalaria_cyanescens        TTCAACGAGATCGTCAAGGAGACCTCTGCCTTCGTCAAGAAGGTCGGCTACAACCCCAAGCAGGTTGCCT
DQ832239_Sympodiomycopsis_paphiopedili ----------------------------------------------------------------------
DQ667152_Exobasidium_rhododendri       TTCAACGAAATCATCAAGGAGACCTCCACTTTCATCAAGAAGGTCGGTTACAACCCCAAGACTGTTGCCT
DQ663688_Entyloma_calendulae           TTCAACGAGATCATCAAGGAGACGTCCACCTTCATCAAGAAGGTCGGCTACAACCCCAAGACTGTCGCCT
AJ271382_Tilletiopsis_washingtonensis  TTCAACGAGATCATCAAGGAGACCTCTGCCTTCATCAAGAAGGTCGGCTACAACCCCAAGGAAGTTGCTT
DQ363311_Rhamnospora_nymphaeae         TTCAACGAGATTGTCAAAGAGACGTCTGCCTTCATCAAGAAGGTCGGCTACAACCCCAAGACGGTCGCAT
D83193_Tilletaria_anomala              TTCAACGAAATCGTCAAGGAGACTAGCAACTTCATCAAGAAGGTCGGCTACAACCCTAAGCAGGTCGCCT
D83189_Tilletiopsis_fulvescens         TTCAACGAGATCGTCAAGGAGACGTCCAACTTCATCAAGAAGGTCGGCTACAACCCCAAGTCGGTCGCCT
DQ839595_Urocystis_colchici            TTCAACGAGATTGTCAAGGAGACCTCCAACTTCATCAAGAAGGTCGGATACAACCCCAAGACTGTCGCTT
X62396_Ustilago_maydis                 TTCARCGAGATCGTCAAGGAGACCTCCAACTTCATCAAGAAGGTCGGCTACAACCCCAAGACCGTCGCCT
DQ846889_Ustanciosporium_standleyanum  TTCAACGAGATCGTCAAGGAGACCTCCAACTTCATCAAGAAGGTCGGATACAACCCCAAGACCGTCGCCT
DQ832229_Sporisorium_reilianum         TTCAACGAGATCGTCAAGGAGACCTCCAACTTCATCAAGAAGGTCGGCTACAACCCCAAGTCCGTCGCCT
DQ832211_Schizonella_melanogramma      TTCAACGAAATTGTTAAGGAAACCTCCAACTTCATCAAGAAGGTCGGTTACAACCCCAAGTCTGTTGCCT
DQ831012_Moesziomyces_bullatus         ----------------------------------------------------------------------
DQ092923_Pseudozyma_flocculosa         TTCAACGAGATCGTCAAGGAGACCTCCAACTTCATCAAGAAGGTCGGCTACAACCCCAAGACTGTCGCCT
KF706443_Moliniella_acetobutans        TTCAACGAGATTATCAAGGAGACCTCGACCTTCATCAAGAAGGTTGGTTTCAACCCCAAGTCGGTTCCTT
KF706457_Malassezia_furfur             TTCAACGAGATTGTNCGNGAGGTGTCCAACTTCATCAAGAAGGTNGGCTTCAACCCCAAGACNGTTGCCT
9384_Colacogloea_peniophorae           TACGAGGAGATCGTCAAGGAGACGTCCAACTTCATCAAGAAGGTCGGCTACAACCCCAAGTCGGTCCCCT
Violaceomyces_palustris_SA_808         TTCAACGAGATCGTCAAGGAGACCTCCACCTTCATCAAGAAGGTCGGTTACAACCCAAAGACTGTTGCCT

KF061293_Uleiella_chilensis            TCGTCCCCATCTCTGGTTGGACCGGTGACAACATGATTGAGGCCACCGCCAACATGGGCTGGTACAAGGG
DQ875377_Ceraceosorus_bombacis         TCGTTCCCATCTCTGGATGGCACGGTGACAACATGATTGAGCCCACTACCAACATGCCCTGGTACAAGGG
DQ832247_Tilletia_goloskokovii         TCGTCCCCATCTCTGGGTGGCACGGTGACAACATGATCGAGCCCACCGCCAACATGCCCTGGTACAAGGG
DQ363309_Erratomyces_patelii           TTGTCCCCATCTCTGGCTGGCACGGTGACAACATGATCGAGCCCACCTCTAACATGCCCTGGTACAAGGG
DQ363313_Microstroma_juglandis         TCGTCCCCATCTCTGGATGGCACGGAGACAACATGATCGAGCCCACCGCCAACATGCCTTGGTGGAAGGG
KF706440_Quambalaria_cyanescens        TCGTCCCTATCTCCGGATGGCACGGTGACAACATGATTGAGGCCACCACCAACATGCCCTGGTACAAGGG
DQ832239_Sympodiomycopsis_paphiopedili ----------------------------------------------------------------------
DQ667152_Exobasidium_rhododendri       TTGTCCCCATCTCTGGATGGCACGGAGACAACATGGTGGAGCCTACTACCAACATGCCATGGTACAAGGG
DQ663688_Entyloma_calendulae           TCGTACCCATCTCGGGATGGCACGGTGACAACATGATCGAGCCCACCACCAACATGGCCTGGTACAAGGG
AJ271382_Tilletiopsis_washingtonensis  TTGTCCCCATCTCTGGCTGGCACGGTGACAACATGATCGAGCCTACCGCTAACATGCCCTGGTACAAGGG
DQ363311_Rhamnospora_nymphaeae         TTGTGCCGATCTCGGGCTGGCACGGTGACAACATGATTGAGCCGACCACCAACATGCCATGGTACAAGGG
D83193_Tilletaria_anomala              TTGTCCCCATCTCGGGCTGGCACGGAGACAACATGATCGAGTCGACCGCTAACATGCCCTGGTACAAGGG
D83189_Tilletiopsis_fulvescens         TCGTCCCCATTTCGGGCTGGCACGGCGACAACATGATTGAGCCCACCAGCAACATGCCCTGGTACAAGGG
DQ839595_Urocystis_colchici            TCGTCCCCATCTCTGGATGGCACGGAGACAATATGATCGAGCCCACTAAGGAAATGGCTTGGTACAAGGG
X62396_Ustilago_maydis                 TCGTCCCCATCTCCGGCTGGCACGGTGACAACATGATCGAGCCCACCAAGGAGATGCCCTGGTACAAGGG
DQ846889_Ustanciosporium_standleyanum  TCGTCCCCATCTCTGGATGGCACGGAGACAACATGATCGAGCCCACCAAGGAGATGCCCTGGTACAAGGG
DQ832229_Sporisorium_reilianum         TCGTCCCCATCTCCGGCTGGCACGGCGACAACATGATCGAGCTCACCAAGGAGATGCCCTGGTACAAGGG
DQ832211_Schizonella_melanogramma      TCGTCCCCATCTCTGGATGGCACGGAGACAACATGATCGAGCCCACCAAGGAGATGGGTTGGTACAAGGG
DQ831012_Moesziomyces_bullatus         ----------------------------------------------------------------------
DQ092923_Pseudozyma_flocculosa         TCGTCCCCATCTCTGGCTGGCACGGTGACAACATGATCGAGCCCACCAAGGAGATGGCCTGGTACAAGGG
KF706443_Moliniella_acetobutans        TCGTCCCCATCTCGGGCTGGAACGGTGACAACATGATTGAGGCCACCACCAACATGCCCTGGTACAAGGG
KF706457_Malassezia_furfur             TCGTNCCCATCTCGGGCTGGCACGGNGACAACATGATTGAGCCCACCACCAACATGCCCTGGTACAAGGG
9384_Colacogloea_peniophorae           TCGTCCCCATCTCGGGATGGCACGGCGACAACATGCTCGAGGAGTCGCCCAACATGCCTTGGTTCAAAGG
Violaceomyces_palustris_SA_808         TCGTCCCAATCTCCGGATGGCACGGTGACAACATGATTGAGCCAACCAAGGAGATGGGCTGGTACAAGGG

KF061293_Uleiella_chilensis            ATGGAACAAGGAGACCAAGGTCGGAAAGAGCTCTGGTAAGACCCTTCTTGAGGCCATCGACTCTATCGAC
DQ875377_Ceraceosorus_bombacis         ATGGGAGAAGGAGACCAAGGCCGGCAAGTCCACCGGAAAGACCCTCCTCGACGCCATCGATGCTATCGAG
DQ832247_Tilletia_goloskokovii         TTGGGAGAAGGAGACCAAGGCCGGCAAGTCGAGCGGTAAGACCCTCCTCGATGCCATTGACGCCATTGAG
DQ363309_Erratomyces_patelii           TTGGGAGAAGGAGGTCAAGGCCGGCAAGTCCTCCGGCAAGACTCTTCTCGACGCCATTGACGCCATTGAG
DQ363313_Microstroma_juglandis         ATGGTCCAAGGACACCAAGGCCGGCAAGGTCACTGGTAAGACTCTCCTCGAGGCCATTGACGCCATCGAG
KF706440_Quambalaria_cyanescens        ATGGACCAAGGAGACCAAGTCCGGCTCCGTCACCGGCAAGACCCTCCTTGAGGCCATCGACGCCATCGAG
DQ832239_Sympodiomycopsis_paphiopedili ----------------------------------------------------------------------
DQ667152_Exobasidium_rhododendri       ATGGGAGAAGGAGACCAAGGCTGGAAAGAGCACTGGAAAGACCTTGCTCGAAGCCATTGATGCCGTTGAC
DQ663688_Entyloma_calendulae           ATGGACCAAGGAGACCAAGGCCGGTGCCTCGTCCGGAAAGACGCTCCTCGATGCCATTGACGCCATCGAG
AJ271382_Tilletiopsis_washingtonensis  TTGGGAGAAGGAGGTCAAGGGCACCAAGTACTCTGGCAAGACCCTGCTCGAGGCCATTGACGCCATCGTC
DQ363311_Rhamnospora_nymphaeae         GTGGAGCAAGGAGACCAAGGGCGGCTCTGCGTCGGGCAAGACGCTCCTCGAGGCCATTGACGCCATCGAG
D83193_Tilletaria_anomala              TTGGGAGAAGGAGACCAAAGCCGGCAAAGCCACCGGCAAGACCTTGCTTGAGGCCATCGACGCCATCGAG
D83189_Tilletiopsis_fulvescens         ATGGGAGAAGGAGACCAAGGCCGGCAAGTCGACGGGCAAGACGCTCCTCGACGCCATCGACGCCATTGAG
DQ839595_Urocystis_colchici            ATGGGAGAAGGAGACCAAGGCCGGCAAGTCGACCGGAAAGACCCTCCTCGACGCTATTGACGCCATCGAG
X62396_Ustilago_maydis                 ATGGGAGAGGGAGACCAAGGCCGGAAAGGTCTCTGGTAAGACCCTCCTTGACGCCATTGACGCCATCGAG
DQ846889_Ustanciosporium_standleyanum  ATGGGAGCGAGAGACCAAGGCTGGCAAGGTCTCTGGTAAGACCCTCCTTGACGCCATCGACGCCATCGAG
DQ832229_Sporisorium_reilianum         TTGGGAGAAGGAGACCAAGGCCGGCAAGGTCACCGGCAAGACCCTCCTCGACGCCATCGACGCCATCGAG
DQ832211_Schizonella_melanogramma      ATGGGAGAAGGAGACCAAGGCCGGCAAGTCCAGCGGTAAGACTCTTCTTGACGCCATCGATGCCATCGAG
DQ831012_Moesziomyces_bullatus         ----------------------------------------------------------------------
DQ092923_Pseudozyma_flocculosa         TTGGGAGAAGGAGACCAAGTCCGGCAAGTCGACCGGTAAGACCCTCCTCGACGCCATTGACGCCATCGAG
KF706443_Moliniella_acetobutans        TTGGGAGAAGGAGACCAAGGCTGGCAAGGCCACKGGTAAGACGCTGCTCGACGCCATTGACGCGATCGAC
KF706457_Malassezia_furfur             CTGGGAGAAGGAGACCAAGTCGGGCAAGGCCACCGGCAAGACGCTCCTTGACGCCATTGACGCCATTGAG
9384_Colacogloea_peniophorae           GTGGACCAAGGAGACCAAGGCTGGCTCCTCCAAGGGCAAGACCCTCCTCGAGGCCATCGACGCCATCGAG
Violaceomyces_palustris_SA_808         ATGGGAGAAGGAGACCAAGGCCGGCAAGGCCACTGGTAAGACCCTCCTCGAGGCCATTGACGCCATTGAG

KF061293_Uleiella_chilensis            CCTCCTTCCCGTCCTACCGACAAGCCACTCCGTCTCCCACTCCAAGATGTTTACAAGATCGGAGGTATTG
DQ875377_Ceraceosorus_bombacis         CCCCCTTCTCGTCCCACCGACAAGCCCCTGCGTCTCCCCCTGCAGGATGTTTACAAGATCGGTGGTATCG
DQ832247_Tilletia_goloskokovii         CCCCCATCGCGGCCCACCGACAAGCCCCTGCGTCTCCCCCTCCAGGATGTCTACAAGATCGGCGGTATCG
DQ363309_Erratomyces_patelii           CCCCCATCACGACCCACCGACAAGCCCCTCCGTCTTCCCCTCCAAGATGTCTACAAGATCGGTGGTATCG
DQ363313_Microstroma_juglandis         CCCCCCTCGCGACCCACCGACAAGCCCCTCCGACTTCCTCTCCAGGATGTCTACAAGATCGGTGGTATCG
KF706440_Quambalaria_cyanescens        CCCCCCTCCCGCCCCACCGACAAGCCCCTCCGTCTTCCCCTCCAGGACGTCTACAAGATCGGCGGTATCG
DQ832239_Sympodiomycopsis_paphiopedili ----------------------------------------------------------------------
DQ667152_Exobasidium_rhododendri       CCCCCGTCGCGACCAACTGACAAGCCCCTTCGATTGCCTCTTCAAGATGTCTACAAGATTGGTGGTATTG
DQ663688_Entyloma_calendulae           CCACCAAGCCGTCCCACCGACAAGCCCCTCCGTCTTCCCCTCCAGGACGTCTACAAGATCGGTGGTATCG
AJ271382_Tilletiopsis_washingtonensis  CCGCCTTCGCGCCCGACCGACAAGCCCCTCCGTCTTCCTCTCCAGGACGTGTACAAGATTGGCGGTATTG
DQ363311_Rhamnospora_nymphaeae         CCCCCGTCGCGCCCCACGGACAAGCCGCTGCGTCTGCCCCTCCAGGACGTGTACAAGATCGGCGGTATCG
D83193_Tilletaria_anomala              CCTCCCTCGCGCCCGACCGACAAGCCCCTGCGTCTTCCTCTCCAGGATGTCTACAAGATTGGTGGTATCG
D83189_Tilletiopsis_fulvescens         CCGCCCAGCCGCCCCACGGACAAGCCCCTCCGCCTGCCCCTCCAGGACGTCTACAAGATTGGCGGCATTG
DQ839595_Urocystis_colchici            CCCCCTTCGCGACCCACCGACAAGCCCCTCCGACTCCCCCTCCAGGATGTCTACAAGATCGGCGGTATCG
X62396_Ustilago_maydis                 CCCCCTTCGCGCCCCACCGACAAGCCCCTTCGTCTTCCCCTCCAGGATGTCTACAAGATCGGCGGTATCG
DQ846889_Ustanciosporium_standleyanum  CCCCCGTCGCGACCCACCGACAAGCCCCTCCGACTCCCCCTCCAGGACGTCTACAAGATCGGCGGTATCG
DQ832229_Sporisorium_reilianum         CCCCCCTCGCGCCCCACCGACAAGCCCCTCCGTCTCCCCCTCCAGGACGTCTACAAGATCGGCGGTATCG
DQ832211_Schizonella_melanogramma      CCCCCTTCTCGACCCACCGAGAAGCCTCTCCGACTTCCCCTCCAGGATGTTTACAAGATCGGAGGTATCG
DQ831012_Moesziomyces_bullatus         ----------------------------------------------------------------------
DQ092923_Pseudozyma_flocculosa         CCCCCTTCGCGCCCCACCGACAAGCCCCTCCGTCTTCCCCTCCAGGACGTCTACAAGATCGGCGGTATCG
KF706443_Moliniella_acetobutans        CCCCCGTCGCGCCCGACCGACAAGCCCCTCCGTCTTCCCCTCCAGGATGTGTACAAGATTGGCGGTATCG
KF706457_Malassezia_furfur             CCCCCGACCCGCCCCACCGACAAGCCCCTCCGTCTTCCCCTCCAGGATGTGTACAAGATTGGTGGTATCG
9384_Colacogloea_peniophorae           CCCCCATCTCGCCCCACCGACAAGCCCCTCCGCCTCCCTCTTCAGGATGTCTACAAGATCGGCGGTATCG
Violaceomyces_palustris_SA_808         CCACCATCGCGCCCAACCGACAAGCCTCTCCGTCTCCCACTCCAGGATGTCTACAAGATCGGCGGTATCG

KF061293_Uleiella_chilensis            GAACTGTCCCAGTCGGACGTGTCGAGACCGGTGTCATCAAGCCCGGTATGGTCGTCAACTTTGCCCCATC
DQ875377_Ceraceosorus_bombacis         GTACGGTGCCCGTCGGCCGTGTCGAGACTGGTGTCATCAAGCCCGGTATGGTTGTCAACTTCGCCCCCGC
DQ832247_Tilletia_goloskokovii         GCACAGTGCCCGTCGGCCGTGTCGAGACTGGTATCATCAAGGCCGGTATGGTCGTCACTTTTGCTCCTTC
DQ363309_Erratomyces_patelii           GAACTGTCCCTGTCGGCCGTGTCGAGACTGGTGTTATCAAGGCCGGTATGGTTGTCTCCTTTGCTCCTTC
DQ363313_Microstroma_juglandis         GTACAGTTCCCGTCGGCCGAGTCGAGACCGGTGTCATCAAGCCAGGAATGGTCGTCACCTTCGCTCCCTC
KF706440_Quambalaria_cyanescens        GAACTGTGCCCGTCGGCCGTGTCGAGACCGGTGTCATCAAGCCCGGCATGGTCGTCACCTTCGCCCCCTC
DQ832239_Sympodiomycopsis_paphiopedili ----------------------------------------------------------------------
DQ667152_Exobasidium_rhododendri       GAACGGTTCCCGTCGGACGAGTCGAGACTGGTGTCATCAAGCCCGGTATGGTTGTCAACTTCGCACCATC
DQ663688_Entyloma_calendulae           GCACAGTGCCCGTCGGCCGTGTCGAGACCGGTACCATCAAGGCTGGTATGGTCGTCAACTTCGCTCCCGC
AJ271382_Tilletiopsis_washingtonensis  GCACGGTTCCTGTCGGCCGTGTCGAGACCGGTGTCATCAAGCCCGGTATGATTGTCACCTTTGCCCCGGC
DQ363311_Rhamnospora_nymphaeae         GCACTGTGCCCGTCGGCCGTGTCGAGACCGGTGTCATCAAGGCCGGTATGGTCGTCTCTTTCGCTCCGTC
D83193_Tilletaria_anomala              GAACGGTGCCTGTCGGTCGTGTCGAGACTGGTGTCATCAGGCCTGGTATGATTGTAAACTTTGCTCCGGC
D83189_Tilletiopsis_fulvescens         GCACTGTCCCCGTCGGCCGTGTCGAGACGGGTGTCATCAAGCCCGGCATGGTCGTCACGTTCGCCCCGGC
DQ839595_Urocystis_colchici            GAACTGTGCCCGTCGGACGGGTCGAGACCGGTGTCATCAAGGCCGGTATGGTTGTCACCTTCGCCCCTGC
X62396_Ustilago_maydis                 GCACTGTGCCCGTCGGCCGTGTCGAGACTGGTATCATCAAGGGTGGTATGGTTGTCACCTTCGCCCCYTC
DQ846889_Ustanciosporium_standleyanum  GAACCGTGCCCGTCGGCCGAGTCGAGACTGGTGTCATCAAGGGCGGTATGGTTGTTACCTTCGCCCCCTC
DQ832229_Sporisorium_reilianum         GAACCGTGCCCGTCGGCCGTGTCGAGACCGGTATCATCAAGGGCGGCATGGTCGTCACCTTTGCCCCCTC
DQ832211_Schizonella_melanogramma      GAACGGTCCCTGTCGGACGAGTCGAGACCGGTGTCATCAAGGGAGGAATGGTTGTTACCTTCGCCCCCTC
DQ831012_Moesziomyces_bullatus         ----------------------------------------------------------------------
DQ092923_Pseudozyma_flocculosa         GAACTGTGCCCGTCGGCCGTGTCGAGACCGGTGTCATCAAGGGCGGCATGGTCGTCACCTTTGCCCCCTC
KF706443_Moliniella_acetobutans        GAACTGTTCCCGTCGGCCGTGTCGAGACGGGTGTGATCAAGCCCGGCATGGTCGTTACTTTCGCTCCTGC
KF706457_Malassezia_furfur             GCACTGTCCCCGTCGGCCGTGTCGAGACCGGTGTCATCAAGCCCGGTATGGTCGTGACCTTCGCTCCCTC
9384_Colacogloea_peniophorae           GCACAGTCCCGGTCGGCCGTGTCGAGACCGGCACCATCAAGGCCGGCATGGTCGTCACCTTCGCTCCTTC
Violaceomyces_palustris_SA_808         GAACAGTACCAGTCGGCCGTGTCGAGACTGGTGTCATCAAGCCAGGTATGGTTGTCAACTTCGCTCCATC

KF061293_Uleiella_chilensis            CAACGTAACCACCGAAGTCAAGTCCGTCGAGATGCACCACGAGTCTATTGCTGAAGGTATGCCAGGAGAT
DQ875377_Ceraceosorus_bombacis         CAACGTCACCACTGAGGTCAAGTCCGTTGAGATGCACCACGAGTCTTTGACCGAGGGTCTCCCCGGTGAC
DQ832247_Tilletia_goloskokovii         CAACGTCACCACCGAGGTCAAGTCTGTCGAGATGCACCACGAGCAGCTCGTTGAGGGCAACCCCGGAGAC
DQ363309_Erratomyces_patelii           CAACGTCACCACTGAAGTCAAGTCGGTCGAGATGCACCACGAGACTCTCGTCGAGGGTCTGCCCGGTGAC
DQ363313_Microstroma_juglandis         GGCCGTCACCACTGAAGTCAAGTCGGTCGAGATGCACCACGAGCAGCTCCCCGAAGGTCTCCCCGGAGAC
KF706440_Quambalaria_cyanescens        CAACGTCACCACCGAGGTCAAGTCCGTTGAGATGCACCACGAGCAGCTCTCCGAGGGTCTCCCCGGTGAC
DQ832239_Sympodiomycopsis_paphiopedili ----------------------------------------------------------------------
DQ667152_Exobasidium_rhododendri       CAACGTGACCACGGAAGTCAAGTCTGTCGAAATGCACCACGAGTCTCTCACGGAAGGTCTACCCGGTGAC
DQ663688_Entyloma_calendulae           CAACGTCACCACCGAGGTCAAGTCCGTTGAGATGCACCACGAGACGCTCGAGGCTGGTCTGCCAGGAGAC
AJ271382_Tilletiopsis_washingtonensis  CAACGTCACCACTGAAGTCAAGTCGGTCGAGATGCACCACGAGTCTCTCCCTGAAGGTCTCCCTGGAGAC
DQ363311_Rhamnospora_nymphaeae         CAACGTCACCACTGAAGTCAAGTCGGTGGAGATGCACCACGAGACCCTCACTGAGGGCCTGCCAGGCGAC
D83193_Tilletaria_anomala              CAACGTCACCACTGAAGTCAAGTCGGTCGAAATGCACCACGAGTCTCTGCCTGAGGGTCTCCCTGGTGAC
D83189_Tilletiopsis_fulvescens         CAACGTCACCACCGAGGTCAAGTCGGTCGAGATGCACCACGAGTCGCTCCCCGAGGGCCTCCCCGGTGAC
DQ839595_Urocystis_colchici            CAACGTCACCACCGAGGTCAAGTCCGTCGAGATGCACCACGAGACTCTTTCTGAGGGTCTCCCCGGTGAC
X62396_Ustilago_maydis                 GAACGTTACCACTGAAGTCAAGTCCGTCGAGATGCACCACGAGACCCTCGCCGAGGGTCTGCCCGGTGAC
DQ846889_Ustanciosporium_standleyanum  CAACGTCACCACCGAAGTCAAGTCCGTCGAGATGCACCACGAGACCCTCGTCGAGGGCCTCCCCGGTGAC
DQ832229_Sporisorium_reilianum         CAACGTTACCACCGAGGTCAAGTCCGTCGAGATGCACCACGAGACTCTCTCCGAGGGCCTCCCCGGTGAC
DQ832211_Schizonella_melanogramma      CAACGTCACCACCGAAGTCAAGTCCGTTGAGATGCACCACGAAACCCTCACCGAGGGTCTCCCCGGTGAC
DQ831012_Moesziomyces_bullatus         ----------------------------------------------------------------------
DQ092923_Pseudozyma_flocculosa         CAACGTTACCACCGAGGTCAAGTCCGTCGAGATGCACCACGAGACCCTCACTGAGGGCCTCCCCGGTGAC
KF706443_Moliniella_acetobutans        CAACGTGACCACTGAAGTCAAGTCGGTTGAGATGCACCACGAGTCGCTCCCTGAGGGTCTCCCCGGTGAC
KF706457_Malassezia_furfur             GAACGTCACCACCGAAGTNAAGTCGGTTGAGATGCACCACGAGTCGCTCCCTGAGGGTCTCCCNGGTGAC
9384_Colacogloea_peniophorae           CAACGTCACCACCGAGGTCAAGTCGGTCGAGATGCACCACGAGCAGCTCGAGGCTGGCCTTCCCGGAGAC
Violaceomyces_palustris_SA_808         CAACGTCACCACCGAGGTCAAGTCCGTCGAGATGCACCACGAGCAGCTCTCTGAGGGTCTCCCAGGTGAC

KF061293_Uleiella_chilensis            AACGTTGGTTTCAACATCAAGAACGTTTCCGTCAAGGATATCCGCCGTGGTAACGTCTGCTCTGACTCTA
DQ875377_Ceraceosorus_bombacis         AACGTTGGCTTCAACGTCAAGAACGTCTCCGTCAAGGACATTCGTCGAGGAAACGTTTGCTCTGACTCCA
DQ832247_Tilletia_goloskokovii         AACGTCGGCTTCAACGTCAAGAACGTCTCCGTCAAGGACATCCGTCGCGGCAACGTATGCTCGGACTCCA
DQ363309_Erratomyces_patelii           AACGTCGGCTTCAACGTCAAGAACGTTTCCGTCAAGGACATTCGCCGTGGTAACGTCTGCTCTGACTCCA
DQ363313_Microstroma_juglandis         AACGTCGGCTTCAACGTCAAGAACGTTTCCGTCAAGGACATCCGACGTGGAAACGTCGCTGGTGACTCCA
KF706440_Quambalaria_cyanescens        AACGTCGGCTTCAACGTCAAGAACGTTTCCGTCAAGGACATTCGCCGTGGTAACGTTTGCGGTGACTCCA
DQ832239_Sympodiomycopsis_paphiopedili ----------------------------------------------------------------------
DQ667152_Exobasidium_rhododendri       AATGTCGGATTCAACGTCAAGAATGTTTCCGTCAAGGACATTCGACGTGGAAACGTTGCCTCAGACAGCA
DQ663688_Entyloma_calendulae           AACGTTGGCTTCAACATCAAGAACGTTTCCGTCAAGGACATTCGCCGTGGTAACGTCTGCTCTGACACCA
AJ271382_Tilletiopsis_washingtonensis  AACGTCGGCTTCAACGTCAAGAACGTCTCTGTCAAGGACATTCGCCGTGGCAACGTCGCCGGTGACTCCA
DQ363311_Rhamnospora_nymphaeae         AACGTCGGCTTCAACGTCAAGAACGTTTCGGTCAAGGACATTCGCCGTGGCAACGTTTGCTCCGACTCGA
D83193_Tilletaria_anomala              AACGTCGGATTCAACGTCAAGAACGTCTCTGTCAAGGACATTCGTCGTGGCAACGTTGCCTCCGACTCCA
D83189_Tilletiopsis_fulvescens         AACGTCGGCTTCAACGTCAAGAACGTGTCGGTCAAGGACATTCGCCGCGGCAACGTCGCCGGCGACACGA
DQ839595_Urocystis_colchici            AACGTCGGATTCAACGTCAAGAACGTCTCCGTCAAAGACATCCGACGTGGAAACGTCTGCTCTGACTCGA
X62396_Ustilago_maydis                 AACGTCGGCTTCAACGTCAAGAACGTTTCCGTCAAGGACATTCGCCGTGGTAACGTCTGCTCTGACTCCA
DQ846889_Ustanciosporium_standleyanum  AACGTCGGATTCAACGTCAAGAACGTCTCCGTCAAGGACATCCGACGAGGAAACGTCTGCTCCGACTCCA
DQ832229_Sporisorium_reilianum         AACGTCGGATTCAACGTCAAGAACGTTTCCGTCAAGGACATCCGCCGCGGCAACGTCTGCTCCGACTCCA
DQ832211_Schizonella_melanogramma      AACGTCGGATTCAACGTCAAGAACGTTTCCGTCAAGGACATCCGACGAGGAAACGTCTGCTCCGACTCCA
DQ831012_Moesziomyces_bullatus         ----------------------------------------------------------------------
DQ092923_Pseudozyma_flocculosa         AACGTCGGATTCAACGTCAAGAACGTCTCCGTCAAGGACATCCGCCGTGGCAACGTCTGCTCCGACTCCA
KF706443_Moliniella_acetobutans        AACGTTGGCTTCAACGTCAAGAACGTTTCGGTCAAGGACATTCGCCGCGGTAACGTTGCGGGTGACTCGA
KF706457_Malassezia_furfur             AACGTCGGCTTCAACGTCAAGAACGTGTCGGTGAAGGACATTCGCCGCGGCAACGTCGCCTCGGACTCGA
9384_Colacogloea_peniophorae           AACGTCGGCTTCAACGTCAAGAACGTCTCGGTTAAGGACATCCGTCGTGGTAACGTGTGCGGTGACTCGA
Violaceomyces_palustris_SA_808         AACGTCGGATTCAACATCAAGAACGTTTCTGTCAAGGACATTCGCCGTGGTAACGTCTGCTCTGACTCCA

KF061293_Uleiella_chilensis            AGAACGACCCAGCCATGGAGGCTGCTTCTTTCAACGCCCAGGTCATTGTCATGAACCACCCTGGTCAAAT
DQ875377_Ceraceosorus_bombacis         AGAACAACCCCGCCCAGGAGGCTGCTTCTTTCAACGCCCAGGTCATCGTCATGAACCACCCTGGTCAAAT
DQ832247_Tilletia_goloskokovii         AGAACGACCCCGCCATGGAGGCTGCCTCTTTCATCGCCCAGGTCATCGTTATGAACCACCCCGGTCAAAT
DQ363309_Erratomyces_patelii           AGAACGACCCCGCCATGGAAGCCGCCAGCTTTAGCGCACAAGTCATTGTCATGAACCACCCCGGTCAAAT
DQ363313_Microstroma_juglandis         AGAACAACCCACCCATGGAGGCCGCTTCTTTCAACGCTCAGGTCATCGTCATGAACCACCCCGGTCAGAT
KF706440_Quambalaria_cyanescens        AGAACAACCCCCCCATGGAGGCTGCTTCTTTCAACGCCCAGGTCATCGTCATGAACCACCCCGGCCAGAT
DQ832239_Sympodiomycopsis_paphiopedili ----------------------------------------------------------------------
DQ667152_Exobasidium_rhododendri       AGAACAACCCTGCTTCTGAAGCCGCTTCCTTCAATGCGCAAGTCATTGTCATGAACCACCCCGGTCAAAT
DQ663688_Entyloma_calendulae           AGAACGACCCCGCCATGGAGGCCGCCTCGTTCAACGCTCAGGTCATCGTCATGAACCACCCCGGCCAGAT
AJ271382_Tilletiopsis_washingtonensis  AGAACGACCCGCCCATGGAGGCCGCCTCCTTCAACGCCCAGGTCATCGTCATGAACCACCCTGGTCAGAT
DQ363311_Rhamnospora_nymphaeae         AGAACAACCCCGCCTTCGAGGCCGCTTCGTTCAACGCCCAGGTCATTGTCATGAACCACCCCGGCCAGAT
D83193_Tilletaria_anomala              AGAACGACCCTGCCATGGAGGCCGCCTCCTTCAACGCTCAGGTCATTGTCATGAACCACCCTGGTCAAAT
D83189_Tilletiopsis_fulvescens         AGAACGATCCGCCCATGGAGGCTGCCAGCTTCGACGCCCAGGTCATCGTCATGAACCACCCTGGCCAGAT
DQ839595_Urocystis_colchici            AGAACGACCCCGCCATGGAGGCCGCTTCGTTCAACGCTCAGGTCATCGTCATGAACCACCCCGGTCAGAT
X62396_Ustilago_maydis                 AGAACGACCCCGCTCAGGAGACCGAGTCCTTCGTCGCCCAGGTCATCGTCATGAACCACCCTGGTCAGAT
DQ846889_Ustanciosporium_standleyanum  AGAACGACCCCGCCATGGAGGCCGCCGACTTCCTCGCCCAGGTTATCGTCATGAACCACCCCGGTCAGAT
DQ832229_Sporisorium_reilianum         AGAACGACCCCGCTATGGAGGCTGGCTCTTTCCTTGCCCAGGTCATCGTCATGAACCACCCCGGTCAGAT
DQ832211_Schizonella_melanogramma      AGAACGACCCCGCTATGGAGGCTGCTTCTTTCCTTGCCCAGGTCATTGTCATGAACCACCCCGGTCAGAT
DQ831012_Moesziomyces_bullatus         ----------------------------------------------------------------------
DQ092923_Pseudozyma_flocculosa         AGAACGACCCCGCCATGGAGGCCGCCTCTTTCCTCGCCCAGGTCATCGTCATGAACCACCCCGGCCAGAT
KF706443_Moliniella_acetobutans        AGAACGACCCTCCCCAGGAGGCTGCCTCGTTCAACGCTCAGGTCATCATCATGAACCACCCCGGTCAGAT
KF706457_Malassezia_furfur             AGAACGACCCNGCCCAGGAGGCCGCTTCGTTCAAGTCGCAGGTCATTGTCATGAACCACCCNGGTCAGAT
9384_Colacogloea_peniophorae           AGAACGACCCCCCCAAGGAGGCTGCCTCGTTCACCGCCCAGGTCATTGTCCTCAACCACCCCGGCCAGAT
Violaceomyces_palustris_SA_808         AGAACGACCCAGCCATGGAGGCCGCTTCCTTCAACGCCCAGGTCATTGTCATGAACCACCCAGGTCAGAT

KF061293_Uleiella_chilensis            CGGTGCCGGTTACTCTCCAGTTCTTGATTGCCACACTGCCCACATTGCCTGCAAGTTTGCTGAGCTCCTC
DQ875377_Ceraceosorus_bombacis         CGGTGCAGGTTACTCGCCCGTGCTCGACTGCCACACTGCCCACATTGCGTGCAAGTTCGCCGAGCTCCTC
DQ832247_Tilletia_goloskokovii         CGGTGCCGGTTACGCCCCGGTTCTCGACTGCCACACCGCCCACATTGCCTGCAAGTTTGCTGAGCTCGTC
DQ363309_Erratomyces_patelii           CGGTGCTGGATACGCCCCAGTTCTCGACTGCCACACCGCGCACATTGCCTGCAAGTTCGCTGAGCTCCTC
DQ363313_Microstroma_juglandis         CGGAAACGGTTACGCACCCGTATTGGACTGCCACACTGCCCACATCGCCTGCAAGTTCTCTGAGATCACC
KF706440_Quambalaria_cyanescens        CGGCAACGGTTACTCCCCCGTTCTCGACTGCCACACCGCCCACATTGCCTGCAAGTTCTCCGAGATCACC
DQ832239_Sympodiomycopsis_paphiopedili ----------------------------------------------------------------------
DQ667152_Exobasidium_rhododendri       TGGAAACGGATACGCTCCCGTTCTCGATTGCCACACTGCTCACATTGCTTGCAAGTTTGACACTCTCCTC
DQ663688_Entyloma_calendulae           CGGTAACGGTTACTCGCCGGTACTCGACTGCCACACGGCCCACATTGCCTGCAAGTTCGCCGAGCTCCTC
AJ271382_Tilletiopsis_washingtonensis  TGGTGCCGGTTACGCGCCAGTCCTCGATTGCCACACCGgttcgGTCACAGGCAAATTTGACGAGCTTTTG
DQ363311_Rhamnospora_nymphaeae         CGGCGCCGGCTACGCGCCTGTGCTCGACTGCCACACCGCACACATTGCGTGCAAGTTTGCCGAGCTCCTC
D83193_Tilletaria_anomala              CGGCGCCGGCTACGCGCCAGTTCTTGACTGCCACACCGCACACATTGCCTGCAAGTTCGACACGCTCTTG
D83189_Tilletiopsis_fulvescens         CGGCAACGGCTACGCGCCCGTCCTCGACTGCCACACGGCGCACATTGCTTGCAAGTTCGACACGCTGCTC
DQ839595_Urocystis_colchici            CGGAAACGGATACGCTCCCGTTCTCGACTGCCACACTGCCCACATTGCCTGCAAGTTCTCGGAGATTCTC
X62396_Ustilago_maydis                 CGGTAACGGTTACGCCCCCGTTCTCGACTGCCACACCGCCCACATTGCTTGCAAGTTCGCCGAGATCACT
DQ846889_Ustanciosporium_standleyanum  CGGCAACGGATACGCCCCCGTCCTCGACTGCCACACCGCCCACATCGCCTGCAAGTTCGCCGAGATCACC
DQ832229_Sporisorium_reilianum         CGGCAACGGTTACGCCCCCGTCCTCGACTGCCACACCGCCCACATTGCCTGCAAGTTCGCCGAGATCACC
DQ832211_Schizonella_melanogramma      CGGAAACGGTTACGCCCCCGTTCTTGATTGCCACACTGCCCACATTGCTTGCAAGTTCGCTGAGATCACC
DQ831012_Moesziomyces_bullatus         ----------------------------------------------------------------------
DQ092923_Pseudozyma_flocculosa         CGGCAACGGATACGCCCCCGTCCTCGACTGCCACACCGCCCACATCGCCTGCAAGTTCAACGAGATCACC
KF706443_Moliniella_acetobutans        CTCGAACGGATACGCGCCCGTGCTTGACTGCCACACTGCCCACATTGCTTGCAAGTTCGACCAGATCCTG
KF706457_Malassezia_furfur             CGGCAACGGCTACTCGCCCGTGCTNGACTGCCACACGGCTCACATTGCCTGCCGCTTCAACCACATCCTC
9384_Colacogloea_peniophorae           TGGCGCCGGCTACGCCCCCGTCCTCGATTGCCACACTGCGCACATTGCCTGCAAGTTCGACACCCTCCTT
Violaceomyces_palustris_SA_808         TGGTGCCGGTTACGCTCCAGTCCTCGACTGCCACACCGCCCACATTGCCTGCAAGTTCGCCGAGCTCCTC

KF061293_Uleiella_chilensis            GAGAAGATTGACAGACGTACCGGTAAGGCCATTGAGACCAGCCCCAAGTTTGTCAAGTCTGGTGACGCCG
DQ875377_Ceraceosorus_bombacis         GAGAAGATCGACCGTCGTTCCGGAAAGTCCATCGAGTCTGGCCCCAAGTTCATCAAGTCTGGTGATGCCG
DQ832247_Tilletia_goloskokovii         GAGAAGATCGACCGTCGTTCCGGCAAGTCGATTGAGGACGCTCCCAAGTTCATCAAGTCTGGTGACGCCG
DQ363309_Erratomyces_patelii           GAGAAGATCGACCGTCGTTCCGGCAAGTCGATCGAGGCCAGCCCCAAGTTCATCAAGTCTGGTGACGCCG
DQ363313_Microstroma_juglandis         GAGAAGATCGACCGACGAACTGGTAAGGCCATCGAGACCTCCCCCAAGTTCATCAAGTCTGGTGATGCCG
KF706440_Quambalaria_cyanescens        GAGAAGATCGACCGCCGTACCGGTAAGGCCGTTGAGACTGCCCCCAAGTTCATCAAGTCCGGTGACGCCG
DQ832239_Sympodiomycopsis_paphiopedili ----------------------------------------------------------------------
DQ667152_Exobasidium_rhododendri       GAAAAGATTGATCGACGATCTGGAAAGAGTATCGAAGATGCACCCAAGTTCATCAAGTCTGGTGACGCTG
DQ663688_Entyloma_calendulae           GAGAAGATCGACCGTCGTACTGGTAAGGCCACCGAGGCCAACCCCAAGTTCATCAAGTCGGGTGACGCTG
AJ271382_Tilletiopsis_washingtonensis  CAAAAGATCGACAGGCGTTCCGGCAAGGCCACCGAGGAGAGCCCCAAGTTCATCAAGTCTGGTGACGCCG
DQ363311_Rhamnospora_nymphaeae         GAGAAGATCGACCGCCGTACCGGCAAGTCGATCGAGAACTCGCCCAAGTTCGTCAAGTCGGGCGACGCCG
D83193_Tilletaria_anomala              CAGAAGATCGACCGTCGTTCGGGTAAGGCTACCGAGGAGAGCCCCAAGTTCATCAAGTCTGGTGACGCCG
D83189_Tilletiopsis_fulvescens         CAGAAGATCGACCGCCGCACGGGCAAGAGCACTGAGGACAACCCCAAGTTCATCAAGAGCGGTGACGCTG
DQ839595_Urocystis_colchici            GAGAAGATTGACAGGCGAACCGGAAAGTCGATCGAGGCCAGCCCCAAGTTCATCAAGTCTGGTGACGCTG
X62396_Ustilago_maydis                 GAGAAGATCGACCGCCGAACTGGTAAGTCGATTGAGAACAACCCCAAGTTCATCAAGTCCGGTGACGCTG
DQ846889_Ustanciosporium_standleyanum  GAGAAAATCGACCGACGAACCGGTAAGAGCATTGAGAACTCCCCCAAGTTCATCAAGTCCGGTGACGCCG
DQ832229_Sporisorium_reilianum         GAGAAGATCGACCGCCGTACCGGCAAGTCCATCGAGAACAACCCCAAGTTCATCAAGTCCGGTGACGCCG
DQ832211_Schizonella_melanogramma      GAGAAGATCGACCGACGAACTGGTAAGAGCATTGAGAACAACCCCAAGTTCATCAAATCTGGTGACGCTG
DQ831012_Moesziomyces_bullatus         ----------------------------------------------------------------------
DQ092923_Pseudozyma_flocculosa         GAGAAGATCGACCGCCGTACCGGCAAGTCCATCGAGAACAACCCCAAGTTCATCAAGTCCGGCGACGCCG
KF706443_Moliniella_acetobutans        ACCAAGATGGACCGTCGTTCGGGTAAGACCATTGAGGAGGCTCCCAAGTTCATCAAGTCGGGTGACGCTG
KF706457_Malassezia_furfur             GAGAAGATCGACCGTCGCTCGGGTAAGACGCTTGAGGAGAACCCCAAGTTCGTCAAGTCGGGTGACGCTG
9384_Colacogloea_peniophorae           GAGAAGATCGACCGCCGTACCGGCAAGACGATGGAAGAGAACCCGAAGTCCGTCAAGTCGGGCGATGCgt
Violaceomyces_palustris_SA_808         GAGAAGATTGACAGGCGTACCGGTAAGGCCACCGAGACCAACCCTAAGTTCATCAAGTCCGGTGACGCCG

KF061293_Uleiella_chilensis            CCATGGTTAAGATGATTCCATCCAAGCCAATGTGTGTTGAGTCTTTCAACACCTACCCCCCTCTTGGTCG
DQ875377_Ceraceosorus_bombacis         CCATGGTCAAGATGATTCCCTCCAAGCCCATGTGCGTCGAGGCTTTCAACGAGTTCCCTCCTCTTGGTCG
DQ832247_Tilletia_goloskokovii         CCATGGTCAAGATGATCCCCACCAAGCCGATGTGCGTTGAGGCTTTCAACGTGTACCCCCCGCTTGGACG
DQ363309_Erratomyces_patelii           CCATGGTCAAGATGATTCCCACCAAGGCAATGTGCGTTGAGACTTTCAACACCTACCCCCCG--------
DQ363313_Microstroma_juglandis         CCATGGTCACCATGGTGCCCTCCAAGCCCATGTGTGTCGAGTCGTTCTCTGAGTTCCCCCCTCTGGGAAG
KF706440_Quambalaria_cyanescens        CCATGGTCACCATGGTCCCCTCCAAGGCCATGTGTGTCGAGTCCTTCTCCGAGTTCCCCCCTCTCGGCCG
DQ832239_Sympodiomycopsis_paphiopedili ----------------------------------------------------------------------
DQ667152_Exobasidium_rhododendri       CCATGGTCAAGATGGTTCCCTCCAAGCCCATGTGTGTCGAATCCTTCTCTGAGTTCCCTCCTTTGGGACG
DQ663688_Entyloma_calendulae           CCATCGTAAAGATGATTCCCTCGAAGCCAATGTGTGTCGAGTCCTTCTCCACCTACCCTCCTCTCGGACG
AJ271382_Tilletiopsis_washingtonensis  CCATGGTCCGCATGGTCCCAGCGAAAGCGATGTGTGTGGAGGCC--------------------------
DQ363311_Rhamnospora_nymphaeae         CAATGGTCAAGATGATTCCCACCAAGCCCATGTGCGTTGAGGCCTTCTCGGACTTCCCCCCGCTCGGCCG
D83193_Tilletaria_anomala              CCATGGTCAAGATGATTCCCTCGAAGCCCATGTGCGTCGAG-----------------------------
D83189_Tilletiopsis_fulvescens         CGATGGTCAAGATGATCCCCAGCAAGGCCATGTGCGTCGAGTCGTTCAGCGAGTACCCGCCGCTTGGCCG
DQ839595_Urocystis_colchici            CCATGGTCAAGATGGTTCCCTCCAAGCCCATGTGCGTTGAGTCCTTCAACACCTACCCGCCTCTCGGACG
X62396_Ustilago_maydis                 CTCTCGTCAAGGTGATCCCCACCAAGCCCATGTGCGTCGAGTCCTTCTCGACCTACCCCCCTCTTGGCCG
DQ846889_Ustanciosporium_standleyanum  CCATGGTCAAGATGGTCCCCACCAAGCCCATGTGTGTCGAGTCCTTCTCCGAGTACCCTCCCCTCGGCAG
DQ832229_Sporisorium_reilianum         CCCTCGTCAACATGGTCCCCACCAAGCCCATGTGCGTCGAGTCCTTCTCCGAGTACCCCCCTCTTGGCCG
DQ832211_Schizonella_melanogramma      CCCTTGTCAAGATGGTCCCCACCAAGCCCATGTGTGTCGAGTCCTTCCAGGAGTACCCCCCTCTTGGACG
DQ831012_Moesziomyces_bullatus         ----------------------------------------------------------------------
DQ092923_Pseudozyma_flocculosa         CCCTCGTCAACATGGTCCCCACCAAGCCCATGTGCGTCGAGTC---------------------------
KF706443_Moliniella_acetobutans        CCATGGTCAAGATGGTTCCCTCGAAGCCCATGTGCGTTGAGGCCTTCAACGAGTACCCCCCGCTCGGCCG
KF706457_Malassezia_furfur             CTATCGTCGAGATGATCCCGACCAAGCCCATGTGCGTTGAGTCGTTCAACGAGTACCCGCCTCTGGGCCG
9384_Colacogloea_peniophorae           gTATTGTCAAGATGGTCCCCAGCAAGCCCATGTGTGTCGAGTCCTTCGCCGAGTACCCTCCCCTTGGTCG
Violaceomyces_palustris_SA_808         CCATGGTCAAGATGGTTCCATCCAAGCCAATGTGCGTTGAGTCCTTCAACACCTACCCACCTCTCGG---

KF061293_Uleiella_chilensis            TTTCGCCGTTCGTGACATGAGGCAAAC
DQ875377_Ceraceosorus_bombacis         TTTCGCCGTCCGTGACATGCGTCAAAC
DQ832247_Tilletia_goloskokovii         CTTCGCTGTCCGTGACATGC-------
DQ363309_Erratomyces_patelii           ---------------------------
DQ363313_Microstroma_juglandis         GTTCGCCGTCAGGGACATGAGACA---
KF706440_Quambalaria_cyanescens        TTTCGCCGTCCGTGACATGCGCCAAAC
DQ832239_Sympodiomycopsis_paphiopedili ---------------------------
DQ667152_Exobasidium_rhododendri       ATTTGCTGTCCGTGACATGCGACAAA-
DQ663688_Entyloma_calendulae           TTTCGCCGTACGTGACATGCGT-----
AJ271382_Tilletiopsis_washingtonensis  ---------------------------
DQ363311_Rhamnospora_nymphaeae         TTTC-----------------------
D83193_Tilletaria_anomala              ---------------------------
D83189_Tilletiopsis_fulvescens         CTTCGCCGTCCGCGACATGCGCCAAAC
DQ839595_Urocystis_colchici            ATTCGCCGTCCGTGACATGAGGCAA--
X62396_Ustilago_maydis                 TTTTGCCGTCCGTGACATGCGT-----
DQ846889_Ustanciosporium_standleyanum  ATTCGCAGTCAGAGATATGAGG-----
DQ832229_Sporisorium_reilianum         CTTCGCCGTCCGTGACATGAGACAAAC
DQ832211_Schizonella_melanogramma      ATTCGCCGTCCGAGACATGCGACAAAC
DQ831012_Moesziomyces_bullatus         ---------------------------
DQ092923_Pseudozyma_flocculosa         ---------------------------
KF706443_Moliniella_acetobutans        TTTCGCCGTGCGTGACATGCGCCAAAC
KF706457_Malassezia_furfur             TTTCGCTGTCCGTGACATGCGCCAGAC
9384_Colacogloea_peniophorae           CTTCGCCGTGCGCGATGTAAGtCTCAC
Violaceomyces_palustris_SA_808         ---------------------------

;
end;
