# Supplementary material for: On the Evolutionary History of Uleiella chilensis, a Smut Fungus Parasite of Araucaria araucana in South America: Uleiellales ord. nov. in Ustilaginomycetes
Source: PLoS One. 2016 Jan 20;11(1):e0147107. doi: 10.1371/journal.pone.0147107 (PMC4738420; doi:10.1371/journal.pone.0147107)
Supplement: S3 Data — For GenBank accession numbers, see S1 Table. (XML) [file pone.0147107.s003.xml]

<?xml version="1.0" standalone="yes"?>

<!-- Generated by BEAUTi v1.8.0                                              -->
<!--       by Alexei J. Drummond, Andrew Rambaut and Marc A. Suchard         -->
<!--       Department of Computer Science, University of Auckland and        -->
<!--       Institute of Evolutionary Biology, University of Edinburgh        -->
<!--       David Geffen School of Medicine, University of California, Los Angeles-->
<!--       http://beast.bio.ed.ac.uk/                                        -->
<beast>

	<!-- The list of taxa to be analysed (can also include dates/ages).          -->
	<!-- ntax=86                                                                 -->
	<taxa id="taxa">
		<taxon id="Ustilago_maydis"/>
		<taxon id="Geastrum_sessile"/>
		<taxon id="Plicaturopsis_crispa"/>
		<taxon id="Amphinema_byssoides"/>
		<taxon id="Phellinus_igniarus"/>
		<taxon id="Myxarium_grilletii"/>
		<taxon id="Trametes_gibbosa"/>
		<taxon id="Hymenochaete_rubiginosa"/>
		<taxon id="Sarcodon_imbricatus"/>
		<taxon id="Hygrocybe_conica"/>
		<taxon id="Hydnellum_peckii"/>
		<taxon id="Sebacina_incrustans"/>
		<taxon id="Basidiodendron_grandinioides"/>
		<taxon id="Sparassis_crispa"/>
		<taxon id="Albatrellus_ovinus"/>
		<taxon id="Boletus_edulis"/>
		<taxon id="Auricularia_auriculajudae"/>
		<taxon id="Craterocolla_cerasi"/>
		<taxon id="Phallus_impudicus"/>
		<taxon id="Clavariadelphus_ligula"/>
		<taxon id="Gloeophyllum_sepiarium"/>
		<taxon id="Sebacina_vermifera"/>
		<taxon id="Pleurocybella_porrigens"/>
		<taxon id="Rickenella_fibula"/>
		<taxon id="Hygrophoropsis_aurantiaca"/>
		<taxon id="Bondarzewia_guaitecasensis"/>
		<taxon id="Hygrophorus_chrysodon"/>
		<taxon id="Calocera_viscosa"/>
		<taxon id="Dacryopinax_cf"/>
		<taxon id="Ceratobasidium_cornigerum"/>
		<taxon id="Piriformospora_indica"/>
		<taxon id="Arrhenia_auriscalpium"/>
		<taxon id="Gloeocantharellus_purpurascens"/>
		<taxon id="Athelia_epiphylla"/>
		<taxon id="Agaricus_bisporus"/>
		<taxon id="Tremella_mesenterica"/>
		<taxon id="Pleurotopsis_longinqua"/>
		<taxon id="Chroogomphus_rutilans"/>
		<taxon id="Clavulina_cristata"/>
		<taxon id="Trichaptum_abietinum"/>
		<taxon id="Gomphidius_roseus"/>
		<taxon id="Russula_ochroleuca"/>
		<taxon id="Lactarius_glyciosmus"/>
		<taxon id="Gomphus_clavatus"/>
		<taxon id="Clathrus_archeri"/>
		<taxon id="Tylospora_fibrillosa"/>
		<taxon id="Phlebiella_vaga"/>
		<taxon id="Corticium_roseum"/>
		<taxon id="Hyphoderma_praetermissum"/>
		<taxon id="Neolentinus_lepideus"/>
		<taxon id="Amylostereum_chailletii"/>
		<taxon id="Cytidia_salicina"/>
		<taxon id="Multiclavula_mucida"/>
		<taxon id="Pseudotomentella_mucidula"/>
		<taxon id="Thelephora_caryophyllea"/>
		<taxon id="Pseudohydnum_gelatinosum"/>
		<taxon id="Exidia_recisa"/>
		<taxon id="Hyphodontia_nespori"/>
		<taxon id="Trechispora_farinacea"/>
		<taxon id="Phanerochaete_sordida"/>
		<taxon id="Podoserpula_sp"/>
		<taxon id="Ramaria_stricta"/>
		<taxon id="Chrysomphalina_aurantiaca"/>
		<taxon id="Ramariopsis_tenuiramosa"/>
		<taxon id="Colacogloea_peniophorae"/>
		<taxon id="Agaricostilbum_pulcherrinum"/>
		<taxon id="Cystofilobasidium_capitatum"/>
		<taxon id="Bartheletia_paradoxa"/>
		<taxon id="Tilletia_olida"/>
		<taxon id="Exobasidium_vaccinii"/>
		<taxon id="Wallemia_sebi"/>
		<taxon id="Infundibura_adhaerens"/>
		<taxon id="Helicogloea_sp"/>
		<taxon id="Uleiella_chilensis"/>
		<taxon id="Saccharomyces_cerevisae"/>
		<taxon id="Candida_sake"/>
		<taxon id="Taphrina_populina"/>
		<taxon id="Suillus_pictus"/>
		<taxon id="Panellus_stipticus"/>
		<taxon id="Microstroma_juglandis"/>
		<taxon id="Malassezia_furfur"/>
		<taxon id="Ustanciosporium_standleyanum"/>
		<taxon id="Moesziomyces_bullatus"/>
		<taxon id="Pseudozyma_flocculosa"/>
		<taxon id="Schizonella_melanogramma"/>
		<taxon id="Sporisorium_reilianum"/>
	</taxa>
	<taxa id="Ustilaginales">
		<taxon idref="Ustilago_maydis"/>
		<taxon idref="Ustanciosporium_standleyanum"/>
		<taxon idref="Moesziomyces_bullatus"/>
		<taxon idref="Pseudozyma_flocculosa"/>
		<taxon idref="Schizonella_melanogramma"/>
		<taxon idref="Sporisorium_reilianum"/>
	</taxa>
	<taxa id="PanellusPleurotopsis">
		<taxon idref="Agaricus_bisporus"/>
		<taxon idref="Panellus_stipticus"/>
		<taxon idref="Pleurotopsis_longinqua"/>
	</taxa>
	<taxa id="Boletales">
		<taxon idref="Chroogomphus_rutilans"/>
		<taxon idref="Gomphidius_roseus"/>
		<taxon idref="Suillus_pictus"/>
	</taxa>
	<taxa id="Agaricales">
		<taxon idref="Agaricus_bisporus"/>
		<taxon idref="Arrhenia_auriscalpium"/>
		<taxon idref="Chrysomphalina_aurantiaca"/>
		<taxon idref="Hygrocybe_conica"/>
		<taxon idref="Hygrophorus_chrysodon"/>
		<taxon idref="Panellus_stipticus"/>
		<taxon idref="Pleurocybella_porrigens"/>
		<taxon idref="Pleurotopsis_longinqua"/>
		<taxon idref="Ramariopsis_tenuiramosa"/>
	</taxa>
	<taxa id="Ascomycota">
		<taxon idref="Candida_sake"/>
		<taxon idref="Saccharomyces_cerevisae"/>
		<taxon idref="Taphrina_populina"/>
	</taxa>

	<!-- The sequence alignment (each sequence refers to a taxon above).         -->
	<!-- ntax=86 nchar=4398                                                      -->
	<alignment id="alignment" dataType="nucleotide">
		<sequence>
			<taxon idref="Ustilago_maydis"/>
			----aattatactgtgaaactgcgaatggctcattaaatcagttatagtttatttgat-gtttcttgctacatggataactgtggtaattctagagctaatacatgcgtaaaagccccgacttc-ggaaggggtgtatttattagataaaaaccatcc-----tcctcggag-tttggcgattcataataacttctcgaatcgcacggccttgtgctggcgatgcttcattcaaatatctgccctatcaactgtcgatggtaggatagaggcctaccatggttgcaacgggtaacggggaataagggttcgattccggagagggagcctgagaaacggctaccacatccaaggaaggcagcaggcgcgcaaattacccaatcccgacacggggaggtagtgacaataaataacaatgcagggcccttttgggtcttgtaattggaatgagtacaatttaaatcccttaacgaggaacgattggagggcaagtctggtgccagcagccgcggtaattccagctccaatagcgtatattaaagttgttgcagttaaaaagctcgtagttgaagtttggtctcggacgctgggtctgcttcattgcatgtacttggcgtccgagacttccttcctggtgaacggccgc--------cttcgggtggtccggaaccaggaccattactttgaaaaaattagagtgttcaaagcaggcataggcccgaatatattagcatggaataacagaataggacgtgcggttctattttgttggtttctagaactgccgtaatgattaaaagggacagccgggggcattagtatttgcacgctagaggtgaaattcttggattgtgcaaagacttcctactgcgaaagcatttgccaagaatgttttcattaatcaagaacgaaggttagggtatcgaaaacgattagataccgttgtagtcttaacagtaaactatgccgactccgaatcggtcgatgctcattcactggctcgatcggcgcggtacgagaaatcaaagtttttgggttctggggggagtatggtcgcaaggctgaaacttaaagaaattgacggaagggcaccaccaggagtggagcctgcggcttaatttgactcaacacgggaaaactcaccgggtccggacatagtaaggattgacagattgatggcgctttcatgattctatgggtggtggtgcatggccgttcttagttggtggagtgatttgtctggttaattccgataacgaacgagaccttgacctgctaaatagacgggttgacaattgttggcccctgtcttcttagagggacaatcgccgtctaggtgatggaggcaaaaggcaataacaggtctgtgatgcccttagatgttccgggctgcacgcgcgctacactgacagagacaacgagtggttccccttgtccgaaatgactgggtaaacttgtgaaactttgtcgtgctggggatggagctttgtaatttttgctcttcaacgaggaattcctagtaagcgcaagtcatcagcttgcgttgactacgtccctgccctttgtacacaccgcccgtcgctactaccgattgaatggcttagtgaggacttgggagagacatcggggagccagcgatggcaccctgacggctcaaactcttacaaacttggtcatttag--------------------------------ttcccctagtaacggcgagtgaagagggaagagcccaagattgaaagctggcgtcttt--ggcgtccgcattgtaatctcaagaagtgttttccgcttcggaccatgcctaagtcccttggaaaagggcatcatagagggtgataatcccgtacatggcatggagcgccgaagctttgtgatacactttctaagagtcgagttgtttgggaatgcagctcaaaatgggtggtaaatgccatctaaggctaaatattggggagagaccgatagcgaacaagtacagt
			gatggaaagatgaaaagaactttgaaaagagagttaaacagtacgtgaaattgccaaaagggaagggtaggaggtcagagatgcggtctgggattcagccttgcttttgctgggtgtttttctcagattgcaggccaacgtcggttttgggcgctggagaagggtggaaggaatgtggcacctctgggtgtgttatagccttctactggatacagtgaccgagaccgaggacagcagcgtactcgcaag---cgggcttcg--gcacct-ttacgcttagggcgttggcataatggccctctaccacccgtcttgaaacacggaccaaggagtctaacatgtatgcgagtctttgggtggcaaacccataggcgcaatgaaagtgaattcaggtgggatc--cgcaaggtgcaccatcgaccgatcctcaccttttgtcgtggatttgagtaagagcatacctgttgggacccgaaagatggtgaactatgcctgaatagggtgaagccagaggaaactctggtggaggctcgtagcggttctgacgtgcaaatcgatcgtcaaatttgggtataggggcgaaagactaatcgaaccatctagtagctggttcctgccgaagtttccctcaggatagcagaaactcgcatcagttttatgaggtaaagcgaatgattagaggccttggggaagtaacttccttaacctattctcaaactttaaatgtgtaagaagcccttgttacttaagtgaacgggcatgcgaatgagagtttctagtgggccatttttggtaagcagaactggcgatgcgggatgaaccgaacgttgggttaaggtgccaaagtatacgctcatcagataccagaaaaggtgttatttagtctagacagtgggacggtggccatggaagtcggaaaccgctaaggagtgtgtaacaactcacccaccgaattaagtagccctgaaaatggatggcgctcaagcgtatcaccgatacccaaccgtcagtgtt-tagcgaagcgctgacgagtaggcaggcgtgggggtccgtatggaagccttggctgtgaagctgggtggaacggcctctagtgcagatcttggtggcagtagcaaatattcaagtgagaaccttgaagactgaagtgaggaaaggttccacgattacagcaattgaacgtgggttagccgatcctaagagatagggaagttccgtatgaaagtgtgcgcttgttcgcaccgactatcgaaagggaaacaggttaaaattcctgtgccgggatgtggatttttggcggcaacgcaaacaaactaggagacgtcggcggaagccctggggagagttcttttcttttcttaacgacggcccacctcggaatcaatttacttggagaaggggtaggtctgtcggcagagctaggtacttatgcctggtccggagcgctttcgacgacccttgaaaatcctagggagcgaataattttcacacccggtcgtactcataaccgcatcaggtcctcaaggtgaacagcctctagttgatagaataatgtagataagggaagtcggcaaattagatccgtaacttcgggataaggattggctctaagggttaggtggttagggcctttgttggaagcgatgtggacctgtctggactgctttgggaaactgaggcggacc-ggacgggaccggcgcgtggaaggcattggcagccttcgggcgtcctttccacgatgaataaccaacttagaactggtacggacaaggggaatctgactgtctaattaaaacatagcattgcgatg-----------ACGGACCCCGTCTTT---CAGATCGTC---AAGGCGCGCGGCAGT---AAGCGTCGCTTCCAGCGTGTATGGGAGTACTGCTCCAAGAAGATGGTTTGCGAGGCCGATGATCCTAAGGAGGAAGACGAGATGGGCTTCGAAGAGCAG---GCTAAACCCGGTCACGGAGGATGTGGA
			CGTGTACAGCCCAACATTCGTCGCGAAGGTCTTAAGCTCTTCACACAGTGGAAAAAGGGAAAGGGCGAGGACGAACATCCGGCATCGCGCAGGCAGAGAAGCGTCCCTTGCCTGCATCCGAGGCCCACACCATCCTCAAGAAGATGTCGAGCGAGGACATTGCCGTCCTCGGTCTTTCCGAGGAGAACGCGCGCCCGGACTGGATGATCTTGACCGTCATGCCTGTCCCACCCCCGCCTGTCAGACCTTCG------GTGCAAGATGGA---------GGTGAAGATGATTTGACATACAAGCTGGCCGATGTCATTCGTGCCAACGCCACCCTCAAGAAGATGGAGCAGGAGGGTACACCCGCACACATTCTCGCCGACTTTGAGCAGTTGCTCCAA
		</sequence>
		<sequence>
			<taxon idref="Geastrum_sessile"/>
			---aatttgtactgtgaaactgcgaatggctcattaaatcagttatagtttatttgatggtaccttgctacatggataactgtggtaattctagagctaatacatgcgtcaaagccgcgacttctggaagcggtgtatttattagataaaaaaccaatgcggttcgccgctcccttggtgattcataataacttctcgaatcgcatggccttgcgccggcgatgcttcattcaaatatctgccctatcaagtttagatggtaggatagaggcctaccatgctttcaacgggtaacggggaataagggttcgattccggagagggagcctgagaaacggctaccacatccaaggaaggcagcaggcgcgcaaattacccaatcccgacacggggaggtagtgacaataaataacaatatggggctcatacgggtcccataattggaatgagtacaatttaaatcccttaacgaggaacaattggagggcaagtctggtgccagcagccgcggtaattccagctccaatagcgtatattaaagttgttgccgttaaaaagctcgtagttgaacttt-catgggctcacgcggtctgcctcacggcaagtactgtgtgggctcgtgctcctgggtggtgagccgtcatgtcgtttactcggtgtggcggggaaccacctctgttaccttgagaaaattagagtgttcaaagcaggcctatgcccgaatacattagcatggaataacgaaataggacgtgcggttctattttgttggtttctagagtcgccgtaatgattaatagggatagttgggggcattagtattcagttgctagaggtgaaattcttggatttactgaagactaactactgcgaaagcatttgccaaggatgttttcattaatcaagaacgaaggttaggggatcgaaaacgatcagataccgttgtagtcttaacagtaaactatgccgactagggatcggacgagctcatttttatgtgtcgttcggcaccttacgagaaatcaaagtctttgggttcgggggggagtatggtcgcaaggctgaaacttaaaggaattgacggaagggcaccaccaggagtggagcctgcggcttaatttgactcaacacggggaaactcaccaggtccagacataactaggattgacagattgatagctctttcttgattttatgggtggtggtgcatggccgttcttagttggtggagtgatttgtctggttaattccgataacgaacgagaccttcacgtgctaaatagcctcaccgaccttggttggtggctggcttcttagacggactatcagcgactagctgatggaagttggaggcaataacaggtctgtgatgcccttagatgttctgggccgcacgcgcgctacactgacagagccagcgagtttatcaccttggccggaaggtctgggtaatcttgtgaaactctgtcgtgctggggatagagcattgcaattattgctcttcaacgaggaattcctagtaggcgtgagtcatcagctcgcgtcgattacgtccctgccctttgtacacaccgcccgtcgctactaccgattgaacggcttagtgaggtcttcggattgcctttggggagccggaaacggcaccctattgacgagaagttgatcaaacttggtcg-------------------------------------ttcccttagtaacggcgagtgaagagggaaaagctcaaatttgaaatctggcggcctaaggtcgtccgagttgtaatctagagaagtgttttccgtgctggaccgtgtacaagtcctttggaacaaggcgtcatagagggtgagaatcccgtctacgacacggactaccagtgctctgtgatacactctcaacgagtcgagttgtttgggaatgcagctcaaaatgggtggtaaattccatctaaagctaaatacaggcgaaagaccgatagcgaacaagtaccgt
			gagggaaagatgaaaagcactttggaaagagagttaaacagtacgtgaaattgttgaaagggaaacgcttggagtcagtcgcgtcttcagaaactcagcctggcttctgcctggtgtacttttctggagacgggccagcatcagtttcggtcaccagaaaaaggcgagaggaaggtggcacctccgggtgtgttatagcctcccgtcgtatgtggtggctgggactgaggaccgcagcacgcctctatggccggggttc--gcccacgtaacgtgcttaggatgctggcgtaatggctttaaacgacccgtcttgaaacacggaccaaggagtctaacatgcctgcgagtatttgggtggcaaacccatatgcggaatgaaagtgaaagttgggacttctgtcatggaaggcaccgacgcccggaccagacctattgtgacggttccgaggtagagcatgtatgttgggacccgaaagatggtgaactatgcctgagtagggtgaagccagaggaaactctggtggaggctcgtagcgattctgacgtgcaaatcgatcgtcgaacttgggtataggggcgaaagactaatcgaaccatctagtagctggttcctgccgaagtttccctcaggatagcagagactcatatcagatttatgtggtaaagcgaatgattaggggccttggggttgaaacaaccttaacccattctcaaactttaaatatgtaagaacgacgcgtcacttgattggacccgtcggcgattgagagtctctagtgggccatttttggtaagcagaactggcgatgcgggatgaaccgatcgtgaggttaaggtgccggaatacacgctcatcagacaccacaaaatgtgtgagttcatctagacagcaggacggtggccatggaagtcggaacccgctaaggagtgtgtaacaactcacctgccgaatgaacttgccatgaaaatggatggcgctcaagcgtgttacccatacctcaccgtcagcgttaaagtgatgcgctgacgagtaggcaggcgtggaggtccgtgaagcagcctaggcagtgatgctgggtgaaacggcctctagtgcagatcttggtgaaagtagcaaatagacgagtgagaacctcgttgactgaagtggagaaaggttccatggtaacagcagttggacatgggttagtcgatcctaagagatagggaagctccgtttcaaagcgcacgattgttcgtgccgcctatcgaaagggaatccggttaagattccggaaccaggatgtgggtttttggcggtaacgcaaatgaacttggagacgctggcgggggccccgggaagagttttcttttctccttaacagtctaccaccctgaaatcggtttgtccggagctagggttcaatggctggtagagctcggcacttctgccgggtccggtgcgctctcgacagtccttgaaaatccaagggaacgaataatcttcacacctggtcgtactcataaccgcagcaggtctccaaggtgaacagcctctagttgatagaacaatgtagataagggaagtcggcaaaatagatccgtaacttcgggaaaaggattggctctaagggttgggcacgtcgggccttgactggaagcctcggaacctggctgggactatccggagaactctggacggacctggccgggatctgggcgtggacggtcttggctgcctccgggcgtccggcgtgcgcttaacaaccgacttagaactggtacggacaaggggaatctgactgtctaattaaaacatagcattgcgatggccagaaagtgAACGATACTGCTTTCGCCGATAAGGTCAAACATGCGCGCGATTCC---AAAACTCGAATGTCCGTTGTTTGGAATTATTGCAAGGCGAAAACAACTTGCGAGACAGATGCCATTGAAGAAACGGATCCTGATATGCCTGATGATGCGGTAATTAAGAAGGGCCACGGTGGATGTGGA
			CATGTACAGCCTCAGATTAGAAAGGAAGGATTGAAACTGTTTTTACAATATAAGAAGACCAGAGATGAGGAAGAGATGTCAAATCAACACAACCAGAAAAACGGCTATTCAGCGCTTCTGAGTGTTGGAGTGTTCTTAAGAAAATATCAGCTTCAGATATATCGCTTCTGGGGCTCAACGATGAATATGCTCGTCCGGATTGGATGATATTGACGGTCTTACCTGTTCCACCTCCTGCAGTTCGCCCAAGCATTGCTGTTGATGGCGGTACAATGCGCAGTGAAGATGATCTCACATATAAATTAACGGATATTTTAAAAGCATCTGCAAATGTACGACGGTGTGAGCAGGAAGGTGCACCCGCTCACGTCACATCCGAATTTGAGCAGCTC------
		</sequence>
		<sequence>
			<taxon idref="Plicaturopsis_crispa"/>
			--------atactgtgaaactgcgaatggctcattaaatcagttatagtttatttgatggtaccttgctacatggataactgtggtaattctagagctaatacatgcatcaaagccccgacttccggaaggggtgtatttattagataaaaaaccaacgcggctcgccgctcctttggtgattcataataacttctcgaatcgcatggccttgcgccggcgatgcttcattcaaatatctgccctatcaactttcgatggtaggatagaggcctaccatggtttcaacgggtaacggggaataagggttcgattccggagagggagcctgagaaacggctaccacatccaaggaaggcagcaggcgcgcaaattacccaatcccgacacggggaggtagtgacaataaataacaatatagggctctttcgggtcttataattggaatgagtacaatttaaatcccttaacgaggaacaattggagggcaagtctggtgccagcagccgcggtaattccagctccaatagcgtatattaaagttgttgcagttaaaaagctcgtagttgaacttcagacctggccgggtggtccgcttaacggcgtgtactgtccggccgggccttacctcttggtgaaccggcgtgtccttcattgggcgcgtcggggaaccaggacttttaccttgagaaaattagagtgttcaaagcaggcctatgcccgaatacattagcatggaataatagaataggacgcgcggttctattttgttggtttctagagtcgccgtaatgattaatagggacagttgggggcattggtattcagtcgctagaggtgaaattcttggattgactgaagaccgactattgcgaaagcatttgccaaggatgttttcattaatcaagaacgaaggttaggggatcgaaaacgatcagataccgttgtagtcttaacagtaaactatgccgactagggatcgggcgacctcaatcttatgtgtcgctcggcacctttcgagaaatcaaagtctttgggttctggggggagtatggtcgcaaggctgaaacttaaaggaattgacggaagggcaccaccaggtgtggagcctgcggcttaatttgactcaacacggggaaactcaccaggtccagacataactaggattgacagattgatagctctttcatgattttatgggtggtggtgcatggccgttcttagttggtggagtgatttgtctggttaattccgataacgaacgagaccttaacctgctaaatagacaggccggcttttgctggtcgccgtcttcttagagggactgtcggcgtctagccgacggaagtttgaggcaataacaggtctgtgatgcccttagatgttctgggccgcacgcgcgctacactgacaggtccagcgagtcattcaccttggccgaaaggcccgggtaatcttgtgaaaccctgtcgtgctggggatagagcattgcaattattgctcttcaacgaggaatacctagtaagcgcaagtcatcagcttgcgttgattacgtccctgccctttgtacacaccgcccgtcgctactaccgattgaatggcttagtgaggtctccggattggcttcggggagccggcaacggcactctgtcgctgagaagctgatcaaacttggtcatttagaggaagtaaaagtcgtaacaaggtttccgtag----cctagtaactgcgagtgaagcgggaaaagctcaaatttaaaatctggcggtccttggccgtccgagttgtaatctggagaagcgctatccgcgccggaccgtgtacaagtctcttggaaaagagcatcatagagggtgagaatcccgtctttgacacggactaccggggctttgtgatgtgctttctacgagtcgagttgtttgggaatgcagctcaaatcgggtggtaaattccatctaaagctaaatattggcgagagaccgatagcgaacaagtaccgt
			gagggaaagatgaaaagaactttggaaagagagttaaaccgtacgtgaaattgttgaaagggaaacgcttgaagtcagtcgcgtctgccgaggatcaaccttgcttttgctcggtgcacttctcgggtgacgggtcagcatcaattttgattgcgggataaagtgcgagggaatgtggcatcttcggatgtgttatagccctcgttcgcatgccgcggttgggattgaggaactcagcacgcctttttggccggggcttcggctcacgt-acgtgcttaggatgctggcgtaatggctttaatcgacccgtcttgaaacacggaccaaggagtctaacatgcccgcgagtgtttgggtggcaaacccggacgcgtaatgaaagtgaaagttgagatccccgtcgtagggagcatcgacgcccggaccagaccttctgtgacggttccgcggtagagcgtgtatgttgggacccgaaagatggtgaactatgcctgaatagggtgaagccagaggaaactctggtggaggctcgtagcgattctgacgtgcaaatcgatcgtcgaatttgggtataggggcgaaagactaatcgaaccatctagtagctggttcctgccgaagtttccctcaggatagcagaaactcgtatcagatttatgtggtaaagcgaatgattagaggccttggggttgaaacaaccttaacctattctcaaactttaaatatgtaagaacgagccgtctcttagttggaccgctcggtgattgagagtttctagtgggccatttttggtaagcagaactggcgatgcgggatgaaccgaacgcgaggttaaggtgccggaatacatgctcatcagacaccacaaaaggtgtcagttcatctagacagcaggacggtggccatggaagtcggaatccgctaaggagtgtgtaacaactcacctgccgaatgaactggccctgaaaatggatggcgctcaagcatgttacccatacctcgccgtcaacgttgcagcgacgcgttgacgagtaggcaggcgtggaggtcagtgaagaagctttggcagtgatgctgagtggaacggcctctagtgcagatcttggtggtagtagcaaatattcaagtgagatccttgaagactgaagtggagaaaggttccatggtaacagcagttggacatgggttagtcgatcctaagagatagggaagctccgttttaaagtgcgcgattcttcgcgccgcctatcgaaagggaatccggttaatattccggaactgggatgtggatctttaacggcaacgtaattgaacttggagacactggcgagggccccgggaagagttttcttttctccttaacagcttaaaaccctggaatcggttcgtccggagatagggtccgatggctggtagagctcgacacttctgtcgggtccggtgcgttctcgacagtccttgaaaatccaagggaatgaataagtttcacacctagtcgtactcataaccgcagcaggtctccaaggtgaacagcctctagttgatagaacaatgtagataagggaagtcggcaaaatagatccgtaacttcgggataaggattggctctaagggttgggtgcgtcgggccttggctagaagccgcgggaccaggccgggactgttttgctttcgtgagacggacctagctaggactcgtcggtgaaaggccttggctgctcctgagcgtccggcgcacgcttaacaaccgacttagaactggtacggacaaggggaatctgactgtctaattaaaacatagcattgcgatggccagaaag--TCGGACCCTAATTTTGCGGATAAAATTCGCCATGTCCGCGACCCG---AAAGCGCGTATGGCTGTCGTATGGGCCCACTGCAAGACCAAGATGGTTTGCGAGCCGGACGATATCAAGGAGGAGGGCGACGGCGGCGACGAGGAT------GCGAAGAAGGGACATGGCGGCTGCGGC
			CACATCCAGCCCCTCATCAGAAAGGAGGGGCTCAAGCTCTTCGTGCAATACAAGAAGCCSAAAGATGATGACGAGAGGTGAAGTCGCTACAGCCTGACAGGAGGCTGTTTACGGCCTCTGAGGTCTACACTGCGTTTAAGAAGATGCTTGACTCTGATCTRCACCTYCTCGGTCTTTCGGACGAATACGCGCGGCYGGAGTGGATGATCCTCACAGTAATGCCTGTGCCACCGCCACCTGTTCGGCCCAGTATTGCTGTGGACGGCGGCGCAATGAGAAGTGAGGACGATCTTACATACAAACTCGGCGATATCATCAAGGCA---------------------------------------------------------------------------
		</sequence>
		<sequence>
			<taxon idref="Amphinema_byssoides"/>
			---aatttgtactgtgaaactgcgaatggctcattaaatcagttatagtttatttgatggtatcttgctacatggataactgtggtaattctagagctaatacatgcaatcaagccccgacttccgggaggggtgtatttattagataaaaaaccaacgcggttcgccgctcccttggtgattcataataacttgtcgaatcgcatggccttgtgccggcgatgcttcattcaaatatctgccctatcaactttcgatggtaggatagaggcctaccatggtttcaacgggtaacggggaataagggttcgattccggagagggagcctgagaaacggctaccacatccaaggaaggcagcaggcgcgcaaattacccaatcccgacacggggaggtagtgacaataaataacaatatagggctctttcgggtcttataattggaatgagtacaatttaaatcccttaacgaggaacaattggagggcaagtctggtgccagcagccgcggtaattccagctccaatagcgtatattaaagttgttgcagttaaaaagctcgtagttgaacttcgggcctggctgggtggtccgcctaacggcgtgtactgtctggccgggccttacctcttggtgagccggcgtgcccttcactgggtgcgtcggggaaccaggacttttaccttgagaaaattagagtgttcaaagcaggcctatgcccgaatacattagcatggaataatgaaataggacgcgcggttctattttgttggtttctagagtcgccgtaatgattaatagggacagttgggggcattagtattcggttgctagaggtgaaattcttggatttaccgaagactaactattgcgaaagcatttgccaaggatgttttcattaatcaagaacgaaggttaggggatcgaaaacgatcagataccgttgtagtcttaacagtaaactatgccgactagggatcgggcgacctcaatttgatgtgtcgctcggcaccttacgagaaatcaaagtctttgggttctggggggagtatggtcgcaaggctgaaacttaaaggaattgacggaagggcaccaccaggagtggagcctgcggcttaatttgactcaacacggggaaactcaccaggtccagacatgactaggattgacagattgatagctctttcatgattttatgggtggtggtgcatggccgttcttagttggtggagtgatttgtctggttaattccgataacgaacgagaccttaacctgctaaatagccaggccggctttcgctggtctccggcttcttagagggactgttggcatctagccgacggaagtttgaggcaataacaggtctgtgatgcccttagatgttctgggccgcacgcgcgctacactgacagagccagcgagtttttctccttgtccggaaggactgggtaatcttgtgaaactctgtcgtgctggggatagagcattgcaattattgctcttcaacgaggaattcctagtaagcgtgagtcatcagctcgcgttgattacgtccctgccctttgtacacaccgcccgtcgctactaccgattgaatggcttagtgaggtctccggattggctttggggagccggcgacggcaccctattgctgagaagctgatcaaacttggtcatt-----------------------------------ttcccctagtaactgcgagtgaagcgggaaaagctcaaatttaaaatctggcggtcgctagccgtccgagttgtaatctggagaagtgttttccgcgtcggaccgtgtacaagtcttctggaacggagcgtcatagagggtgagaatcccgtctctgacacggactgccgatgctttgtgatacgctctcgaagagtcgagttgtttgggaatgcagctcaaaatgggtggtaaattccatctaaagctaaatattggcgagagaccgatagcgaacaagtaccgt
			gagggaaagatgaaaagcactttggaaagagagttaaacagtacgtgaaattgttgaaagggaaacgtttgaagtcagtcgcgtcggccgggactcaaccttgctcttgctcggtgcacttctcggttgacgggtcagcatcaattttgacygtcggataaaggccgagggaacgtggcatcctcgggtgtgttatagccctcggtcgcatacgacgattgggattgaggaactcagcacgccttt--agtcggggtatctacccacgtaacgtgcttaggatgctggcataatggctttaagcgacccgtcttgaaacacggaccaaggagtctaacatgcccgcgagtgtttgggtgcaaaacccgagcgcgtaatgaaagtgaaagttgagatccctgtcgtggggagcatcgacgcccggaccagaccttctgtgacggatctgcggtagagcgtgtatgttgggacccgaaagatggtgaactatgcctgaatagggtgaagccagaggaaactctggtggaggctcgtagcgattctgacgtgcaaatcgatcgtcgaatttgggtataggggcgaaagactaatcgaaccatctagtagctggttcctgccgaagtttccctcaggatagcagaaactcgtatcagatttatgtggtaaagcgaatgattagaggccttggggttgaaacaaccttaacctattctcaaactttaaatatgtaagaacgagccgtctctttgttggaccgctcggcgattgagagtttctagtgggccatttttggtaagcagaactggcgatgcgggatgaaccgaacgcgaggttaaggtgccggaatctacgctcatcagacaccaaaaaaggtgttgattcatctagacagcaggacggtggccatggaagtcggaatccgctaaggagtgtgtaacaactcacctgccgaatgaatcagccctgaaaatggatggcgctcaagcgtagtacccatacctcgccgttagcgttgaagtgacgcgctaacgagtaggcaggcgtgggggtcggtgaagaagccttggcagcgatgctgggtggaacggcccctagtgcagatcttggtggtagtagcaaatattcaagtgagaaccttgaagactgaagtggagaaaggttccgtggtaacagcagttggacacgggtcagtcgatcctaagagatagggaaactccgttttaaagtgcgcgattcttcgcgtcgcctatcgaaagggaatccggttaatattccggaaccaggacatggatcttgaacggcaacgtaaatgaacttggcgacgctggcgagggccccgggaagagttatcttttctccttaacagcctataaccctgaaatcggtttgtccggagctagggtctgatggctggtagagctcgacacttctgtcgggtccggtgcgttctcgacagcccttgaaaaaccaagggaatgattgactttcatgcctggtcgtactcataaccgcagcaggtctccaaggtgaacagcctctagttgatagaacaatgtagataagggaagtcggcaaaatagatccgtaacttcgggaaaaggattggctctaagggttgggtgcgtcgggccttgtgctagaagctcgcgaccagctggggattgtctcac-------gacggtctctggccaggaactgtgggtgaaaggccttggcttgcctgcagt-tccggcgcacgcttaacaaccgacttagaactggtacggacaaggggaatctgactgtctaattaaaacatagcattgcgatggccagaaagtgTCGGACCCCAATTTCGCAGATAAGATACGGCATGTATCAGATCCC---AAGAAGCGCATGGCTATTGTTTGGGCCTTCTGCAAAACAAAAATGATCTGCGAACCAGACGAATCTGCAGAGGGAGGTGAAGGTGCTGATGAGGAG------CCCAAAAAGGGACACGGTGGCTGCGGG
			CATGTCCAACCGCTCATCAGGAAGGAGGCGCTGAAATTGTTCTTGCAATATAAGAAGCAGAAGGATGATGACGAGATGGGAAGCCGATGCAACCCGACAAAAGGATGATCTCCGCAGCGGACGTTTATGTCGTGTTCAAGAAGATGTTAGATTCTGATTTGCATCTGCTTGGCCTTTCTCCGGACAATGCGCGGCCGGAATGGATGATTCTTACTATAATGCCTGTACCACCGCCCCCAGTTCGTCCGAGTATCGCTGTCGATGGTGGTGCGATGCGCAGCGAGGACGATCTGACGTATAAACTTGGAGATATTATCAAGGCATCATCTAATGTGCGGAGATGCGAGTTGGAAGGTGCGCCGGCCCATGTAGTTATTGAATTT---------------
		</sequence>
		<sequence>
			<taxon idref="Phellinus_igniarus"/>
			--------gtactgtgaaactgcgaatggctcattaaatcagttatagtttatttgatggtacattgctacatggataactgtggtaattctagagctaatacatgcaatcaagccccgacttctgggaggggtgtatttattagataaaaaaccaacgcggttcgccgctccgttggtgattcatgataacttctcgaatcgcacggccttgtgccggcgatgcttcattcaaatatctgccctatcaactttcgatggtaggatagtggcctaccatggtttcaacgggtaacggggaataagggttcgattccggagagggagcctgagaaacggctaccacatccaaggaaggcagcaggcgcgcaaattacccaatcccgacacggggaggtagtgacaataaataacaatatagggctcttttgggtcttataattggaatgagtacaatttaaatcccttaacgaggaacaattggagggcaagtctggtgccagcagccgcggtaattccagctccaatagcgtatattaaagttgctgcagttaaaaagctcgtagttgaacttcaggccttgccgggcggtccgcttaacggcgagtactgtcgggcggggccttacctcttggtgaacgggcatgcccttcactgggtgtgtcggggaaccaggacttttaccttgagaaaattagagtgttcaaagcaggcatatgcccgaatacattagcatggaataataaaataggacgtgcggttctattttgttggtttctaggatcgccgtaatgattaatagggacagttgggggcattagtattcagttgctagaggtgaaattcttggatttactgaagactaactattgcgaaagcatttgccaaggatgttttcattaatcaagaacgaaggttaggggatcgaaaacgatcagataccgttgtagtcttaacagtaaactatgccgactagggatcgggcgacctcaaacaaatgtgtcgctcggcaccttacgagaaatcaaagtctttgggttctggggggagtatggtcgcaaggctgaaacttaaaggaattgacggaagggcaccaccaggagtggagcctgcggcttaatttgactcaacacggggaaactcaccaggtccagacataactaggattgacagattgatagctctttcttgattttatgggtggtggtgcatggccgttcttagttggtggagtgatttgtctggttaattccgataacgaacgagaccttaacctgctaaatagccaggccggcttttgctggtcgccggcttcttagagggactgtcgacatctagtcgacggaagtttgaggcaataacaggtctgtgatgcccttagatgttctgggccgcacgcgcgctacactgacagagccagcgagttttttccttggccggaaggtcctgggtaatcttgtgaaactctgtcgtgctggggatagagcattgcaattattgctcttcaacgaggaattcctagtaagcgtgagtcatcagctcgcgttgattacgtccctgccctttgtacacaccgcccgtcgctactaccgattgaatggcttagtgaggccttcggattggctttggggagccggcaacggcaccttggagctgagaagttggtcaaacttggtcatttagaggaagtaaaagtcgtaacaaggtttccgtag------------------------------aagctcaaatttaaaatctggcgggctctgctcgtccgagttgtaatctggagaagcgttttccgcgtcggaccgtgcataagtctcctggaacggagcgtcatagagggtgagaatcccgtccatggcacggaccgccgatgctttgtgatacgttttcaaagagtcgagttgtttgggaatgcagctcaaaacgggtggtaaattccatctaaagctaaatattggcgagagaccgatagcgaacaagtaccgt
			gagggaaagatgaaaagcactttggaaagagagttaaacagtacgtgaaattgttgaaagggaaacgcttgaagtcagtcgcgtccgacggaactcagccttgcttcggcctggtgtactttctgtcggacgggtcaacatcagttttgaccggtggaaaaaggtagggggaatgtagcgccgcctggcgtgttatagccccttgctgtatgcatcggtcgggactgaggaccgcagcacgcctttttggccgggggttcgccctacgtaccgtgcttaggatgttggcataatggctttaagcgacccgtcttgaaacacggaccaaggagtccaacatgcttgcgagtgttcgggtggaaaacccttgcgcgtaatgaaagtaacagttgggacctccgcaagggggtgcaccgacgcccggccctgaagttctctgacggtgctgcggtagagcaagtatgctgggacccgaaagatggtgaactatgcctgaatagggcgaagccagaggaaactctggtggaggctcgtagcgattctgacgtgcaaatcgatcgtcaaatttgggtataggggcgaaagactaatcgaaccatctagtagctggttcctgccgaagtttccctcaggatagcagaagctcatatcagatttatgtggtaaagcgaatgattagaggccttggggttgaaacaaccttaacctattctcaaactttaaatatgtaagaacgggccgtctcttgactggaccgctcgacgattgagagcttctagtgggccatttttggtaagcagaactggcgatgcgggatgaaccgaacgcgaggttaaggtgccggaatgcacgctcatcagacaccacaaaaggtgttagttcatctagacagcaggacggtggccatggaagtcggaatccgctaaggagtgtgtaacaactcacctgccgaatgaactagccctgaaaatggatggcgctcaagcgtgctacccatacctcgccgtccgcgttgaagtgacgcgtggacgagtaggcaggcgtggaggtccgtgaagaagccttggcagcgatgctgggtgaaacggcctctagtgcagatcttggtggtagtagcaaatattcaagtgagaaccttgaagactgaagtggagaaaggttccatggtaacagcagttggacatgggttagtcgatcctaagagatagggaagctccgtttcaaagagcgtgcttgtccacgccgcctatcgaaagggaatccggttaagattccggaaccaggatgtggg-attgagcggcaacgcaaatgaacttggagacgtcggcgggagccccgggaagagttttcttttctccttaaccgtctgccaccctgaaatcggattgtccggagctagggttcaatggcgggtagagctcgacacctctgtcgggtccggtgcgctctcgacgacccttgaaaatccaagggaatgaattgtcttcacacctggtcgtactcataaccgcagcaggtctccaaggtgaacagcctctagttgatagaacaatgtagataagggaagtcggcaaaatagatccgtaacttcgggataaggattggctctaagggttgggtgcatcgggccttggtttgaagccacgggaccagcctgggactgtttggggcgacctggacggactcgggcaggacctgtgcgcagagagccttggctgccttcgggcgtccggtgcacgcttaacaaccgacttagaactggtacggacaaggggaatctgactgtctaattaaaacatagcattgcgatggccagaaagtgGCGGATCCTGCTTTCGCCGACCGAATTCGACTAGCCCGTGACCCG---AAACGCCGCATGCCGGCTGTCTGGTCTTATTGTAAAGGAAAGATGGTTTGCGAAGCTGACACAGAGCCTGATGAAGCCGAGGGTTCTGAGAATGTCGAGCCGCAAAAGAAAGGTCATGGCGGCTGCGGT
			CACGTTCAACCTCAAATACGGAAAGAGGGTCTCAAGTTGTTCTTGCAATATAAGAGGTCCAAGAACGACGAAGAGAATTCAAGGCGGCACAGCCGGATAAGCGGCCCTTCACGCCCGCTGAAGTATATAATGTACTGAAGAAGWTTTCGGACGAGGACCTCGCGTTACTCGGGTTATCGGATGAGTATGCACGGCCCGATTGGATGATTCTGACGGTGTTGCCTGTTCCGCCTCCTCCTGTCCGACCAAGTATTACTGCAGATGGCGGCGCGATGCGTAGTGAGGATGACCTGACCTATAAACTTGGTGATATCATCAAGGCGTCGGCAAACGTCCGTAGATGTGAGGAAGAAGGTGCAYCCGCTCATGTCATCACTGAATTTGAGCAGCTACTTCAG
		</sequence>
		<sequence>
			<taxon idref="Myxarium_grilletii"/>
			-aacacgtatactgtgaaactgcgaatggctcattaaatcagttatagtttatttgatgttaaattgctacatggataactgtggtaattctagagctaatacatgcacaaaagccccaacttctggaaggggtgtatttattagataaaaaaccaacgcggctcgccgctcgtttggtgattcataataacttctcgaatcgcatggccttgcgccggcgatgcttcattcaaatatctgccctatcaactttcgatggtaggatagaggcctaccatggtggtaacgggtaacggggaataagggttcgattccggagagggagcctgagaaacggctaccacatccaaggaaggcagcaggcgcgcaaattacccaatcccgacacggggaggtagtgacaataaataacaatatagggctcttttgggtcttataattggaatgagtacaatttaaatcccttaacgaggaacaattggagggcaagtctggtgccagcagccgcggtaattccagctccaatagcgtatattaaagttgttgcagttaaaaagctcgtagttgaacttcaggtctggctggtcggtccgcctcacggtgtgtactgttcggctgggtcttacctcttggtgaggcggcatgccctttactgggtgtgtcgcggaaccaggacttttaccttgagaaaattagagtgttcaaagcaggcatttgcccgaatatattagcatggaataataaaataggacgtgcggttctattttgttggtttctagagtcgccgtaatgattaatagggacagttggggacattcgtattgcattgctagaggtgaaattcttggatttatgcaagacgaacttctgcgaaagcatttgtcaaggatgttttcattaatcaagaacgaaggttaggggatcgaaaacgatcagataccgttgtagtcttaacagtaaactatgccgactagggatcgggcgacctcgttttcatgtgtcgctcggcaccttacgagaaatcaaagtctttgggttctggggggagtatggtcgcaaggctgaaacttaaaggaattgacggaagggcaccaccaggcgtggagcctgcggcttaatttgactcaacacggggaaactcaccaggtccagacatggctaggattgacagattgatagctctttcttgattctatgggtggtggtgcatggccgttcttagttggtggagtgatttgtctggttaattccgataacgaacgagaccttaacctgctaaatagccaggccggctttggctggtcgccggcttcttagagggactatcagtgtctaactgatggaagtytgaggcaataacaggtctgtgatgcccttagatgttctgggccgcacgcgcgctacactgacagagccagcgagttc-tcaccttggccggaaggtccgggtaatcttgtgaaactctgtcgtgctggggatagagcattgcaattattgctcttcaacgaggaatgcctagtaagcgtgagtcatcagctcgcgttgattacgtccctgccctttgtacacaccgcccgtcgctactaccgattgaatggcttagtgaggtcttcggattggcttcggggagccggcaacggcaccctgttgctgagaagttgatcaaacttggtc-----------------------------------------------gtacggcgagtgag--agggaaagctcaaatttaaaatctggcggtctccggccgtccgagttgtagtttagagaggtgttttctgcgtcggaccacacacaagtcctttgggataaggcttcatagagggtgagaatcccgtacatggtgtggactaccggggctatgtgatgcaccctcaaagagtcgagttgtttgggaatgcagctcaaaatgggtggtaaattccatctaaagctaaatattggggagagaccgatagcgcacaagtaccgt
			gagggaaaggtgaaaagcactttggaaagagagttaaacagtacgtgaaattgctgaaagggaaacgcttggagtcagtcgcgtccttctggactcagccgtggttctcctcggtgtacttccagttggatgggccagcatcgattttgttcgccgtacaaaggcgtgaggaatgtggcactcttgggtgtgttatagcctcgcgttgtatgcggtgggtgggatcgaggaacgcagcgcgccgc-aaggctgggattc--gtccacat-acgcgcttcggatgctggcgtaatggctttaagcgacccgtcttgaaacacggaccaaggagtctaacatgcaagcgagtgttagggtgtaaaacccttgcgcgtaatgaaagtgaaaggttgggaatccccacaaggatgcaccgacgcccggtcctgaagttctctgacggatctgaggcagagcttgtatgctgggacccgaaagatggtgaactatgcctgaatagggcgaagccagaggaaactctggtggaggctcgtagcgattctgacgtgcaaatcgatcgtcaaatttgggtataggggcgaaagactaatcgaaccatctagtagctggttcctgccgaagtttccctcaggatagcagaaacgcgcatcagttttatgtggtaaagcgaatgattagaggccttggggttgaaacagccttaacctattctcaaactttaaatatgtaagatcgggtcgtcactttgttggaccgcccggcgaatgagcgtttctagtgggccatttttggtaagcagaactggcgatgcgggatgaaccgatcgcggggttaaggtgccggaattcacgctcatcagacaccacaaaaggtgttagttcatctagacagcaggacggtggccatggaagtcggaatccgctaaggagtgtgtaacaactcacctgccgaatgaactagccctgaaaatggatggcgctcaagcgtgatacccataccccgccgttcgcgttgaagtgacgcgcgaacgagtaggcaggcgtggaggtttgtgaagaagccttggcagtgatgctgggtgaaacagcctctagtgcagatcttggtggtagtagcaaatattcaagtgagatccttgaagactgaagtggagaaaggttccatggtaacagcagttggacatgggttagtcgatcctaagagatagggaagttccgtttgaaagtgcacgatttttcgcgccgcctatcgaaagggaatccggttaaaattccggaaccaggatgtggatctttagcggcaacgcaactgaacttggagacgctggcaggggccccgggaagagttttcttttctccttaacagtccataaccctgaaatcggtttgtccggagctagggttcagaggctggtagagcacggcacttctgccgtgtccggtgcgttcctgacagtccttgaaaatccaagggaatgaataattttcacgcctggtcgtactcataaccgcagcaggtctccaaggtgaacagcctctagttgatagaacaatgtagataagggaagtcggcaaaatagatccgtaacttcgggaaaaggattggctctaagggttgggtacgtcgggccttggcttgaagccgctggacccggccgggactgtttggg---caccggatggacctggctaggactggcgtgtggacggccttggctgctttcgggcgtccggcgtacgcttaacaaccaacttagaactggtacggacaaggggaatctgactgtctaattaaaacatagcattgcgatggccagaaag--TCGGATCCCAACTTTGCCGACAAGATTCGTCACGTGCGAGATCCA---AAGGCTCGCATGGCAATCGTTTGGGCCCATTGCAAATCGAAGATGGTTTGTGAAGCGGACGAGCCAAAGGACGAGGACATGCCGGATGCCGTYAACAACCCCACAAAGAAAGGCCATGGGGGCTGTGGT
			CATGTCCAGCCAGTCATTCGCAAGGAGGGTCTCAAGCTCTTCATGGTCTACAAGAAGTCCAAGGACGACGAGGAGACGTCAAGATGTCTCAGCAAGACAAGCGGCTCTACTCACCTTCAGAGGCGTACACGACCCTGAAGAAGATCCCAGAAGGCGACCTCATGCTGCTCGGCTTGTCAGAGGAATACGCACGTCCTGATTGGATGATATTGACGGTCCTCCCTGTCCCGCCGCCGCCCGTTCGACCAAGTATTGCTGTTGATGGTGGCGCCATGCGCAGCGAGGACGACTTGACGTACAAACTCGGCGACATCCTCAARGCTAGTGCCAACGTTCGGCGATGCGAGCAGGAAGGCGCCCCGGCGCACATCATCACTGAATTCGAGCAATTGCTTCAG
		</sequence>
		<sequence>
			<taxon idref="Trametes_gibbosa"/>
			---agtttgtactgtgaaactgcgaatggctcattaaatcagttatagtttatttgatggtaccttgctacatggataactgtggtaattctagagctaatacatgcaatcaagccccgacttctgggaggggtgtatttattagataaaaaaccaacgcggttcgccgctccattggtgattcataataacttctcgaatcgcatggccttgtgccggcgatgcttcattcaaatatctgccctatcaactttcgatggtaggatagaggcctaccatggtttcaacgggtaacggggaataagggttcgattccggagagggagcctgagaaacggctaccacatccaaggaaggcagcaggcgcgcaaattacccaatcccgacacggggaggtagtgacaataaataacaatatggggctctttcgggtctcataattggaatgagtacaatttaaatctcttaacgaggaacaattggagggcaagtctggtgccagcagccgcggtaattccagctccaatagcgtatattaaagttgttgcagttaaaaagctcgtagttgaacttcagacctggccgggcggtccgcctaacggtgtgtactgtctggctgggtcttacctcttggtgagccggcatgtccttcattgggtgtgtcggggaaccaggacttttaccttgagaaaattagagtgttcaaagcaggcttatgcccgaatacattagcatggaataataaaataggacgtgcggttctattttgttggtttctagagtcgccgtaatgattaatagggatagttgggggcattagtattcagttgctagaggtgaaattcttggatttactgaagactaactactgcgaaagcatttgccaaggatgttttcattaatcaagaacgaaggttaggggatcgaaaacgatcagataccgttgtagtcttaacagtaaactatgccgactagggatcgggcgatctcaatcttatgtgtcgctcggcaccttacgagaaatcaaagtctttgggttctggggggagtatggtcgcaaggctgaaacttaaaggaattgacggaagggcaccaccaggagtggagcctgcggcttaatttgactcaacacggggaaactcaccaggtccagacatgactaggattgacagattgatagctctttcatgattttatgggtggtggtgcatggccgttcttagttggtggagtgatttgtctggttaattccgataacgaacgagaccttaacctgcttaatagccaggccggcttttgctggtcgccggcttcttagagggactgtctgcgtctagcagacggaagtttgaggcaataacaggtctgtgatgcccttagatgttctgggccgcacgcgcgctacactgacagagccagcgagtttataaccttggccggaaggtctgggtaatcttgtgaaactctgtcgtgctggggatagagcattgcaattattgctcttcaacgaggaattcctagtaagcgtgagtcatcagctcgcgttgattacgtccctgccctttgtacacaccgcccgtcgctactaccgattgaatggcttagtgaggtcttgggattggcttcggggagccggcaacggcaccctgtcgctgagaacttgatcaaacttggtcatt----------------------------------------------------------------aaagctcaaatttaaaatctggcggtctttggccgtccgagttgtagtctggagaagtgctttccgcgctggaccgtgtacaagtctcttggaacagagcgtcatagagggtgagaatcccgtctttgacatggactaccagtgctttgtgatgcgctctcaaagagtcgagttgtttgggaatgcagctcaaaatgggtggtgaattccatctaaagctaaatattggcgagagaccgatagcgaacaagtaccgt
			gagggaaagatgaaaagcactttggaaagagagttaaacagtacgtgaaattgctgaaagggaaacgcttgaagtcagtcgcgttgtccggaactcagccttgcttcggcttggtgcattttccgggcgacgggccagcatcgattttgaccgtcggaaaagggctgagggaatgtggcaccttcgggtgtgttatagccttcagtcgcatacggcggttgggatcgaggaacgcagcacgcc-ttatggctggggttc--gcccacat-tcgtgcttaggatgctggcataatggctttaaacgacccgtcttgaaacacggaccaaggagtctaacatgcctgcgagtgtttgggtggaaaacccgagcgcgtaatgaaagtgaaagttgagacctctgtcgtggagggcatcgacgcccggacctgacgttctctgacggatccgcggtagagcatgtatgttgggacccgaaagatggtgaactatgcctgaatagggtgaagccagaggaaactctggtggaggctcgtagcgattctgacgtgcaaatcgatcgtcaaatttgggtataggggcgaaagactaatcgaaccatctagtagctggttcctgccgaagtttccctcaggatagcagaaactcatatcagatttatgtggtaaagcgaatgattagaggccttggggttgaaacaaccttaacctattctcaaactttaaatatgtaagaacgagccgtcgcttgattggaccgctcggtgattgagagtttctagtgggccatttttggtaagcagaactggcgatgcgggatgaaccgaacgcgaggttaaggtgccggaatacacgctcatcagacaccacaaaaggtgttagttcatctagacagcaggacggtggccatggaagtcggaatccgctaaggagtgtgtaacaactcacctgccgaatgaactagccctgaaaatggatggcgctcaagcgtgttacccatacctcgccgtcagcgtttaagtgatgcgctgacgagtaggcaggcgtggaggtcagtgaagaagcctaggcagtgatgctgggtgaaacggcctctagtgcagatyttggtggtagtagcaaatattcaagtgagaaccttgaagactgaagtggagaaaggttccatggtaacagcagttggacatgggttagtcgatcctaagagatagggaagctccgtttcaaagtgcgtgcttgttcacgccgcctatcgaaagggaatccggttaagattccggaaccaggatgtggatttttaacggcaacgtaaatgaacttggagacgctggcgagggccccgggaagagttatcttttctccttaaccgtctaccaccctgaaatcggtttgtccggagctagggttcaatggcgggtagagctcgacacctctgtcgggtccggtgcgttctcgacagcccttgaaaatccaagggaatgaataattttcacgcctggtcgtactcataaccgcagcaggtctccaaggtgaacagcctctagttgatagaacaatgtagataagggaagtcggcaaaatagatccgtaacttcgggaaaaggattggctctaagggttgggtacgtcgggccttggctggaagccgcgggacctggctgagactattcggg--caaccggacggacttggctgggacctgcgtgtggatggccttggctgccttcgggcgtccggcgtacgcttaacaaccgacttagaactggtacggacaaggggaatctgactgtctaattaaaacatagcattgcgatggccagaaag--TCCGACGCAACGTTCGCGGATCGAATCAGGCATATACGCGATCCC---AAGGCKCGCATGCAAGCCGTCTGGAATTATTGCAAGAGCAAGATGATCTGCCAGCCTGACGAGCCGAAGGACGATAACGAGAACGCGGAAGATGAG------CCCAAGAAGGGGCAYGGTGGCTGCGGT
			GCCACTCAACCACAGATTAGGAAGGAGGGCCTCAAGCTATTCGTGCAGTACAAGAGTGGGAAAGACGAAGACGAGAGGTGAAGTCGCTGCAACCAGACAAGCGGCTATTTCCCCCTCACGAGGTGTACACGGCGCTGAAGAAGATTTCTGACTCGGATCTTCATCTTCTTGGACTGTCCGTCGAGTATGCGCGGCCAGAGTGGATGATCCTCACGGTGCTACCTGTCCCACCTCCTCCAGTCCGGCCCAGTATCGCTGTCGATGGTGGTACAATGCGTAGTGAGGATGATCTGACATACAAGCTCGGAGACATCATCAAAGCATCTGCCAACGTTCGCCGCTGCGAACAGGAAGGTGCGCCTGCGCACGTAATTAATGAGTTCGAACAGCTTCTGCAG
		</sequence>
		<sequence>
			<taxon idref="Hymenochaete_rubiginosa"/>
			---aatttgtactgtgaaactgcgaatggctcattaaatcagttatagtttatttgatggtaccttgctacatggataactgtggtaattctagagctaatacatgcaatcaagccccgactcacgg-aggggtgtatttattagataaaaaaccaatgcggttcgccgctc-cttggtgattcataataactgttcgaatcgcatggccttgcgccggcgatgcttcattcaaatatctgccctatcaactttcgatggtaggatagtggcctaccatggtttcaacgggtaacggggaataagggttcgattccggagagggagcctgagaaacggctaccacatccaaggaaggcagcaggcgcgcaaattacccaatcccgacacggggaggtagtgacaataaataacaatatagggctcttttgggtcttataattggaatgagtacaatttaaatcccttaacgaggaacaattggagggcaagtctggtgccagcagccgcggtaattccagctccaatagcgtatattaaagttgttgcagttaaaaagctcgtagttgaagttcaggcctggccgggcggtctgcctaacggcacgtactgtctggctgggtcttacctctcggtgagccagcatgcccttcactgggtgtgttggggaaccgagacttttaccttgagaaaattagagtgttcaaagcaggcctatgcccgaatacattagcatggaataataaaataggacggtcggacctattttgttggtttctagaaccgccgtaatgattaatagggatagttgggggcattcgtattcagtcgctagaggtgaaattcttggattgactgaagacgaactactgcgaaagcatttgccaaggatgttttcattaatcaagaacgaaggttaggggatcgaaaacgattagataccgttgtagtcttaacagtaaactatgccgactagggatcgggcgacctcactttcatgtgtcgctcggcaccttacgagaaatcaaagtctttgggttctggggggagtatggtcgcaaggctgaaacttaaaggaattgacggaagggcaccaccaggagtggagcctgcggcttaatttgactcaacacggggaaactcaccaggtccagacataactaggattgacagattgatagctctttcttgattttatgggtggtggtgcatggccgttcttagttggtggagtgatttgtctggttaattccgataacgaacgagaccttaacctgctaaatagcccgtccggcgcttgctggtcgccggcttcttagagggactgtcagcgtttagctgacggaagtttgaggcaataacaggtctgtgatgcccttagatgttctgggccgcacgcgcgctacactgacagagccagcgagtctttttccttggccgaaaggtctgggtaatcttgtgaaactctgtcgtgctggggatagagcattgcaattattgctcttcaacgaggaattcctagtaagcgtgagtcatcagctcgcgttgattacgtccctgccctttgtacacaccgcccgtcgctactaccgattgaatggcttagtgaggcctccggattggctttgaggagccggcaacggcacctcgtcgctgagaagctggtcaaacttggtcattagag-----------------------------------------------------accgggatgagctcaaatttaaaatctggcggttct--gccgtccgagttgtaatctggagaagcgttttccgcgtcggaccgtgtacaagtctcttggaatagtgcgtcatagagggtgagaatcccgtccatgacacggactcccgatgctatgtgatacgctctcaaagagtcgagttgtttgggaatgcagctcaaaatgggtggtaaattccatctaaagctaaatattggcgagagaccgatagcgaacaagtaccgt
			gagggaaagatgaaaagcactttggaaagagagttaaacagtacgtgaaattgttgaaagggaaacgcttgaagtcagtcgcgtcgtacggagctcagccttgcttctgcttggtgtattctctgttcgatgggtcaacgtcaatttcggctggtggagaagggctcaaggaatgtggcgtcgttcgacgtgttatagccttgggtcgtatgcaccgactgggattgaggaccgcagcacgcccttgtggccgggggttcgccctacgtttcgtgcttaggatgttggcaaaatggctttaagcgacccgtcttgaaacacggaccaaggagtctaacatgcctgcgagtgttcgggtggaaaacccttgcgcgtaatgaaagtgaaagttgggatccctcgaagggggtgcaccgacgcccggccctgaagttctctgacggtgctgcggtagagcatgtatgttgggacccgaaagatggtgaactatgcctgaatagggtgaagccagaggaaactctggtggaggctcgtagcgattctgacgtgcaaatcgatcgtcaaatttgggtataggggcgaaagactaatcgaaccatctagtagctggttcctgccgaagtttccctcaggatagcagaaactcgtatcagatttatgtggtaaagcgaatgattagaggccttggggttgaaacaaccttaacctattctcaaactttaaatatgtaagaacgagccgtctctttgttggaccgctcgacgattgagagtttctagtgggccatttttggtaagcagaactggcgatgcgggatgaaccgaacgcgaggttaaggtgccggaatgtacgctcatcagacaccacaaaaggtgttagttcatctagacagcaggacggtggccatggaagtcggaatccgctaaggagtgtgtaacaactcacctgccgaatgaactagccctgaaaatggatggcgctcaagcgtgctacccatacctcgccgtccgcgttgaagtgacgcgcggacgagtaggcaggcgtggaggtccgtgacgaagccttggcagtgatgctgggtggaacggcctctagtgcagatcttggtggtagtagcaaatattcaagtgagaaccttgaagactgaagtggagaaaggttccatggtaacagcagttggacatgggttagtcggtcctaagagatagggaagctccgtttcaaagtgcgcgattcttcgcgccgcctatcgaaagggaatccagttaagattctggaaccaggatgtggatttttggcggcaacgcaactgaacttggagacgtcggcgggagcccygggaagagttttcttttctccttaaccgtctgccaccctgaaatcggattgtccggagctagggttcaatggcgggtagagctcgacaactctgtcgggtccggtgcgctctcgacggcccttgaaaatccaagggaacgaataattttcacacctggccgtactcataaccgcagcaggtctccaaggtgaacagcctctagttgatagaacaatgtagataagggaagtcggcaaaatagatccgtaacttcgggataaggattggctctaagggttgggtgcatcgggccttggtcggaaacggttggacctgtgggggactgttcggg---caccttacggactcttacgggactggctcgtggatgatcttggctgcccttgggcgtccggtgtacgcttaacaaccgacttagaactggtacggacaaggggaatctgactgtctaattaaaacatagcattgcgatggccagaaagtgACCGAGAGCGACTTCGCAACCAGAATACGGCACGCCCGGGACCCT---AAGCACCGAATGGCCGCAGTTTGGGGCTTTTGTAAAACTAAGAACGTTTGTGAGCCGGACCAGGATGAGGGCGAGAACGGCGAAGCT---------------CCGAAGCGGATGCATGGTGGCTGCGGA
			CACATCCAACCGCAGATCAGGAAGGAGGGTCTGAAATTGTTTCTGCAGTACAAGCGGTCGAAGAACGATGATGAGAGTTCAAGGCCGCGCAACCGGACAAGCGCCTGTTCACGCCGGCGGAGGTCTATAATGTCCTGAAGAAGATCTCAGACGATGATCTGGCTGTCCTTGGGCTCTCGGATGAGTACGCACGCCCGGATTGGATGATCCTCACTGTCATGCCCGTACCTCCGCCTCCCGTTCGTCCGAGTATAACAGCAGATGGAGGGACGATGCGCAGTGAGGACGACTTGACTTACAAGCTCGGTGATATCATCAAGGCATCGGCGAACGTTCGGAGGTGTGAAGAGGAAGGAGCACCTGCCCACGTCATTACGGAATTYGAGCAGCTGTTACAG
		</sequence>
		<sequence>
			<taxon idref="Sarcodon_imbricatus"/>
			-------tatactgtgaaactgcgaatggctcattaaatcagttatagtttatttgatggtaccttgctacatggataactgtggtaattctagagstaatacatgcaataaagccccgacttctggaaggggtgtatttattagataaaaaaccaacgcggttcgccgctccattggtgattcataataacttctcgaatcgcatggccttgtgctggcgatgcttcattcaaatatctgccctatcaactttcgatggtaggatagaggcctaccatggtttcaacgggtaacggggaataagggttcgattccggagagggagcctgagaaacggctaccacatccaaggaaggcagcaggcgcgcaaattacccaatcccgacacggggaggtagtgacaataaataacaatatagggccctttcgggtcttataattggaatgagtacaatttaaatcccttaacgaggaacaattggagggcaagtctggtgccagcagccgcggtaattccagctccaatagcgtatattaaagttgttgcagttaaaaagctcgtagttgaacttcagatctggccggatggtctgcctaacggtatgtactgtctggctgggccttacctcttggtgagccagcatgtccttcactgggtgtgttggggaaccaggacttttaccttgagaaaattagagtgttcaaagcaggcctacgcccgaatacattagcatggaataataaaataggacgtgcggttctattttgttggtttctagagtcgccgtaatgattaatagggatagttgggggcattagtattcagttgctagaggtgaaattcttggatttactgaagactaactactgcgaaagcatttgccaaggatgttttcattaatcaagaacgaaggttaggggatcgaaaacgatcagataccgttgtagtcttaacagtaaactatgccgactagggatcgggcgagctcaattttatgtgtcgctcggcaccttacgagaaatcaaagtctttgggttctggggggagtatggtcgcaaggctgaaacttaaaggaattgacggaagggcaccaccaggagtggagcctgcggcttaatttgactcaacacggggaaactcaccaggtccagacatgactaggattgacagattgatagctctttcatgattttatgggtggtggtgcatggccgttcttagttggtggagtgatttgtctggttaattccgataacgaacgagaccttatcctgctaaatagccaggccggcttttgctggtcgccggcttcttagagggactgctagcgtctagcccgcggaagtttgaggcaataacaggtctgtgatgcccttagatgttctgggccgcacgcgcgctacactgacagagccagcgagttattcaccttggccggaaggtctgggtaatcttgtgaaactctgtcgtgctggggatagagcattgcaattattgctcttcaacgaggaattcctagtaagcgtgagtcatcagctcgcgttgattacgtccctgccctttgtacacaccgcccgtcgctactaccgattgaatggcttggtgagatcttcggattggcttcggggagccggcaacggcaccctgttgctgagaagtcgatcaaacttggtcatttagaggaagtaaaagtcgtaacaaggtttccgtag-----------------------agcgggaaagctcaaatttaaaatctggcgtgctttggccgtccgagttgtagtctggagaagtgttttctgtgctggaccgtgtacaagtcccttggaacagggcgtcatagagggtgagaatcccgtctttgacacggactaccagtgctctgtgatgcgctctcaaagagtcgagttgtttgggaatgcagctcaaaatgggtggtaaattccatctaaagctaaatataggcgagagaccgatagcgaacaagtaccgt
			gagggaaagatgaaaagcactttggaaagagagttaaacagtacgtgaaattgctgaaagggaaacgcttgaagtcagtcgcgtctgccaggactcagccttgcttttgcttggtgcactttctggtagatgggccagcatcaattttgaccgtcagaaaaagttggagggaatgtggcacctttaggtgtgttatagcctttcatcgcatatgacggttgggattgaggaccgcagcacgcctttatggccggggttt--gctcacgtaacgtgcttaggatgctggcttaatggctttaagcgacccgtcttgaaacacggaccaaggagtctaacatgcctgcgagtgtttgagtggaaaactcgagcgcgtaatgaaagtgatagttgagacctctgttgcggagggcatcgacgcctggacttgatctacggagacggttccacggtagagcatgtatgttgggacccgaaagatggtgaactatgcctgaatagggtgaagccagaggaaactctggtggaagctcgtagcgattctgacgtgcaaatcgatcgtcaaatttgggtataggggcgaaagactaatcgaaccatctagtagctggttcctgccgaagtttccctcaggatagcagaaactcatatcagatttatgtggtaaagcgaatgattagaggccttggggttgaaacaaccttaacctattctcaaactttaaatatgtaagaacgggccgtcacttgattggaccgctcggcgattgagagtttctagtgggccatttttggtaagcagaactggcgatgcgggatgaaccgaacgcgaggttaaggtgccggaatgcacgctcatcagacaccacaaaaggtgttagttcatctagacagcaggacggtggccatggaagtcggaatccgctaaggagtgtgtaacaactcacctgccgaatgaactagccctgaaaatggatggcgctcaagcgtgctacccatacctcgccgtcagtgttgaagtgacacactgacgagtaggcaggcgtggaggtttgtgaagaagcctaggcagcgatgctgggtgaaacagcctctagtgcagatcttggtggtagtagcaaatattcaagtgagaaccttgaagactgaagtggagaaaggttccatggtaacagcagttggacatgggttagtcgatcctaagagatagggaagctccgtttcaaagtgtgcgatttttcgtaccgcctatcgaaagggaatccggttaagattccggaaccaggatgtgggtttttgacggcaacgtaaatgaacttggagacgctggcaagggccctgggaagagttatcttttctccttaacagcctaacaccctgaaatcggattgtccggagatagggtttaatggctggtagagcccgacacttctgtcgggtccggtgcgttcttgacagtccttgaaaatccaagggaacgaataatcctcacgcctggtcgtactcataaccgcagcaggtctccaaggtgaacagcctctagttgatagaacaatgtagataagggaagtcggcaaaatagatccgtaacttcgggaaaaggattggctctaagggttgggtgcgtcaggccttggttggaagcctcgggactcagctggaactgtttggggcaacctagatggatctggccaggacctgacggtggatggccttggctgctttcgggcgtctggcgcacgcttaacaaccgacttagaactggtacggacaaggggaatctgactgtctaattaaaacatagcattgcgatggccagaaagtgTCGGATCCCAACTTCGCCGACAGAATCCGGCACATCCGTGATCCC---AAAGCGCGCATGTCGATCGTGTGGTCTTTCTGCAAGACAAAAATGACTTGCGAAGCCGACGAACCGAAGGAAGAAAATGAAGGAAACGAGAATGACGAC---GCGAAGAAGGGCCATGGTGGATGCGGT
			GCGGTCCAGCCACAAATTCGAAAGGAGGGCCTGAAATTGTTTGTTCAGTATAAGAAATCGAAAGATGAGGATGAGAGATCAAGTCTCTACAGCCCGACAAGCGCCTGTTTCCGCCATCGGAAGTTTACGCTGTGTTGAGGAAGATATCAGATACGGACTTATACCTTCTAGGACTTTCAGAGGAGTATGCACGACCTGAATGGATGATTCTAACTGTTATGCCGGTTCCTCCGCCGCCAGTTAGGCCGAGTATTGCAGTGGATGGAGGTACGATGAGGAGCGAGGATGATCTAACGTACAAGCTTGGGGACATTATAAAGGCATCTGCCAATGTACGGAGGTGTGAACAAGAAGGAGCACCAGCTCACGTGATTACT---------------------
		</sequence>
		<sequence>
			<taxon idref="Hygrocybe_conica"/>
			acaagtttgtactgtgaaactgcgaatggctcattaaatcagttatagtttatttgatggtgtcttgctacatggataactgtggtaattctagagctaatacatgcgacaaagccccgacttttggaaggggtgtatttattagataaaaaaccaacgcggctcgccgcttgcttggtgattcataataacttgtcgaatcgcatggccttgtgccggtgatgcttcattcaaatatctgccctatcaactttcgatggtaggatagaggcctaccatggtttcaacgggtaacggggaataagggttcgattccggagagggagcctgagaaacggctaccacatccaaggaaggcagcaggcgcgcaaattacccaatcccgacacggggaggtagtgacaataaataacaatatagggcccctttgggtcatataattgcaatgagtacaatttaaatcccttaacgaggatcaattggagggcaagtctggtgccagcagccgcggtaattccagctccaatagcgtatattaaagttgttgcagttaaaaagctcgtagttgaacttcagacctggccaggtggtccgccttacggtgtgtactgtctggccaggccttacctcttggtgaaccggcgtgccctttattgggtgcgtcggggaactaggacgattaccttgagaaaattagagtgttcaaagcaggcatatgcctgaatacattagcatggaataacaaagtaggacgtgcggttctattttgttggtttctagagtcgccgtaatgattaatagggatagttgggggcattggtattgagtcgctagaggtgaaattcttggattgactcaagaccgactattgcgaaagcatttgccaaggatgttttcattaatcaagaacgaaggttaggggatcgaaaacgatcagataccgttgtagtcttaacagtaaactatgccgactagggatcgggcgacctctttttgatgtgtcgctcggcaccttgcgagaaatcaaagtctttgggttctggggggagtatggtcgcaaggctgaaacttaaaggaattgacggaagggcaccaccaggagtggagcctgcggcttaatttgactcaacacggggaaactcaccaggtccagacatgacgaggattgacagattgatagctctttcatgatttcatgggtggtggtgcatggccgttcttagttggtggagtgatttgtctggttaattccgataacgaacgagaccttttcctgctaaatagccaggccggcttcggctggtcgacggcttcttagagggactgtcggcgtctagctgacggaagtttgaggcaataacaggtctgtgatgcccttagatgttctgggccgcacgcgcgctacactgacagagccagcgagtttaattccttggccggaaggtctgggtaatcttgtgaaactctgtcgtgctggggatagagcattgcaattattgctcttcaacgaggaattcctagtaagcgtgagtcatcagctcgcgttgattacgtccctgccctttgtacacaccgcccgtcgctactaccgattgaatggcttagtgaggtctccggattggctttggggaaccggcaacggcaccctgtcsctgagaagctgatcaaacttggtcatttagaggaagtaaaagtcgtaacaaggtttccgtagttcccctagtaactgcgagtgaagcgggaagagctcaaatttaaaatctggtggtcctctgctgtccgagttgtaatctagagaagtgctttcygcgctggaccgtgtacaagtctcttggaatggagcgtcgtagagggtgagaatcccgtctttgacacggactaccagggctctgtgatgcactctcaaagagtcgagttgtttgggaatgcagctcaaaatgggtggtaaattccatctaaagctaaatataggcgagagaccgatagcgaacaagtaccgt
			gagggaaagatgaaaagaactttgaaaagagagttaaacagtacgtgaaattgttgaaagggaaacgtttcaagtcagtcgcgtcggctggtaatcaacctttctcttgctaggcttactttccagttgacgggtcagcatcaattttgaccgtcagataaaggcgtgaggaatgtggcatctttggatgtgttatagcctcttgtcacatgtgatggttgggattgaggaactcagcatgccgttcggtcggggcctttcgctcacgtaacatgcttaggatgctggcataatggcttgaaccgacccgtcttgaaacacggaccaaggagtctaacatgcctgcgagtgtttgggtggaaaacccgagcgcgaagtgaaagtgacggttgagatccctgtcgtggggagcaccaacgcccggaccagaccttttgtgacggatctgcggttgagcatgcatgttgggacccgaaagatggtgaactatgcctgaatagggtgaagccagaggaaactctggtggaggctcgtagcgattctgacgtgcaaatcgatcgtcgaatttgggtataggggcgaaagactaatcgaaccatctagtagctggttcctgccgaagtttccctcaggatagcagaaactcaagtcagatttatgtggtaaagcgaatgattagaggcattggggttgaaacaacctcgacctattctcaaactttaaatatgtaagatcgagctgtctcttagctggacagctcggcgattgcgagtttctagtgggccatttttggtaagcagaactggcgatgcgggatgaaccgaacgcgaggttaaggtgccagagtttacgctcatcagacaccacaaaaggtgttagttcatctagacagcaggacggtggccatggaagtcggaatccgctaaggagtgtgtaacaactcacctgccgaatgaactagccctgaaaatggatggcgctcaagcgtaacacccatacctcgccgtcggtgttgttgtgatgcaccgacgagtaggcaggcgtggaggcccgtgacgaagccttggcagtgatgctgggtgaaacggcctctagtgcagatcttggtggtagtagcaaatattcaagtgagatccttgaagactgaagtggggaaaggttccatgctaacagcagttggacatgggtcagtcgatcctaagagatagggaagctccgtttcaacgtgtgcgatttttcgtgccgcctatcgaaagggaatccggttaatattccggaaccagagtgcagatttttgacggcaacgtaaatgaacttggagacgctggcgagggccccgggaagagttttcttttctccttaacagtctaccaccctggaagcggtttgtccggagatagggttctatggctggtagagctcgacacttgcgtcgggtccggtgcgttcttgacagcccttgaaaatccaagggaacgaataattcttgcatctggtcgtactcataaccgcagcaggtccccaaggtgaacagcctctagttgatagaacaatgtagataagggaagtcggcaaattagatccgtaacttcgggaaaaggattggctctaagggttgggtgcgtcgggccttggcaggaagctgcggggcccagctgggactgcctggagcaatctgggcggatctggccaggaccttgttgctggcggccttggctgtctctaggcgtccggcgcacgcttaacaaccaacttagaactggtacggacaaggggaatctgactgtctaattaaaacatagcat------------------TCKGACCCAAACTTTGCCGAGAAGATCAGACACATCCGGGATCCT---AAAAAACGCATGCACACGGTTTGGTCTCACTGTAAAACCAAAATGGTCTGCGAGACGGACGAAGTAAAGGAGGATGGCGAAGGCCCCGAAAACGAGGAG---AGTAAAAAGGGTCAYGGCGGATGCGGT
			CACGTACAACCCGTCATCAGGAGAGAGGCACTCAAGATGTTCGCGCAGTACAAAAAGCCAAAAGATGACGACGAGAAATGAAGTCGATGCAGCCCGACAAGAGACTTTTCACCCCACAGGAGATACACGTCCTCTTCAAAAAGGTGTCCGACTTCGATCTTCATCTGCTGGGCCTGTCATCAGTCTATGCGCGACCAGAATGGATGATCCTCACGATCTTGCCGGTGCCACCCCCACCCGTTCGCCCCAGTATAGCTGTCGACGGAGGAGCCATGCGCAGTGAGGACGATCTGACATATAAACTCGGGGACATCGTAAAGGCGTCCGCCAGCGTGCGCAGATGTGAACAAGAAGGTGCCCCCGCCCACGTCATGAACGAGTTTGAGCAGCTTCTCCAG
		</sequence>
		<sequence>
			<taxon idref="Hydnellum_peckii"/>
			-------tataccgtgaaactgcgaatggctcattaaatcagttatagtttatttgatggtaccttgctacatggataactgtggtaattctagagctaatacatgcaataaagccccgacttccggaaggggtgtatttattagataaaaaaccaacgcggttcgccgctcctttggtgattcataataacttctcgaatcgcacggccttgtgctggcgatgcttcattcaaatatctgccctatcaactttcgatggtaggatagtggcctaccatggtttcaacgggtaacggggaattagggttcgattccggagagggagcctgagaaacggctaccacatccaaggaaggcagcaggcgcgcaaattacccaatcccgacacggggaggtagtgacaataaataacaatatagggccctttcgggtcttataattggaatgagtacaatttaaatcccttaacgaggaacaattggagggcaagtctggtgccagcagccgcggtaattccagctccaatagcgtatattaaagttgttgcagttaaaaagctcgtagttgaacttcagacctggccggatggtctgcctcacggtatgtactgtctggccgggccttacctcttggtgagccatcatgtccttcactgggtgtggtggggaaccaggacttttaccttgagaaaattagagtgttcaaagcaggcctacgcccgaatacattagcatggaataataaaataggacgtgcggttctattttgttggtttctagagtcgccgtaatgattaatagggatagttgggggcattagtattcagttgctagaggtgaaattcttggatttactgaagactaactactgcgaaagcatttgccaaggatgttttcattaatcaagaacgaaggttaggggatcgaaaacgatcagataccgttgtagtcttaacagtaaactatgccgactagggatcgggcgaactcaattttatgtggcgctcggcaccttacgagaaatcaaagtctttgggttctggggggagtatggtcgcaaggctgaaacttaaaggaattgacggaagggcaccaccaggagtggagcctgcggcttaatttgactcaacacggggaaactcaccaggtccagacatgactaggattgacagattgatagctctttcatgattttatgggtggtggtgcatggccgttcttagttggtggagtgatttgtctggttaattccgataacgaacgagaccttatcctgctaaatagccaggccggcttttgctggtcgccggcttcttagagggactgccagcgtctagcccgcggaagtttgaggcaataacaggtctgtgatgcccttagatgttctgggccgcacgcgcgctacactgacagagccagcgagtttctcaccttggccggaaggtctgggtaatcttgtgaaactctgtcgtgctggggatagagcattgcaattattgctcttcaacgaggaattcctagtaagcgtgagtcatcagctcgcgttgattacgtccctgccctttgtacacaccgcccgtcgctactaccgattgaatggcttagtgagatcttcggatcggcttcggggagccggcaacggcatcctgttgctgaaaagtcgatcaaacttggtcatttagaggaagtaaaagtcgtaacaaggtttccgta------------------------agcgggaaagctcaaatttgaaatctggcgtgctctggccgtccgagttgtagtctggagaagcgtcttccgtgctggaccgtgtacaagtcccttggaacagggcgtcgtagagggtgagaatcccgtctttgacacggactaccagcgctttgtgatgcgctctcaacgagtcgagttgtttgggaatgcagctcaaaatgggtggtaaattccatctaaagctaaatacaggcgagagaccgatagcgaacaagtaccgt
			gagggaaagatgaaaagcactttggaaagagagttaaacagtacgtgaaattgctgaaagggaaacgcttgaagtcagtcgcgtctgccaggactcagccttgcttctgcttggtgcactttctggttgacgggccagcatcgatttcgattgtcagaaaaagtcggagggaatgtggcacctttaggtgtgttatagccctccttcgcatatgacggttgggatcgaggaccgcagcacgcctttatggctggggttt--gctctcac-acgtgcttaggatgctggcttaatggctttaagcgacccgtcttgaaacacggaccaaggagtctaacatgcctgcgagtgtttgggtggaaaacccgagcgcgtaatgaaagtgatagttgagacctctagcatggagggcatcgacgcctggacttgatctacggagacggttccacggtagagcatgtatgttgggacccgaaagatggtgaactatgcctgaatagggtgaagccagaggaaactctggtggaagctcgtagcgattctgacgtgcaaatcgatcgtcaaatttgggtataggggcgaaagactaatcgaaccatctagtagctggttcctgccgaagtttccctcaggatagcagaaactcgtatcagatttatgtggtaaagcgaatgattagaggccttggggttgaaacaaccttaacctattctcaaactttaaatatgtaagaacgagccgtcacttgattggaccgctcggcgattgagagtttctagtgggccatttttggtaagcagaactggcgatgcgggatgaaccgaacgcgaggttaaggtgccggaatacacgctcatcagacaccacaaaaggtgttagttcatctagacagcaggacggtggccatggaagtcggaacccgctaaggagtgttcacaaactcacctgccgaatgaactagccctgaaaatggatggcgctcaagcgtgttacccatacctcgccgtcggcgttgaagtgatacgccgacgagtaggcaggcgtggaggtccgtgaagaagcctaggcagcgatgctgggtgaaacggcctctagtgcagatcttggtggtagtagcaaatattcaagtgagaaccttgaagactgaagtggagaaaggttccatggtaacagcagttggacatgggttagtcgatcctaagagatagggaagctccgtttcaaagtgcgcgattcttcgcgccgcctatcgaaagggaatccggttaagattccggaaccaggatgtgggtttttgacggcaacgtaaatgaacttggagacgctggcgagggccctgggaagagttatcttttctccttaacagcctaacaccctggaatcagattgtctggagatagggtttaatggctggtagagcccgacacttctgtcgggtccggtgcgctcttgacagcccttgaaaatccaagggaacgaataatcctcacgcctggtcgtactcataaccgcagcaggtctccaaggtgaacagcctctagttgatagaacaatgtagataagggaagtcggcaaaatagatccgtaacttcgggaaaaggattggctctaagggttgggtgcgtcaggccttggttggaagcctcgggactcagctggaactgtttggggcaacctagatggatccggccaggacctggcggtggatggccttggctgctttcgggcgtctggcgcacgcttaacaaccgacttagaactggtacggacaaggggaatctgactgtctaattaaaacatagcattgcgatggccagaaagtgTCGGATCCAAACTTCGCGGACAGAATTCGGCACATTCGCGATCCC---AAGGCACGGATGTCAACCGTGTGGTCTTTCTGCAAAACGAAAATGATCTGCGAAGCCGACGAACCGAAGGAAGAGAATGAAGGCAACGATGACGAT------GCAAAGAAAGGGCATGGTGGATGCGGT
			GCAGTCCAACCACAGATCCGACGAGAGGGTCTGAAATTGTTTGTCCAGTATAAGAAGTCAAAAGACGAGGATGAGAGATGAAGTCTTTACAACCTGACAAACGTCTATTTCCTCCATCGGAGGTCTACGCTGTGCTGAGGAAGATCTCGGATTCAGATTTATACCTGTTGGGGCTTTCCGACGAATACGCAAGGCCTGAATGGATGATTCTGACCGTTATGCCGGTTCCTCCACCGCCAGTTAGGCCTAGTATTGCAGTTGATGGAGGTACAATGAGGAGCGAGGACGATCTAACATATAAGCTGGGGGATATCATCAAGGCATCCGCCAATGTCCGGCGTTGTGAACAAGAAGGA------------------------------------------
		</sequence>
		<sequence>
			<taxon idref="Sebacina_incrustans"/>
			accactttgtacggtgaaactgcgaatggctcattaaatcagttatagtttatttgatgataccttgctacatggataactgtggtaattctagagctaatacatgcgctaaagccccgacttccggaaggggtgtatttattagataaaaaaccaacgcggttcgccgctcccttggtgattcataataactcctcgaatcgcatggccttgtgccggcgatgcttcattcaaatatctgccctatcaactttcgatggtaggatagaggcctaccatggtttcaacgggtaacggggaataagggttcgattccggagagggagcctgagaaacggctaccacatccaaggaaggcagcaggcgcgcaaattacccaatcccgacacggggaggtagtgacaataaataacaatatagggctcttttgggtcctataattggaatgagtacaatttaaatcccttaacgaggaacaattggagggcaagtctggtgccagcagccgcggtaattccagctccaatagcgtatattaaagttgttgcagttaaaaagctcgtagttgaacttcgaacgtggctgggcggtccgcctcaccgcgtgtactgtctggccgtgttctctttcttggtgagccggcatgcccttcactgggtgtgttggggaaccaggacgtttaccttgagaaaattagagtgttcaaagcaggcctacgcccgaatacattagcatggcataataaaataggac-tggggttctattttgttggtttctagagccgcagtaatgattaatagggatagttgggggcattagtattccgttgctagaggtgaaattcttggatttacggaagactaacttctgcgaaagcatttgccaaggatgttttcattaatcaagaacgaaggttaggggatcgaaaacgatcagataccgttgtagtcttaacagtaaactatgccgactagggatcgggcgatctcactatcatgtgtcgctcggcaccttacgagaaatcaaagtctttgggttctggggggagtatggtcgcaaggctgaaacttaaaggaattgacggaagggcaccaccaggcgtggagcctgcggcttaatttgactcaacacggggaaactcaccaggtccagacataactaggattgacagattgatagctctttcttgattttatgggtggtggtgcatggccgttcttagttggtggagtgatttgtctggttaattccgataacgaacgagaccttaacctgctaaatagccaagccgtctttcgatggctgcaggcttcttagagggactgtcaggatctacctgacggaagtttgaggcaataacaggtctgtgatgcccttagatgttctgggccgcacgcgcgctacactgacagagccagcgagtttataaccttggccggaaggtccgggtaatcttgtgaaactttgtcgtgctggggatagagcattgcaattattgctcttcaacgaggaatgcctagtaggcgcaagtcatcagcttgcgtcgattacgtccctgccctttgtacacaccgcccgtcgctactaccgattgaatggcttagtgaggtctccggattggcttcgaggacccggcaacgggactttgttgctgagaagctgatcaaacttggtcatttagaggaagtaaaagtcgtaacaaggtttccgtag----------------------agagggaagagctcaaattttgaatctggcgtcttt--ggcgtccgagttgtaatctagagaagtgttttccgtgacggaccgtgcataagtctcctggaatggagtgtcatagagggtgagaatcccgtacatggcatggactcccgttactctgcgatacactctcgacgagtcgagttgtttgggaatgcagctccaaatgggtggtaaatgccatctaaagctaaatatgggcgagagaccgatagcgaacaagtaccgt
			gagggaaagatgaaaagcactttggaaagagagtgaaacagtacgtgaaattgttgaaagggaaacgcttgaagtcagtcacaccctttgggattcagccttgcttctgctcggtttacttcccgttgggtgggtcaacatcagtttcagtcggaggagaaagactgggggaaggtagcagcatttgctgtgttatagacccttgttgtatacttcgattgggactgaggaccgcagcacgccttt--ggccggggtttac--ccacgt-acgtgcttaggatgttggcataatggctttaagcgacccgtcttgaaacacggaccaaggagtctaacatgtgcgcgagtgtttgggtgttaaactcggacgcgaaatgaaagtgaaaagttgggaacacatat--gtgtgcaccgacgcccggagctgaccttctgtgacgcatctgcggtagagcgtatttgttgggacccgaaagatggtgaactatgcctgaatagggtgaagccagaggaaactctggtggaggctcgtagcgattctgacgtgcaaatcgatcgtcaaatttgggtataggggcgaaagactaatcgaaccatctagtagctggttcctgccgaagtttccctcaggatagcagaaactcatatcagccttgtgcggtaaagcgaatgattagaggccttggggttgaaacaaccttaacctattctcaaactataaatgtgcaagaaagcgttgtcacttgattggacttcgctctgggtgagagtttctagtgggccatttttggtaagcagaactggcgatgcgggatgaaccgaacgttgggttaaggtgccggaatacacgctcatcagacaccacaaaaggtgttagttcatctagacagcaggacggtggccatggaagtcggaacccgctaaggagtgtgtaacaactcacctgccgaatgaactagccctgaaaatggatggcgctcaagcgtgttacccatacccaaccgtccgtgttgttgtgatgcacggacgagtaggcaggcgtgggggtcggtgaagaagccttggcagcaatgctgggtggaacggcctctagtgcagatcttggtggtagtagcaaatattcaagtgagaaccttgaagactgaagtggagaaaggttccatggtaacagcagttggacatgggttagtcgatcctaagagataggggagctccgtttcaaagtctgcgattcttcgcagcacctatcgaaagggaatccggttaacattccggaaccaggatgtggattttcagcggcaacgcaaatgaacttggagacgtcggcaggggccccgggaagagttttcttttctccttaacagcctatcaccctgaaatcggtttgtccggagctagggtttaatggctggtagagctcggcacttctgtcgggtccggtgcgttcttgacgacccttgaaaatccaagggaatgaatagctttcacacctggtcgtactcataaccgcagcaggtctcctaggtgaacagcctctagttgatagaacaatgtagataagggaagtcggcaaaatagatccgtaacttcgggaaaaggattggctctaagggttgggtgcatcgggccttggctggaagcggttggactggtctaggacctttgggtcaaacc--gagggacttggactggactggcttgtggatggccttggctgcctcacggcgtctggtgcacgcttaacaaccgacttagaactggtacggacaaggggaatctgactgtctaattaaaacatagcattgtgatggccagaaagtgTCCGATCCTGGTTTCGCGCAGAAAATTGAGCGGAGCAACAACCCC---AAGCGGCGGATGGCTTTCGTGTGGGCACACTGTAAGGGGAAGATGACGTGCGAGACAGACGAGGTAAAAGACGAGGATAACCCTGACGCGGCAAATGAGCCGGTCAAGAAAGGTCATGGAGGGTGTGGA
			CATCTTCAACCACTCGTTCGTAAAGAGGCCTTGAAGCTTTTCTTCCATTACAAAAAGCAGAATGATGATGAGGTTAGGAATCACGCACTGTGCAAGAGAAACGTCAAGTCTCCGCCCAAGAAGTCTACCGCGTCTTCCGCAAGATTTCCTCAGATGACCTCGAGAATCTGGGCTTGTCTGAGTACTACGCCCGACCAGACTGGATGATCCTCACCGTACTCCCTGTACCGCCTCCGCCCGTGCGGCCCTCCATCTCGGTCGATGGTGGTGTGYGCCGGTCCGAGGATGACCTGACGTACAAGCTCGCGGACATTATCAAGGCCTCGGGA---------------------------------------------------------------------
		</sequence>
		<sequence>
			<taxon idref="Basidiodendron_grandinioides"/>
			acaagtttgtacggtgaaactgcgaatggctcattaaatcagttatagtttatttgatggtaccctgctacatggataactgtggtaattctagagctaatacatgcatcaaagccccgactcctggaaggggtgtatttattagataaaaaaccagcgcggttcgccgctcccttggtgattcataataacttctcgaatcgcacggccttgcgccggcgatgcttcattcaaatatctgccctatcaactttcgatggtaggatagaggcctaccatggtttcaacgggtaacggggaataagggttcgattccggagagggagcctgagaaacggctaccacatccaaggaaggcagcaggcgcgcaaattacccaatcccgacacggggaggtagtgacaataaataacaatatagggctcttttgggtcttataattgtaatgagtacaatttaaatcccttaacgaggaacaattggagggcaagtctggtgccagcagccgcggtaattccagctccaatagcgtatattaaagttgttgcagttaaaaagctcgtagttgaacttcagactcggcaaggcggtccgcctcacggcgagtactgtcgggctgggtcttacctcttggtgagccggcatgcccttcgctgggtgtgtcgaggaaccaggactgttaccttgagaaaattagagtgttcaaagcaggcctacgcctgaatacgttagcatggaataatagaataggacgtgcggttctattttgttggtttctagagtcgccgtaatgattaatagggacagttgggggcattagtattccgttgctagaggtgaaattcttggatttacggaagactaactactgcgaaagcatttgccaaggatgttttcattaatcaagaacgaaggtcaggggatcgaaaacgatcagataccgttgtagtcttgacagtaaactatgccgactagggatcgggcgacctccttttgatgtgtcgctcggcaccttacgagaaatcaaagtctttgggttctggggggagtatggtcgcaaggctgaaacttaaaggaattgacggaagggcaccaccaggagtggagcctgcggcttaatttgactcaacacggggaaactcaccaggtccagacatgactaggattgacagattgatagctctttcttgattttatgggtggtggtgcatggccgttcttagttggtggagtgatttgtctggttaattccgataacgaacgagaccttaacctgctaaatagccaggccggcttttgctggtcgcgggcttcttagagggactatcagcgtctagctgatggaagtttgaggcaataacaggtctgtgatgcccttagatgttctgggccgcacgcgcgctacactgacagagccagcgagtcacttgccttggccggaaggtctgggtaatcttgtgaaactctgtcgtgctggggatagagcattgcaattattgctcttcaacgaggaattcctagtaggcgtgagtcatcagctcgcgtcgattacgtccctgccctttgtacacaccgcccgtcgctactaccgattgaatggcttagtgaggtctccggatcggtgtcagggagccggaa----------------------------------------------------------------------------ttcccctagtaacggcgagtgaagcgggaagagctcaaatttgtaatctggcgcctcc--ggcgtccgagttgtagtctgtagaggcgttatccgcggcggaccacgtacaagtcctttgggatgaggcgtcatagagggtgagaatcccgtccatgacgtggactaccgtcgctttgcgttgcgccatcgaagagtcgagttgtttgggaatgcagctcaaaacgggtggtaaattccatctaaagctaaatacgggcgagagaccgatagcgaacaagtaccgt
			gagggaaagatgaaaagaactttggaaagagagttaaacagtacgtgaaattgctgaaagggaaacgcttgaagtcagtcgtctcgcggaggactcagcctggcttttgcctggcgcacttcct--ccgaggggccagcgtcagtttcgggcgccggaaaagggcgcggggaatgtggcacctccgggtgtgttatagccccgcgtcgtgcgcggcgcccgggactgaggaccgc--------------------------------------tttataggatgctggcgtaatggctttaaacgacccgtcttgaaacacggaccaaggagtctaacatgctcgcgagtgttcgggtggaaaacccttgcgcggaatgaaagtaaaaagttgggaccctct-----ggggcaccgacgcccgaccctgacgttctctgacgggtttgaggtggagcgagtatgctgggacccgaaagatggtgaactatgcctgaatagggtgaagccagaggaaactctggtggaggctcgtagcgattctgacgtgcaaatcgatcgtcaaatttgggtataggggcgaaagactaatcgaaccatctagtagctggttcctgccgaagtttccctcaggatagcagacacttctctcagttttatgtggtaaagcgaatgattagaggccttggggttgaaacaaccttaacctattctcaaactttaaatatgtaagatcggaccgtcgctcgactggaccgcccggcgaatgagagtgtctagtgggccatttttggtaagcagaactggcgatgcgggatgaaccgaacgcggggttaaggtgccggaatacacgctcatcagacaccacaaaaggtgttagttcatccagacagcaggacggtggccatggaagtcggaacccgctaaggagtgtgtaacaactcacctgccgaatgaactagccctgaaaatggatggcgctcaagcgtgttacccacaccccgccgtcagcgttggagtgacgcgctgacgagtaggcaggcgtgggggtccgtgaagaagccttggcggcgacgctgggtgaaacggcccctagtgcagatcttggtggtagtagcaaatattcaagtgagatccttgaagactgaagtggagaaaggttccatggtaacagcagttggacatgggttagtcgatcctaagagatagggaagctccgtttgaaagcgcgcgattcttcgcgccgcctatcgaaagggaatccggttaagattccggaaccaggatgcagattctcggcggcaacgcaaacgaacttggagacgctggcgggggccccgggaagagttctcttttctccttaacaacctcagaccctgaaaacggattgtccggagatagggttatatggttggtagagcccggcacttctgccgggtccggtgcgtcctcgacggcccttgaaaatccaagggagtgaatagcttttgcgcctggtcgtactcataaccgcagcaggtctccaaggttaatagcctctagttgatagaacaatgtggataagggaagtcggcaaaatagatccgtaacttcgggaaaaggattggctctaaggcctgggtacgtcgggcctcggtcggaatccgcgggacccggctggaactgtcttgggcaactgggatggatctggccaggacctgcgcgtggatggccttggctgccttcgggcgtccggcgtgcgcttaacaggcgacttagaactggtacggacgaggggaatctgactgtctaattaaaacatagcattgtgatggccagaaagtgTCCGATCTGCAATTTGCTGACAAGGTCCGCCATGTGCGGGATCCC---AAAGCACGGATGTCCATCGTGTGGAATTATTGTAAGGGCAAGATGAGATGTGGAAACGAAGTCGCTGGC---GACGACGATCCTGAAAATCCTGACGAG---CCCAAGAAGGGTTACGTGGGCTGCGGT
			CATGTCCAGCCTGTCATTCGAAAAGAAGGTCTCAAGCTCTTTGCTGTTTACAAGAGACCCAAGGACGAGGATGAGATGTCAAGATGACTCAGCAGGACAAACGACTTTTCTCTGCATCTGAGGTTTACAACACGCTTAAGAAGATCTCTGACGCGGATCTCAATCTTCTCGGCCTTAGCGAATCTTATGCTCGTCCCGAATGGATGATCCTCACTGTTCTTCCTGTTCCGCCGCCTCCCGTCCGACCCAGCATCGCTGTTGATGGTGGTACAATGCGTAGTGAGGACGACTTGACCTACAAGCTGGGCGATATTCTTAAGGCTAGTGCTAATGTCCGACGGTGCGAACAAGAAGGAGCGCCTGCGCATGTAATCACGGAATTTGAGCAGTTACTTCAG
		</sequence>
		<sequence>
			<taxon idref="Sparassis_crispa"/>
			acaagtttgtacggtgaaactgcgaatggctcattaaatcagttatagtttatttgatggtaccttgctacatggataactgtggtaattctagagctaatacatgcgatcaagccccgactcctggaaggggtgtatttattagataaaaaaccaacgcggtccgccgctcctttggtgattcataataactcgtcgaatcgcaaggccttgtgccggcgatgcttcattcaaatatctgccctatcaactttcgatggtaggatagaggcctaccatggttttaacgggtaacggggaataagggttcgattccggagagggagcctgagaaacggctaccacatccaaggaaggcagcaggcgcgcaaattacccaatcccgacacggggaggtagtgacaataaataacgatatagggccctttcgggtcttataattggaatgagtacaatttaaatcccttagcgaggaacgattggagggcaagtctggtgccagcagccgcggtaattccagctccaatagcgtatattaaagttgttgcagttaaaaagctcgtagttgaacttcagactcggccgcgcggtccgcctaacggtgtgtactgtgcggttgggtcttacctctcggtgaacgggcatgccctttgttgggtgtgtcggggaaccgagactgttaccttgagaaaattagagtgttcaaagcgggcttatgctcggatacattagcatggaataatraaataggacgcgcgtttctattttgttggtttttaggatcgccgtaatgattaatagggacggttgggggcattagtattcggtcgctagaggtgaaattcttggatcgaccgaagactgactactgcgaaagcatttgccaaggacgttttcattaatcaagaacgaaggttaggggatcgaaaacgatcagataccgttgtagtcttaacagtaaactatgccgactagggatcgggcgacctcgatttgatgtgtcgctcgggaccttacgagaaattaaagtctttgggttctggggggagtatggtcgcaaggctgaaacttaaaggaattgacggaagggcaccaccaggtgtggagcctgcggcttaatttgactcaacacggggaaactcaccaggtccagacatgactaggattgacagattgatagctctttcatgattttatgggtggtggtgcatggccgttcttagttggtggagtgatttgtcaggttaattccgataacgaacgagaccttaacctgcttaatagtgaggccggctttggctggtcgtcgacttcttagagggactgtctgcgtctagcagacggaagtttgaggcaataacaggtctgtgatgcccttagatgttctgggccgcacgcgcgctacactgacggggtcagcgagtttataaccttggccgaaaggtccgggtaatcttgtgaaaccccgtcgtgctggggatagagcattgcaattttcgctcttcaacgaggaatacctagtaagcgcgagtcatcagctcgcgttgattacgtccctgccctttgtacacaccgcccgtcgctactaccgattgaatggcttagtgaggtcttgggatcggcttcggggagcgggcgaccgcatcccgtcgctgaaaactcgatcgaacttggtcatt---------------------------------------cctagtaactgcgagtgaagcgggaagagctcaaatttaaaatctggcggctcctcgtcgtccgagttgtaatctggagaagcgacatccgcgctggaccgtgtacaagtctcttggaaaagagcgtcgtagagggtgacaatcccgtctttgacacggaccgccagggctttgtgatgcgctctcgatgagtcgagttgtttgggaatgcagctcaaaatgggtggtaaattccatctaaagctaaatattggcgagagaccgatagcgaacaagtaccgt
			gagggaaagatgaaaagaactttggaaagagagttaaacagtatgtgaaatcgctgaaagggaaacgcttgaagtcagtcgcgtcggtcggaattcagccttgctcacgctcggtgtaytttctgaccgacgggtcagcatcgattttgacggtcggataaaggtcgagggaatgtggcaccttcgggtgtgttatagccttcggtgggatacgacggtcgggatcgaggaaaaccgggcgctt--------------------------tcgcgttcgggatgctggcgtaatggctttaaacgacccgtcttgaaacacggaccaaggagtctaacgtgcacgcgagtgtttgggtggtaaacccgagcgcgtaatgaaagtgaaagtcgggatccttgtcatggggagcaccgacgcccggacctgaacttttgtgayggctctgcggtggagcgtgtacgttgggacccgaaagatggtgaactatgcctgaatagggtgaagccagaggaaactctggtggaggctcgtagcgattctgacgtgcaaatcgatcgtcgaatttgggtataggggcgaaagactaatcgaaccatctagtagctggttcctgccgaagtttccctcaggatagcagaarctcgtgtcagatttatgtggtaaagcgaatgattagaggccttggggtcgcaatgaccttaacctattctcaaactttaaatatgtaagaacgagccgtcccttggttggaccgctcggcgattgagagtttctagtgggccatttttggtaagcagaactggcgatgcgggatgaaccgaacgtgaggttaaggtgccggaatacatgctcataagatatcacaaaaggtgttagttcatctagacagcaggacggtggccatggaagtcggaatccgctaaggagtgtgtaacaactcacctgccgaatgaactagccctgaaaatggatggcgctcaagcatgttacccatacctcaccgtcagcgttgaagtgaagcgctgacgagtaggcaggcgcggaggtccgtgaagaagccctggcggcgacgtcgggtggaacggcctctggtgcagatcttggtggtagtagcaaatattcaagtgagagccttgaagactgaagtggagaaaggttccatggtaacagcagttggacatgggtcagtcgatcctaagagatagggaagctccgttttaaagwgcgcggttttccgcgcggcctatcgaaagggaatccggttaagattccggaaccaggatgtggatttttagcggtaacgcaaatgaacttggagacgtcggcgggggccccgggaagagttatcttttctccttgacagtctacgaccctgaaatcggttcgcccggagatagggttacatggctggtagagctcgacggtttcgtcgggtccggtgcgtcctcgacggcccttgaaaatccaagggaacgaataaatttcacgcttggtcgtactcataaccgcagcaggtctcctaggtgaacagcctctagttgatagaacaatgtagataagggaagtcggcaaaatagatccgtaacttcgggaaaaggattggctctaagggtcgggtgcgtcgggcctcggttcgaagccgtcggaccaggctgggactgttcggt---tgccggacggattcggctaggaccggtgtgtggagggccttggcagccttcgggcgtccggcgcacaattaacgatcgacttagaactggaacggacaaggggaatctgactgtctaattaaaacatagcattgcgatggtcggaaagcgTCGGACACAACTTTCGCAGACAAGATCCGGCACATCCGGGATCCC---AAGGCTCGTATGCAGGCCGTGTGGGCCTATTGCAAAGACAAGATGATCTGTGAATCCGATGAGCCCAAAGAAGATAACGACGGAATGGAGAACGACGAG---CCTAAGAAGGGGCATGGATGGTGTGGC
			GCCACGCAGCCGCTCATTAGGAAGGAAGGTTTGAAGCTCTTCGTGCAGTACAAGAGGTCAAAGGATGAGGATGAGAGGTGAAGTCTCTCCAGCCAGACAAGCGTTTGTTTCCTCCACACGAGGTTTACACCGCGCTGAAGAAGATCTCGGATTCGGATATTCATCTTCTTGGCCTCTCTGACGAGTACGCTCGCCCAGAATGGATGATCCTCACCGTCATGCCGGTACCTCCGCCCCCAGTACGACCAAGTATTGCTGTGGACGGTGGCACTATGCGAAGCGAAGATGATCTCACTTACAAGCTGGGTGATATCATCAAGGCTTCTGCGAATGTCCGGCGATGCGAACAGGAGGGTGCGCCAGCCCACGTTATCACTGAGTTCGAACAGCTACTCCAG
		</sequence>
		<sequence>
			<taxon idref="Albatrellus_ovinus"/>
			acgaatttgtactgtgaaactgcgaatggctcattaaatcagttatagtttatttgatggtaccttgctacatggataactgtggtaattctagagctaatacatgcaatcaagccccgacttccgggaggggtgtatttattagataaaaaaccaacgcggctcgccgctcctttggtgattcataataactcgtcgaatcgcatggccttgtgccggcgatgcttcattcaaatatctgccctatcaactttcgatggtaggatagaggcctaccatggtttcaacgggtaacggggaataagggttcgattccggagagggagcctgagaaacggctaccacatccaaggaaggcagcaggcgcgcaaattacccaatcccgacacggggaggtagtgacaataaataacaatatagggctcttttgggtcttataattggaatgagtacaatttaaatcccttaacgaggaacgattggagggcaagtctggtgccagcagccgcggtaattccagctccaatagcgtatattaaagttgttgcagttaaaaagctcgtagttgaacttcagacctggccgggtggtctgcctaacggtatgtactgcctggccgggccttacctcttggtgagccggcatgcccttcgctgggtgcgtcggggaaccaggacctttaccttgagaaaattagagtgttcaaagcaggcctatgcccgaatacattagcatggaataatagaataggacgcgcggttctattttgttggtttctagagtcgccgtaatgattgatagggatagttgggggcattagtattgcgttgctagaggtgaaattcttggatttacgcaagactaactactgcgaaagcatttgccaaggatgttttcattaatcaagaacgaaggttaggggatcgaaaacgatcagataccgttgtagtcttaacagtaaactatgccgactagggatcgggcgaactcaatttcatgtgtcgctcggcaccttacgagaaatcaaagtctttgggttctggggggagtatggtcgcaaggctgaaacttaaaggaattgacggaagggcaccaccaggagtggagcctgcggcttaatttgactcaacacggggaaactcaccaggtccagacatgactaggattgacagattgatagctctttcttgattttatgggtggtggtgcatggccgttcttagttggtggagtgatttgtctggttaattccgataacgaacgagaccttaacctgctaaatagcccgatcggcttttgctggtcgctggcttcttagagggactgtcggcgtctagccgacggaagtttgaggcaataacaggtctgtgatgcccttagatgttctgggccgcacgcgcgctacactgacggagccagcgagttcatcaccttggccgaaaggtctgggtaatcttgtgaaactccgtcgtgctggggatagagcattgcaattatcgctcttcaacgaggaattcctagtaagcgtgagtcatcagctcgcgttgattacgtccctgccctttgtacacaccgcccgtcgctactaccgattgaatggcttagtgagacctccggattggctttgaggagccggcgacggcacctcgtcgctgaaaagctggtcaaacttggtcatttagaggaagtaaaagtcgtaacaaggtttccgtag----------------------agcgggaaaagctcaaatttgaaatctggcggtctttggccgtccgagttgtagtctggagaagcgctttccgcgccggaccgtgtacaagtcctctggaacggggcgtcgtagagggtgagaatcccgtctttgacatggactaccggtgctctgtgatgcgctctcgaagagtcgagttgtttgggaatgcagctcaaaatgggtggtgaattccatctaaagctaaatattggcgagagaccgatagcgaacaagtaccgt
			gagggaaagatgaaaagcactttggaaagagagttaaacagtacgtgaaattgttgaaagggaaacgcttgaagtcagtcgcgtcgtccaggattcagccttgacttctctcggtgtacttcctggtcgatgggccagcatcgatttcgatcgtcggacaaaggccggggaaacgtggcacctttgggtgtgttatagtcccttgcggtatacgatggttgggatcgaggaactcggcacgcctttgtggtcggggctcaggcccacgtctcgtgcttaggatgctggcataatggctttaaacgacccgtcttgaaacacggaccaaggagtctaacatgcccgcgagtgttagggtggaaaacccttgcgcgtaatgaaagtgaaagttgggaccttcg-agaggagggcaccgacgcccggaccagaccttctgtgacggatccgcggtggagcgtgtatgttgggacccgaaagatggtgaactatgcctgaatagggtgaagccagaggaaactctggtggaggctcgtagcgattctgacgtgcaaatcgatcgtcgaatttgggtataggggcgaaagactaatcgaaccatctagtagctggttcctgccgaagtttccctcaggatagcagaagctcgtatcagatttatgtggtaaagcgaatgattagaggccttggggtcgaaacgaccttaacctattctcaaactttaaatatgtaagaccaagccgtcgctcgatcggaccgcttgctgattgagagcttctagtgggccatttttggtaagcagaactggcgatgcgggatgaaccgaacgcgaggttaaggtgccggaatacacgctcatcagacaccacaaaaggtgttagttcatccagacagcaggacggtggccatggaagtcggaacccgctaaggagtgtgtaacaactcacctgccgaatgaactagccctgaaaatggatggcgctcaagcgtgttacccatacctcgccgtcggcgttgaagtgacgcgccgacgagtaggcaggcgtggaggtccgtgaagaagccttggtggcgacgccgggtgaaacggcctctagtgcagatcttggtggtagtagcaaatattcaagcgagaaccttgaagactgaagtggagaaaggttccatggtaacagcagttggacatgggttagtcgatcctaagagatagggaagctccgtttcaaagcgtgcgatttttcgtgccgcctatcgaaagggaatccggttaagattccggaaccaggatgtggatctttgacggcgacgtaaatgaacttggagacgctggcgagggccccgggaagagttatcttttctccttaaccgtctaccaccctgaaatcggattgtccggagctagggttccatggcgggtagagctcgacacctctgtcgggtccggtgcgwmctcgacagcccttgaaaatccaagggaacgaatgactttcacacctggtcgtactcataaccgcagcaggtctccaaggtgaacagcctctagttgatagaacaatgtagataagggaagtcggcaaaatagatccgtaacttcgggaaaaggattggctctaagggttgggtgtatcgggcctcggtcggaaaccttgggaccaggctgggactgtttgtgggtactcggacggatctggccaggacctgggcgtggatggccttggctcgccttgggcatccggtgcacgcttaacaaccgacttagaactggtacggacaaggggaatctgactgtctaattaaaacatagcattgcgatggccagaaag--TCGGATCCCACCTTCGCCGACAAAATCCGGCATGTCCGAGATCCG---AAAGCTCGTATGGCCGTTGTCTGGAATCACTGTAAAAGGAAAACAATATGCGAACCCGATGAACCCAAGGAGGATGGGGAGGGTGCAGATGGGGATGAG---CCCAAGAAGGGCCACGGAGGCTGCGGC
			CACCCTCAACCACAGATTAGGAAAGAAGGCTTGAAATTGTTCCTTCAGTATAAGAAGCCCAAGGACGAGGACGAGATATCAAGTCATTGCAGCCAGACAAGAGACTTTTTACGGCGTCTGAAGTATATACCACTCTGAAGAAGATTTCCGACGGCGATCTTCATCTATTGGGTCTCTCAGACGAGTACGCCCGTCCAGAATGGATGATATTGACTGTGATGCCTGTTCCACCCCCTCCTGTACGGCCAAGTATTGCTGTGGATGGCGGCGCTATGCGAAGTGAGGATGACTTGACATACAAGCTCGGAGATATCATCAAGGCGTCTGTCAATGTCCGCCGTTGTGAGCAGGAAGGCACGCCGGCGCATGTCATCACGGAA------------------
		</sequence>
		<sequence>
			<taxon idref="Boletus_edulis"/>
			acgaaatcgtactgtgaaactgcgaatggctcattaaatcagttatagtttatttgatgatgacttgctacatggataactgtggtaattctagagctaatacatgcaacaaagccccgacttccggaaggggcgtatttattagataaaaaaccaacgcggctcgccgctctcttggtgattcataataactgctcgaatcgcatggcctcgtgccggcgatgcatcattcaaatatctgccctatcaactttcgatggtaggatagaggcctaccatggtttcgacgggtaacggggaataagggttcgattccggagagggagcctgagaaacggctaccacatccaaggaaggcagcaggcgcgcaaattacccaatcccaattcggggaggtagtgacaataaataacgatatagggctctttcgggtcttataattggaatgagtacaatttaaatctcttaacgaggaacaattggagggcaagtctggtgccagcagccgcggtaattccagctccaatagcgtatattaaagttgttgcagttaaaaagctcgtagttgaactttgggcctggacggagggtccgccgcaaggcgtgtactgtccggccgggcctttcctcttggtgaaccggcgtgtccttcgctgggtgcgtcggggaaccaggacgtttaccttgagaaaattagagtgttcaaagcaggcattcgcccgaatacattagcatggaataatgaaataggacgtgcggttctatttcgttggtttctagagtcgccgtaatgattaatagggacggtcgggggcattagtattcggtcgctagaggtgaaattcttggatcgaccgaagactaactactgcgaaagcatttgccaaggatgttttcattaatcaagaacgaaggttaggggatcgaaaacgatcagataccgttgtagtcttaacagtaaactatgccgaccagggatcgggcgaactctttctgatgtgtcgctcggcaccttacgagaaatcaaagtctttgggttctggggggagtatggtcgcaaggctgaaacttaaaggaattgacggaagggcaccaccaggagtggagcctgcggcttaatttgactcaacacggggaaactcaccaggtccagacatgacaaggattgacagattgatagctctttcatgatttcatgggtggtggtgcatggccgttcttagttggtggagcgatttgtctggttaattccgataacgaacgagaccttaacctgctaaatagccaggtcggctttggctggccgttggcttcttagagggactgtcggcgtctagtcgacggaagtttgaggcaataacaggtctgtgatgcccttagatgttctgggccgcacgcgcgctacactgacagagccagcgagtacatttccttgaccggaaggtctgggtaatcttgtgaaactctgtcgtgctggggatagagcattgcaattatcgctcttcaacgaggaattcctagtaagcgtgagtcatcagctcgcgttgattacgtccctgccctttgtacacaccgcccgtcgctactaccgatcgaatggcttagtgaggtcttcggatcggcctcggggagccggcgacggcaccctgtcgctgagaagtcgatcaaacttggtc------------------------------------------------------------agcgggaaaagctcaaattttgaatctggcagttttgcgccgtccgagttgtaatctagagaagcgtcttccgcgccggcctgtgtacaagtctcctggaagggagcgtcatagagggtgagaatcccgtctctgacacggaccaccggtgctatgtgatgcgctctcgacgagtcgagttgtttgggaatgcagctcaaaaagggtggtaaactccatctaaagctaaatattggcgagagaccgatagcgaacaagtaccgt
			gagggaaagatgaaaaggactctggaaagagagttaaacagtacgtgaaattgctgaaagggaaacgctcgatgtcagtcgcgtcggctgggggtcaaccttgctttcgctgggtgtatttcctggtcgacgggtcagcatcagtttcggtcgtcgtacaagggccaagggaaagtggcacccttgggtgtgttatagcctttcgtcgtatgtggcggctgggactgaggaactcggtgtgggcttcggc--------------------ttacactagagatgctggcataatggccttgagcgacccgtcttgaaacacggaccaaggagtctaacatgtctgcgagtgtttgggtggcaaacccgatcgcgaaatgaaagtgaaagtcgagatctccatcacggagtgcaccgacgcccggatccatcctttgacaatggatctgcggtagagcatgcatgttgggacccgaaagatggtgaactatgcctgaatagggtgaagccagaggaaactctggtggaggctcgtagcgattctgacgtgcaaatcgatcgtcgaatttgggtataggggcgaaagactaatcgaaccatctagtagctggttcctgccgaagtttccctcaggatagcagaaactcatatcagatttatgtggtaaagcgaatgattagaggccttggggtcaaatcgaccttaacctattctcaaactttaaatatgtaagaacgagccgtctcttaactggaccgctcggcgattgagagtttctagtgggccatttttggtaagcagaactggcgatgcgggatgaaccgaacgggaggttaaggtgccggaatgcacgctcatcagacaccacaaaaggcgttagttcatccagacagcaggacggtggccatggaagtcggaatccgctaaggagtgtgtaacaactcacctgccgaatgaactagccctgaaaatggatggcgctcaagcgtgctacccacacctccccgtcagcgttgaagtgacgcgctgacgagtaggcaggcgtggaggtc-gtgaagaagcctaggcagcgatgccgggtggaaccgcctctagtgcagatcttggtggtagtagcaaatattcgagtgagatccttgaagactgaagtggagaaaggttccgtggtaacagcagttggacacgggtcagtcgatcctaagacatagggaaactccgtttcaaagagcacgattcttcgtgcccctcgtcgaaagggaatccggtcaatattccggaaccagaatgtggaacccaaacggcaacgtaaatgaacttggagacgctggcgagggccccgggaagagttttctcttctccttgacagtctaagaccctgaaatcgattcgctcggagctagggtttgatggctggtagagctcgacatctccgtcgggtccggtgcgtcctcgacagcccttgaaaatccaagggaacagatggttctcacgtctggtcgtactcataaccgcagcaggtctccaaggtgaacagcctctagtcaatagaacaatgtagataagggaagtcggcaaaatagatccgtaacttcgggaaaaggattggctctaagggtcgggtgtgtcgggcctcgtgttggaagtgtgcgaccaggctggggatctcctcggacagtc-------tctggctaggactcgtgtgccgacgaccttggct-tgtccgcagttccggcgcacgttcaacgaccgacttagaactggcgcggacaaggggaatctgactgtctaattaaaacatagcattgcgatggtcagaaagtgTCCGACCCAAATTTTGCCGACAAAATACGACATGTTCGCGATCCT---AAAGCCCGGATGGCCGTTGTCTGGGCGCATTGCAAGACGAAAATGGTTTGCGAAACTGACGAACCCAAAGAGGAGGGCGCTGAAGGGGATGCCGAAGAG---CCCAAGAAAGGGCATGGCGGTTGTGGT
			CATATCCAACCACTGATCCGAAAGGAGGGTCTCAAGCTATTCGTCCAGTATAAGCGACCCAAGGACGAAGACGAGACGTCAAGTCTCTGCAGCCGGACAAAAGGCTGTTCACGCCTTCCGAAGTGTACACCACGTTCAAAAAGATGTCTGATTCGGATTTGCACTTGATTGGACTTTCGGACGAATATGCGCGGCCTGAGTGGATGATTTTGACCGTGATGCCCGTACCCCCGCCTCCTGTCCGCCCGAGTATAGCTGTGGATGGAGGTGCAATGAGGAGTGAAGACGATTTGACCTACAAGCTCGGAGATATCATCAAAGCTTCTGCAAATGTCCGGCGATGCGAACAGGAGGGAGCTCCAGCACACGTTATCACGGAATTTGAGCAACTGTTGCAG
		</sequence>
		<sequence>
			<taxon idref="Auricularia_auriculajudae"/>
			---aatttatactgtgaaactgcgaatggctcattaaatcagttatagtttatttgatggtaccttgctacatggataactgtggtaattctagagctaatacatgcatcaaagccccgacttcyggaaggggtgtatttattagataaaaaaccaacgcggttcgccgctcccttggtgattcataataacttctcgaatcgcatggccttgcgccggcgatgcttcattcaaatatctgccctatcaactttcgatggtaggatagaggcctaccatggtttcaacgggtaacggggaataagggttcgattccggagagggagcctgagaaacggctaccacatccaaggaaggcagcaggcgcgcaaattacccaatcccgacacggggaggtagtgacaataaataacaatatagggctcttttgggtcttataattggaatgagtacaatttaaatcccttaacgaggaacaattggagggcaagtctggtgccagcagccgcggtaattccagctccaatagcgtatattaaagttgttgcagttaaaaagctcgtagttgaacttcagacctggccgggcggtccgccgcaaggtgtgtactgtctggctgggccttacctcttggtgagccggcatgccctttactgggtgtgtcggggaaccaggacttttaccttgagaaaattagagtgttcaaagcaggcctatgcctgaatacgttagcatggaataataaaataggacgtgcggttctattttgttggtttctagagtcgccgtaatgattaatagggatagttgggggcattcgtattgcgttgctagaggtgaaattcttggatttacgcaagacgaacttctgcgaaagcatttgccaaggatgttttcattaatcaagaacgaaggttaggggatcgaaaacgatcagataccgttgtagtcttaacagtaaactatgccgactagggatcgggcgacctcttttttatgtgtcgctcggcaccttacgagaaatcaaagtctttgggttctggggggagtatggtcgcaaggctgaaacttaaaggaattgacggaagggcaccaccaggagtggagcctgcggcttaatttgactcaacacggggaaactcaccaggtccagacatgactaggattgacagattgatagctctttcttgattttatgggtggtggtgcatggccgttcttagttggtggagtgatttgtctggttaattccgataacgaacgagaccttaacctgctaaatagccaggccggcttcggctggtcgccggcttcttagagggactatcagcgtctagctgatggaagtttgaggcaataacaggtctgtgatgcccttagatgttctgggccgcacgcgcgctacactgacagagccagcgagtttttaaccttggccggaaggtctgggtaatcttgtgaaactctgtcgtgctggggatagagcattgcaattattgctcttcaacgaggaattcctagtaggcgtgagtcatcagctcgcgtcgattacgtccctgccctttgtacacaccgcccgtcgctactaccgattgaatggcttagtgaggtctccggatcggcagcggggagccggcaacggca--------------------------------------------------------------------------------aacggcgagtgaagcgggatgagctcaaatttgaaatctggcggtctaaggccgtccgagttgtaatctagagaggtgttttccgtgccggaccgtgtacaagtcccttggaacagggcgtcatagagggtgagaatcccgtccatgacacggactcccggtgctctgtgatacaccttcgaagagtcgagttgtttgggaatgcagctcaaaacgggtggtaaattccatctaaagctaaatacaggcgagagaccgatagcgaacaagtaccgt
			gagggaaagatgaaaagaactttggaaagagagttaaacagtacgtgaaattgttgaaagggaaacgcttgaagtcagtcgcgtccgcagggactcagccttgcttctgcttggtgcacttctctgtggatgggccagcatcgattttggtcgccggaaaagggcgggaggaatgtggcagctttcgctgtgttatagcctctcgtcgtacacggtggtcgggatcgaggactgcagcacgccttc--ggtcggggttc--gcccacgccacgtgcttaggatgctggcgtaatggctttaaacgacccgtcttgaaacacggaccaaggagtctaacatgcctgcgagtgtttgggtgcaaaacccaggcgcgtaatgaaagtgaaaagttgggactctttagtg--aggcaccgacgcccgaacctgaagtcttctgacggttttgaggcagagcatgtatgttgggacccgaaagatggtgaactatgcctgaatagggtgaagccagaggaaactctggtggaggctcgtagcgattctgacgtgcaaatcgatcgtcaaatttgggtataggggcgaaagactaatcgaaccatctagtagctggttcctgccgaagtttccctcaggatagcagaaactcgcatcagttttatgtggtaaagcgaatgattagaggccttggggttgaaacaaccttaacctattctcaaactttaaatatgtaagatcggaccgtcacttgattggaccgtctggcgaatgagagtttctagtgggccatttttggtaagcagaactggcgatgcgggatgaaccgatcgcggggttaaggtgccggaatacacgctcatcagacaccacaaaaggtgttagttcatctagacagcaggacggtggccatggaagtcggaatccgctaaggagtgtgtaacaactcacctgccgaatgaactagccctgaaaatggatggcgctcaagcgtgttacccataccccgccgtcagcgttgaagtgacgcgctgacgagtaggcaggcgtggaggtcagtgaagaagccttggcagcgatgctgggtgaaacggcctctagtgcagatcttggtggtagtagcaaatattcaagtgagaaccttgaagactgaagtggagaaaggttccatggtaacagcagttggacatgggttagtcgatcctaagagatagggaagctccgttttaaagcgcgcgatttttcgcgccgtctatcgaaagggaatccggttaagattccggaaccaggatgtggatctttaacggcaacgtaaatgaacttggagacgctggcgggagccccgggaagagttttcttttctccttaaccgtctaccaccctgaaatcgcattgtgcggagctagggttcaatggcgggtagagctcggcacttttgccgggtccggtgcgctctcgacagtccttgaaaatccaagggaatgaataattttcacacctggtcgtactcataaccgcagcaggtctccaaggtgaacagcctctagttgatagaacaatgtagataagggaagtcggcaaaatagatccgtaacttcgggaaaaggattggctctaaggcttgggtacgtcggggctcggttggaagcctcgggaccaggatgggactgtcttggttcgccaggatggacctgcccaggacctgggtgtggatggccttgtctgctttcgggcatccggcgtgcgcttaacaagcaacttagaactggtacggacaaggggaatctgactgtctaattaaaacatagcattgcgatggccagaaag--TCCGACCCAAACTTTGCCGACAAGGTCCGGCATATCCGTGATCCC---AAGGCGCGTATGGCGGCCGTCTGGGCTCATTGCAAGGGCAAGATGGTCTGCGACACAGACGAGCCCAAAGACGAAGACCAGGAGGGAAACCCTGAGCTCGCCATCAAGAAAGGTCACGGTGGTTGCGGC
			CACGTCCAGCCTCTCATTCGCAAGGAGGGCTTGAAGCTATTCCTCGTATATAAGAAGTCGAAGGACGAAGATGAGATATGAAGCTGAACCAGCAGGACAAGCGCATGTTTATGCCGTCCGAGGTCCATAATACGCTGAAGAAGATCCCCGACTCTGATTTGGCGCTCCTCGGCCTCTCCGAGGCATACGCACGTCCGGACTGGATGATCTTGACTGTCCTTCCTGTCCCGCCTCCGCCCGTTCGCCCGAGTATCGCAGTAGATGGCGGCGCTATGCGCAGCGAAGACGACTTAACCTACAAGCTCGGCGACATCCTCAAGGCCAGTATGGCCGTTCGTCGCTGCGAACAAGAGGGTGCTCCGGCCCACGTCATTACGGATCATGAGCAGCTTCTGCAG
		</sequence>
		<sequence>
			<taxon idref="Craterocolla_cerasi"/>
			acaaatttatacagtgaaactgcgaatggctcattaaatcagttatagtttatttgatgataccttgctacatggataactgtggtaattctagagctaatacatgcgttaaagccccgactctcggaaggggtgtatttattagataaaaaaccaacgcggttcgccgctcccttggtgattcataataacttctcgaatcgcatggccttgtgccggcgatgcttcattcaaatatctgccctatcaactttcgatggtaggatagaggcctaccatggtttcaacgggtaacggggaataagggttcgattccggagagggagcctgagaaacggctaccacatccaaggaaggcagcaggcgcgcaaattacccaatcccgacacggggaggtagtgacaataaataacaatatagggctcttttgggtcttataattggaatgagtacaatttaaatcccttaacgaggaacaattggagggcaagtctggtgccagcagccgcggtaattccagctccaatagcgtatattaaagttgttgcagttaaaaagctcgtagttgaacttcaggcctggtcgggcggtccgcctcacggcgtgtactgtctggccgggccttacttcttggtgagccggcatgccctttactgggtgtgtcggggaaccaggacttttaccttgagaaaattagagtgttcaaagcaggcctacgcccgaatacattagcatggcataataaaataggacgtgcggttctattttgttggtttctagagtcgccgtaatgattaatagggatagttgggggcattagtattccgttgctagaggtgaaattcttggatttacggaagactaacttctgcgaaagcatttgccaaggatgttttcattaatcaagaacgaaggttaggggatcgaaaacgatcagataccgttgtagtcttaacagtaaactatgccgactagggatcgggcgatctcactatcatgtgtcgctcggcaccttacgagaaatcaaagtctttgggttctggggggagtatggtcgcaaggctgaaacttaaaggaattgacggaagggcaccaccaggcgtggagcctgcggcttaatttgactcaacacggggaaactcaccaggtccagacataactaggattgacagattgatagctctttcttgattttatgggtggtggtgcatggccgttcttagttggtggagtgatttgtctggttaattccgataacgaacgagaccttaacctgctaaatagccaggccgtctttcgatggtcgcaggcttcttagagggactgtcaggatctacctgacggaagtttgaggcaataacaggtctgtgatgcccttagatgttctgggccgcacgcgcgctacactgacagagccagcgagtttatcaccttggccggaaggtccgggtaatcttgtgaaactttgtcgtgctggggatagagcattgcaattattgctcttcaacgaggaatgcctagtaagcgcaagtcatcagcttgcgttgattacgtccctgccctttgtacacaccgcccgtcgctactaccgattgaatggcttagtgaggtcttcggattggctttgaggacccggcaacgggaccttattgctgaga---------------------------------------------------------tcccctagtaacggcgagtgaagagggatgagctcaaattttgaatctggcgtcttc--ggcgtccgagttgtaatctagagaagtgttttccgcgatggaccgtgcacaagtctcctggaacggtgcgtcatagagggtgagaatcccgtatatggcacggactaccattgctctgcgatacactctcgacgagtcgagttgtttgggaatgcagctcaaagtgggtggtaaattccatctaaagctaaatattggcgagagaccgatagcgaacaagtaccgt
			gagggaaagatgaaaagcactttggaaagagagtgaaacagtacgtgaaattgttgaaagggaaacgcttgaagtcagtcgcgcccgtttggattcagccttgcttctgctcggtttacttccttgcgggcgggtcaacgtcagttttggtcggaggagaaagcctttgggaatgtggcagcatttgctgtgttatagacctttggtgtatacttcggccgggactgaggaccgcagcgcgcctttatggctggggttcgc--ccacat-acgcgcttaggatgttggcataatggctttaagcgacccgtcttgaaacacggaccaaggagtctaacatgtgcgcgagtgtttgggtgtcaaacccgagcgcgtaatgaaagtgaaaggttgggaacgctttt--gcgtgcaccgacgcccggagcagaacttctgtgacgcccccgcggtagagcgtatatgttgggacccgaaagatggtgaactatgcctgaatagggtgaagccagaggaaactctggtggaggctcgtagcgattctgacgtgcaaatcgatcgtcaaatttgggtataggggcgaaagactaatcgaaccatctagtagctggttcctgccgaagtttccctcaggatagcagaaactcgtatcagccttgtgcggtaaagcgaatgattagaggccttggggttgaaacaaccttaacctattctcaaactataaatgtgcaagaaagagtcgtcgcttatttggacttctctgtgggtgagagtttctagtgggccatttttggtaagcagaactggcgatgcgggatgaaccgatcgtggggttaaggtgccggaatacacgctcatcagacaccacaaaaggtgttagttcatctagacagcaggacggtggccatggaagtcggaatccgctaaggagtgtgtaacaactcacctgccgaatgaactagccctgaaaatggatggcgctcaagcgtgttacccataccccaccgtcagcgttgtcgtgacacgctgacgagtaggcaggcgtggaggtcggtgaagaagccttggcagtgatgctgggtggaacggcctctagtgcagatcttggtggtagtagcaaatattcaagtgagaaccttgaagactgaagtggagaaaggttccatggtaacagcagttggacatgggttagtcgatcctaagagatagggaagctccgtttcaaagtctgcgattcttcgcggcgcctatcgaaagggaatccggttaacattccggaaccaggatgtggattttcagcggcaacgcaaatgaacttggagacgctggtgggggccccgggaagagttttcttttctccttaacagcctacaaccctgaaatcggattgtccggagctagggttcaatggttggtagagctcagcacttctgctgggtccggtgcgttcccaacagcccttgaaaatccaagggaatgaataattttcacgcctggtcgtactcataaccgcagcaggtctcctaggtgaacagcctctagttgatagaacaatgtagataagggaagtcggcaaaatagatccgtaacttcgggaaaaggattggctctaagggttgggtgcgtcgggccttggttggaagcggttggactggactgggacctttgggtcaaacc--gagggactcggtccggaccggcttgcggatggccttggctgctttacggcgtccggcgcacgcttaacaaccgacttagaactggtacggacaaggggaatctgactgtctaattaaaacatagcattgcgatggccagaaagtgTCCGATCCTGCTTTCGCTCAAAAGATTCAAAGAACGAATAACCCT---AAGAAACGCATGGCCGAAGTGTGGCAGCATTGTAAAGGAAAAATGACGTGCGAGACCGACGAACCCAAGGAAGAAGAACCCGATTCGGTGGGTCTGCCACCTGCCAAGAAGGGCCATGGTGGGTGCGGC
			CATCATCAACCCCTCGTTCGCAAGGAGGCTTTGAAGCTGTTCTTCCATTACAAGAAGAAGGATGATGATGAGGTTAGGAGGCGCGTGGTGTACAAGAAAAGCGTCAAGTATTCCCGCAAGAGGTGTATCGCGTCTTTCGCAAGATGTCACCTGAAGACCTTGAGCTGCTCGGTCTCTCCGAGCACTACGCTCGACCTGACTGGATGATCCTCACCGTCCTGCCTGTCCCCCCCCCTCCCGTGCGACCGTCTATCTCCGTAGATGGTGGTGTTCGACGTAGCGAGGACGACCTGACGTACAAGCTCGCGGATATCATTAAAGCGAGCGGCAATGTCAGACGGAGCGAGCAAGAA---------------------------------------------
		</sequence>
		<sequence>
			<taxon idref="Phallus_impudicus"/>
			acgactttgtactgtgaaactgcgaatggctcattaaatcagttatagtttatttgatggtactttgctacatggataactgtggtaattctagagctaatacatgcgtcaaagccgcgacttttggaagcggtgtatttattagataaaaaaccaacgcggtccgccgctcctttggtgattcataataacttgtcgaatcgcacggccttgcgccggcgatgcttcattcaaatatctgccctatcaagtttagatggtaggatagaggcctaccatgctttcaacgggtaacggggaataagggttcgattccggagagggagcctgagaaacggctaccacatccaaggaaggcagcaggcgcgcaaattacccaatcccgacacggggaggtagtgacaataaataacaatactgggctctttcgggtctagtaattggaatgagtacaatttaaatcccttaacgaggaacaattggagggcaagtctggtgccagcagccgcggtaattccagctccaatagcgtatattaaagttgttgccgttaaaaagctcgtagttgaatttc-cgcggactcgcggggtccgcctcgcggtgagtacttcgcgggtccgcgttccctggcggtgagccctgatgtcgtttgctcggcgtagagacgaaccgcctctgttaccttgagaaaattagagtgttcaaagcaggcgtgtgcccgaatacgttagcatggaataacgaaataggacgcgcggttctattttgttggtttctagagtcgccgtaatgattaatagggatagttgggggcattagtattcagttgctagaggtgaaattcttggatttactgaagactaactactgcgaaagcatttgccaaggatgttttcattaatcaagaacgaaggttaggggatcgaaaacgatcagataccgttgtagtcttaacagtaaactatgccgactggggatagggcgacctcgattcgatgtgtcgctcggcaccctacgagaaatcaaagtctttgggttcgggggggagtatggtcgcaaggctgaaacttaaaggaattgacggaagggcaccaccaggagtggagcctgcggcttaatttgactcaacacggggaaactcaccaggtccagacatgactaggattgacagattgatagctctttcttgattttatgggtggtggtgcatggccgttcttagttggtggagtgatttgtctggttaattccgataacgaacgagaccttcacgtgctaaatagccggtcgggccaaggcccgtcccaggcttcttagacggactatcggcgtctagccgatggaagttggaggcaataacaggtctgtgatgcccttagatgttctgggccgcacgcgcgctacactgacagggccagcgagtttcctaccttggccggaaggtctgggtaatcttgtgaaaccctgtcgtgctggggatagagcattgcaattatcgctcttcaacgaggaattcctagtaggcgtgagtcatcagctcgcgtcgattacgtccctgccctttgtacacaccgcccgtcgctactaccgattgaacggcttagtgaggtcttcggattggctttggggagccggcgacggcgccctgtcgtcgagaagtcgatcaaacttggtcgtttagaggaagtaaaagtcgtaacaaggtttccgtag----------------------agcgggaacagctcaaatttgtaatctgacggcctctggtcgtccgagttgtaatctggagaagcgttttcagtgccggcccgcgtacaagtcccctggaatggggcgtcgcagagggtgagaatcccgtctctgacgcggtcatccggcatgctgcgatgcgctctcgaagagtcgagttgtttgggaatgcagctcaaaacgggtggtaaattccatctaaagctaaatactggcgaaagaccgatagcgaacaagtaccgt
			gagggaaagatgaaaagcactttggaaagagagtcaaacagtacgtgaaattgttgaaagggaaacgcttgaagtcagtcgcgtctcccgggtctcagtcgcgctcaagcgcggcgtactttccggtggacgggccagcgtcgatttcgaccgtcgtaaaaaggtgtgaggaatgtggcacctctgggtgtgttatagcctcgttccgtatgcgacggtggggatcgagggatgcagcgcgccctttaagtcggggttc--gcccacgtaacgcgcttgggatgctggcttaatggctttaagcgacccgtcttgaaacacggaccaaggagtctaacatgctcgcgagtgcacgggtggaaaacccgcgcgcgtaatgaaagtgaaaggttgggaccctttttttaggggcaccgacgcccggacttgagctgctgcgacggttccgaggcggagcgcgtatgttgggacccgaaagatggtgaactatgcctgagtagggcgaagccagaggaaactctggtggaggctcgtagcgattctgacgtgcaaatcgatcgtcgaacttgggtataggggcgaaagactaatcgaaccatctagtagctggttcccgccgaagtttccctcaggatagcagagactcgtttcagttttatgtggtaaagcgaatgattaggggccttggggtcgaaacgaccttaacccattctcaaactttaaatatgtaagaacgggccgtcgctcgactggaccgcccggcgaatgagagtctctagtgggccatttttggtaagcagaactggcgatgcgggatgaaccgatcgcgaggttaaggtgccggaatgcacgctcatcagacaccacaaaatgtgtgagttcatctagacagcaggacggtggccatggaagtcggaatccgctaaggagtgtgtaacaactcacctgccgaatgaacttgccatgaaaatggatggcgctcaagcgtgctacccatacctcgccgtcggcgttcaagtgaagcgccgacgagtaggcgggcgcgagggtccgtgaagaagcctaggcggtgacgctgggtgaaacggccctcggtgcagatcttggtgaaagtagcaaatagacgagtgagaacctcgttgactgaagtggagaaaggttccatggtaacagcagttggacatgggtcagtcgatcctaagagatagggaagctccgtttcaaagtgcacgattcttcgcgccgcctatcgaaagggaatccggttaagattccggaaccgggacgcgggtcattggcggtgacgcaaatgaacttggagacgctggcgggggctccgggaagagttttcttttctccttaacgacctttagccctgaaatcggtttgtccggagatagggtgggacggtcggtagagcgcggcacttctgccgcgtccggtgygcctctgacagtccttgaaaatccaagggaacgaacgaccttcgcgcccggtcgtactcataaccgcagcaggtctcctaggtgaacagcctctagttgatagaacaatgtagataagggaagtcggcaaaatagatccgtaacttcgggaaaaggattggctctaagggtcgggcgcgtcgggcctcggtctgacgcctcgagacccggccgggactatctggaggtgtctagacggacctggctgggactcgagcgctgaaggccttggcttgccccgggcgtccggcgcgcgcttaacgaccgacttagaactggtacggacaaggggaatctgactgtctaattaaaacatagcattgcgatggccggaaagcgTCTGATCCCGCATTCGCCGAGAAAGTTAAGCATTCTCGCGACGCA---AAAACCCGTATGGCTGTGGTTTGGAATCACTGCAAATCAAAAACTGTTTGCGAACTGGATGCAATTGAGGAGAACGAAGCAGATGTGCCCGATGAATCGACAGTTAAAAAGGGTCATGGTGGTTGCGGT
			CATGTCCAGCCCGTTATTCGGAAGGAGGGTTTAAAGCTGTTCCTGCAGTACAAGAAAACAAAAGATGAGGATGAGACGTCAAATCCACTCAACCTGAAAAGCGAATGTTTACGCCAAGCGAATGTTTCAATGTTCTCAAGAAAATCCCTTCCTCCGACATAGCTTTGCTGGGATTAAGCGAAGAATATGCACGTCCCGACTGGATGATTCTTACTGTGCTACCTGTGCCCCCGCCTGCAGTTCGACCTAGTATCGCCGTGGATGGTGGTACAGTGCGCAGCGAAGACGACTTGACATTCAAGCTAACGGACATTGTAAAGGCATCTGCTAATGTTCGACGGTGCGAACAGGAAGGCGTGCCGGCGCACGTAACATCAGAGTTCGAGCAATTGCTCCRA
		</sequence>
		<sequence>
			<taxon idref="Clavariadelphus_ligula"/>
			acaaatttgtactgtgaaactgcgaatggctcattaaatcagttatagtttatttgatggtaccttgctacatggataactgtggtaattctagagctaatacatgcgtcaaagccccgacttctggaaggggtgtatttattagataaaaaaccaacgcggttcgccgctcccttggtgattcataataacttctcgaatcgcatggccttgtgccggcgatgcttcattcaaatatctgccctatcaagtttagatggtaggatagaggcctaccatgctttcaacgggtaacggggaataagggttcgattccggagagggagcctgagaaacggctaccacatccaaggaaggcagcaggcgcgcaaattacccaatcccgacacggggaggtagtgacaataaataacaatatggggctcatttgggtcccataattggaatgagtacaatttaaatcccttaacgaggaaccattggagggcaagtctggtgccagcagccgcggtaattccagctccaatagcgtatattaaagttgttgccgttaaaaagctcgtagttgaacttc-cacggacccatgcggtctgcctcacggtatgtactgtgtgggtccgtgttccttggtggtgagcctcgatgccgttcgttcggtgtcttggtgaaccacctctgttaccttgagaaaattagagtgttcaaagcaggcatatgcccgaatacattagcatggaataacgaaataggacgtgcggttctattttgttggtttctagagtcgccgtaatgattaatagggatagttgggggcattagtattcagttgctagaggtgaaattcttggatttactgaagactaactactgcgaaagcatttgccaaggatgttttcattaatcaagaacgaaggttaggggatcgaaaacgatcagataccgttgtagtcttaacagtaaactatgccgactagggatcgggcgacctcaatttgatgtgtcgctcggcaccttacgagaaatcaaagtctttgggttcgggggggagtatggtcgcaaggctgaaacttaaaggaattgacggaagggcaccaccaggagtggagcctgcggcttaatttgactcaacacggggaaactcaccaggtccagacataactaggattgacagattgatagctctttcttgattttatgggtggtggtgcatggccgttcttagttggtggagtgatttgtctggttaattccgataacgaacgagaccttcccgtgctaaatagcccggccggctttggctggtcgccggcttcttagacggactatcagcgtttagctgatggaagttggaggcaataacaggtctgtgatgcccttagatgttctgggccgcacgcgcgctacactgacagagccagcgagtttatcaccttggccggaaggtctgggtaatcttgtgaaactctgtcgtgctggggatagagcattgcaattattgctcttcaacgaggaattcctagtaggcgtgagtcatcagctcgcgtcgattacgtccctgccctttgtacacaccgcccgtcgctactaccgattgaacggcttagtgaggtcttcggattggcttcggggagccggcaacggcaccctgttgccgagaagttgatcaaacttggtcgtttagaggaagtaaaagtcgtaacaaggtttccgtag----------------------agcgggaagagctcaaatttgtaatctggcggtctcaggccgtccgagttgtagtctggagaagcgttttccgcgtcggaccgtgtacaagtcccttggaacagggcgtcatagagggtgagaatcccgtcttcgacacggactgccgatgctttgtgatgcgctctcgaagagtcgagttgtttgggaatgcagctcaaaacgggtggtaaattccatctaaagctaaatattggcgaaagaccgatagcgaacaagtaccgt
			gagggaaagatgaaaagcactttggaaagagagttaaacagtacgtgaaattgttgaaagggaaacgcttgaagtcagtcgcgtcttccgggactcagcctcgctcctgcttggtgcatttcccgggtgacgggccagcatcgatttcggtcgtcggagaaaggccgagggaatgtggcacccttgggtgtgttatagccctcggtcgtatgcgacgactgggatcgaggatcgcagcacgcctttatggccggggttc--gcccacgtaacgtgcttaggatgctggcgtaatggctttaagcgacccgtcttgaaacacggaccaaggagtctaacatgcctgcgagtgtttgggtggaaaacccggacgcggaatgaaagtgaaagttgggacctctgtcgcggagggcaccgacgcccggaccagaccttttgtgacggttccgaggtagagcatgtatgttgggacccgaaagatggtgaactatgcctgagtagggtgaagccagaggaaactctggtggaggctcgtagcgattctgacgtgcaaatcgatcgtcgaacttgggtataggggcgaaagactaatcgaaccatctagtagctggttcctgccgaagtttccctcaggatagcagagactcatatcagatttatgtggtaaagcgaatgattaggggccttggggttgaaacaaccttaacccattctcaaactttaaatatgtaagaacaagccgtcgcttgattggaccgcttggtgaatgagagtctctagtgggccatttttggtaagcagaactggcgatgcgggatgaaccgatcgcgaggttaaggtgccggaatacacgctcatcagacaccacaaaatgtgtgagttcatctagacagcaggacggtggccatggaagtcggaatccgctaaggagtgtgtaacaactcacctgccgaatgaacttgccatgaaaatggatggcgctcaagcgtgttacccatacctcgccgtcagcgttgaagtgacgcgctgacgagtaggcaggcgtaagggtttgtgaagaagccttggcagtgatgctgggtgaaacaacctttagtgcagatcttggtgaaagtagcaaatagacgagtgagaacctcgttgactgaagtggagaaaggttccatggtaacagcagttggacatgggttagtcgatcctaagagatagggaagctccgtttcaaagcgtgcgattcttcgcgccgcctatcgaaagggaatccggttaagattccggaaccaggatgcgggttttcagcggcaacgcaaatgaacttggagacgctggcgggggccccgggaagagttttcttttctccttaacagtctaccaccctgaaatcggtttgtccggagctagggttcaatggctggtagagctcgacacctctgtcgggtccggtgcgtcctcgacagtccttgaaaatccaagggaatgaacaatcttcgcacctggtcgtactcataaccgcagcaggtctccaaggtgaacagcctctagttgatagaacaatgtagataagggaagtcggcaaaatagatccgtaacttcgggaaaaggattggctctaagggttgggtgcgtcgggccttggctggaagcctcggaacccggttgggactatctaggagactctggacggacctgactgggatctgggcgtggatggccttggctgctctcgggcgtccggcgcacgcttaacaaccgacttagaactggtacggacaaggggaatctgactgtctaattaaaacatagcattgcgatggccagaaagtgTCCGACCCCGCCTTCGCGGAAAAGGTCAAACACTCTCGAGAGGCA---AAGTCGCGCATGGCGGTCGTCTGGAATCACTGTAAATCAAAGAACCATTGCGAGCCTGACGTTCTGGAAGAGACTGAGGGTGAAGTGCCCGACGATGCTGCAGTCAAAAAGGGTCACGGCGGTTGCGGG
			CACGTCCAGCCCCAGATCAGGAAAGAAGGCCTAAAGCTCTTCTTGCAGTACAAGAAGACGAAGGACGAGGATGAGATGTCAAATCGACACAACCAGAAAAGCGTTTATTCACAGCCTCCGAGTGTTTCAACGTGCTCAAAAAGATCCCGACTTCCGATATTGCGCTCCTTGGACTCAACGAGGAGTTTGCGCGTCCGGATTGGATGATCCTCACGGTCCTGCCTGTCCCTCCGCCTGCCGTTCGACCGAGTATTGCCGTAGACGGTGGTACTGTTCGCAGCGAGGACGATCTCACCTTCAAATTGACCGATATCCTCAAGGCATCGGCCAATGTCCGCAGATGCGAGCAGGAAGGCGCACCGGCACATGTGACGACCGAATTTGAGCAGTTGCTTCAG
		</sequence>
		<sequence>
			<taxon idref="Gloeophyllum_sepiarium"/>
			---agtttgtactgygaaactgcgaatggctcattaaatcagttatagtttatttgatggtaccttgctacatggataactgtggtaattctagagctaatacatgcatcaaagccccgacttctggaaggggtgtatttattagataaaaaaccaacgcggttcgccgctcccttggtgattcataataacttctcgaatcgcatggccttgtgccggcgatgcttcattcaaatatctgccctatcaactttcgatggtaggatagtggcctaccatggtttcaacgggtaacggggaataagggttcgattccggagagggagcctgagaaacggctaccacatccaaggaaggcagcaggcgcgcaaattacccaatcccgacacggggaggtagtgacaataaataacaatatagggctctttcgggtcttataattggaatgagtacaatttaaatcccttaacgaggaacaattggagggcaagtctggtgccagcagccgcggtaattccagctccaatagcgtatattaaagttgttgcagttaaaaagcccgtagttgaacttcagacctggctgggcggtctgcctaacggtatgtactgtctggccgggtcttacctcttggtgagccggcatgcccttyactgggtgtgtcggggaaccaggacttttaccttgagaaaattagagtgttcaaagcaggcctatgcccgaatacattagcatggaataataaaataggacgtgcggttctattttgttggtttctagaatcgccgtaatgattaatagggatagttgggggcattagtattcagttgctagaggtgaaattcttggatttactgaagactaactactgcgaaagcatttgccaaggatgttttcattaatcaaggacgaaggttaggggatcgaaaacgatcagataccgttgtagtcttaacagtaaactatgccgactagggatcgggcgatctcaattttatgtgtcgctcggcaccttacgagaaatcaaagtctttgggttctggggggagtatggtcgcaaggctgaaacttaaaggaattgacggaagggcaccaccaggagtggagcctgcggcttaatttgactcaacacggggaaactcaccaggtccagacataactaggattgacagattgatagctctttcatgattttatgggtggtggtgcatggccgttcttagttggtggagtgatttgtctggttaattccgataacgaacgagaccttaacctgctaaatagccaggccggcttttgctggtcg-aggcttcttagagggactgtcagcgtctagctgacggaagtttgaggcaataacaggtctgtgatgcccttagatgttctgggccgcacgcgcgctacactgacagagccagcgagtwcatcaccttggccggaaggtctgggtaatcttgtgaaactctgtcgtgctggggatagagcattgcaattattgctcttcaacgaggaattcctagtaagcgtgagtcatcagctcgcgttgattacgtccctgccctttgtacacaccgcccgtcgctactaccgattgaatggcttagtgaggtcttcggattggcttcggggagccggcaacggcaccctgttgctgagaagttgatcaaacttggtcatttagaggaagtaaaagtcgtaacaaggtttccgtag------------------------cgggatgagctcaaatttaaaatctggcggtctctggccgtccgagttgtattctggagaagtgctttccgcgctggaccgtgtataagtctcttggaacagagcgtcatagagggtgagaatcccgtctttgacacggactaccagtgctttgtgatgcgctctcaaagagtcgagttgtttgggaatgcagctcaaaatgggtggtaaattccatctaaagctaaatattggcgagagaccgatagcgaacaagtaccgt
			gagggaaagatgaaaagcactttggaaagagagttaaacagtacgtgaaattgttgaaagggaaacgcttgaagtcagtcgcgttggccgggactcagccttgcttccgcttggtgtattttccggtcgacgggccaacatcgatttcgattgctggacaagggctagcggaatgtggcaccttcgggtgtgttatagccgctggtcgtatacagtagttgggatcgaggaccgcagc--------------------------------ttcggcttaggatgttggcataatggctttaaacgacccgtcttgaaacacggaccaaggagtctaacatgcctgcgagtgtttgggtggaaaacccgagcgcgtaatgaaagtgaaagttgagacctctgtcgtggagggcatcgacgcccggacctgatcttcggtgacggatctgcggtagagcatgtatgttgggacccgaaagatggtgaactatgcctgaatagggtgaagccagaggaaactctggtggaggctcgtagcgattctgacgtgcaaatcgatcgtcaaatttgggtataggggcgaaagactaatcgaaccatctagtagctggttcctgccgaagtttccctcaggatagcagaaactcgtatcagatttatgtggtaaagcgaatgattagaggccttggggttgaaacaaccttaacctattctcaaactttaaatatgtaagaacgagccgtcacttgattggaccgctcggcgattgagagtttctagtgggccatttttggtaagcagaactggcgatgcgggatgaaccgaacgcgaggttaaggtgccggaatgcacgctcatcagacaccacaaaaggtgttagttcatctagacagcaggacggtggccatggaagtcggaatccgctaaggagtgtgtaacaactcacctgccgaatgaactagccctgaaaatggatggcgctcaagcgtgctacccatacctcgccgtcagcgttgaagtgacgcgctgacgagtaggcaggcgtggaggtcagtgaagaagccttggcagtgatgctgggtgaaacggcctctagtgcagatcttggtggtagtagcaaatattcaagtgagaaccttgaagactgaagtggagaaaggttccatggtaacagcagttggacatgggttagtcgatcctaagagatagggaagctccgtttcaaagtgcacgatttttcgtgccgcctatcgaaagggaatccggttaagattccggaaccaggatgtggatctttaacggcaacgtaaatgaacttggagacgctggcgagggccccgggaagagttatcttttctccttaacagtctaccaccctgaaatcgatttgttcggagctagggttcaatggctggtagagcccgacacctctgtcgggtccggtgygttctcgacagcccgtgaaaatccaagggaatgaataattttcacacctggtcgtactcataaccgcagcaggtctccaaggtgaacagcctctagttgatagaacaatgtagataagggaagtcggcaaaatagatccgtaacttcgggataaggattggctctaacggttgggtgcgtcgggccttggttggaagccatgggacccggctgggactgtttggggcaacctagacggactcggctgggacctgttggtggatggccttggctgccttcgggcgtccggcgcacgcttaacaaccaagttagaactggtacggacaaggggaatctgactgtctaattaaaacatagcattgcgatggccagaaag--TCGGATCCCAATTTCGCGGACAAAATTAGGCATGTGCGCGATCCC---AAAGCTCGCATGGCCATTGTGTGGTCCCATTGCAAGGGCAAGATGATTTGCGAGGCTGACGAGCCTAAAGAAGAGGGCGATGGTGGGGAAGTCGACGAA---CCCAAAAAGGGGCATGGCGGTTGCGGT
			CATAATCAGCCTTTAGTCCGGAAGGAAGGTTTGAAAATATACCTGCAGTATAAGAAGTCGAAAGATGAAGACGAGAGATGAAGTCGCTGCAACCTGATAAGAGGCTCTTTCCGGCTTCGGAGGTTTACACAACCTTCAAAAAGATGTTGGATTCTGACCTGAATCTCCTCGGGCTTTCGGACGAGTATGCAAGGCCCGAATGGATGATCCTCACCGTGCTGCCCGTTCCGCCTCCACCCGTCCGGCCTAGTATAGCTGTTGATGGTGGAACTATGCGAAGTGAGGATGACTTGACTTACAAGTTGGGCGAGATCATCAAGGCGTCTGCGAATGTCCGCCGKTGCGAGCAAGAAGGAGCCCCTGCTCACGTCATCACGGAGTTCGAACAGCTATTGCAG
		</sequence>
		<sequence>
			<taxon idref="Sebacina_vermifera"/>
			-----------ctgtgaaactgcgaatggctcattaaatcagttatagtttatttgatggtaccttactacatggataactgtggtaattctagagctaatacatgcgtcaaagccccgactctcggaaggggtgtatttattagataaaaaaccaacgcggtttaccgctcccttggtgattcataataacttctcgaatcgcatggccttgtgctggcgatgcttcattcaaatatctgccctatcaactttcgatggtaggatagaggcctaccatggtttcaacgggtaacggggaataagggttcgattccggagagggagcctgagaaacggctaccacatccaaggaaggcagcaggcgcgcaaattacccaatcccgacacggggaggtagtgacaataaataacaatatagggctctattgggtcttataattggaatgagtacaatttaaaccccttaacgaggaacaattggagggcaagtctggtgccagcagccgcggtaattccagctccaatagcgtatattaaagttgttgcagttaaaaagctcgtagttgaacttcggacctggtacggtggtctgcctcacggtgtgtactgctggaccgggttctacctcttggtgagccggcatgcccttcactgggtgtgtcggggaaccaggacttttaccttgagaaaattagagtgttcaaagcaggcctacgcccgaatacattagcatggcataataaaataggacgtgcggttctattttgttggtttctagagtcgccgtaatgattaatagggatagttgggggcatttgtattccgttgctagaggtgaaattcttggatttacggaagacaaacttctgcgaaagcatttgccaaggatgttttcattaatcaagaacgaaggttaggggatcgaaaacgatcagataccgttgtagtcttaacagtaaactatgccgactagggatcgggcgatctcaatttcatgtgtcgctcggcaccttacgagaaatcaaagtctttgggttctggggggagtatggtcgcaaggctgaaacttaaaggaattgacggaagggcaccaccaggcgtggagcctgcggcttaatttgactcaacacggggaaactcaccaggtccagacataactaggattgacagattgatagctctttcttgattttatgggtggtggtgcatggccgttcttagttggtggagtgatttgtctggttaattccgataacgaacgagaccttaacctgctaaatagccagaccgtcttttgatggttgcaggcttcttagagggactgtcaggatctacctgacggaagtttgaggcaataacaggtctgtgatgcccttagatgttctgggccgcacgcgcgctacactgacaaagccagcgagtctatcaccttggccggaaggtccgggtaatcttgtgaaactttgtcgtgctggggatagagcattgcaattattgctcttcaacgaggaatgcctagtaagcgcaagtcatcagcttgcgttgattacgtccctgccctttgtacacaccgcccgtcgctactaccgattgaatggcttagtgaggtcttcgaatcggcttttgggacccggcaacgggactcagttgctgagaagttgatcaaacttggt---------------------------------------ttcccctagtaacggcgagtgaagagggaaaagctcaaattttgaatctggtgtcttt--ggcgcccgagttgtaatctagagaagtgttttccgcaccggaccgtgcacaagttccctggaacggggcgtcatagagggtgagaatcccgtatatggcacggactaccggcgctctgcgatacactctcaacgagtcgagttgtttgggaatgcagctcaaaatgggtggtaaattccatctaaagctaaatattggcgagagaccgatagcgaacaagtaccgt
			gagggaaagatgaaaagcactttggaaagagagtgaaacagtacgtgaaattgttgaaagggaagcgtttgaagtcagtcgcgtctggcgggattcagcctggcttctgcctggtgtacttcccgtccgacgggtcagcatcggtttcgaccgagagaaaaaggcttggggaatgtggccgtcctggcggtgttatagccccttgtcgtatgtctcggttgggaccgaggaccgcagcgcgcctta-cggccggggatcgctccctcggtacgcgcttaggatgctggcataatggctttaagcgacccgtcttgaaacacggaccaaggagtctaacatgtgcgcgagtgtttgggtgtcaaacccgagcgcgtaatgaaagtgaacggtcgggatcacgtac--gtgtgcaccgacgcccggagcagaccttctgtgacgcatccgcggtggagcgtatatgttgggacccgaaagatggtgaactatgcctgaatagggtgaagccagaggaaactctggtggaggctcgtagcgattctgacgtgcaaatcgatcgtcaaatttgggtataggggcgaaagactaatcgaaccatctagtagctggttcctgccgaagtttccctcaggatagcagaaactcatatcagccttgtgcggtaaagcgaatgattagaggccttggggttgaaacaaccttaacctattctcaaactctaaatgtgcaagaaagagttgtcacttgattggacttctctacgggtgagagtttctagtgggccatttttggtaagcagaactggcgatgcgggatgaaccgaacgtggggttaaggtgccggaatacacgctcatcagacaccacaaaaggtgttagttcatctagacagcaggacggtggccatggaagtcggaacccgctaaggagtgtgtaacaactcacctgccgaatgaactagccctgaaaatggatggcgctcaagcgtgttacccataccccaccgtcggcgttctagtgacgcgccgacgagtaggcaggcgtggaggtcggtgaagaagctttggcagcgatgctgagtggaacggcctctagtgcagatcttggtggtagtagcaaatattcaagtgagagccttgaagactgaagtggagaaaggttccatggtaacagcagttggacatgggttagtcgatcctaagagatagggaagctccgtttcaaagtgcgcgattcttcgcgccgcctatcgaaagggaatccggttaacattccggaaccaggatgtggattttcagcggcaacgcaaatgaacttggagacactggcgagggccccgggaagagttttcttttctccttaacggtctaccaccctgaaatcggtttgtccggagctagggttcaatggccggtagagctcaacacctctgttgggtccggtgcgtcctcgacagtccttgaaaatccaagggaatgaataattttcacgcctggtcgtactcataaccgcagcaggtctcctaggtgaacagcctctagttgatagaacaatgtagataagggaagtcggcaaaatagatccgtaacttcgggaaaaggattggctctaagggttgggtgcgtcgggccttggctggaagcggtcggactggccccggactgctgggc--aact--ggcggactgggaccggactggcttgtggatggccttggctgctctcgggcgtccggcgtacgcttaacaaccgacttagaactggtacggacaaggggaatctgactgtctaattaaaacatagcattgtgatggccagaaag--TCCGATCCATCCTTCGCCCTGAAAATTAAGCAGACTAATAATCCC---AAGGTCCGAATGGCTGTCGTATGGGCTTTTTGTAAAGGAAAGATGACTTGTGATCCGGACGAAGTCAAAGAGGAAGAGCAAGAGGGTGGTCCTCCGATCGAGGTGAAGAAGGGTCATGGTGGGTGTGGC
			CATCACCAACCGCAAGTTCGAAAGGAGGGYATGAAGCTGTTCTTCAATTACAAGAAGCATAACGATGACGAGGTGAGTCCCGCCCAACCGTGCAAGAGAAGCGCGCAGTATCTCCGCAGGARGTTTTCAGCGTCTTCCGCAAGATTTCCAGCGAGGATCTCGAACTCCTCGGCCTGTCAGAAGCATATGCACGGCCYGACTGGATGATCCTGACGGTCCTCCCAGTTCCTCCACCRCCTGTTCGCCCGTCGATATCAGTGGATGGCGGAGTACGACGCAGTGAAGACGACTTGACGTATAAACTCGCTGARATTATTCGTGCAAGTAATAACGTACGGAGRACAGAGCAAGAAGGTGCGCCAGCGCATATCATCGCGGAGCATGAGCAACTT------
		</sequence>
		<sequence>
			<taxon idref="Pleurocybella_porrigens"/>
			acaaatttgtactgtgaaactgcgaatggctcattaaatcagttatagtttatttgatggtaccttgctacatggataactgtggtaattctagagctaatacatgcaatcaagccccgacttctggaaggggtgtatttattagataaaaaaccaacgcggctcgccgctcccttggtgattcataataacttctcgaatcgcatggccttgtgccggcgatgcttcattcaaatatctgccctatcaactttcgatggtaggatagaggcctaccatggtttcaacgggtaacggggaataagggttcgattccggagagggagcctgagaaacggctaccacatccaaggaaggcagcaggcgcgcaaattacccaatcccgacacggggaggtagtgacaataaataacaagatagggctctcttgagtcatatcattggaatgagtacaatttaaatctcttaacgagtaacaattggagggcaagtctggtgccagcagccgcggtaattccagctccaatagcgtatattaaagttgttgcagttaaaaagctcgtagttgaacttcagacctggtcgggcggtccgcctcacggcgtgtactgtttgactgggccttacctcttggtgaaccggcgtgccctttattgggtgcgtcggggaaccaggacttttaccttgagaaaattagagtgttcaaagcaggcctatgtccgaatacattagcatggaataatagaataggacgtgcggttctattttgttggtttctagagtcgccgtaatgattaatagggatagttgggggcattggtattgagtcgctagaggtgaaattcttggattgactcaagaccaactactgcgaaagcatttgccaaggatgttttcattaatcaagaacgaaggttaggggatcgaaaacgatcagataccgttgtagtcttaacagtaaactatgccgactagggatcgggcgacctcaatttgatgtgtcgctcggcaccttacgagaaatcaaagtctttgggttctggggggagtatggtcgcaaggctgaaacttaaaggaattgacggaagggcaccaccaggtgtggagcctgcggcttaatttgactcaacacggggaaactcaccaggtccagacataactaggattgacagattgatagctctttcatgattttatgggtggtggtgcatggccgttcttagttggtggagtgatttgtctggttaattccgataacgaacgagaccttaacctgctaaatagccaggccggctttcgctggtcgccggcttcttagagggactgtccgcttttagctgacggaagtttgaggcaataacaggtctgtgatgcccttagatgttctgggccgcacgcgcgctacactgacagatccagcgagt-attcaccttggccggaaggtctgggtaatcttgtgaaactctgtcgtgctggggatagagcattgcaattattgctcttcaacgaggaatacctagtaaacgtgagtcatcagctcgcgttgattacgtccctgccctttgtacacaccgcccgtcgctactaccgattgaatggcttagtgaggtctccggattggctttggggagccggcaacggcactctattgctgagaagctgatcaaacttggtcatt------------------------------------tcccctagtaactgcgagtgaagcgggaaaagctcaaatttaaaatctggcaatcctcggttgtccgagttgtaatttagagaagtgctatctgcgttggaccgtgtacaagtctcctggaacggagcgtcgtagagggtgagaatcccgtatatgacacggactaccaaggctttgtgatacgctctcaaagagtcgagttgtttgggaatgcagctcaaaatgggtggtaaattccatctaaagctaaatataggcgagagaccgatagcgaacaagtaccgt
			gagggaaagatgaaaagaactttggaaagagagttaaacagtacgtgaaattgttgaaagggaaacgcttgaagtcagtcgcgttgtccaggaatcaaccttgactttgctgggagcactttctggttgacgggtcagcatcaattttgattgttggataaaggttaggggaatgtggcatcctcggatgtgttatagcccttgatcgcatacaacagttgggattgaggaactcagcacgccgcaagg-ccgggtacttgtaccacgtaacgtgcttaggatgctggcataatggctttaatcgacccgtcttgaaacacggaccaaggagtctaacatgcccgcgagtgtttgggtggaaaacccgagcgcgtaatgaaagtgaaagttgagacctctgtcatggagggcatcgacgcccggaccagaccttttgtgacggtcccgcggtagagcgtgtatgttgggacccgaaagatggtgaactatgcctgaatagggtgaagccagaggaaactctggtggaggctcgtagcgattctgacgtgcaaatcgatcgtcgaatttgggtataggggcgaaagactaatcgaaccatctagtagctggttcctgccgaagtttccctcaggatagcagaaactcatttcagatttatgtggtaaagcgaatgattagaggccttggggttgaaacaaccttaacctattctcaaactttaaatatgtaagaacgagccgtctcttgattggaccgctcggcgattgagagtttctagtgggccatttttggtaagcagaactggcgatgcgggatgaaccgaacgtgaggttaaggtgccggaatttacactcatcagacaccacaaaaggtgttagttcatctagacagcaggacggtggccatggaagtcggaatccgctaaggagtgtgtaacaactcacctgccgaatgaactagccctgaaaatggatggcgctcaagtgtgatacccatacctcaccgtcagcgttgaagtgacgcgctgacgagtaggcaggcgtggaggtcggtgaagaagctttggcagcaatgctgagtggaacggcctctagtgcagatcttggtggtagtagcaaatattcaagtgagaaccttgaagactgaagtggagaaaggttccatggtaacagcagttggacatgggtcagtcgatcctaagagatagggaagctccgtttcaaagtgtacgattatccgtaccgcctatcgaaagggaatccggttaatattccggaaccaggatgtagatcttcaacggcaacgtaaatgaacttggagacgctggcaggggccccgggaagagttatcttttctccttaacagcctataaccctgaaatcagtttgtctggagctagggttcaatggttggtagagctcaacacttctgttgggtccggtgcgttcttgacagcccttgaaaatccaagggaatgaataagttttacacctggtcgtactcataaccgcagcaggtctccaaggtgaacagcctctagttgatagaacaatgtagataagggaagtcggcaaaatagatccgtaacttcgggaaaaggattggctctaagggttgggtacgtcgggcctcggtagaaagtcgcaggaccaggctggaactgttcggg---cactggatggatccggccaggacttgtcggtggatgaccttggcttgcctcaggtgtccggcgtacgcttaacaaccaacttagaactggtacggacaaggggaatctgactgtctaattaaaacatagcat------------------TCGGACCCCAGTTTTGCGGACAAGATCCGTCATATCCGCGATCCC---AAAAATCGGATGGCCGTCGTTTGGTCGCACTGCAAGACCAAAATGGTTTGCGAGCCTGATGAACCCAAGGAAGAAGGCGATGGCGCAGAAAGTGAGGAA---CCYAAGAAGGGTCACGGCGGATGCGGT
			CATATTCAGCCGCAAATCAGGAAGGAGGGTCTCAAACTCTTTGTTCAATACAAAAAACCTAAGGATGATGATGAGAGGTGAAGTCATTACAACCTGACAAGAGGTTGATCACACCCCAAGAAGTGTACACTGCATTCAAAAAGATGTCGGACACTGATCTTCATCTCCTTGGCCTTTCGGAAGAGTATGCACGCCCTGAATGGATGATTCTAACTGTTATGCCGGTGCCCCCTCCTCCTGTTCGTCCCAGTATAGCAGTCGATGGCGGTGCAATGAGAAGTGAGGATGATTTGACGTMCAAGCTTGGYGACATTATCAAGGCCTCCGCGAATGTACGACGATGTGAGCAGGAGGGTGCACCAGCGCACGTTATCACGGAGTTTGAACAAMTTCTTCAG
		</sequence>
		<sequence>
			<taxon idref="Rickenella_fibula"/>
			acaaatttgtactgtgaaactgcgaatggctcattaaatcagttatagtttatttgatggtactttgctacatggataactgtggtaattctagagctaatacatgcaatcaagccccgacttctggaaggggtgtatttattagataaaaaaccaacgcggttcgccgctcccttggtgattcataataacttctcgaatcgcatggccttgcgccggcgatgcttcattcaaatatctgccctatcaactttcgatggtaggatagaggcctaccatggtttcaacgggtaacggggaataagggttcgattccggagagggagcctgagaaacggctaccacatccaaggaaggcagcaggcgcgcaaattacccaatcccgacacggggaggtagtgacaataaataacaatatagggctcttttgggccttataattggaatgagtacaatttaaatcccttaacgaggaacaattggagggcaagtctggtgccagcagccgcggtaattccagctccaatagcgtatattaaagttgttgcagttaaaaagctcgtagttgaacttcagacctggctgggcggtctgcctaacggtatgtactgtctggccgggccttacctcttggtgagccggcatgtcctttactgggtgtgtcggggaaccaggacttttaccttgagaaaattagagtgttcaaagcaggcctatgcccgaatacattagcatggaataataaaataggacgtgcggttctattttgttggtttctagagtcgccgtaatgattaatagggatagttgggggcattagtattcagttgctagaggtgaaattcttggatttactgaagactaacttctgcgaaagcatttgccaaggatgttttcattaatcaagaacgaaggttaggggatcgaaaacgatcagataccgttgtagtcttaacagtaaactatgccgactagggatcgggcgatctcacttttatgtgtcgctcggcaccttacgagaaatcaaagtctttgggttctggggggagtatggtcgcaaggctgaaacttaaaggaattgacggaagggcaccaccaggagtggagcctgcggcttaatttgactcaacacggggaaactcaccaggtccagacataactaggattgacagattgatagctctttcttgattttatgggtggtggtgcatggccgttcttagttggtggagtgatttgtctggttaattccgataacgaacgagaccttaacctgctaaatagccaggccggcttttgctggtcgccggcttcttagagggactgtcagcgtctagctgacggaagtttgaggcaataacaggtctgtgatgcccttagatgttctgggccgcacgcgcgctacactgacagagccagcgagttattcaccttggccggaaggtctgggtaatcttgttaaactctgtcgtgctggggatagagcattgcaattattgctcttcaacgaggaattcctagtaagcgtgagtcatcagctcgcgttgattacgtccctgccctttgtacacaccgcccgtcgctactaccgattgaatggcttagtgaggcctccggattggcttcggggagccggaaacggcaccctgttgctgagaagctggtcaaacttggtcatttagaggaagtaaaagtcgtaacaaggttt----------------------------agcgggaaaagctcaaatttaaaatctggcggttat--gccgtccgagttgtaatctggagaagcgttttccgtgttggaccgtgtacaagtctcttggaacagagcgtcatagagggtgagaatcccgtctttgacacggactaccaatgctttgtgatacgctctcaaagagtcgagttgtttgggaatgcagctcaaaatgggtggtaaatgccatctaaagctaaatattggcgagagaccgatagcgaacaagtaccgt
			gagggaaagatgaaaagcactttggaaagagagttaaacagtacgtgaaattgttgaaagggaaacgcttgaagtcagtcgcgttgtctgggactcagccttgcttttgcatggtgtatttcctggttaacgggtcaacatcgattttggtcggtggataaagtcaaggggaatgtggcaccttcgggtgtgttatagcctcttgtcggatgcatcgactgggatcgaggatcgcagcacgcctttttggccggggttc--gcccacgtaacgtgcttaggatgttgacataatggctttaatcgacccgtcttgaaacacggaccaaggagtctaacatgcccgcgagtgttagggtggaaaacccttgcgcgtaatgaaagtgaaagttgggacctctgtcatggggggcaccgacgcccggccttgaacttctgtgacggcgccgcggtagagcgtgtatgttgggacccgaaagatggtgaactatgcctgaatagggcgaagccagaggaaactctggtggaggctcgtagcgattctgacgtgcaaatcgatcgtcaaatttgggtataggggcgaaagactaatcgaaccatctagtagctggttcctgccgaagtttccctcaggatagcagaaactcgtatcagatttatgtggtaaagcgaatgattagaggccttggggttgaaacaaccttaacctattctcaaactttaaatatgtaagaacaagccgtctcttagttggaccgcttggcgattgagagtttctagtgggccatttttggtaagcagaactggcgatgcgggatgaaccgaacgcgaggttaaggtgccggaatacacgctcatcagacaccacaaaaggtgttagttcatctagacagcaggacggtggccatggaagtcggaatccgctaaggagtgtgtaacaactcacctgccgaatgaactagccctgaaaatggatggcgctcaagcgtgttacccatacctcgccgtcagcgttgaagtgacgcgctgacgagtaggcaggcgtggaggtcagtgaagaagccttggcagtgatgctgggtgaaacggcctctagtgcagatcttggtggtagtagcaaatattcaagtgagaaccttgaagactgaagtggagaaaggttccatggtaacagcagttggacatgggttagtcgatcctaagagatagggaagctccgtttcaaagtgcacgattttccgtgccgcctatcgaaagggaatccggttaagattccggaaccaggatgtggatctttaacggcaacgtaaatgaacttggagacgctggcaagggccccgggaagagttttcttttctccttaacagtctaccaccctgaaatcggtttgtccggagctagggttcaatggctggtagagctcgacacctctgtcgggtccggtgcgtccttgacagtccttgaaaatccaagggaatgaataactttcacgcctggtcgtactcataaccgcagcaggtctccaaggtgaacagcctctagttgatagaacaatgtagataagggaagtcggcaaaatagatccgtaacttcgggaaaaggattggctctaagggttgggtgcgtcgggcctttgctggaagccgcgggaccagtctggaactgtttggg--caactggacggatctggacaggacctgttggtgaatggcttgggctgccttcgggcgtccggcgtacgcttaacaaccaacttagaactggtacggacaaggggaatctgactgtctaattaaaacatagcattgcgatggccagaaag--TCGGACCCTGCGTTCGCGGAGAAGATCAGGTTGTACCGAACTCCA---AAGCCACGCATGGCAGCGGTTTGGAATTATTGTAAGTCGAAGACGATCTGTGTGCCGGATGACCCGAAGGAGGAAGGCGACGGCGGCGAGCACGTTGAGGATCCTAAGAAGGGACACGGCGGATGCGGG
			CATGTCCAGCCGCAGATCCGGAAAGAGGGTCTTAAGCTGTTTCTGCAGTACAAAAAGTCGAAGGACGAGGATGAGAGTTCAAATCCGCTCAGCCGGATAAGAGACAGTTTTCGGCGGCGGACGCGTACAACGTCCTCAGGAAGATAAACGACGAGGACTTAGCGCTCTTGGGTCTATCCGAGGAGTACGCGCGTCCGGATTGGATGATCCTTACCGTGCTACCGGTCCCTCCACCACCCGTTCGTCCGAGTATAGCGGTGGACGGTGGCGCGATGCGCAGCGAGGACGACTTGACGTACAAGCTTGGCGACATCATCAAAGCGTCAGCGAACGTCCGACGGTGTGAGGAGGAAGGCGCACCAGCCCACGTCATCACGGAGTTCGAGCAGCTTCTTCAG
		</sequence>
		<sequence>
			<taxon idref="Hygrophoropsis_aurantiaca"/>
			------ttgtactgtgaaactgcgaatggctcattaaatcagttatagtttatttgatgatatcttgctacatggataactgtggtaattctagagctaatacatgcaactaagccccgacttctgggaggggtgtatttattagataaaaaaccaacgcggctcgccgctcgtttggtgattcataataacttctcgaatcgcatggccttgtgccggcgatgcttcattcaaatatctgccctatcaactttcgatggtaggatagaggcctaccatggtttcaacgggtaacggggaataagggttcgattccggagagggagcctgagaaacggctaccacatccaaggaaggcagcaggcgcgcaaattacccaatcccgacacggggaggtagtgacaataaataacaatatagggctctttcgggtcttataattggaatgagtacaatttaaatctcttaacgaggaacaattggagggcaagtctggtgccagcagccgcggtaattccagctccaatagcgtatattaaagttgttgcagttaaaaagctcgtagttgaactttgggcctgggtgggcggtccgcctcgcggcgtgtactgtctggctgggcctttcctcttggtgagccggcgtgccctttactgggtgcgtcggggaaccaggacttttaccttgagaaaattagagtgttcaaagcaggccgttgcctgaatacattagcatggaataatgaaataggacgcgcggttctattttgttggtttctagagtcgccgtaatgattaatagggacagttgggggcattagtattcagttgctagaggtgaaattcttggatttactgaagactaactattgcgaaagcatttgccaaggatgttttcattaatcaagaacgaaggttaggggatcgaaaacgatcagataccgttgtagtcttaacagtaaactatgccgactagggatcgggcgacctctttttgatgtgtcgctcggcaccttacgagaaatcaaagtctttgggttctggggggagtatggtcgcaaggctgaaacttaaaggaattgacggaagggcaccaccaggagtggagcctgcggcttaatttgactcaacacggggaaactcaccaggtccagacatgactaggattgacagattgatagctctttcatgattttatgggtggtggtgcatggccgttcttagttggtggagtgatttgtctggttaattccgataacgaacgagaccttaacctgctaaatagccaggccggcttttgctggtctccggcttcttagagggactgtcggcgtctagccgacggaagtttgaggcaataacaggtctgtgatgcccttagatgttctgggccgcacgcgcgctacactgacaaagccagcgagttcttttccttgaccggaaggtctgggtaatcttgtgaaactttgtcgtgctggggatagagcattgcaattattgctcttcaacgaggaattcctagtaagcgtgagtcatcagctcgcgttgattacgtccctgccctttgtacacaccgcccgtcgctactaccgattgaatggcttagtgaggtctccggattggcttcsgggagccggaaacggcaccctgttgctgagaagctgatcaaacttggtcatttagaggaagtaaaagtcgtaacaaggtttccgtag---ccctagtaactgcgagtgaagcgggaagagctcaaattttgaatctggcggtccttggccgtccgagttgtaatctagagaagcgttttccgcgctggaccgtgtacaagtctcctggaagggagcgtcatagagggtgagaatcccgtctttgacacggactaccagggctttgtgatgcgctctcgacgagtcgagttgtttgggaatgcagctcaaattgggtggtaaattccatctaaagctaaatacaggcgagagaccgatagcgaacaagtaccgt
			gagggaaagatgaaaagaactttggaaagagagttaaacagtacgtgaaattgctgaaagggaaacgcttgatgtcagtcgcgttggccggggatcagccttgcttttgctaggtgtacttcctggtcgacgggtcagcatcaattttggtcgctggataaaggcgaggggaatgtggcactcttgggtgtgttatagccccttgttgtatacagtggctgggattgaggaactcagcacgacccctagttcggggcttcggcctacgttgcgtgcttaggatgctggcataatggccttaagcgacccgtcttgaaacacggaccaaggagtctaacatgcccgcgagtgtttgggtgtaaaacccgagtgcgtaatgaaagtgaaagttgggaaccctgtcgtggggtgcaccaacgcccggaccagagctcttgcgacggccctgcggtagagcgtgtatgttgggacccgaaagatggtgaactatgcctgaatagggtgaagccagaggaaactctggtggaggctcgtagcgattctgacgtgcaaatcgatcgtcgaatttgggtataggggcgaaagactaatcgaaccatctagtagctggttcctgccgaagtttccctcaggatagcagaaactcatgtcagatttatgtggtaaagcgaatgattagaggccttggggttgaaacaaccttaacctattctcaaactttaaatatgtaagaacaagccgtctcttagttggaccgcttggcgattgagagtttctagtgggccatttttggtaagcagaactggcgatgcgggatgaaccgaacgggaggttaaggtgccggaatacacgctcatcagacaccacaaaaggtgttagttcatctagacagcaggacggtggccatggaagtcggaatccgctaaggagtgtgtaacaactcacctgccgaatgaactagccctgaaaatggatggcgctcaagcgtgttacccatacctccccgttggcgttgaagtgacgcgccaacgagtaggcaggcgtggaggtc-gtgaagaagccttggcagcgatgctgggtggaaccgcctctagtgcagatcttggtggtagtagcaaatattcaagtgagatccttgaagactgaagtggagaaaggttccgtggtaacagcagttggacacgggtcagtcgatcctaagagatagggaaactccgttttaaagcgcgcgattcttcgcgccgcctatcgaaagggaatccggttaatattccggaaccagaatgtggattttgaacggcaacgtaaatgaacttggagacgctggcaagggccccgggaagagttatcttttctccttaacagcctaaaaccctgaaatcgatttgctcggagctagggttcgatggttggtagagctcgacaattctgtcgggtccggtgcgttcttgacagcccttgaaaatccaagggaatgattaattctcacatctggtcgtactcataaccgcagcaggtctccaaggtgaacagcctctagttgatagaacaatgtagataagggaagtcggcaaaatagatccgtaacttcgggaaaaggattggctctaagggttgggtgcatcgggccttgcgcaggaagcttgcgaccggttggggatcgtccgcaaggac-----ggtttctggctagggctcgcgagtggatggccttggcttgtctgcagt-tccggtgcacgattaacaaccgacttagaactggtacggacaaggggaatctgactgtctaattaaaacatagcat------------------TCCGATCCCAACTTCGCGGACAAGATCCGTCATGTGCGAGATCCA---AAGGCCCGCATGGCTGTTGTCTGGGCGCACTGCAAGACCAAAATGACTTGCGAAACTGATGAACCGAAGGAGGAGGGTGACAATGGGGACACTGAGGAG---CCCAAGAAAGGTCATGGCGGTTGCGGC
			CATATCCAACCACAGATCAGGAAAGAGGGACTGAAGCTTTTTGTGCAATACAAAAGACCAAAGGACGAGGATGAGATGTGAAGTCGCTGCAACCGGATAAGCGACTTTTTACTCCATCGGAAGTGTATACAACGTTCAAGAAGATGTCGGACTCCGACCTTCATCTCATTGGACTTTCTGATGAGTACGCACGACCCGAATGGATGATCCTTACCGTCATGCCGGTCCCACCCCCACCTGTTCGTCCCAGTATAGCCGTAGATGGAGGGGCAATGCGCAGTGAAGATGACTTGACATATAAGCTTGGAGACATCATCAAAGCCTCTGTGAATGTACGGCGCTGTGAGCAAGAAGGTGCTCCTGCTCATGTTATCACAGAATTTGAGCAACTTCTG---
		</sequence>
		<sequence>
			<taxon idref="Bondarzewia_guaitecasensis"/>
			-------tgtactgtgaaactgcgaatggctcattaaatcagttatagtttatttgatggtaccttgctacatggataactgtggtaattctagagctaatacatgcaatcaagccccgacttccgggaggggtgtatttattagataaaaaaccaacgcggctcgccgctcctttggtgattcataataacttctcgaatcgcatggccttgtgccggcgatgcttcattcaaatatctgccctatcaactttcgatggtaggatagaggcctaccatggtttcaacgggtaacggggaataagggttcgattccggagagggagcctgagaaacggctaccacatccaaggaaggcagcaggcgcgcaaattacccaatcccgacacggggaggtagtgacaataaataacaatatagggctcttttgggtcttataattggaatgagtacaatttaaatcccttaacgaggaacaattggagggcaagtctggtgccagcagccgcggtaattccagctccaatagcgtatattaaagttgttgcagttaaaaagctcgtagttgaacttcagacctggccgggcggtctgcctaacggtatgtactgtctggctgggccttacctcttggtgagccggcatgcccttcactgggtgtgtcggggaaccaggacttttaccttgagaaaattagagtgttcaaagcaggcctatgcccgaatacattagcatggaataataaaataggacgtgcggttctattttgttggtttctagagtcgccgtaatgattaatagggatagttgggggcattagtattgcgttgctagaggtgaaattcttggatttacgcaagactaactactgcgaaagcatttgccaaggatgttttcattaatcaagaacgaaggttaggggatcgaaaacgatcagataccgttgtagtcttaacagtaaactatgccgactagggatcgggcgaactcaaatttatgtgtcgctcggcaccttacgagaaatcaaagtctttgggttctggggggagtatggtcgcaaggctgaaacttaaaggaattgacggaagggcaccaccaggagtggagcctgcggcttaatttgactcaacacggggaaactcaccaggtccagacataactaggattgacagattgatagctctttcttgattttatgggtggtggtgcatggccgttcttagttggtggagtgatttgtctggttaattccgataacgaacgagaccttaacctgctaaatagcccggccggcttttgctggtcgctggcttcttagagggactgtcggcgtctagccgacggaagtttgaggcaataacaggtctgtgatgcccttagatgttctgggccgcacgcgcgctacactgacagagccagcgagttcatcaccttggccggaaggtctgggtaatcttgtgaaactctgtcgtgctggggatagagcattgcaattattgctcttcaacgaggaattcctagtaagcgtgagtcatcagctcgcgttgattacgtccctgccctttgtacacaccgcccgtcgctactaccgattgaatggcttagtgagacctccggattggctttggggagtcggcaacgacactccgttgctgagaagctggtcaaacttggtcatttagaggaagtaaaagtcgtaacaaggtttccgtag-----------actgcgagtgaagcgggaaaagctcaaatttaaaatctggcggtctctggccgtccgagttgtagtctggagaagcgttttccgcgtcggcccgtgtacaagtttcctggaacggagcgtcatagagggtgagaatcccgtctctgacacggaccgccgatgctttgtgatgcgctctcgaagagtcgagttgtttgggaatgcagctcaaaatgggtggtgaattccatctaaagctaaatattggcgagagaccgatagcgaacaagtaccgt
			gagggaaagatgaaaagcactttggaaagagagttaaacagtacgtgaaattgttgaaagggaaacgcttgaagtcagtcgcgtctgccgggactcagccttgctcttgcttggtgtactttctggtggacgggccagcatcaattttggtcgccggacaaaggctggagaaatgtggcaccttcgggtgtgttatagtctctggtcacatacggcggtcgggattgaggaactcagcatgcctttatggtcggggttc--gcccacgt-tcatgcttaggatgctggcgtaatggctttaaacgacccgtcttgaaacacggaccaaggagtctaacatgcccgcgagtgttcgggtggaaaacccgtgcgcgtaatgaaagtgaaagttgggacctctgtcgtggagggcaccgacgcccggaccagaacttctgtgacggatctgcggtagagcgtgtatgttgggacccgaaagatggtgaactatgcctgaatagggtgaagccagaggaaactctggtggaggctcgtagcgattctgacgtgcaaatcgatcgtcaaatttgggtataggggcgaaagactaatcgaaccatctagtagctggttcctgccgaagtttccctcaggatagcagaaactcgtatcagatttatgtggtaaagcgaatgattagaggccttggggttgaaacaaccttaacctattctcaaactttaaatatgtaagaacaagccgtcgcttgattggaccgcttggcgattgagagtttctagtgggccatttttggtaagcagaactggcgatgcgggatgaaccgaacgcgaggttaaggtgccggaatacacgctcatcagacaccacaaaaggtgttagttcatctagacagcaggacggtggccatggaagtcggaacccgctaaggagtgtgtaacaactcacctgccgaatgaactagccctgaaaatggatggcgctcaagcgtgttacccatacctcgccgtcagcgttgaagtgacgcgctgacgagtaggcaggcgtggaggtcagtgaagaagccttggcagtgatgctgggtgaaacggcctctagtgcagatcttggtggtagtagcaaatattcaagtgagaaccttgaagactgaagtggagaaaggttccatggtaacagcagttggacatgggttagtcgatcctaagagatagggaagctccgtttcaaagcgcacgattttccgtgccgcctatcgaaagggaatccggttaagattccggaaccaggatgtggatcttcggcggcaacgcaaatgaacttggagacgctggcaagggccccgggaagagttctcttttctccttaaccgtctaccaccctgaaatcggattgtccggagctagggttcaatggcgggtagagctcgacacctctgtcgggtccggtgcgttcttgacagtccttgaaaatccaagggaatgaataattttcacgcctggtcgtactcataaccgcagcaggtctccaaggtgaacagcctctagttgatagaacaatgtagataagggaagtcggcaaaatagatccgtaacttcgggaaaaggattggctctaagggttgggtgcgtcgggccttggctggaagcctcgggactaggctgggactgtttggggaacttcggacggatccggccaggttctgatggtggatggccttggctgccttcgggcgtccggcgcacgcttaacaaccgacttagaactggtacggacaaggggaatctgactgtctaattaaaacatagcattgcgatggccagaaagtgTCCGATCCCAACTTCGCCGACAAGATTCGGCATGTGCGAGATCCG---AAGGCCCGCATGTCTATCGTATGGGGTCACTGCAAGGGTAAAATGATCTGTGAAACCGACGAACCCAAAGAGGAAGGTGAGGGAGCGGAGAGCGAAGAG---CCCAAGAAGGGTCACGGTGGATGTGGC
			CACGTCCAGCCGCAGGTGAGAAAAGAAGGGTTGAAGCTGTTTCTCCAATACAAGCGATCCAAGGACGATGATGAGAGATCAAGTCTCTCCAGCCTGACAAGCGGCTCTTCACAGCGCAAGAGGTTCTCAACACCCTGAAGAAGATTTCCGATGCGGATATGCATCTCCTCGGGCTCTCGGAGGAGTATGCCCGCCCAGAGTGGATGATATTGACGGTGTTGCCTGTTCCACCGCCGCCAGTGCGACCCAGTATCGCTGTTGACGGTGGTGCTATGCGGAGTGAGGATGATTTGACGTACAAGCTGGGCGACATCATCAAGGCTTCTGCCAACGTTCGTCGGTGCGAACAGGAAGGCGCCCCAGCACACGTCATCACGGAGTTCGAGCAATTGCTTCAG
		</sequence>
		<sequence>
			<taxon idref="Hygrophorus_chrysodon"/>
			acaaatttgtactgtgaaactgcgaatggctcattaaatcagttatagtttatttgatggtatcttgctacatggataactgtggtaattctagagctaatacatgcaatcaagccccgacttcaggaaggggtgtatttattagataaaaaaccaacgcggttcgccgctcccttggtgattcataataacttctcgaatcgcatggccttgtgccggtgatgcttcattcaaatatctgccctatcaactttcgatggtaggatagaggcctaccatggtttcaacgggtaacggggaataagggttcgattccggagagggagcctgagaaacggctaccacatccaaggaaggcagcaggcgcgcaaattacccaatcccgacacggggaggtagtgacaataaataacaatatagggctctttcgggtcttataattggaatgagtacaatttaaatcccttaacgaggaacaattggagggcaagtctggtgccagcagccgcggtaattccagctccaatagcgtatattaaagttgttgcagttaaaaagctcgtagttgaacttcagacctggtcgggcggtctgcttaacggcatgtactgtctgactgggccttacctcttggtgagccagcgtgccctttattgggtgcgttggggaaccaggacttttaccttgagaaaattagagtgttcaaagcaggcctatgcccggatacattagcatggaataatagaataggacgtgcggttctattttgttggtttctagagtcgccgtaatgattaatagggatagttgggggcattggtattgagtcgctagaggtgaaattcttggattgactcaagaccgactattgcgaaagcatttgccaaggatgttttcattaatcaagaacgaaggttaggggatcgaaaacgatcagataccgttgtagtcttaacagtaaactatgccgactagggatcgggcgacctcaatttgatgtgtcgctcggcaccttacgagaaatcaaagtctttgggttctggggggagtatggtcgcaaggctgaaacttaaaggaattgacggaagggcaccaccaggtgtggagcctgcggcttaatttgactcaacacggggaaactcaccaggtccagacataactaggattgacagattgatagctctttcatgattttatgggtggtggtgcatggccgttcttagttggtggagtgatttgtctggttaattccgataacgaacgagaccttaacctgctaaatagccaggctggctttcgctggtcgccggcttcttagagggactgtcagcgtctagctgacggaagtttgaggcaataacaggtctgtgatgcccttagatgttctgggccgcacgcgcgctacactgacagagccagcgagttattaaccttggccggaaggtctgggtaatcttgtgaaactctgtcgtgctggggatagagcattgcaattattgctcttcaacgaggaatacctagtaaatgcgagtcatcagctcgcgttgattacgtccctgccctttgtacacaccgcccgtcgctactaccgattgaatggcttagtgaggtctccggattggctttagagagccggcaacggtactcttttgctgagaagctgatcaaacttggtcattt-----------------------------------tcccctagtaactgcgagtgaagcgggaaaagctcaaatttaaaatctgatggtttatggctgtccgagttgtaatctagagaagtgttttccgcgctggaccgtgtacaagtctcttggaacagagcatcatagagggtgagaatcccgtctttgacacagactaccagtgctttgtgattcgctctcaaagagtcgagttgtttgggaatgcagctcaaaatgggtggtaaattccatctaaagctaaatattggcgagagaccgatagcgaacaagtaccgt
			gagggaaagatgaaaagaactttggaaagagagttaaacagtacgtgaaattgttgaaagggaaacgcttgaagtcagtcatgttggccagaaatcaaccttgcttttgctgggtgtactttctggtttacgggtcagcatcaatttcgactgttggataaaagtta--atatttattcatcttcggatgtg---tagcctttggctgtatacaacagttgggattgaggaactcagcacgccgtaaaggccgggtccttggaccacgt-acgtgcttaggatgctggcataatggctttaatcgacccgtcttgaaacacggaccaaggagtctaacatgcccgcgagtgtttgggtggaaaacccgagcgcgtaatgaaagtgaaagttgagatcttcgtcatggagagcatcgacgcccggaccagaccttttgtgacggttccgcggtagagcgtgtatgttgggacccgaaagatggtgaactatgcctgaatagggtgaagccagaggaaactctggtggaggctcgtagcgattctgacgtgcaaatcgatcgtcgaatttgggtataggggcgaaagactaatcgaaccatctagtagctggttcctgccgaagtttccctcaggatagcagaaactcatatcagatttatgtggtaaagcgaatgattagaggccttggggttgaaacaaccttaacctattctcaaactttaaatatgtaagaacgagccgtctcttgattggaccgctcggtgattgagagtttctagtgggccatttttggtaagcagaactggcgatgcgggatgaaccgaacgcgaggttaaggtgccggaattcacgctcatcagacaccacaaaaggtgttagttcatctagacagcaggacggtggccatggaagtcggaatccgctaaggagtgtgtaacaactcacctgccgaatgaactagccctgaaaatggatggcgcttaagcgtgatacccatacctcgccgtcagcgttgaagtgacgcgctgacgagtaggcaggcgtggaggtcagtgaagaagccttggcagtgatgctgggtgaaacggcctctagtgcagatcttggtggtagtagcaaatattcaagtgagaaccttgaagactgaagtggagaaaggttccatggtaacagcagttggacatgggtcagtcgatcctaagagatagggaagctccgtttcaaagtgtacgatttttcgtaccacctatcgaaagggaatccggtcaagattccggaaccagaatgtagatctttaacggcaacgtaaatgaacttggagacgctggcaagggccccgggaagagttatcttttctccttaacagcctacaaccctgaaatcagtttgtctggagatagggttcaatggttggtagagctcgacacctctgtcgggtccggtgcgttcttgacagtccttgaaaatccaagggaatgaataaattttacatctggtcgtactcataaccgcagcaggtctccaaggtgaacagcctctagttgatagaacaatgtagataagggaagtcggcaaaatagatccgtaacttcgggaaaaggattggctctaagggttgggtgtgtcgggccttggtagaaagtcgtaggaccaggccggaactgttcgggacaatctagatggatctggccaggacttgtcggcggatgactttggctgcccttgggcgtccggcgcacgcttaacaaccaacttagaactggtacggacaaggggaatctgactgtctaat-------------------------------TCGGACCCCAATTTCGCGGAGAAAATTCGCCATGTCCGCGAYCCC---AAAAGACGAATGGCCGTCGTTTGGGCCCACTGCAAGACGAAAATGGTCTGCGAACCTGATGAACCCAAGGAAGAAGGTGAAGGTGCCGAAGGCGAGGAG---TCCAAGAAGGGTCACGGCGGATGTGGC
			CACATTCAGCCGCAAATCAGAAAAGAAGGCCTCAAGCTCTTTGTGCAATACAAGAAGCCAAAGGATGACGATGAGATGCCAAGTCGTTACAGCCTGATAAGAGGCTTATCACGGCACAGGATGTGTACATTGTTTTCAAAAAGATGTTGGATTCGGATCTCCACCTCCTCGGCCTTTCGGACGAGTATGCTCGTCCGGAATGGATGATTCTGACTGTTATGCCYGTCCCTCCTCCTCCTGTTCGACCGAGTATCGCTGTCGACGGCGGTGCTATGCGCAGTGAAGATGACTTRACGTATAAACTCGGTGACGTCATCAAGGCGTCCGCAAATGTTCGGAGATGCGAGCAGGAGGGCGCGCCTGCTCATGTTATTATAGAATTTGAACAGCTCCTTCAG
		</sequence>
		<sequence>
			<taxon idref="Calocera_viscosa"/>
			---actttgtactgtgaaactgcgaatggctcattaaatcagttatagtttatttgatggtacattgctacatggataactgtggtaattctagagctaatacatgcttcaaagccccgacttctggaaggggtgtatttattagataaaaaaccaatgc---cttcgggcttcttggtgattcataataactgctcgaatcgcatggccttgcgccggcgatgcttcattcaaatatctgccctatcaactttcgatggtaggatagaggcctaccatggtttcaacgggtaacggggaataagggttcgattccggagagggagcctgagaaacggctaccacatccaaggaaggcagcaggcgcgcaaattacccaatcccgacacggggaggtagtgacaataaataacaatacagggctcttacgggtcttgtaattggaatgagtacaatttaaatcccttaacgaggaacaattggagggcaagtctggtgccagcagccgcggtaattccagctccaatagcgtatattaaagttgttgcagttaaaaagctcgtagtcgaacttcggaccccgggcttcggtccgcctcacggcgagtactgatgtgcggggccttacttcttggtgagccggtatgctctttactgggtgtgccggggaaccaggactgttaccttgagaaaattagagtgttcaaagcaggcttacgccggaatacattagcatggaataagagaataggacgtgcgtccctattttgttggtttctagagacgcggtaatgattaatagggacagttgggggcattcgtattcggttgctagaggtgaaattcttggatttaccgaagacgaacttctgcgaaagcatttgccaaggatgttttcattgatcaagaacgaaggttaggggatcgaaaacgattagataccgttgtagtcttaacagtaaactatgccgactagagatcggacggggttcatttaatgacccgttcggcatcttgcgagaaatcaaagtctttgggttctggggggagtatggtcgcaaggctgaaacttaaaggaattgacggaagggcaccaccaggagtggagcctgcggcttaatttgactcaacacggggaaactcaccaggtccagacatagtaaggattgacagattgatagctctttcatgattctgtgggtggtggtgcatggccgttcttagttggtggagtgatttgtctggttaattccgataacgaacgagaccttaacctgctaaatagccaggccggctttggctggtcgcaggcttcttagagggactgtcagcgactagctgacggaagtttgaggcaataacaggtctgtgatgcccttagatgttctgggccgcacgcgcgctacactgacggagccagcgagtct-taaccttggccggaaggtccgggtaatcttgtgaaacttcgtcgtgctggggatagagcattgcaattattgctcttcaacgaggaattcctagtaggcgtgagtcatcagctcgcgtcgattacgtccctgccctttgtacacaccgcccgtcgctactaccgattgaatggcttagtgaggtcttcggattggctctgaggcgccggcaacggcatcttgttgc----------------------------------------------------------------ccctagtaactgcgagtgaagcgggaaaagctcaaatttgtaatccgtcc-------cccgacggagttgtaatctagagaagtgttttcggccgttg-tctcggataagtcccctgaaacagggcgtcatagagggtaacaatcccgtccttaccg-aggtcgcaatgtctatgtgatacactctcgaagagtcgagttgtttgggaatgcagctcaaaatgggtggtaaattccatctaaagctaaatattggcgagagaccgatagcgaacaagtaccgt
			gagggaaagatgaaaagcactttggaaagagagttaaacagtacgtgaaattgctaaaagggaagcgcttgaagtcagtcgcgtcgtcagagactcaacctcac----tcatggtgtatttctctggtgacgggccaacatcgattttgggcgtgggaataggatacagggaatgtggcagcctcggctgtgttatagccctcaatcgtaaaccacgcctgggatcgaggaccgcggctc---------------------------------tgcctaggatgttggcgtaatggctttaagcgacccgtcttgaaacacggaccaaggagtctaacatgtctgcgagtgtttgggtgtcaaacccatgcgcgcaatgaaagtaaacgtaggtgggagg--cctcggccgcaccatcgaccgatccggatctttagtgatggatttgagtaagagcatatatgttgggacccgaaagatggtgaactatgcctgaatagggcgaagccagaggaaactctggtggaggctcgtagcgattctgacgtgcaaatcgatcgtcaaatttgggtataggggcgaaagactaatcgaaccatctagtagctggttcctgccgaagtttccctcaggatagcagaagctcgcatcagttttatgaggtaaagcgaatgattagaggacttggggttgaaacaaccttaacctattctcaaactttaaatatgtaagaagtccctgtcacttgattggacggacgtgcgaatgagagcttctagtgggccatttttggtaagcagaactggcgatgcgggatgaaccgatcgcgaggttaaggtgccggaatacacgctcatcagacaccacaaaaggtgttagttcatctagacagcaggacggtggccatggaagtcggaacccgctaaggagtgtgtaacaactcacctgccgaatgaactagccctgaaaatggatggcgctcaagcgtgttacccatacctcgccgttaacgttgaagtgacgcgttaacgagtaggcaggcgtgggggtccgtgcagaagcctaggcagcaatgccgggtggaacggcccctagtgcagatcttggtggtagtagcaaatattcaagtgagaaccttgaagactgaagtggagaaaggttccatggtaacagcagttggacatgggttagtcgatcctaagccatagggaagctccgtttcaaagtgcgcaatt---tgcgcc-catggcgaaagggaagccggttaagattccggcaccaggatgtggatttttggcggcaacgcaaatgaacttggagacattggcaggggccccgggaagagttctcttttctccttaacagcttgtagccctgaaatcggtttgtccggagctagggttaaatggctgcaagagctcggcacttctgccgggtccggtgcgttcttgacaatccttgaaaatccaagggaacgaataattttcacgcctggtcgtactcataaccgcagcaggtctcctaggtgaacagcctctagttgatagaacaatgtagacaagggaagtcggcaaaatagatccgtaacttcgggaaaaggattggctctaagggttgggtgcagtggtccttcgttggaaatgaccggaccaggctggactagctcggg--caactgggtcggtctggctaggactggatcatggaagactttggatgcttc--ggcgtccgctgcacgcttaacaaccaacttagaactggtacggacaaggggaatctgactgtctaattaaaacatagcattgcgatg-----------GGCGATGACATCTTCCGCACGCTTGTCAAACGCGCCGACAATCCG---AAGAGACGCCTGCAAGTCGTATGGGAGTACTGCAAAACCAAGATGCTCTGCGAGTCGGATGATATGAAGGAGGAGGAGGAGGATCCAGAGAAGCCT------CAGCGCCCGTCTCACGGTGGTTGCGGT
			CATATCCAACCGTTAATTCGGAAGGATGGATTGAAGCTATTCTTGGTTTACAAGAARCGGAAGGGAGATGATGAGACATAAAGATGGCTCAGCCAGAGAAGCGTCTTCTGACAGCTGCGGAAGCGCACTCGATTCTTCGCAAGATCCCGGCGAGCGACCTTCGCATCATGGGCTTGTCCGAGCGCTATGCACGMCCAGAATGGATGATCCTCTCAGTCATCCCCGTCCCTCCTCCGCAGGTCCGACCGTCAATCATGTCCGACTCC------CTGCGTAGTGAGGACGACTTGACGTACAAGCTGGCGGATATTCTCAAGACGAGCGCAACCTTGAGGAAGCATGACGCYGAGGGTGCACCGGCGCATGTGGTGTCCGAGATTGAGCAGCTGCTCCAG
		</sequence>
		<sequence>
			<taxon idref="Dacryopinax_cf"/>
			gcaactttgtactgtgaaactgcgaatggctcattatatcagctatagtttatttgatggtaccttgctacatggataactgtggtaattctagagctaatacatgctttaaagccccaactttcggaaggggtgtatttattagataaaaaaccaatgc----cttcgggctcctggtgattcataataacttctcgaatcgcatggccttgcgccggcgatgcttcattcaaatatctgccctatcaactttcgatggtaggatagaggcctaccatggtttcaacgggtaacggggaataagggttcgattccggagagggagcctgagaaacggctaccacatccaaggaaggcagcaggcgcgcaaattacccaatcccgacacggggaggtagtgacaataaataacaatacagggctcttacgggtcttgtaattggaatgagtacaatttaaatcccttaacgaggaacaattggagggcaagtctggtgccagcagccgcggtaattccagctccaatagcgtatattaaagttgttgcagttaaaaagctcgtagtcgaacttcaggcctcgcctttcggtccgcctcacggcgagtactgttcggcggggtcttacctcttggtgagcccgcatgccttc--attggtgtgcgggggaaccaggacttttaccttgagaaaattagagtgttcaaagcaggcttgcgcccgaatacattagcatggaataatagaataggacgtgcgtctctattttgttggtttctagtgacgcggtaatgattaatagggacagttgggggcattcgtattcggttgctagaggtgaaattcttggatttaccgaagacgaacttctgcgaaagcatttgccaaggatgttttcattgatcaagaacgaaggttaggggatcgaaaacgattagataccgttgtagtcttaacagtaaactatgccgactagggatcggacggggttcattttatgacccgttcggcaccttgcgagaaatcaaagtctttgggttctggggggagtatggtcgcaaggctgaaacttaaaggaattgacggaagggcaccaccaggagtggagcctgcggcttaatttgactcaacacggggaaactcaccaggtccagacatagtaaggattgacagattgatagctctttcatgattctgtgggtggtggtgcatggccgttcttagttggtggagtgatttgtctggttaattccgataacgaacgagaccttaacctgctaaatagccaggccggctttggctggtcgcaggcttcttagagggactgtcagcgactagctgacggaagtttgaggcaataacaggtctgtgatgcccttagatgttctgggccgcacgcgcgctacactgacggagccagcgagtct-taaccttggccggaaggtccgggtaatcttgtgaaacttcgtcgtgctggggatagagcattgcaattattgctcttcaacgaggaattcctagtaggcgtgagtcatcagctcgcgtcgattacgtccctgccctttgtacacaccgcccgtcgctactaccgattgaatggcttagtgaggtcttcggatcgacttcggggagccggcaacggcacctcgttgttgaaaagttgatcaaacttggtcatttagaggaagtaaaagtcgtaacaaggtttccgtag-tcccctagtaactgcgagtgaagcgggaaaagctcaaatttaaaatcc-----------cttckgggagttgtaatctagagacgtgttttcggtcgttg-cctcggacaagtcccttggaacagggcgtcatagagggtgagaatcccgtacttgccg-agctcccaaygactatgtgatacacgttcgaagagtcgagttgtttgggaatgcagctcaaaatgggtggtaaactccatctaaagctaaatattggcgagagaccgatagcgaacaagtaccgt
			gagggaaagatgaaaagcactttggaaagagagttaaacagtacgtgaaattgttgaaagggaagcgcttgaagtyagtcgcgtt-gcagggactcagccgt-------caaggtgcatttctc-tgcracgggtcaacatcaatttcggccgygggaaaagggcttggggaatgtggcagcytcggctgtgttatarcctcttgtcgtayaccgtggccgggattgaggactgcta-------------------------------------wtacaggatgttgacaaaatggctttaagcgacccgtcttgaaacacggaccaaggagtctaacatgtctgcgagtgttcgggtgtcaaacccgtgcgcgtaatgaaagtaaacgtaggtgggagg--cttcggccgcaccatcgaccgatccggatctcttgtgatggatttgagtaagagcatatatgttgggacccgaaagatggtgaactatgcctgaatagggcgaagccagaggaaactctggtggaggctcgtagcgattctgacgtgcaaatcgatcgtcaaatttgggtataggggcgaaagactaatcgaaccatctagtagctggttcctgccgaagtttccctcaggatagcagaagctcatatcagttttatgaggtaaagcgaatgattagaggccttggggttgaaacaaccttaacctattctcaaactttaaatatgtaagaagtccctgttacttarttgaacggacktgcgaatgagagcttctagtgggccatttttggtaagcagaactggcgatgcgggatgaaccgatcgcgaggttaaggtgccggaatacacgctcatcagacaccacaaaaggtgttagttcatctagacagcaggacggtggccatggaagtcggaacccgctaaggagtgtgtaacaactcacctgccgaatgaactagccctgaaaatggatggcgctcaagcgtgttacccatacctcgccgttaacgttgaagtgacgcgttaacgagtaggcaggcgtggaggtcagtgaggaagcctaggcagygatgccgggtgaaacggcctctagtgcagatcttggtggtagtagcaaatattcaagtgagaaccttgaagactgaagtggagaaaggttccatggtaacagcagttggacatgggtgagtcgatcctaagccatagggaaactccgttttaaagtgcgcaattcaatgcgcc-catggcgaaagggaagccggttaagattccggcacctgggcgtggattttgggcggcaacgcgaacgaacttggagacgtcggcaggaaccctgggaagagttctcttttctccttaaccgcttatggccctgaaatcggtttgtccggagctagggttagatagctggaagagctcggcacttctgccgggtccggtgcgttcctgacgacccttgaaaatccaagggatgcamgractttcgctcctggtcgtactcataaccgcagcaggtctccaaggtgaacagcctctagttgatagaacaatgtagacaagggaagtcggcaaattagatccgtaacttcgggaaaaggattggctctaagggttgggtgcagtggtccttgattggaagcttccggaccaggccggactagcctggg--caaccgggtcggtctggctaggactggcgagtggaagatcttggatgcttc--ggcgtccgctgcacgcttaacaaccaacttagaactggtacggacaaggggaatctgactgtctaattaaaacatagcat------------------GGCGATGAGACGTTCCGCACGCTCGTCAGGCGGGCTGATAACCCG---AAGAAGCGATTGCAGGTGGTTTGGGAGTATTGTAAGGGGAAAATGCTGTGCGAGTCGGACGATCTGAAGGAGGAGGAGGAGGATCCGGAGAAACCT------CAACGGCCGTCACATGGCGGTTGCGGG
			CACATCCAGCCGTTAATCCGGAAGGATGGGTTGAAGCTGTTCCTCGTTTATAAGAAGAGGAAAGATGACGACGAGATTCGAAGATGGCTCAGCCTGAAAAGCGGCTTCTGACCGCTGCAGAGGCCCACTCAATCCTCCGAAAGATTCCGCTGAGCGATCTCCGCATCATGGGCCTGTCCGAACGATACGCACGACCGGAATGGATGATTTTATCGGTCATCCCCGTCCCGCCACCGCAAGTTCGACCGTCAATCATGTCCGACTCT------CTCCGAAGCGAGGACGACTTGACGTACAAGCTTGCGGATATCCTCAAGACAAGCGCGACTTTGAGGAAGCATGATGCCGAGGGTGCACCGGCGCATGTGGTATCGGAGATTGAGCAGCTTCTCCAG
		</sequence>
		<sequence>
			<taxon idref="Ceratobasidium_cornigerum"/>
			acaaatttgtactgtgaaactgcgaatggctcattaaatcagttatagtttatttgatggtatcttactacatggataactgtggtaattctagagctaatacatgcatcaaagccccgactcac-gaaggggtgtatttattagataaaaaaccaatgcggttcgccgctcctttggtgattcataataactgctcgaatcgcatggccttgtgctggcgatgcttcattcaaatatctgccctatcaactttcgatggtaggatagaggcctaccatggtttcaacgggtaacggggaataagggttcgattccggagagggagcctgagaaacggctaccacatccaaggaaggcagcaggcgcgcaaattacccaatcccgacacggggaggtagtgacaataaataacaatatagggctcttttgggtcttataattggaatgagtacaatttaaatcccttaacgaggaacaattggagggcaagtctggtgccagcagccgcggtaattccagctccaatagcgtatattaaagttgttgcagttaaaaagctcgtagttgaacttcaggcctggtcgggcggtctgcctcacggtatgtactgtctgactgggtcttacctcttggtgagcctgcatgcccttcactgggtgtgtaggggaaccaggacttttaccttgagaaaattagagtgttcaaagcaggcctatgcccgaatacattagcatggaataataaaataggacgtgcggttctattttgttggtttctagagtcgccgtaatgattaatagggatagttgggggcatttgtattcagttgctagaggtgaaattcttggatttactgaagacaaactactgcgaaagcatttgccaaggatgttttcattaatcaagaacgaaggttaggggatcgaaaacgatcagataccgttgtagtcttaacagtaaactatgccgactagggatcgggcgatctcacttttatgtgtcgctcggcaccttacgagaaatcaaagtctttgggttctggggggagtatggtcgcaaggctgaaacttaaaggaattgacggaagggcaccaccaggagtggagcctgcggcttaatttgactcaacacggggaaactcaccaggtccagacatgactaggattgacagattgatagctctttcttgattttatgggtggtggtgcatggccgttcttagttggtggagtgatttgtctggttaattccgataacgaacgagaccttaacctgctaaatagtcaggccggcttttgctggtcgcagacttcttagagggactgtcagcgtctagctgacggaagtttgaggcaataacaggtctgtgatgcccttagatgttctgggccgcacgcgcgctacactgacagagccagcgagttc-tcaccttggccggaaggtctgggtaatcttgtgaaactttgtcgtgctggggatagagcattgcaattattgctcttcaacgaggaattcctagtaagcgtgagtcatcagctcgcgttgattacgtccctgccctttgtacacaccgcccgtcgctactaccgattgaatggcttagtgaggtctccggattggctttggggagccggcaacggcactctattgctgagaagctgatcaaacttggtcatttagaggaagtaaaagtcgtaacaaggtttccgtag-tcccctagtaacggcgagtgaagcgggaagagctcaaatttaaaayytggcggtgtat-tccgtccgagttgtagtctagagaagcatcatccgcgccggaccatgtacaagtctcttggaacagagcgtcatagagggtgagaatcccgtccttgacatggactcccggtgctttgtgttgtgctctcaacgagtcgagttgtttgggaatgcagctcaaaatgggtggtaaattccatctaaagctaaatattggcgagagaccgatagcgaacaagtaccgt
			gagggaaagatgaaaagcactttggagagagagttaaacagtacgtgaaattgttgaaatggaaacgcttgaagtcagtcgcgttctctgggactcagccttgcttctgcttggtgtatttcctagtctacgggccagtatgaatttcgaccgatagaaaagggctggaggaatgtggcaccttcgggtgtgttatagcctcctgtcgcatgtgtcggttgggattgaggacctcagtgcacgcttttgttgtg----------------------ctttgatgctggcgtaatggctttaaacgacccgtcttgaaacacggaccaaggagtctaacatgtctgcgagtgtttgggtggaaaacccgagcgcgcaatgaaagtgataagttgggaacctctcacgaggggcaccgacgcccggaccagaccttctgtgacggatccgaggtagagcatatatgttgggacccgaaagatggtgaactatgcctgcatagggtgaagccagaggaaactctggtggaggctcgtagcgattctgacgtgcaaatcgatcgtcaaatgtgggtataggggcgaaagactaatcgaaccatctagtagctggttcctgccgaagtttccctcaggatagcagagactcgtatcagttttatgtggtaaagctaatgattagaagccttggggttgaaacaaccttaacttattctcaaactttaaatatgtaagctcagcgcgctttcttagttgaagccgctgtaaatgagagtctctagtgggccatttttggtaagcagaactggcgatgcgggatgaaccgaacgcgaggttaaggtgccggaatacacgctcatcagacaccacaaaaggtgttagttcatatagacagcaggacggtggccatggaagtcggaatccgctaaggagtgtgtaacaactcacctgccgaatgaactagccctgaaaatggatggcgctcaagcgtgttacccatacctcgccgtcaactcttgtgcgatgcgttgacgagtaggcaggcgtggaggtttgtgacgaagccttggcagtgatgctgggtgaaacagcctctagtgcagatcttggtggtagtagcaaatattcaagtgagaaccttgaagactgaagtggagaaaggttccatggtaacagcagttggacatgggttagtcgatcctaagagatagggaagctccgttttaaagtgcgagattatcctcgccgcctatcgaaagggaatccggttaaaattccggaaccaggatgcagattctcaacggcaacgtaaatgaacttggagacactggcaggggccccgggaagagttatcttttctccttaacagtctaccaccctgaaatcggtttatccggagctagggttcaatggctggtagagctcgacacttccgtcgagtccggtgcgttcctgacagtccttgaaaatccaagggaatgaataatttttgcgcctggtcgtactcataaccgcagcaggtctccaaggtgaacagcctctagttgatagaacaatgtagataagggaagtcggcaaaatagatccgtaacttcgggaaaaggattggctctaagggttgggtgcatcgggccttggctggaagcggccggacc-ggctggaactactgtgggcaactgcggcggatctggct-ggactggcttgtggaaggccttggctgccttcgggcgtctggtgtacgcttaacaaccgacttagaactggtacggacaaggggaatctgactgtctaattaaaacatagcattgcgatgtccagaaagtgAACGATACGGCATTCGCTGACAAGATCAGGCATGTCCGAGATCCC---AAGAAGCGGATGGCGGTTGTCTGGGCGCATTGCAAGGGGAAGATGATCTGCGAGGCCGACGAAGTCAAGGAC---GAGGAAGGCGCCGGTGCCACACCT---GCCAAAGCTGGTCATGGCGGTTGTGGA
			CATATCCAGCCCCTCATCCGAAAGGAGGGCCTCAAACTGTTCCTCGTTTATAAGAAGGGCCGTGCGGATGATGAGAGAGTCGCACGTCTCAGCCTGAGAAGCGATTATATCCTGCCTCGGACGTGTACAACACGCTCAAGAAGATTCCGGATTCGGATCTTGCACTTCTCGGACTGTCCGAAGAATTTGCGCGTCCGGATTGGATGATCTTGACGGTTCTGCCTGTCCCGCCACCACCTGTCCGACCGAGTATCTCTGCTGATGGTGGAACGGTCCGATCCGAGGACGACTTGACATACAAGCTTGGTGATATCCTCAAGGCGTCGATCAATGTCCGACGATGCGAAGAGGAAGGATCTCCGGCCCACGTCATTTCCGAATTCGAGCAGTTGCTCCAG
		</sequence>
		<sequence>
			<taxon idref="Piriformospora_indica"/>
			--------------------tgcgaatggctcattaaatcagttatagtttatttgatggtaccttactacatggataactgtggtaattctagagctaatacatgcgtcaaagccccatcc-------ggggtgtatttattagataaaaaaccaacgcggtttaccgttcccttggtgattcataataacttctcgaatcgcatggccttgtgccggcgatgcttcattcaaatatctgccctatcaactttcgatggtaggatagaggcctaccatggtttcaacgggtaacggggaataagggttcgattccggagagggagcctgagaaacggctaccacatccaaggaaggcagcaggcgcgcaaattacccaatcccgacacggggaggtagtgacaataaataacaatatagggctctattgggtcttataattggaatgagtacaatttaaaccccttaacgaggaacaattggagggcaagtctggtgccagcagccgcggtaattccagctccaatagcgtatattaaagttgttgcagttaaaaagctcgtagttgaacttcgaacctggttaggtggtctgccttacggtacgtactgctcggccgggttctacctcttggtgagccggcatgtccttcactggatgtgtcggggaaccaggacttttaccttgagaaaattagagtgttcaaagcaggcctttgcccgaatacattagcatggcataataaaataggacgtgcggttctattttgttggtttctagagtcgccgtaatgattaatagggatagttgggggcatttgtattccgttgctagaggtgaaattcttggatttacggaagacaaacttctgcgaaagcatttgccaaggatgttttcattaatcaagaacgaaggttaggggatcgaaaacgatcagataccgttgtagtcttaacagtaaactatgccgactagggatcgggcgatctcaatcttatgtgtcgctcggcaccttacgagaaatcaaagtctttgggttctggggggagtatggtcgcaaggctgaaacttaaaggaattgacggaagggcaccaccaggcgtggagcctgcggcttaatttgactcaacacggggaaactcaccaggtccagacataactaggattgacagattgatagctctttcttgattttatgggtggtggtgcatggccgttcttagttggtggagtgatttgtctggttaattccgataacgaacgagaccttaacctgctaaatagccagaccgtcttttgatggttgcaggcttcttagagggactgtcaggatctacctgacggaagtttgaggcaataacaggtctgtgatgcccttagatgttctgggccgcacgcgcgctacactgacaaagccagcgagtttatcaccttggccggaaggtccgggtaatcttgtgaaactttgtcgtgctggggatagagcattgcaattattgctcttcaacgaggaatgcctagtaagcgcaagtcatcagcttgcgttgattacgtccctgccctttgtacacaccgcccgtcgctactaccgattgaacggcttagtgaggtcttcggattggctttggggatccggcaacggaaccccgttgctgagaagttgatcaaacttggtcgtttagaggaagtaaaagtcgtaaca------------ttcccctagtaacggcgagtgaagagggaaaagctcaaattttgaatctggcgccttt--ggctcccgagttgtaatctagagaagtgtcttccgcatcggaccgtgtacaagttccctggaacgggacgtcatagagggtgagaatcccgtacatgccacggactacctttgctctgtgatacactctcaacgagtcgagttgtttgggaatgcagctcaaaatgggtggtaaattccatctaaagctaaatattggcgagagaccgatagcgaacaagtaccgt
			gagggaaagatgaaaagcactttggaaagagagtgaaacagtacgtgaaattgttgaaagggaagcgtttggagtcagtcgcgtctggcgggattcagccttgcttctgcttggtgtatttcctgtccgacgggtcagtgtcgatttcgactgagggaaaaaggcttggggaatgtggccatcttggtggtgttatagccccttgttgtatgtctcagttgggatcgaggtcagcagcgcgccttt-tggccggggttcgcgccctcggtacgcgcttaggacactggcataatggctttaagcgacccgtcttgaaacacggaccaaggagtctaacatgtgcgcgagtgtttgggtgtcaaacccggacgcgtaatgaaagtgaaaggtcgggaacatgtac--ttgtgcaccgacgcccggagcagacctactgtgacgcatccgcggtagagcgtacacgttgggacccgaaagatggtgaactatgcctgaatagggtgaagccagaggaaactctggtggaggctcgtagcgattctgacgtgcaaatcgatcgtcaaatttgggtataggggcgaaagactaatcgaaccatctagtagctggttcctgccgaagtttccctcaggatagcagaaactcatatcagccttgtgcggtaaagcgaatgattagaggccttggggttgaaacaaccttaacctattctcaaactctaaatgtgcaagaaagagtcgtcacttgattggacttctctgtgggtgagagtttctagtgggccatttttggtaagcagaactggcgatgcgggatgaaccgatcgcgaggttaaggtgccggaatacacgctcatcagacaccacaaaaggtgttagttcatctagacagcaggacggtggccatggaagtcggaacccgctaaggagtgtgtaacaactcacctgccgaatgaactagccctgaaaatggatggcgctcaagcgtgttacccatacctcgccgtcggcgtttttgtgatgcgccgacgagtaggcaggcgtgggggtcggtgaagaagcctaggcagtaatgctgggtggaacggcccctagtgcagatcttggtggtagtagcaaatattcaagtgagagccttgaagactgaagtggagaaaggttccatggtaacagcagttggacatgggttagtcgatcctaagagatagggaagctccgtttcaaagtacgcgatttttcgcgtcgcctatcgaaagggaatccggttaacattccggaaccaggatgtggactttcagcggcaacgcaaatgaacttggaaacactggcggggaccccgggaagagttttcttttctccttaacggcctaccaccctgaaatcggattgtccggagctagggttacatggtcggtagagctcagcacctctgttgggtccggtgcgtcctcgacagtccttgaaaatccaagggaatgtac-actttcacgcctggtcgtactcataaccgcagcaggtctcctaggtgaacagcctctagttgatagaacaatgtagataagggaagtcggcaaaatagatccgtaacttcgggaaaaggattggctctaagggttgggtacgtcgggccttggttggaagcggctggactagtctcgggctgttgggc--aacc--gatggactgggatcggaccggcttgtggatggccttggctgcctcacggcgtccggcgtacgtttaacaaccgacttagaactggtacggacaaggggaatctgactgtctaattaaaacatagcattgtgatggccagaaagtgACCGATCCGCAACTTGCGAGTAAACTGAAA---CTCCGCAACAAC---AAAGCACGCATGGCTGTTGTGTGGAGTGTCTGTAAAGGCAAGATGACTTGTGAGCCCGATGAGGTCAAGGAAGACGAACAGGAGGGAGGCCCRCCAGTCGAGGTCAAGAAAGGGCATGGAGGYTGYGGC
			CATCACCAACCTCAGATTCGCAAGGAGGGCCTAAAGTTGTTCTTCAATTACAAGAAGCAGAATGACGATGAGGTGAATCCCGTCCAACCGTGCAAGAGAAGCGCCAGGTGTCTGCCCARGACGTATTCAGTGTCTTCCGCAAGATCTCCACAACTGATCTTGAGATGCTTGGTCTCTCCGAAGCTTATGCAAGACCAGATTGGATGATCCTGACGGTACTCCCTGTGCCACCTCCGCCAGTTCGACCTTCAATCTCGGTTGACGGCGGGGTTCGGCGGAGTGAAGACGACCTGACCTACAAACTCGCCGAAATAATTCGTGCGAGTGGCAATGTACGTCGCAGCGAGCAAGAAGGTGCACCCCCGCACATA---------------------------
		</sequence>
		<sequence>
			<taxon idref="Arrhenia_auriscalpium"/>
			acaaatttgtactgtgaaactgcgaatggctcattaaatcagttataatttatttgatggtaccttgctacatggataactgtggtaattctagagctaatacatgcaatcaagccccgacttccggaaggggtgtatttattagataaaaaaccaacgcggttcgccgctcccttggtgattcataataacttctcgaatcgcatggccttgtgctggcgatgcttcattcaaatatctgccctatcaactttcgatggtaggatagaggcctaccatggttttaacgggtaacggggaataagggttcgattccggagagggagcctgagaaacggctaccacatccaaggaaggcagcaggcgcgcaaattacccaatcccgacacggggaggtagtgacaataaataacaatatagggctcttttgggtcttataattggaatgagtgcaatttaaatccctcaacgaggaacaattggagggcaagtctggtgccagcagccgcggtaattccagctccaatagcgtatattaaagttgttgcagttaaaaagctcgtagttgaacttcagacctggctgggcggtccgcctcacggcgagtactgtctggctgggccttacctcttggtgaaccggcgtgccctttattgggtgcgtcggggaaccaggacttttaccttgagaaaattagagtgttcaaagcaggcctatgcccgaatacattagcatggaataatagaataggacgtgtggttctattttgttggtttctagaactgccgtaatgattaatagggatagttgggggcattggtattgagtcgctagaggtgaaattcttggattgactcaagaccaactattgcgaaagcatttgccaaggatgttttcattaatcaagaacgaaggttaggggatcgaaaacgatcagataccgttgtagtcttaacagtaaactatgccgactagggatcgggcaatctcaatttgatgtgttgctcggcaccttacgagaaatcaaagtctttgggttctggggggagtatggtcgcaaggctgaaacttaaaggaattgacggaagggcaccaccaggagtggagcctgcggcttaatttgactcaacacggggaaactcaccaggtccagacataactaggattgacagattgatagctctttcatgattttatgggtggtggtgcatggccgttcttagttggtggagtgatttgtctggttaattccgataacgaacgagaccttaacctgctaaatagccaggccggcttcggctggtcgccggcttcttagagggactgtcagcgtctagctgacggaagtttgaggcaataacaggtctgtgatgcccttagatgttctgggccgcacgcgcgctacactgacagggccagcgagtatttcaccttggccggaaggtctgggtaatcttgtgaaaccctgtcgtgctggggatagagcattgcaattattgctcttcaacgaggaattcctagtaagcgtgagtcatcagctcgcgttgattacgtccctgccctttgtacacaccgcccgtcgctactaccgattgaatggcttagtgaggtctccggattggctctgaggaggcggaaacgccacctcgttgatgagaagctgatcaaacttggtc--------------------------------------ttcccctagtaactgcgagtgaagcgggaaaagctcaaatttaaaatctggcggcccctgactgtccgagttgtaatctagagaagtgttatccgtgccggaccgtgtacaagtctcttggaatagagcgtcatagagggtgagaatcccgtctttgacacggactaccggtgcattgtgatgcgctctcaacgagtcgagttgtttgggaatgcagctcaaaatgggtggtaaattccatctaaagctaaatattggcgagagaccgatagcgaacaagtaccgt
			gagggaaagatgaaaagaactttggaaagagagttaaacagtacgtgaaattgttgaaagggaaacgcttgaagtcagtcgcgtcgtctggggatcaaccttctcttgagttggagcacttcccggttgacgggtcagcatcaattttgactgttggataaaagctggaggaatgtggcatctccggatgtgttatagcctcttgccgcatacaacagttgggattgaggaactcagcacgccgcaagg-ccggggttc--gcccacgt-acgtgcttaggatgctggcataatggctttaatcgacccgtcttgaaacacggaccaaggagtctaacatgcccgcgagtgtttgggtgaaaaacccgagcgcgtaacgaaagtgaaagttgagatctctgtcatggagagcatcgacgcccagaccagaccttttgtgacggatctgcggttgagcgtgtatgttgggacccgaaagatggtgaactatgcctgaatagggcgaagccagaggaaactctggtggaggctcgtagcgattctgacgtgcaaatcgatcgtcgaatttgggtataggggcgaaagactaatcgaaccatctagtagctggttcctgccgaagtttccctcaggatagcagaaactcatatcagatttatgtggtaaagcgaatgattagaggccttggggttgaaacaaccttaacctattctcaaactttaaatatgtaagaacggggggtctcttgattggaccttccggcgattgagagtttctagtgggccatttttggtaagcagaactggcgatgcgggatgaaccgaacgcgaggttaaggtgccggaattcacgctcatcagacaccacaaaaggtgttagttcatctagacagcaggacggtggccatggaagtcggaatccgctaaggagtgtgtaacaactcacctgccgaatgaactagccctgaaaatggatggcgcttaagcgtgatacccatacctcgccgtcagcgttgaagtgacgcgttgacgagtaggcaggcgtggaggtcagtgaagaagccttggcagtgatgctgggtgaaacggcctctagtgcagatcttggtggtagtagcaaatattcaagtgagaaccttgaagactgaagtggagaaaggttccatggtaacagcagttggacatgggtcagtcgatcctaagagatagggaagctccgttttaaagtgcatgattcttcatgccacctatcgaaagggaatccggttaagattccggaaccagaatgtggatctttaacggcaacgtaaatgaacttggagacgctggcgagggccccgggaagagttatcttttctccttaacagcctaacaccctgaaatcagattgtctggagatagggtttaatggttggtagagctcgacacctctgtcgggtccggtgcgttcttgacagcccttgaaaatccaagggaatgaataactttcacatctggtcgtactcataaccgcagcaggtctcctaggtgaacagcctctagttgatagaacaatgtagataagggaagtcggcaaaatagatccgtaacttcgggaaaaggattggctctaagggttgggtgtgtcgggccttggtaggaagccccgggactcggatgggactgtttggggcaatctgggtggacctgtctaggacctggcggtggatgaccttggctgctctcgggtgtccggcgcacgcttaacaaccaacttagaactggtacggacaa---------------------------------------------------CTCGACCCAAATTTTGCTGAAAAAATTCGTCATATTCGGGATCCG---AAGAAGCGAATGGCGGTGGTTTGGGCTCACTGCAAAACGAAGACGGTTTGCGAGCCCGATGAAGCTAAAGAAGAGGGGGATAATGCAGATAATGACGAG---CCTAAGAAAGGTCACGGCGGTTGCGGC
			CACATCCAACCACAAGTCAGAAAGGAAGGCCTAAAATTGTTTGTTCAATATAAAAAAGCRAAAGATGACGATGAGAGGTGAAATCGATGCAGCCTGACAAACGGCTCTTGAATCCTTCAGACGTCTACGTGGTATTCAAAAAGATGTCTGACTCTGACCTCCACTTGCTTGGTCTTTCGGACGAGTATGCTCGACCTGAATGGATGATTCTAACCGTGATGCCAGTTCCGCCGCCTCCTGTTCGTCCCAGTATTGCTGTCGATGGTGGCGCGATGAGAAGCGAGGACGATTTAACTTATAAACTTGGTGACATCATCAAAGCATCGGCCAATGTCCGGAGATGCGAACAGGAGGGTGCTCCGGCTCACGTCATCACCGAATTTGAGCAGCTTCTGCAG
		</sequence>
		<sequence>
			<taxon idref="Gloeocantharellus_purpurascens"/>
			acaagtttgtactgtgaaactgcgaatggctcattaaatcagttatagtttatttgatggtgccttgctacatggataactgtggtaattctagagctaatacatgcgttaaagccgcgacttctggaagcggcgtatttattagataaaaaaccgacgcgggtccccgccgttcaggtgattcataataacttgtcgaatcgcagggccttgtgccggcgatgcttcattcaaatatctgccctatcaagtttagatggtaggatagaggcctaccatgctttcaacgggtaacggggaataagggttcgattccggagagggagcctgagaaacggctaccacatccaaggaaggcagcaggcgcgcaaattacccaatcccgacacggggaggtagtgacgataaataacaatgtggggcccgttcgggcgtcataattgcgatgagtacaatttaaatcccttaacgaggaacaattggagggcaagtctggtgccagcagccgcggtaattccagctccaatagcgtatattaaagttgttgccgttaaaaagctcgtagttgaacttc-catgggctcaggcggtccgcctcgcggcacgtacggt----ctgggcccgtgcggatgagcggccggtgaacccttgttgatccgtgttggtgaaccgcctctgttaccttgagaaaattagagtgttcaaagcgggctttcgcctgaatacgttagcatggaataacgaaataggacgtgcggttctattttgttggtttctagagtcgccgtaatgatcgatagggacggttgggggcattagtattcggtcgctagaggtgaaattcttggatcgaccgaagactgactgctgcgaaagcgtttgccaaggacgttttcattaatcaagaacgaaggttaggggatcgaaaacgatcagataccgttgtagtcttaacagtaaacgatgccgactagggatcgggcgacctcgattcgatgtgtcgctcggcaccttacgagaaatcaaagtctttgggttcgggggggagtatggtcgcaaggctgaaacttaaaggaattgacggaagggcaccaccaggagtggagcctgcggcttaatttgactcaacacggggaaactcaccaggtccagacatgactaggattgacagattgatagctctttcttgattttatgggtggtggtgcatggccgttcttagttggtggagtgatttgtctggttaattccgataacgaacgagaccttcccgtgcttaatagccccgtcggctacggcaggcgattggcttcttagacggactatcggcgttcagccgatggaagccggaggcaataacaggtctgtgatgcccttagatgttctgggccgcacgcgcgctacactgacagagccagcgagtaactcgccttggccggaaggtctgggtaatcttgtgaaactctgtcgtgctggggatagagcattgcaattattgctcttgaacgaggaattcctagtaggcgcgagtcatcagctcgcgtcgattacgtccctgccctttgtacacaccgcccgtcgctactaccgattgaacggcttagtgaggtcttcggatcggcttttgggagccggcgacggcgcccggtcgccgaaaagttgatcaaacttggtcgtttagaggaagtaraag-------------------------------------agtgaagagggatgagcwcaaatttgaaatctggcggcccttcgccgtccgagttgtagtctggagaagcgttatcggcgccggaccgtgtacaagtcccttggaacagggcgtcatagagggtgagaatcccgtctttgacacggacagccggggctgtgtgatgcgctctcgaagagtcgagttgtttgggaatgcagctcaaatcgggtggtaaactccatctaaagctaaatatgggcgaaagaccgatagcgaacaagtaccgt
			gagggaaagatgaaaagcactttgaaaagagagttaaataggacgtgaaattgttgaaagggaaacgcttggagtcagtcgcgtccctccggagtcagcttcag-tgcgcgtggggtgttccgtgggggatgggccagcgtcgatttgaactgtcgaagaagggtggtgag-----gtttgcctttgatcgggcaagccttgccgtcgtaagcgagggtttggatcgagggccgcagcacaccttgtttaccgggggtttatcccacgtaatgtgcttaggacgctggcgtaatggcttcaagcgacccgtcttgaaacacggaccaaggagtctaacatgcctgcgagtgtttgggtggaaaacccgagcgcgcaatgaaagtgagatcggattgccttggagtgcggcgcaccgacgcccgggccagagcatttctgaaggccccgaggtagagcatgcatgctgggacccgaaagatggtgaactatgcctgaggagggcgaagccagaggaaactctggtggaggctcgtagcggttctgacgtgcaaatcgatcgtcgaacttgggtataggggcgaaagactaatcgaaccatctagtagctggttcctgccgaagtttccctcaggatagcagagactgtaatcagatttatgtggtaaagcgaatgattaggggccttggggtcgaaacgaccttaacccattctcaaactttaaatatgtaagaccggggcgtcgcttgattaaaccggccgacgattgatagtctctagtgggccatttttggtaagcagaactggcgatgcgggatgaaccgaacgtggggttaaggtgccggaatgcacgctcatcagataccacgaaatgtgtgagttcatctagacagcaggacggtggccatggaagttggaatccgctaaggagtgtgtaacaactcacctgccgaatgaactcsccatgaaaatggatggcgcttaagcgtgttacccataccccaccgtcagcgttctgttgatgcgctgacgagtaggcaggcgtgagggtccgtgaagaagcttaggcagtgatgctgagtgaaacggcccttagtgcagatcttggtgatagtagcaaatagacgagtgagaacctcgttgactgaagtggagaaaggttccatggtaacagcggttggacatgggtcagtcgatcctaagagatagggtagctccgtttgaaagcgtgcgattcttcgcgccgcctatcgaaagggaatccggttaagattccggaaccgggatgtgggattttagcggtgacgcaattgaacttggagacgccggcaggggccccgggaagagttttcttttctccttaacgcgccacgaccctgaaatcggcttgcccggagatagggtcggacggtcggtagagctcggtacttgagccgggtccggtgcgtccctgacggcccttgaaaatccaagggaatgaatggtcttcacacccggtcgtactcataaccgcagcaggtctccaaggtgaacagcctctagttgatagaacaatgtagataagggaagtcggcaaattagatccgtaacttcgggataaggattggctctaagggtcgggtgcgtcgggccttggtcggaagggccgggaccgggctgggaccgcttcggtcggacctggcaaaccgggacctgggttgttgccggatggccttggctgtcgtcttgtttctggcgcacacttgacgaccgacttagaactggtacggacaaggggaatctgactgtctaattaaaacatagca-------------------TCCGACCCGACTTTCGCGGAAAAGGTCAAACATTTGCGCGATGCG---AAGTCGCGCATGTCCGTGGTTTGGAATCATTGCAAGTCGAAAAATTTATGCGAGCCCGATGTTATAGAAGAGACCGAAGGGGACGTGCCCGATGAAGTCGTGGTGAAAAAGGGCCATGGTGGTTGTGGA
			CATGTCCAACCTCAAATCAGGAAAGAAGGCCTGAAGTTATTTTTGCAATACAAGAAAACGAAGGATGAAGATGAGACGTCAAATCGACGCAGCCAGAGAAGCGTTTATTCACAGCATCGGAGTGTTTCAATGTACTCAAAAAGATATCCGCGTCCGACATATCGCTACTTGGGCTTAATGAGGAGTATGCTCGTCCTGATTGGATGATCCTCACTGTTATGCCGGTTCCACCACCTGCTGTTCGCCCCAGTATTGCTGTTGATGGCGGTACTGTGCGCAGTGAAGATGACCTTACGTTCAAGTTGACCGATATCCTCAAAGCCTCCGCTAATGTACGGCGGTGTGAGCAGGAAGGTGCGCCAGCCCACGTTACGATCGAGTTCGAACARTTGCTTCAG
		</sequence>
		<sequence>
			<taxon idref="Athelia_epiphylla"/>
			-----------ctgtgaaactgcgaatggctcattaaatcagttatagtttatttgatggtatcttgctacatggataactgtggtaattctagagctaatacatgcaatcaagccccgacttccggaaggggtgtatttattagataaaaaaccaacgcggttcgccgctcccttggtgattcataataacttttcgaatcgcatggccttgtgccggcgatgcttcattcaaatatctgccctatcaactttcgatggtaggatagaggcctaccatggtttcaacgggtaacggggaataagggttcgattccggagagggagcctgagaaacggctaccacatccaaggaaggcagcaggcgcgcaaattacccaatcccgacacggggaggtagtgacaataaataacaatatagggctcttttgggtcttataattggaatgagtacaatttaaatcccttaacgaggaacaattggagggcaagtctggtgccagcagccgcggtaattccagctccaatagcgtatattaaagttgttgcagttaaaaagctcgtagttgaacttcgggcctggccgggcggtccgcctaacggcgtgtactgtctggccgggccttacctcttggtgagccggcgtgccctttactgggtgcgtcggggaaccaggacttttaccttgagaaaattagagtgttcaaagcaggcctatgcccgaatacattagcatggaataatgaaataggacgtgcggttctattttgttggtttctagagtcgccgtaatgattaatagggacagttgggggcattagtattcagttgctagaggtgaaattcttggatttactgaagactaactattgcgaaagcatttgccaaggatgttttcattaatcaagaacgaaggttaggggatcgaaaacgatcagataccgttgtagtcttaacagtaaactatgccgactagggatcgggcgacctcaattttatgtgtcgctcggcaccttacgagaaatcaaagtctttgggttctggggggagtatggtcgcaaggctgaaacttaaaggaattgacggaagggcaccaccaggagtggagcctgcggcttaatttgactcaacacggggaaactcaccaggtccagacatgactaggattgacagattgatagctctttcatgattttatgggtggtggtgcatggccgttcttagttggtggagtgatttgtctggttaattccgataacgaacgagaccttaacctgctaaatagccaggccggcttttgctggtctccggcttcttagagggactgtcggcgtctagccgacggaagtttgaggcaataacaggtctgtgatgcccttagatgttctgggccgcacgcgcgctacactgacagagccagcgagttttttcccttggccggaaggcttgggtaatcttgtgaaactctgtcgtgctggggatagagcattgcaattattgctcttcaacgaggaattcctagtaagcgtgagtcatcagctcgcgttgattacgtccctgccctttgtacacaccgcccgtcgctactaccgattgaatggcttagtgaggtctccggattggctttggggagccggcgacggcaccctattgctgagaagctgatcaaacttggtcatttagaggaagtaaaagtcgtaacaaggtttccgtag---ccctagtaactgcgagtgaagcgggaaaagctcaaatttaaaatctggctgcctttggtggtccgagttgtaatctggagaagcgttttccgcgtcgaaccgtgtacaagtcttctggaacggagcgtcatagagggtgagaatcccgtctctgacacggactaccgatgctttgtgatgcgctctcgaagagtcgagttgtttgggaatgcagctcaaaatgggaggtaaattccttctaaagctaaatattggctagagaccgatagcgaacaagtaccgt
			gagggaaagatgaaaagcactttggaaagagagttaaacagtacgtgaaattgttgaaagggaaacgcttgaagtcagtcgcgttggtcgagactcagcctggc--ttgcctggtgtacttctcggtcgacgggtcagcatcagttttgaccgccggataaaggttggaggaatgtggcatccttggatgtgttatagcctctgatcgcatacggcgattgggactgaggaactcagcacgccttt--agtcgggg--ttcgcccacgtaacgtgcttaggatgctggcataatggctttaagcgacccgtcttgaaacacggaccaaggagtctaacatgcccgcgagtgtttgggtgtcaaacccgagcgcgtaatgaaagtgaaagttgagatccctgtcgtggggagcatcgacgcccggaccagaccttctgtgacggatctgcggtagagcgtgtatgttgggacccgaaagatggtgaactatgcctgaatagggtgaagccagaggaaactctggtggaggctcgtagcgattctgacgtgcaaatcgatcgtcgaatttgggtataggggcgaaagactaatcgaaccatctagtagctggttcctgccgaagtttccctcaggatagcagaaactcgtatcagatttatgtggtaaagcgaatgattagaggccttggggttgaaacaaccttaacctattctcaaactttaaatatgtaagaacgagccgtctcttagttggaccgctcggcgattgagagtttctagtgggccatttttggtaagcagaactggcgatgcgggatgaaccgaacgtgaggttaaggtgccggaatttacgctcatcagacaccacaaaaggtgttagttcatctagacagcaggacggtggccatggaagtcggaacccgctaaggagtgtgtaacaactcacctgccgaatgaactagccctgaaaatggatggcgctcaagcgtgatacccatacctcaccgtcggcgttgaagtgacgcgccgacgagtaggcaggcgtgggggttggtgaagaagccttggcagcgatgctgggtggaacagcccctagtgcagatcttggtggtagtagcaaatattcaagtgagaaccttgaagactgaagtggagaaaggttccgtggtaacagcagttggacacgggtcagtcgatcctaagagatagggaagctccgttttaaagtgcgcgattcttcgcgccgcctatcgaaagggaatccggttaatattccggaaccaggacatggatcttgaacggcaacgtaaatgaacttggtgacgctggcgagggccccgggaagagttatcttttctccttaacaacttgtaaccctgaaatcggtttgtccggagctagggtttaatggttggtagagctcggcaattctgtcgggtccggtgcgttcttgacagtccttgaaaaaccaagggaatgattgactttcatgcctggtcgtactcataaccgcagcaggtctccaaggtgaacagcctctagttgatagaacaatgtagataagggaagtcggcaaaatagatccgtaacttcgggaaaaggattggctctaagggttgggtacgtcgggccttgtgcaagaagcctgcgaccggctggggactaccttcg-------ggcggtttctggctaggatctgtgggtggacggccttggcttgtctgcagt-tccggcgtacgcttaacaaccaacttagaactggtacggacaaggggaatctgactgtctaattaaaacatagcattgcgatggccagaaagtgTCGGACCCCAACTTTGCCGATAAAATACGGCATGTCAAGGATCCT---AAAGCGCGAATGGCCGTTGTTTGGGCGCATTGCAAAACCAAGAACGTTTGTGAGGCTGATGAGCCCAAGGAGGAAGGCGAAGACGCCGAGGACGTAGAA---GTAAAGAAGGGCCATGGTGGGTGTGGT
			CATGTTCAGCCGCAGATCAGGAAAGAGGGCTTGAAGCTTTTTGTCCAATACAAGAAGCAGAAGGATGACGATGAGAGGCAAAATCCATGCAACCGGATAAGCGGCTCATTACAGCATCTGAAGCATACACCGTCTTCAAGAAAATGGTGGACTCAGATCTCGCACTTCTTGGACTCTCTGAAGCATACGCCCGTCCAGAATGGATGATTTTGACCGTTCTTCCCGTCCCGCCGCCACCTGTTCGTCCTAGTATTGCCGTTGACGGTGGCGCCATGCGGAGCGAAGATGATTTGACGTACAAGCTTGGTGATATCATCAAGGCGTCTGTCAATGTACGACGGTGTGAAACCGAGGGTGCTCCTGCACACGTGATCACGGAATTCGAGCAGCTTCTGCAG
		</sequence>
		<sequence>
			<taxon idref="Agaricus_bisporus"/>
			---aatttgtactgtgaaactgcgaatggctcattaaatcagttatagtttatttgatgataccttgctacatggataactgtggtaattctagagctaatacatgcaatcaagccccgacttccggaaggggtgtatttattagataaaaaaccaacgcggttcgccgctcccttggtgattcataataacttctcgaatcgcatggccttgtgccggcgatgcttcattcaaatatctgccctatcaactttcgatggtaggatagaggcctaccatggtttcaacgggtaacggggaataagggttcgattccggagagggagcctgagaaacggctaccacatccaaggaaggcagcaggcgcgcaaattacccaatcccgacacggggaggtagtgacaataaataacaatatagggctctttcgggtcttataattggaatgagtacaatttaaatcccttaacgaggaacaattggagggcaagtctggtgccagcagccgcggtaattccagctccaatagcgtatattaaagttgttgcagttaaaaagcccgtagttgaacttcaggcctggtggggtggtccgcttaacggcgtgtactgctctgctgggtcttacctcttggtgagccggcgtggccttcactggttgcgtcggggaaccaggacttttaccttgagaaaattagagtgttcaaagcaggcctatgcctgaatacattagcatggaataataaaataggacgtgcggttctattttgttggtttctagagtcgccgtaatgattaatagggatagttgggggcattggtattgagtcgctagaggtgaaattcttggattgactcaagaccgactactgcgaaagcatttgccaaggatgttttcattaatcaaggacgaaggttaggggatcgaaaacgatcagataccgttgtagtcttaacagtaaactatgccgactagggatcgggcgacctcaaattgatgtgtcgctcggcaccttacgagaaatcaaagtttttgggttctggggggagtatggtcgcaaggctgaaacttaaaggaattgacggaagggcaccaccaggtgtggagcctgcggcttaatttgactcaacacggggaaactcaccaggtccagacataactaggattgacagattgatagctctttcatgattttatgggtggtggtgcatggccgttcttagttggtggagtgatttgtctggttaattccgataacgaacgagaccttaacctgctaaatagccaggccggcttttgctggtcgcaggcttcttagagggactgtcagcgtctagctgacggaagtttgaggcaataacaggtctgtgatgcccttagatgttctgggccgcacgcgcgctacactgacagagccagcgagtttttcaccttggccggaaggtctgggtaatcttgtgaaactctgtcgtgctggggatagagcattgcaattattgctcttcaacgaggaatacctagtaagcgtgagtcatcagctcgcgttgattacgtccctgccctttgtacacaccgcccgtcgctactaccgattgaatggcttagtgaggtctccggattggctttggggaaccggcaacggcgccctattgctgagaagctgatcaaacttggtcatttagaggaagtaaaagtcgtaacaaggtttccgtagttcccctagtaactgcgagtgaagcgggaaaagctcaaatttaaaatctggcggtctttggccgtccgagttgtaatctagagaagtaatgcccgtgctggaccgtgtataagtctcctgggatggggcgtcatagagggtgagaatcccgtctttgacacggactaccagtgcattgtggtatgctctcaaagagtcgagttgtttgggaatgcagctcaaaatgggtggtaaattccatctaaagctaaatattggcgagagaccgatagcgaacaagtaccgt
			gagggaaagatgaaaagaactttggaaagagagttaaacagtacgtgaaattgctgaaagggaaacgcttgaagtcagtcgcgttggccagggatcagccttgcttttgcatggtgtactttctggttgacgggtcagcatcaattttgaccgctggaaaagggcctggggaatgtggcagcttcggctgtgttatagcccctggtcgcatacagtggttgggattgaggaactcagcacgccgcaagg-ccgggtttc--gaccacgt-tcgtgcttaggatgctggcataatggctttaagcgacccgtcttgaaacacggaccaaggagtctaacatgcctgcgagtatttgggtggaaaacccgagtgcgcaatgaaagtgaaagttgagatccctgtcgtggggagcatcgacgcccggaccagaacttttgggacggatccgcggtggagcatgtatgttgggacccgaaagatggtgaactatgcctgaatagggtgaagccagaggaaactctggtggaggctcgtagcgattctgacgtgcaaatcgatcgtcaaatttgggtataggggcgaaagactaatcgaaccatctagtagctggttcctgccgaagtttccctcaggatagcagaaactcatatcagatttatgtggtaaagcgaatgattagaggccttggggttgaaacaaccttaacctattctcaaactttaaatatgtaagaacgagccgtttcttgattgaaccgctcggcgattgagagtttctagtgggccatttttggtaagcagaactggcgatgcgggatgaaccgaacgcgaggttaaggtgccggaattcacgctcatcagacaccacaaaaggtgttagttcatctagacagcaggacggtggccatggaagtcggaacccgctaaggagtgtgtaacaactcacctgccgaatgaactagccctgaaaatggatggcgcttaagcgtgatacccatacctcgccgtcagtgttaaagtgatgcgctgacgagtaggcaggcgtggaggtcagtgaagaagccttggcagtgatgctgggtgaaacggcctctagtgcagatcttggtggtagtagcaaatattcaagtgagaaccttgaagactgaagtggagaaaggttccatggtaacagcagttggacatgggtcagtcgatcctaagagatagggaagctccgtttcaaagtgtgcgattcttcgcaccgcctatcgaaagggaatccggttaaaatcccggaaccaggatgtggatctttaacggcaacgtaactgaacttggagacgttggcaggggccccgggaagagttatcttttctccttaacagtctaccaccctgaaatcagattgtctggagctagggttcaatgactggtagagcacaacacctctgttgtgtccggtgcgttcctgacaacccttgaaaatccaagggaatgaataattttcacacctggtcgtactcataaccgcagcaggtctccaaggtgaacagcctctagttgatagaacaatgtagataagggaagtcggcaaaatagatccgtaacttcgggaaaaggattggctctaagggttgggtgtgtcgggccttggctggaagcctcgggacccagctgggactgcttggggcaatctaggtggacctggccaggacctgggtgtggatggctttggctgcccttgggcgtccggcgcacgcttaacaaccaacttagaactggtacggacaaggggaatctgactgtctaattaaaacatagcattgcga-------------TCGGATCCTAATTTCGCGGACAAAATTCGCCATATACGCGAGTCA---AAAGCTCGCTTGGCCGTCGTTTGGGCTCATTGCAAGGCCAAAACKGTTTGTGAACCTGATGATATCAAAGAGGATGGTGTCGACCCAGAAGCCGATGAA---CCAAAGAAGGGTCATGGTGGTTGCGGT
			CATATCCAACCGCAGGTAAGAAAGGAAGGTTTAAAGCTTTTTGTTCAATACAAGAAGACTAAGGACGATGATGAGAGGTCAARTCTATGCAGCCTGACAAACGCTTAATAACCCCTTCGGAAGTGTATACCGTCTTTAAAAAGATGACAGATTCCGATCTCCACCTCCTGGGTCTTTCTGACGAGTATGCTCGACCCGAGTGGATGATCCTGACTGTTATGCCTGTACCACCTCCTCCCGTTCGCCCCAGTATAGCTGTTGATGGTGGTGCTATGCGTAGTGAAGATGATTTGACGTACAAGCTTGGTGACATCATCAAGGCTTCTGCTAATGTTCGTCGGTGCGAGCAGGAAGGTGCACCCGCTCACGTCATTTCAGAGTTTGAGCAGCTTTTACAG
		</sequence>
		<sequence>
			<taxon idref="Tremella_mesenterica"/>
			---------tactgtgaaactgcgaatggctcattaaatcagttatagtttatttgatggtatcttgctacatggataactgtggtaattctagagctaatacatgctgaaaagccccgacttccggaaggggtgtatttattagataaaaaaccaatg-ggtgcaagccctttttggtgattcataataacttctcgaatcgcaaggccttgggccggcgatgcttcattcaaatatctgccctatcaactttcgatggtaggatagtggcctaccatggtatcaacgggtaacggggaattagggttcgattccggagagggagcctgagaaacggctaccacatccaaggaaggcagcaggcgcgcaaattacccaatcccgacacggggaggtagtgacaataaataacaatatagggctctattgggtcttataattggaatgagtacaatttaaatcccttaacgaggaacaactggagggcaagtctggtgccagcagccgcggtaattccagctccagtagcgtatattaaagttgttgcagttaaaaagctcgtagtcgaacttcaggctcgatgggatggtctgccttacggtatgtactgtttcgtcgggtcttacctcttggtgagcccgtatgcccttcactgggtgtgcggtggaaccaggaattttactttgaaaaaattagagtgttcaaagcaggcatatgcccgaatacattagcatggaataatagaataggacgtgcggttctattttgttggtttctaggatcgccgtaatgattaatagggacggtcgggggcattagtattccgttgctagaggtgaaattcttagatttacggaagactaacttctgcgaaagcatttgccaaggacgttttcattgatcaagaacgaaggttaggggatcaaaaacgattagataccgttgtagtcttaacagtaaactatgccgactagggatcgggccacgttgattt--tgactggctcggcaccttacgagaaatcaaagtctttgggttctggggggagtatggtcgcaaggctgaaacttaaaggaattgacggaagggcaccaccaggtgtggagcctgcggcttaatttgactcaacacggggaaactcaccaggtccagacatagtaaggattgacagattgatagctctttcttgattctatgggtggtggtgcatggccgttcttagttggtggagtgatttgtctggttaattccgataacgaacgagaccttaacctgctaaatagtcaggccggccttggctggtcgtaggcttcttagagggactaacagcatttagctgttggaagtttgaggcaataacaggtctgtgatgcccttagatgttctgggccgcacgcgcgctacactgactgagccagcgagtataccaccttggccgaaaggcctgggtaatcttgtgaaactcagtcgtgctggggatagagcattgcaattattgctcttcaacgaggaatacctagtaagcgtgagtcatcagctcgcgttgattacgtccctgccctttgtacacaccgcccgtcgctactaccgattgaatggcttagtgagatctctggattggcgtcgggaagccggcaacggcatcccttggccgagaagctgatcaaacttggtcatttagaggaagtaaaagtcgtaacaaggtttccgtag---------taacggcgagtgaaccgggaagagctcaaatttgtaatctggcccttg-----ggtccgagttgtaatctatagagacgttttccgygccggaccgtgtccaagtcccttggaatagggtatcaaagagggtgacaatcccgtacttgaca-ygacgaccggtgctatgtgatacgtcttcgacgagtcgagttgtttgggaatgcagctcaaaatgggtggtaaattccatctaaagctaaatattggcgagagaccgatagcgaacaagtaccgt
			gagggaaagatgaaaagcactttggaaagagagttaaacagtacgtgaaattgttaaaagggaaacgattgaagtcagtcgtgttggtt-ggattcagctyggct----ccgggtgtatttcct--ccaatgggtcaacatcagttttgatcggcggataaagatggagggaaygtggctctctcgggagtgttatagccctctgttgcatacgctggtctggactgaggcatgcagctcgcctttagg--ccgggattcg--ccacgt-tcgagcttaggatgttgacataatggctttaaacgacccgtcttgaaacacggaccaaggagtctaacatatctgcgagtgtttgggtgtcaaacccgagcgcgtaatgaaagtgaatgtaggagggatccgca--aggagcaccttcgaccgatctggatctttagtgatggatttgagtaagagcatatatgctgggacccgaaagatggtgaactatgcctgaatagggcgaagccaggggaaactctggtggaggctcgtagcgattctgacgtgcaaatcgatcgtcaaatttgggtataggggcgaaagactaatcgaactatctagtagctggttcctgccgaagtttccctcaggatagcagaaactcgcatcagttttatgaggtaaagcgaatgattagaggccttggggatgaaacatccttaacctattctcaaactttaaatatgtaagaagcccttgtcactttattggacgggcatgcgaatgagagtttctagtgggccatttttggtaagcagaactggcgatgcgggatgaaccgatcgcgaggttaaggtgccggaatacacgctcatcagacaccacaaaaggtgttagttcatctagacagcaggacggtggccatggaagtcggaacccgctaaggagtgtgtaacaactcacctgccgaatgaactagccctgaaaatggatggcgctcaagcgtgttacccatacctcgccgtcagcgttgaagtgacgcgctgacgagtaggcaggcgtggaggtcagtgaagaagccttggcagtgatgctgggtgaaacggcctctagtgcagatcttggtggtagtagcaaatattcaagtgagaaccttgaagactgaagtggagaaaggttccatggtaacagcagttggacatgggttagtcgatcctaagagatagggaagctccgttttaaagtgcacaat--tttgtgccgcctatcgaaagggaatccggttaagattccggaaccaggatgtggatctttgacggtgacgtaaatgaagttggagacgctagcaagggccctgggaagagttctcttttctccttaaccgcctacgaccttgaaatcggattatccggagctaaggttagatggcgggtagagcatgacacttctgtcgtgtccggtgcgtccttgatagtccttgaaaatccgacggaatgtataagtctcacgcctggtcgtactcataaccgcagcaggtctccaaggtgaacagcctctagttgatagaacaatgtagataagggaagtcggcaaaatagatccgtaacttcgggaaaaggattggctctaagggttgggtgtgtcgggctctggacggaagggagacagattagacgggactgggtgtggaaacc--gcctggacctgtccggactgacgactggaaatcttgagctgctttcgggcgtccgtcacacgcttaacaaccgacttaraactggtacggacaaggggaatctgactgtctaattaaaacatagcattgcgatg-----------CGGGAYCCTGCAGTYGCAACAGTGGTTCGGCGGATAAAGGCTCAA---CGACTAAAA---GCT---ATCTGGGCGTTGGCACGACCTAGGATGGTTTGCGAGGTTGATTCATTGGAAGACGAAGAAGGAGACGCGACGACAGAAGAACAGATACATCGGGGACACGGAGGTTGTGGA
			GCTGAACAACCGCTTTGGCGGAAAGAGGGATTGAAGCTGATGGGAGTGTGGAAAGCTCCTAAAGCAGATAAAGGG------AACCTAGTGAACCTGAAAAGCGGATTGTGTCACCTGGTGATATCTACAACACCTTGAAGAAGATCAATGCGGAGGATCTACATATCATGGGTCTGAATGCCGAGTACGCCAGACCGGATTGGATGATCTTAACTGTCCTACCCGTACCTCCGGCAGCTGTTCGTCCTTCAATTTCAGTTGATGGTGGCTCCATGCGATCAGAGGATGATTTGACGTATAAACTTGGGGAAATTCTGAAAACCTCTGCYACGGTTCGGAGACTCGAAGCGGAAGGTGTTCCACCATCTGTGGTGAATGARCATTTCGATTTACTACAG
		</sequence>
		<sequence>
			<taxon idref="Pleurotopsis_longinqua"/>
			---aatttgtactgtgaaactgcgaatggctcattaaatcagttatagtttatttgatgataccttgctacatggataactgtggtaattctagagctaatacatgcattcaagccccgacttccggaaggggtgtatttattagataaaaaaccaacgcggctcgccgctcctttggtgattcataataacttctcgaatcgtatggccttgtgccggcgatgcttcattcaaatatctgccctatcaactttcgatggtaggatagaggcctaccatggtttcaacgggtaacggggaataagggttcgattccggagagggagcctgagaaacggctaccacatccaaggaaggcagcaggcgcgcaaattacccaatcccgacacggggaggtagtgacaataaataacaatatagggctctttcgggtcttataattggaatgagtacaatttaaatcccttaacgaggaacaattggagggcaagtctggtgccagcagccgcggtaattccagctccaatagcgtatattaaagttgttgcagttaaaaagctcgtagttgaacttcaggcctggctgggcggtccgcctcacggcgtgtactgtctggctgggtcttacctcttggtgagccggcgtgccctttattgggtgcgtcggggaaccaagacttttaccttgagaaaattagagtgttcaaagcaggcctatgcctgaatacattagcatggaataatagaataggacgtgcggttctattttgttggtttctagagtcgccgtaatgattaatagggatagttgggggcattggtattgagtcgctagaggtgaaattcttggattgactcaagaccgactactgcgaaagcatttgccaaggatgttttcattaatcaagaacgaaggttaggggatcgaaaacgatcagataccgttgtagtcttaacagtaaactatgccgactagggatcgggcgacctcaatttgatgtgtcgctcggcaccttacgagaaatcaaagtctttgggttctggggggagtatggtcgcaaggctgaaacttaaaggaattgacggaagggcaccaccaggtgtggagcctgcggcttaatttgactcaacacggggaaactcaccaggtccagacataactaggattgacagattgatagctctttcatgattttatgggtggtggtgcatggccgttcttagttggtggagtgatttgtctggttaattccgataacgaacgagaccttaacctgctaaatagccaggccggcttttgctggtcgccggcttcttagagggactgtcagcgtctagctgacggaagtttgaggcaataacaggtctgtgatgcccttagatgttctgggccgcacgcgcgctacactgacagagccagcgagtttttcaccttggccggaaggtctgggtaatcttgtgaaactctgtcgtgctggggatagagcattgcaattattgctcttcaacgaggaatacctagtaagcgtgagtcatcagctcgcgttgattacgtccctgccctttgtacacaccgcccgtcgctactaccgattgaatggcttagtgaggtctccggattggctttgggaagccggaaacggcatcctatcgctgagaagctgatcaaacttggtcatt------------------------------------tcccctagtaactgcgagtgaagagggaaaagctcaaatttaaaatctggcggttcttggccgtccgagttgtaatttagagaagtgttatccgcgctggaccgtgtacaagtctcctggaatggagcgtcatagagggtgagaatcccgtctttgacacggactaccagggctttgtgatgcgctctcgaagagtcgagttgtttgggaatgcagctcaaaatgggtggtaaattccatctaaagctaaatattggcgagagaccgatagcgaacaagtaccgt
			gagggaaagatgaaaagaactttggaaagagagttaaacagtacgtgaaattgttgaaagggaaacgcttgaagtcagtcgcgttggctggggatcaaccttgcttttgcttggcgtacttctcagttgatgggtcagcatcagttttgaccgctggataaagattgagggaatgtggcatcctcggatgtgttatagcccttagttgtatacagcggttgggactgaggaactcagcacgccgcaaggccgggtcttt--gaccacgt-acgtgcttaggatgctggcataatggctttaatcgacccgtcttgaaacacggaccaaggagtctaacatgcctgcgagtgtttgggtggaaaacccgagcgcgtaatgaaagtgaaagttgagatctctgtcgtggagagcattgacgcccagaccagaccttttgtgacggacctgcggtagagcatgtatgttgggacccgaaagatggtgaactatgcctgaatagggtgaagccagaggaaactctggtggaggctcgtagcgattctgacgtgcaaatcgatcgtcgaatttgggtataggggcgaaagactaatcgaaccatctagtagctggttcctgccgaagtttccctcaggatagcagaaactcatatcagatttatgtggtaaagcgaatgattagaggccttggggttgtaacaaccttaacctattctcaaactttaaatatgtaagaacaagtcgtctcttgactggaccgcttggcgattgagagtttctagtgggccatttttggtaagcagaactggcgatgcgggatgaaccgaacgcgaggttaaggtgccggaatttacactcatcagacaccacaaaaggtgttagttcatctagacagcaggacggtggccatggaagtcggaatccgctaaggagtgtgtaacaactcacctgccgaatgaactagccctgaaaatggatggcgcttaagtgtgatacccatacctcgccgtcagcgttgaagtgacgcgctgacgagtaggcaggcgtggaggtcggtgaagaagccttggcagcaatgctgggtggaacggcctctagtgcagatcttggtggtagtagcaaatattcaagtgagaaccttgaagactgaagtggagaaaggttccatggtaacagcagttggacatgggtcagtcgatcctaagagatagggaagctccgtttcaaagtgtctgatttttcaggccgcctatcgaaagggaatccggttaaaattccggaaccagaatgtggatctttaacggcaacgtaactgaacttggagacattggcacggaccccgggaagagttatcttttctccttaacagtctacaaccctgaaatcagtttgtctggagctagggttcaatgattggtagagcacaacacctctgttgtgtccggtgcgttcgtgacaatccttgaaaatccaagggaatgaataattttcacatctggtcgtactcataaccgcagcaggtctccaaggtgaacagcctctagttgatagaacaatgtagataagggaagtcggcaaaatagatccgtaacttcgggaaaaggattggctctaagggttgggtgtgtcgggccttggtagaaaacttcaggactcagttggaactgtttggggcaatctagatggatccgaccaggacttgtttgtggatgaccttggctgctcttgggcgtctggcgcacgcttaacaaccgacttagaactggtacggacaaggggaatctgactgtctaattaaaacatagcattgtga-------------TCGGACCCCAATTTCGCGGACAAAATTCGTCATATCCGTGACCCT---AAAAATCGGATGGCCGTCGTTTGGGCACACTGCAAGACGAAGATGATTTGCGAACCGGATGACCCGAAGGAAGAGGGGGCAGAACAAGATCCTGAGGAG---ACCAAGAAAGGTCATGGTGGGTGTGGG
			CAAGTGCAGCCACTGGTCAGGAAGGAGGGATTGAAGCTTTTTGTGCAGTACAAGAAGCCCAAGGATGATGACGAGAGTTGAAGTCGCTACAGCCTGACAAACGCCCGATTACCCCAGCGGAAGTCTATACAGCATTTAAAAAGATGTCGGATTCCGATCTCATACTTCTTGGATTGTCAGACGAGTATGCTCGGCCCGAATGGATGATTCTCACCGTCATGCCTGTCCCTCCTCCTCCGGTCCGGCCCAGTATTGCTGTGGATGGCGGTGTAATGCGAAGTGAGGATGATTTGACGTACAAGTTGGGTGATATCATCAAGGCATCTGCCAATGTGCGGCGGTGTGAGCAAGAAGGTGCTCCTGCCCATGTTATCACAGAGTTTGAGCAGCTGCTGCAG
		</sequence>
		<sequence>
			<taxon idref="Chroogomphus_rutilans"/>
			---agtttatacagtgaaactgcgaatggctcattaaatcagttatagtttatttgatgatatctttctacatggataactgtgg-aaaactagagctaatacatgcaactaagccccgacttctggaaggggtgtatttattagataaaaaaccaacgcggctcgccgctcgtttggtgattcataataacttctcgaatcgcatggccttgcgccggcgatgcttcattcaaatatctgccctatcaactttcgatggtaggatagaggcctaccatggtttcaacgggtaacggggaataagggttcgattccggagagggagcctgagaaacggctaccacatccatggaaggcagcaggcgcgcaaattacccaatcccgacacggggaggtagtgacaataaataacaatatagggctctttagggtcttataattggaatgagtacaattcaaatctcttaacgaggaacaattggagggcaagtctggtgccagcagccgcggtaattccagctccaatagcgtatattaaagttgttgcagttaaaaagctcgtagttgaactttgagctcgcccgggcggtccgcctcacggcgtgtactgtctgggtgggcttttcctcttggtgaatcggcgtgcccttcattgggtgcgtcggggaaccaggacttttaccttgagaaaattagagtgttcaaagcaggcctttgcccgaatacattagcatggaataataaaataggacgcgcggttctattttgttggtttttagagtcgccgtaatgattaatagggacagttgggggcattagtattcagttgctagaggtgaaattcttggatttactgaagactaactactgcgaaagcatttgccaaggatgttttcattaatcaagaacgaaggttaggggatcgaaaacgatcagataccgttgtagtcttaacagtaaactatgccgactagggatcgggcgacctctttttgatgtgtcgctcggcaccttacgagaaatcaaagtctttgggttctggggggagtatggtcgcaaggctgaaacttaaaggaattgacggaagggcaccaccaggagtggagcctgcggcttaatttgactcaacacggggaaactcaccaggtccagacatgactaggattgacagattgatagctctttcatgattttatgggtggtggtgcatggccgttcttagttggtggagtgatttgtctggttaattccgataacgaacgagaccttgacctgctaaatagccgggccggcttttgctggcctcaggcttcttagagggactgtcggcgtctagccgacggaagtttgaggcaataacaggtctgtgatgcccttagatgttctgggccgcacgcgcgctacactgacagagccagcgagtatatttccttgaccggaaggtctgggtaatcttgtgaaactctgtcgtgctggggatagagcattgcaattattgctcttcaacgaggaattcctagtaaacgcaagtcatcagcttgcgttgattacgtccctgccctttgtacacaccgcccgtcgctactaccgattgaatggcttagtgaggtctccggatcggctttggggagccggcaacggcaccccgtcgctgagaagttgatcaaacttggtcatttagaggaagtaaaagtcgtaacaaggtttccgtag-tcccctagtaactgcgagtgaagcgggaaaagctcaaattttgaatctggcggtctttggccgtccgagttgtaatctagagaagcgtcttccgcgctggaccgtgtacaagtttcctggaatggaacatcatagagggtgagaatcccgtctttgacacggactgccagggctatgtgatgcgctctcgacgagtcgagttgtttgggaatgcagctcaaatagggtggtaaattccatctaaagctaaatacaggcgagagaccgatagcgaacaagtaccgt
			gagggaaagatgaaaagaactttggaaagagagttaaacagtacgtgaaattgctgaaagggaaacgcttgatgtcagtcgcgtctgccggggatcagccttgcttttgctcggcgtacttcctggcggacgggtcagcatcggtttcgaccgtcggaaaagggttcgaggaatgtggcactcttgagtgtgttatagactcgggtcgaatacgatggtggggaccgaggaactcagcacggccctttgctcggggcttcggcccacgccgcgtgcttaggatgctggcataatggcattaagcgacccgtcttgaaacacggaccaaggagtctaacgcgcgtgcgagtgtttgggcgtaaaacccgagcgcgtaatgaaagtgaaagtcgagacctctgtcgtggagggcatcgacgcccggacccgagcttttgcaaaggatctgcggtagagcatgtgcgttgggacccgaaagatggtgaactatgcctgaatagggtgaagccagaggaaactctggtggaggctcgtagcgattctgacgtgcaaatcgatcgtcgaatttgggtataggggcgaaagactaatcgaaccatctagtagctggttcctgccgaagtttccctcaggatagcagaaactcgtatcagatttatgtggtaaagcgaatgattagaggccttggggtcgaaacgaccttaacctattctcaaactttaaatatgtaagaacgagccgtctctttgttggaccgctcggcgattgagagtttctagtgggccatttttggtaagcagaactggcgatgcgggatgaaccgaacgggaggttaaggtgccggaatgcacgctcatcagacaccacaaaaggtgttagttcatctagacagcaggacggtggccatggaagtyggaatccgctaaggagtgtgtaacaactcacctgccgaatgaactagccctgaaaatggatggcgctcaagcgtgctacccatacctccccgtcagcgttgaagtgacgcgctgacgagtaggcaggcgtggaggtc-gtgaagaagccttggcagcgatgctgggtggaaccgcctctagtgcagatcttggtggtagtagcaaatattcaagtgagatccttgaagactgaagtggagaaaggttccgtggtaacagcagttggacacgggtcagtcgatcctaagagatagggaaactccgttttaaagygcgcgattattcgcgccgcccatcgaaagggaatccggttaatattccggaaccagaatgtggattttgagcggcaacgcaaatgaacttggagacgctggcgagggccctgggaagagttttcttttctccttaacagcctaaaaccctgaaatcgatttgttcggagctagggttcgatggttggtagagcgcgatgcttttgtcgcgtccggtgcgttctcgacagcccttgaaaatccaagggaatgattgattctcacgtctggtcgtactcataaccgcagcaggtctccaaggtgaacagcctctagttgatagaacaatgtagataagggaagtcggcaaaatagatccgtaacttcgggaaaaggattggctctaagggtcgggcgcgtcgggccttgcgccggaagcttgagagcggccgagaactgcctttg-----cgggcggggactggctggcgcggacgggcggatggccttggct-cgcccggcggtctggcgcgcgtttaacgatcgacttagaactggtacggacaaggggaatctgactgtctaattaaaacatagcat------------------TCGGATCCCAACTTCTCTGACAAAATCCGACATATTCGTGATCCC---AAGGCGCGYATGGCCGTCGTATGGTCGCACTGCAAGACCAAGATGGTCTGTGAGACTGACGAACCCAAGGAAGAGGGTGCTGAAGGAGATGCGGATGAG---CCCAAGAAAGGTCACGGTGGATGCGGG
			CATGTACAACCGCTCATTAGGAAAGAGGGGTTGAAGCTTTTCGTCCAGTACAAGAGACCCAAAGATGAGGATGAGATGTGAAATCGATACAGCCTGACAAGCGGCTCTTCACGCCGTCTGAGGTTTACACCACATTCAAGAAGATGTCTGATTCCGATCTTCATCTCATAGGTCTTTCGGATGAGTATGCTCGTCCTGAGTGGATGATCCTCACTGTGATGCCTGTCCCCCCTCCTCCTGTCCGTCCCAGCATYGCAGTTGATGGTGGTGCCATGCGGAGCGAAGATGACCTGACCTACAAGCTTGGTGAGATCATTAAGGCGTCAGCACATGTACGGCGATGTGAGCAGGAGGGCGCGCCCGCGCACGTCATCAATGAGCATGAGCATCTACTTCAG
		</sequence>
		<sequence>
			<taxon idref="Clavulina_cristata"/>
			---aatttatactgtgaaactgcgaatggctcattaaatcagttatagtttatttgatggtaccttactacatggataactgtggtaattctagagctaatacatgcttcaaagccccgacttctggaaggggtgtatttattagataaaaaaccaatgcggttcgccgctctcttggtgattcataataacttctcgaatcgcatggccttgtgccggtgatgcttcattcaaatatctgccctatcaactttcgatggtaggatagaggcctaccatggtttcaacgggtaacggggaataagggttcgattccggagagggagcctgagaaacggctaccacatccaaggaaggcagcaggcgcgcaaattacccaatcccgacacggggaggtagtgacaataaataacaatatagggctcttttgggtcttataattggaatgagtacaacttaaatcccttaacgaggaacaattggagggcaagtctggtgccagcagccgcggtaattccagctccaatagcgtatattaaagttgttgcagttaaaaagctcgtagttgaacttcagccctggccgggcggtctgcctcacggtatgtactgtctggctgaggcttaccttctggtgagcttgcatgccgtttattcggtgtgcgagggaaccaggacttttaccttgagaaaattagagtgttcaaagcaggcaaatgcccgaatacattagcatggcataatggaataggacgtgcggttctattttgttggtttctagagtcgccgtaatgattaatagggacagttgggggcattagtattgagttgctagaggtgaaattcttggatttactcaagactaactattgcgaaagcatttgccaaggatgttttcattaatcaagaacgaaggttaggggatcgaaaacgatcagataccgttgtagtcttaacagtaaactatgccgactagggatcgggcaatctcacttttatgtgttgctcggcaccttacgagaaatcaaagtctttgggttctggggggagtatggtcgcaaggctgaaacttaaaggaattgacggaagggcaccaccaggtgtggagcctgcggcttaatttgactcaacacggggaaactcaccaggtccagacataactaggattgacagattgatagctctttcatgattttatgggtggtggtgcatggccgttcttagttggtggagtgatttgtctggttaattccgataacgaacgagaccttaacctgctaaatagacaggccggctttggctggtcgccgtcttcttagagggactgtcagtgtctaactgacggaagtttgaggcaataacaggtctgtgatgcccttagatgttctgggccgcacgcgcgctacactgacagagccagcgagtttatcaccttgactgaaaagtctgggtaatcttgtgaaactttgtcgtgctggggatagagcattgcaattattgctcttcaacgaggaatacctagtaagcgcaagtcatcagcttgcgttgattacgtccctgccctttgtacacaccgcccgtcgctactaccgattgaatggcttagtgaggtctctggattggcgctgaggagccggcaacggcacctcgttgctga-----------------------------------------------------------tcccctagtaacggcgagtgaagcgggaagagctcaaatttaaaatctggtaatctttggttgcccgaattgtaatctagagaagcgttttccgtgctggactgtgtacaagtttcctggaacggaacatcatagagggtgagaatcccgtccttgacacagactcccagcactttgtgatgcgctctcgacgagtcgagttgtttgggattgcagctcaaaatgggaggtaaattccttctaaagctaaatattggcgagagaccgatagcgaacaagtaccgt
			gagggaaagatgaaaagcactttggaaagagagttaaacagtacgtgaaattgttaaaagggaaacgcttgaagtcagtcgcgtttgcttggactcagccttacttcggtttggtgcatttccttgcagacgggccagcgtccatgttgtttgccggaaaaggggtgagagaatgtggctccttcgggagtgttatagcttttgctcgtatgcggggaatgatatggagtggtacagcacactt--------------------------cggtggtgcttgtgctggcataatggctttaaacgacccgtcttgaaacacggaccaaggagtctaacatgtctgcgagtgtttgggtggaaaacccgggcgcgtaatgaaagtgatagctgggaaccccttct-gggaggcaccggcgccccgagctgaccttctgtgacgcatcggaggcagagcatatatgttgggacccgaaagatggtgaactatgcctgaatagggcgaagccagaggaaactctggtggaggctcgtagcgattctgacgtgcaaatcgatcgtcaaatttgggtataggggcgaaagactaatcgaaccatctagtagctggttcctgccgaagtttccctcaggatagcagaaactcgtatcagttttatgtggtaaagcgaatgattagagaccttggggatgaaacatccttaatctattctcaaactttaaatatgtaagctcaggatgcttgcttaattgaagcacctgcaaatgagagtttctagtgggccatttttggtaagcagaactggcgatgcgggatgaaccgaacgcgaggttaaggtgccggaatacacgctcatcagacaccacaaaaggtgttagttcatccagacagcaggacggtggccatggaagtcggaatccgctaaggagtgtgtaacaactcacctgccgaatgaactagccctgaaaatggatggcgctcaagcgtgttacccatacctcgccgtcaacactggttgtg---gttgacgagtaggcaggcgtgaaggtc-gtgaataagccttggaagtaattctgggtggaacggcctttagtgcagatcttggtggtagtagcaaatattcaagtgagaaccttgaagactgaagtggagaaaggttccatggtaacagcagttggacatgggttagtcgatcctaagagatagggaagctccgttttaaagtgcgcgatttttcgcgccgcctatcgaaagggaatccggttaagattccggaaccagaatgaggatttttaacggcaacgtaaacgaagttggagacgctggcgagggccccgggaagagttctcttttctccttaacagtctaccaccctgaaatcgatttatacggagatagggttcaatggctggtagagcccgacacttctgtcgggtccggtgcgttctcgacagtccttgaaaatccaacggagtgaatagttttctcgtctggtcgtactcataaccgcagcaggtctccaaggtgaacagcctctagttgatagaacaatgtagataagggaagtcggcaaaatagatccgtaacttcgggaaaaggattggctctaagggttgggtgcatcgggccttgactggaagccgctggaccggactgggactatctggg---cactggacggacttggactggaccggtgtgtggatggtcttggctgctttcgggcgtccggtgcacgcttaacaaccgacttagaactggtacggacaaggggaatctgactgtctaattaaaacatagcattgcgatggccagaaaatgAGCGATACTGCTTTCGTCGAGAAAGTCAAACGTATCCGAGATCCG---AAACTTCGCATGTCCAGAGTCCACGACCATTGCAAAGGCAAAATGATTTGCGACGCCGCAGAGCCTGATCCGGACGCTGACGCCGACATGACGCCT------GATGAGCTTAGAAAGACGGGTTGCGGT
			CATGCGCAACCAGTAATCCGAAAGGAAGGTTTGAAGCTTTTTATGGTTTACAAAAAGGCCAAGGACGACGAAGAGATCTACGGGTCCAACTTCCTGATAAGCGGCTGTATACCGCATCCGAGGTCTACTATACGCTCAAGAAGATTTCAGATGAGCACTTGCACCTTATGGGGTTGTCAGTGGATTATGCCCGGCCAGAATGGATGATTCTCACCGTGCTACCCGTCGCCCCGCCACCAGTAAGACCGAGTATCGCTGTCGATGGAGGGACGATGCGGAGTGAGGATGATCTTACATATAAATTGGCCGAAATTATCAAGGCGAGCTCCAGTGTCCGACGGTACGAACAAGAAGGTGCCCCGGCGCATATCATCATTGAATTTGAACAGCTCCTCCAG
		</sequence>
		<sequence>
			<taxon idref="Trichaptum_abietinum"/>
			---aatttgtactgtgaaactgcgaatggctcattaaatcagttatagtttatttgatggtacattgctacatggataactgtggtaattctagagctaatacatgcaatcaagccccgacttccggaaggggtgtatttattagataaaaaaccaacgcggttcgccgctcccttggtgattcataataacttctcgaatcgcatggccttgtgccggcgatgcttcattcaaatatctgccctatcaactttcgatggtaggatagtggcctaccatggtttcaacgggtaacggggaataagggttcgattccggagagggagcctgagaaacggctaccacatccaaggaaggcagcaggcgcgcaaattacccaatcccgacacggggaggtagtgacaataaataacaatatagggctcttttgggtcttataattggaatgagtacaatttaaatcccttaacgaggaacaattggagggcaagtctggtgccagcagccgcggtaattccagctccaatagcgtatattaaagttgttgcagttaaaaagctcgtagttgaacttcagacctggccgggcggtctgcctcacggtatgtactgtttggccgggtcttacctcttggtgagccggcatgcccttcactgggtgtgtcggggaaccaggacctttaccttgagaaaattagagtgttcaaagcaggcctatgcccgaatacattagcatggaataataaaataggacgtgcggttctattttgttggtttctagagtcgccgtaatgattaatagggatagttgggggcattagtattcagttgctagaggtgaaattcttggatttactgaagactaactattgcgaaagcatttgccaaggatgttttcattaatcaagaacgaaggttaggggatcgaaaacgatcagataccgttgtagtcttaacagtaaactatgccgactagggatcgggcgacctcacttttatgtgtcgctcggcaccttacgagaaatcaaagtctttgggttctggggggagtatggtcgcaaggctgaaacttaaaggaattgacggaagggcaccaccaggagtggagcctgcggcttaatttgactcaacacggggaaactcaccaggtccagacataactaggattgacagattgatagctctttcttgattttatgggtggtggtgcatggccgttcttagttggtggagtgatttgtctggttaattccgataacgaacgagaccttaacctgctaaatagccaggccggcttttgctggtctccggcttcttagagggactgtcagcgtctagctgacggaagtttgaggcaataacaggtctgtgatgcccttagatgttctgggccgcacgcgcgctacactgacagagccagcgagtttttttccttggccggaaggtctgggtaatcttgtgaaactctgtcgtgctggggatagagcattgcaattattgctcttcaacgaggaattcctagtaagcgtgagtcatcagctcgcgttgattacgtccctgccctttgtacacaccgcccgtcgctactaccgattgaatggcttagtgaggcctccggatcgacttcgaggagccggcaacggcaccttgttgttgagaagctggtcaaact-------------------------------------------ttcccctagtaactgcgagtgaagcgggaaaagctcaaatttaaaatctggcggtttc--accgtccgagttgtaatctggagaagcgttttccgtgtcggaccgtgcacaagtctcttggaacagagcgtcatagagggtgagaatcccgtttttggcacggacacccgatactttgtgatacgttttctaagagtcgagttgtttgggaatgcagctcaaaatgggtggtaaattccatctaaagctaaatataggcgagagaccgatagcgaacaagtaccgt
			gagggaaagatgaaaagcactttggaaagagagttaaacagtacgtgaaattgttgaaagggaaacgcttgaagtcagtcgcgtcttctaggactcagccttacttcggttaggtgtacttcctggttgacgggtcaacatcgattttgatcgacggataaaggagaagggaatgtggcacctccgggtgtgttatagccctct-tcgtatacgtcgattgggatcgaggactgcagcacgcccttgtggccgggggttcgccctacgtatcgtgcttaggatgttgacataatggctttaagcgacccgtcttgaaacacggaccaaggagtctaacatgctcgcgagtgttagggtggaaaacccttgcgcgtaatgaaagtgaaagttgggacctctg-caaggagggcaccgacgcccggccctgaagttctctgacggtgctgcggtagagcgcgtatgttgggacccgaaagatggtgaactatgcctgaatagggcgaagccagaggaaactctggtggaggctcgtagcgattctgacgtgcaaatcgatcgtcaaatttgggtataggggcgaaagactaatcgaaccatctagtagctggttcctgccgaagtttccctcaggatagcagaaactcgtatcagatttatgtggtaaagcgaatgattagaggccttggggttgaaacaaccttaacctattctcaaactttaaatatgtaagaacgggccgtctcttaattggaccgctcgacgattgagagtttctagtgggccatttttggtaagcagaactggcgatgcgggatgaaccgaacgcgaggttaaggtgccggaatgcacgctcatcagacaccacaaaaggtgttagttcatctagacagcaggacggtggccatggaagtcggaacccgctaaggagtgtgtaacaactcacctgccgaatgaactagccctgaaaatggatggcgctcaagcgtgctacccatacctcgccgtccgcgttgaagtgacgcgcggacgagtaggcaggcgtggaggtccgtgaagaagccttggcagtgatgctgggtgaaacggcctctagtgcagatcttggtggtagtagcaaatattcaagtgagaaccttgaagactgaagtggagaaaggttccatggtaacagcagttggacatgggttagtcgatcctaagagatagggaagctccgttttaaagtgtgcgattcttcgtgccgcctatcgaaagggaatccggttaagattccggaaccaggatgtggatctttaacggcaacgtaaatgaacttggagacgctggcgagggccccgggaagagttttcttttctccttaaccgtctaccaccctgaaatcggattgtccggagctagggttcaatggcgggtagagctcgacacctctgtcgggtccggtgcgtcctcgacagtccttgaaaatccaagggaatgaataactttcacacctggtcgtactcataaccgcagcaggtctccaaggtgaacagcctctagttgatagaacaatgtagataagggaagtcggcaaaatagatccgtaacttcgggaaaaggattggctctaagggttgggtgcgtcgggccttggttggaaggtatgggacccatctgggactatttggggcgacccttatggactcggacaggacctgtat-tggatatccttggctgctttcgggcgtccggcgtacgcttaacaaccgacttagaactggtacggacaaggggaatctgactgtctaattaaaacatagcattgcga-------------TCCGATCCTGCATTCGCAGACAAGCTGCGATTATTCCGTGACCCA---AAGAGCCGTATGGCTGCTGTCTGGGGCCACTGTAAGGGAAAGACCATTTGCGAAGCGGACGACGCGAAGGAAGAAGGTGAGGGTGCGGAGCGTGTTGACGAGCCTAAGAAAGGCCACGGAGGTTGCGGC
			CACATTCAACCTCAAATTCGAAAGGAGGGGTTGAAGCTGTTCTTGCAATACAAGAAATCGAAGAACGATGATGAGAGTTCAAAGCTGCCCAGCCTGAGAAGCGTTTGTTCACTCCTGCGGAGGTCTATAACGTTCTGAAGAAGATTACCGATGAGGATATCGCATTACTCGGACTGTCGGAGGAGTATGCGAGGCCAGACTGGATGATCCTGACGGTTATGCCAGTGCCACCTCCTCCCGTGCGTCCAAGCGTGACAACAGACGGTGGCGCGATGCGAAGTGAAGACGATTTGACCTATAAGCTTGGAGATATTATCAAAGCGTCAGCGAATGTTCAGCGGTGTGAAGAAGAAGGTGCACCTGCTCACATCATCAATGAATTCGAGCAGTTGCTACAG
		</sequence>
		<sequence>
			<taxon idref="Gomphidius_roseus"/>
			acaagtttgtactgtgaaactgcgaatggctcattaaatcagttatagtttatttgatgatatctttctacatggataactgtgg-aaaactagagctaatacatgcaactaagccccgacttctgggaggggtgtatttattagataaaaaaccaacgcggctcgccgctcatttggtgattcataataacttctcgaatcgcatggccttgtgctggcgatgcttcattcaaatatctgccctatcaactttcgatggtaggatagaggcctaccatggtttcaacgggtaacggggaataagggttcgattccggagagggagcctgagaaacggctaccacatccatggaaggcagcaggcgcgcaaattacccaatcccgacacggggaggtagtgacaataaataacaatatagggctcttttgggtcttataattggaatgagtacaattcaaatctcttaacgaggaacaattggagggcaagtctggtgccagcagccgcggtaattccagctccaatagcgtatattaaagttgttgcagttaaaaagctcgtagttgaactttgagcttgcctgggtggtccgcctcacggcgtgtactgtctgggtgggcttttcctcttggtgaatcggtgtgccctttgctgggtgcatcggggaaccaggacttttaccttgagaaaattagagtgttcaaagcaggcctttgcccgaatacattagcatggaataataaaataggacgtgtggttctattttgttggtttttagagtcgccgtaatgattaatagggacagttgggggcattagtattcagttgctagaggtgaaattcttggatttactgaagactaactactgcgaaagcatttgccaaggatgttttcattaatcaagaacgaaggttaggggatcgaaaacgatcagataccgttgtagtcttaacagtaaactatgccaactagggatcgggtgacctctttttgatgtgtcgctcggcaccttacgagaaatcaaagtctttgggttctggggggagtatggtcgcaaggctgaaacttaaaggaattgacggaagggcaccaccaggagtggagcctgcggcttaatttgactcaacacggggaaactcaccaggtccagacatgactaggattgacagattgatagctctttcatgattttatgggtggtggtgcatggccgttcttagttggtggagtgatttgtctggttaattccgataacgaacgagaccttgacctgctaaatagctggactggcttttgctggtctcaggcttcttagagggactgtcggcgtctagccgacggaagtttgaggcaataacaggtctgtgatgcccttagatgttctgggccgcacgcgcgctacactgacagagccagcgagtatatttccttggccggaaggtctgggtaatcttgtgaaactctgtcgtgctggggatagagcattgcaattattgctcttcaacgaggaattcctagtaaacgcaagtcatcagcttgtgttgattacgtccctgccctttgtacacaccgcccgtcgctactaccgattgaatggcttagtgaggtctctggattggcttcggggagccggcaacggcaccctgtcgctgagaagttgatcaaacttggtca-------------------------------------ttcccctagtaactgcgagtgaagcgggaaaagctcaaattttgaatctggcagtctttggctgtccgagttgtaatctagagaagtgtcttccgcgctggaccgtgtataagtttcctggaatggaacatcacagagggtgagaatcccgtctttgacacggactgccagggctatgtgatgtgctctcgatgagtcgagttgtttgggaatgcagctcaaatggggtggtaaattccatctaaagctaaatataggcgagagaccgatagcgaacaagtaccgt
			gagggaaagatgaaaagaactttggaaagagagttaaacagtatgtgaaattgctgaaagggaaacacttgatgtcagtcgcatctgctggggatcagccttgc-tttgcttggcgtacttcctagtggatgggtcagcatcagttttgaccatcggaaaaggacttgggaaatgtggcactcctgagtgtgttatagacttgggttgaatatgatggttgggactgaggaactcagcacgacctt-tgttcggggctttggcccatgtaacgtgcttaggatgctggcataatggcattaagtgacccgtcttgaaacacggaccaaggagtctaacatgcatgcgagtgtttgggtgtaaaacccaagcgcgtaatgaaagtgaaagtcgagacctctgtcgtggagggcaccgacgcccggacccgagcttttgcaaaggatctgcggtagagcatgtatgttgggacccgaaagatggtgaactatgcctgaatagggtgaagccagaggaaactctggtggaggctcgtagcgattctgacgtgcaaatcgatcgtcgaatttgggtataggggcgaaagactaatcgaaccatctagtagctggttcctgccgaagtttccctcaggatagcagaaactcatgtcagatttatgtggtaaagcgaatgattagaggactcggggtcgaaacgatcttgacctattctcaaactttaaatatgtaagaacaagctgtctctttgttggactgcttggcgattgagagtttctagtgggccatttttggtaagcagaactggcgatgcgggatgaaccgaacgggaggttaaggtgccggaatacacgctcatcagacaccacaaaaggtgttagttcatctagacagcaggacggtggccatggaagttggaatccgctaaggagtgtgtaacaactcacctgccgaatgaactagccctgaaaatggatggcgctcaagcgtgttacccatacctccccgtcagtgttgaagtgacacgctgacgagtaggcaggcgtggaggtc-gtgaagaagccttggcagcaatgctgggtggaaccgcctctagtgcagatcttggtggtagtagcaaatattcaagtgagatccttgaagactgaagtggagaaaggttccgtggtaacagcagttggacacgggtcagtcgatcctaagaaatagggaaactccgttttaaagtgtgcgattattcgtgccacctatcgaaagggaatccggttaatattccggaaccagaatgtggattttgagcggcaacgcaaatgaacttggagacgctggcgagggccctgggaagagttttcttttctccttaacagcctaaaaccctgaaattgatttgttcggagctagggttcgatggttggtagagcgcgatgcttttgtcgcgtccggtgcgttctcgacagcccttgaaaatccaagggaatgattgattctcacgtctggtcgtactcataaccgcagcaggtctccaaggtgaacagcctctagttgatagaacaatgtagataagggaagtcggcaaaatagatccgtaacttcgggaaaaggattggctctaagggtcgggcgtgtcgggccttgtgctggaagcttgaaagcggctgttggctgtcttca-------ggcggttggtggctggcatggatgagtggatggccttggct-tgcccggcagtctggcacgtgtttaacgaccaacttagaactggtacggacaaggggaatctgactgtctaattaaaacatagcattgcgatggtcgaaa----TCGGACCCCAACTTCGCAGACAAGATCCGGCACATTCGTGATCCT---AAAGCTCGCATGGCTGTTGTATGGTCGCACTGCAAGACCAAGATGGTATGTGAGACTGACGAGCCCAAGGAAGAGGGCGCTGAAGGCGATGCGGATGAG---CCCAAGAAAGGTCATGGTGGATGTGGT
			CATATACAACCGCTCATTAGGAAAGAAGGTCTGAAGCTTTTCGTCCAGTACAAGCGACCGAAAGATGAGGATGAGATGTGAAATCGATGCAGCCCGACAAGCGGCTTTTTACACCGTCTGAGGTTTACACGACATTCAAGAAGATGTCCGATTCCGATCTTCATCTCATAGGCCTTTCGGATGAGTATGCACGTCCGGAGTGGATGATTCTCACTGTGATGCCTGTCCCTCCTCCTCCTGTCCGTCCAAGTATAGCAGTTGACGGTGGTGCCATGCGGAGCGAAGATGACTTGACCTACAAGCTCGGTGAGATCATTAAGGCATCAGCACATGTACGGCGGTGTGAGCAGGAGGGCGCACCTGCGCACGTCATTAATGAGCATGAGCATTTACTGCAG
		</sequence>
		<sequence>
			<taxon idref="Russula_ochroleuca"/>
			acaaatttatactgtgaaactgcgaatggctcattaaatcagttatagtttatttgatgatacctttctacatggataactgtggtaattctagagctaatacatgcaatcaagccccgacttctggaaggggtgtatttattagataaaaaaccaacgcggctcgccgctccattggtgattcataataacttctcgaatcgcacggccttgcgccggcgatgcttcattcaaatatctgccctatcaactttcgatggtaggatagaggcctaccatggttttgacgggtaacggggaataagggttcgattccggagagggagcctgagaaacggctaccacatccacggaaggcagcaggcgcgcaaattacccaatcccgacacggggaggtagtgacaataaataacaatatagggcccttttgggtcttataattggaatgagtacaatttaaatccgttaacgaggaacaattggagggcaagtctggtgccagcagccgcggtaattccagctccaatagcgtatattaaagttgttgcagttaaaaagctcgtagttgaacttcagatctgaccgggcggtccgcctaacggtgtgtactgtctggccgggtcttacctcttggtgagccggcatgcccttcactgggtgcgtcggggaaccaggacctttaccttgagaaaattagagtgttcaaagcaggcttacgccggaatacattagcatggaataataaaataggacgtgcggttctattttgttggtttctagagtcgccgtaatgattaatagggatagttgggggcatttgtattgcgttgctagaggtgaaattcttggatttacgcaagacaaactattgcgaaagcatttgccaaggatgttttcattaatcaagaacgaaggttaggggatcgaaaacgatcagataccgttgtagtcttaacagtaaactatgccgactagggatcggacgacctcaattttatgcgtcgttcggcaccttacgagaaatcaaagtctttgggttctggggggagtatggtcgcaaggctgaaacttaaaggaattgacggaagggcaccaccaggagtggagcctgcggcttaatttgactcaacacggggaaactcaccaggtccagacataactaggattgacagattgatagctctttcttgattttatgggtggtggtgcatggccgttcttagttggtggagtgatttgtctggttaattccgataacgaacgagaccttaacctgcttaatagcctggccggcttttgctggtcaccggcttcttagagggactgtcagcgtctagctgacggaagtttgaggcaataacaggtctgtgatgcccttagatgttctgggccgcacgcgcgctacactgacagagccagcgagttcttttccttggccggaaggtctgggtaatcttgtgaaactctgtcgtgctggggatagagcattgcaattattgctcttcaacgaggaattcctagtaagcgtgagtcatcagctcgcgttgattacgtccctgccctttgtacacaccgcccgtcgctactaccgattgaatggcttagtgagacctccggattgactttgaggagtcggaaacgacacctcgttggtgagaagttggtcaaact-------------------------------------------ttcccctagtaactgcgagtgaagcgggaaaagctcaaatttaaaatctggtggcctttggccatccgagttgtaatttagagaagcgtcttccgcgctgggccgtgcacaagtctcctggaatggagcgtcatagagggtgagaatcccgtctttggcacggacgcccagggctttgtgatgcgctctcgaagagtcgagttgtttgggaatgcagctcaaaatgggtggtgaactccatctaaagctaaatattggcgagagaccgatagcgaacaagtaccgt
			gagggaaagatgaaaagcactttggaaagagagtgaaacagtacgtgaaattgttgaaagggaaacgcttgaagtcagtcgcgtcgtccgagactcagccttgcctcggcttggcgtacttctcggccgacgggtcagcgtcaattttgccccttggataatggcgagggaaatgtgacacctttgggtgtgttatagtctctcgtcgcatgcaagggtcgggattgaggaactcagcacgcgccctcggtcggggtttttgcccacgatacgtgcttaggatgttggcgtaatggctttaaacgacccgtcttgaaacacggaccaaggagtctaacatgcccgcgagtgttcgggtggaaaacccgtgcgcgaaatgaaagtaaaagttgggacctctgtcgtggagggcaccgacgcccggaccagaccttctgtgacggatctgcggtagagcgtgtatgttaggacccgaaagatggtgaactatgcctgaatagggtgaagccagaggaaactctggtggaggctcgtagcgattctgacgtgcaaatcgatcgtcaaatttgggtataggggcgaaagactaatcgaaccatctagtagctggttcctgccgaagtttccctcaggatagcagaaactcatgtcagatttatgtggtaaagcgaatgattagaggccttggggatgaaacatccttaacctattctcaaactttaaatatgtaagaacgagccgtcgcttgattggaccgctcggcgattgagagtttctagtgggccatttttggtaagcagaactggcgatgcgggatgaaccgaacgcgaggttaaggtgccggaatgcacgctcatcagacaccacaaaaggtgttagttcatctagacagcaggacggtggccatggaagtcggaatccgctaaggagtgtgtaacaactcacctgccgaatgaactagccctgaaaatggatggcgctcaagcgtgctacccacacctcgccgtcggcgttgaagtgacgtgccgacgagtaggcaggcgtggaggtccgtgaagaagccttggcagcgatgctgggtgaaacggcctctagtgcagatcttggtggtagtagcaaatattcaagtgagagccttgaagactgaagtggagaaaggttccatggtaacagcagttggacatgggtcagtcgatcctaagagatagggaagctccgtttcaaagcacgcgattcttcgcgtcgcctatcgaaagggaatccagttaagattctggaaccaggatgtggatctttagcggcaacgcaaatgaacttggagacgctggcaagggccccgggaagagttttcttttctccttgaccgcttaaccccctgaaatcggattgtccggagctaggggtcgatggcgggtagagctcgacacctctgtcgggtccggtgcgttcttgacagcccttgaaaatccaagggaatgaataactttcacacctggtcgtactcataaccgcagcaggtctccaaggtgaacagcctctagttgatagaacaatgtagataagggaagtcggcaaaatagatccgtaacttcgggaaaaggattggctctaagggttgggtgcatcgggccttggccggaaacctcgggactcggctgggactgtttgggggcatctggacggacctggcttggacctgggcgtggatggccttggctgccctcgggtgtccggtgtacgcttaacaaccaacttagaactggtacggacaaggggaatctgactgtctaattaaaacatagcat------------------TCGGACCCCAACTTCGCCGATAAGATCCGACATGTACGGGATCTG---AAGACCAGGATGGCCATCGTCTGGAACCATTGCAAAAGTAAGATGGTTTGTGAGGCCGACGAGCAGAGGGATGAGGGTGACCTCGACGGTGATGAA------CCCAAAAAGGGCCACGGCGGATGTGGT
			CACCTTCAACCCCAGATCCGGAAAGAAGGCCTGAAGTTATTCTTACAATATAAGAAGCCTAAGGATGAGGACGAGATATAAAAACTGTTCACCAAGATAAACGGTTGTTCACGCCATCGGAAGTATATACCACCTTGATGAAGATATCTGATTCCGACCTGCATCTCCTTGGGCTGTCCGATGAATATGCTCGTCCGGAGTGGATGATTTTGACTGTCCTACCCGTCCCCCCTCCCCCAGTTCGACCGAGCATCGCAGTGGACGGCGGTACGATGCGAAGCGAGGACGATCTTACTTATAAGCTTGGCGAAGTCATCAAGGCATCCACCAACGTACGGAAGAGCGAGCAAGAAGGCTCCCCGGCTCATATTGTGACAGAGTATGAGCAACTTCTTCAG
		</sequence>
		<sequence>
			<taxon idref="Lactarius_glyciosmus"/>
			---aatttgtactgtgaaactgcgaatggctcattaaatcagttatagtttatttgatgataccttgctacatggataactgtggtaattctagagctaatacatgcaatcaagccccgacttctggaaggggcgtatttattagataaaaaaccaacgcggctcgccgctccattggtgattcataataacttctcgaatcgcatggccttgcgccggcgatgcttcattcaaatatctgccctatcaactttcgatggtaggatagaggcctaccatggttttgacgggtaacggggaataagggttcgattccggagagggagcctgagaaacggctaccacatccacggaaggcagcaggcgcgcaaattacccaatcccgacacggggaggtagtgacaataaataacaatatagggccctttcgggtcttataattggaatgagtacaatttaaatccgttaacgaggaacaattggagggcaagtctggtgccagcagccgcggtaattccagctccaatagcgtatattaaagttgttgcagttaaaaagctcgtagttgaacttcagacctggccgggcggtccgcctaacggtgtgtactgtctggctgggccttacctcttggtgagccggcatgcccttcactgggtgcgtcggggaaccaggacctttaccttgagaaaattagagtgttcaaagcaggcttacgccggaatacattagcatggaataataaaataggacgtgcggttctattttgttggtttctagagtcgccgtaatgattaatagggatagttgggggcatttgtattgcgttgctagaggtgaaattcttggatttacgcaagacaaactactgcgaaagcatttgccaaggatgttttcattaatcaagaacgaaggttaggggatcgaaaacgatcagataccgttgtagtcttaacagtaaactatgccgactagggatcggacgacctcaatcttatgcgtcgttcggcaccttacgagaaatcaaagtctttgggttctggggggagtatggtcgcaaggctgaaacttaaaggaattgacggaagggcaccaccaggagtggagcctgcggcttaatttgactcaacacggggaaactcaccaggtccagacataactaggattgacagattgatagctctttcttgattttatgggtggtggtgcatggccgttcttagttggtggagtgatttgtctggttaattccgataacgaacgagaccttaacctgctaaatagcctggccggcactcgctggtcaccggcttcttagagggactgtcagcgtctagctgacggaagtttgaggcaataacaggtctgtgatgcccttagatgttctgggccgcacgcgcgctacactgacagagccagcgagttcttttccttggccggaaggtctgggtaatcttgtgaaactctgtcgtgctggggatagagcattgcaattattgctcttcaacgaggaattcctagtaagcgtgagtcatcagctcgcgttgattacgtccctgccctttgtacacaccgcccgtcgctactaccgattgaatggcttagtgagacctccggattggctttggggagtcggagacgacaccccgttgctgagaagttggtcaaac--------------------------------------------ttcccctagtaactgcgagtgaagcgggaaaagctcaaatttaaaatctggcggcctctggccgcccgagttgtaatttagagaagcgtcttccgcgccggaccgtgcacaagtctcctggaatggagcgtcatagagggtgagaatcccgtctttggcacggatgcccggtgctttgtgatgcgctctcgaagagtcgagttgtttgggaatgcagctcaaaatgggtggtgaactccatctaaagctaaatattggcgagagaccgatagcgaacaagtaccgt
			gagggaaagatgaaaagcactttggaaagagagtgaaacagtacgtgaaattgttgaaagggaaacgcttgaagtcagtcgcgtcgaccgagactcagccttgccttggcttggtgtacttctcggccgacgggtcagcgtcaattttgcccctcggataatggcaagggaaaggtggcacctttgggtgtgttatagtctcctgtcgcatgcgaggggtgggattgaggaactcagcgcgcaccaagggtcggggcttctgcccacgtaacgcgcttaggatgctggcgtaatggctttaaacgacccgtcttgaaacacggaccaaggagtccaacacgcccgcgagtgttcgggtggaaaacccgtgcgcgtaatgaaagtgaaagttgggacctctgtcgtggagggcaccgacgcccggaccagaccttctgtgacggatctgcggtagagcgtgtgtgttgggacccgaaagatggtgaactatgcctgaatagggtgaagccagaggaaactctggtggaggctcgtagcgattctgacgtgcaaatcgatcgtcaaatttgggtataggggcgaaagactaatcgaaccatctagtagctggttcctgccgaagtttccctcaggatagcagaaactcatgtcagatttatgtggtaaagcgaatgattagaggccttggggatgaaacatccttaacctattctcaaactttaaatatgtaagaacgagccgtcgcttgattggaccgctcggcgattgagagtttctagtgggccatttttggtaagcagaactggcgatgcgggatgaaccgaacgcgaggttaaggtgccggaatgcacgctcatcagacaccacaaaaggtgttagttcatctagacagcaggacggtggccatggaagtcggaatccgctaaggagtgtgtaacaactcacctgccgaatgaactagccctgaaaatggatggcgctcaagcgtgctacccatacctcgccgtcgatgctgaagtgacgtgtcgacgagtaggcaggcgtggaggtccgtgaagaagccttggcagtgatgctgggtgaaacggcctctagtgcagatcttggtggtagtagcaaatattcaagtgagaaccttgaagactgaagtggagaaaggttccatggtaacagcagttggacatgggtcagtcgatcctaagagatagggaagctccgtttcaaagcgcacgttttttcgtgccacctatcgaaagggaatccggttaaaattccggaaccaggatgtggatctttagcggcaacgcaaatgaacttggagacgctggcaagggccccgggaagagttctcttttctccttgaccgcttaaccccctgaaatcggattgtccggagctaggggtcgatggtgggtagagcccgacacctctgtcgggtccggtgcgttcttgacagcccttgaaaatccaagggaatgaataactttcacacctggtcgtactcataaccgcagcaggtctccaaggtgaacagcctctagttgatagaacaatgtagataagggaagtcggcaaaatagatccgtaacttcgggaaaaggattggctctaagggttgggtgcatcgggccttggctggaagcctcgggactaggtcagaactgtttgggggaacttgggcggatctagcttggacctgggtgtggacggccttggctgccttcgggtgtccggtgtacgcttaacaaccgacttagaactggtacggacaaggggaatctgactgtctaattaaaacatagcattgtgatggcca-------TCGGACCCCAATTTCGCCGATAAGATCCGACATGTTCGCGATCTG---AAGACTCGGATGGCCATCGTTTGGAGCCACTGCAAAAGTAAGATGGTCTGTGAGGCCGACGAGCAGAGGGACGAGGGTGACCTTGATGGTGATGAG------CCAAAGAAAGGTCATGGTGGATGCGGC
			CACCTTCAACCTCAAATCCGCAAGGAGGGTTTAAAATTGTTTTTACAATATAAGAAGTCGAAGGACGAAGACGAGACATTAAAAGCGTCCAACAGGACAAACGATTATTCACAGCATCGGAAGTCTATACCACCTTGATGAAGATCTCTGAATCCGACCTACATTTACTTGGACTTTCCGACGAATACGCCCGTCCCGAATGGATGATTCTGACCGTTCTTCCCGTACCCCCTCCTCCAGTTCGGCCAAGTATCGCCGTCGACGGCGGTACCATGCGAAGCGAGGACGATCTTACCTACAAACTCGGTGAGATCATAAAGTCCTCCACCAATGTGCGCAAGAGCGAACAGGAGGGTTCTCCCGCCCACATTGTGACGGAATATGAACAACTCCTTCAG
		</sequence>
		<sequence>
			<taxon idref="Gomphus_clavatus"/>
			------ttgtactgtgaaactgcgaatggctcattaaatcagttatagtttatttgatggtaccttgctacatggataactgtggtaattctagagctaatacatgcgtcaaagccgcgacttctggaagcggtgtatttattagataaaaaaccaacgcggctcgccgctcctttggtgattcataataacttctcgaatcgcatggccttgtgccggcgatgcttcattcaaatatctgccctatcaagtttagatggtaggatagaggcctaccatgctttcaacgggtaacggggaataagggttcgattccggagagggagcctgagaaacggctaccacatccaaggaaggcagcaggcgcgcaaattacccaatcccgacacggggaggtagtgacaataaataacaatatggggctcatttgggtcccataattggaatgagtacaatttaaatcccttaacgaggaacaattggagggcaagtctggtgccagcagccgcggtaattccagctccaatagcgtatattaaagttgttgccgttaaaaagctcgtagttgaacttt-cacgggctcacgcggtctgcctcacggcaagtactgtgtgggtctgtgctccttggtggtgagccttgatgtcgttcgttcggtgtctcggtgaaccacctctgttaccttgagaaaattagagtgttcaaagcaggcaaatgcccgaatacattagcatggaataacgaaataggacgtgcggttctattttgttggtttctagagtcgccgtaatgattaatagggatagttgggggcattagtattcagttgctagaggtgaaattcttggatttactgaagactaactactgcgaaagcatttgccaaggatgttttcattaatcaagaacgaaggttaggggatcgaaaacgatcagataccgttgtagtcttaacagtaaactatgccgactagggatcgggcgacctcaatttgatgtgtcgctcggcaccttacgagaaatcaaagtctttgggttcgggggggagtatggtcgcaaggctgaaacttaaaggaattgacggaagggcaccaccaggagtggagcctgcggcttaatttgactcaacacggggaaactcaccaggtccagacataactaggattgacagattgatagctctttcttgattttatgggtggtggtgcatggccgttcttagttggtggagtgatttgtctggttaattccgataacgaacgagaccttcccgtgctaaatagcccggccggctttggctggtcgccggcttcttagacggactatcagcgtttagctgatggaagttggaggcaataacaggtctgtgatgcccttagatgttctgggccgcacgcgcgctacactgacagagccagcgagtctatcaccttggccggaaggtctgggtaatcttgtgaaactctgtcgtgctggggatagagcattgcaattattgctcttcaacgaggaattcctagtaggcgtgagtcatcagctcgcgtcgattacgtccctgccctttgtacacaccgcccgtcgctactaccgattgaacggcttagtgaggtctccggattggctttggggagccggcaacggcaccctgttgccgagaagctgatcaaacttggtcgtttagaggaagtaaaagtcgtaacaaggtttccgtag---------gtacggcgagtgaagcgggaagagctcaaatttgaaatctggcggcctttggtcgtccgagttgtagtctggagaagcgtcttccgcgccggaccgtgtacaagtcccttggaacggggcgtcatagagggtgagaatcccgtctttgacacggaccgccggtgctttgtgatgcgctctcaaagagtcgagttgtttgggaatgcagctcaaaacgggtggtaaattccatctaaagctaaatattggcgaaagaccgatagcgaacaagtaccgt
			gagggaaagatgaaaagcactttggaaagagagttaaacagtacgtgaaattgttgaaagggaaacgcttgaagtcagtcgcgtctctcgggactcagccttgcttttgcctggcgtacttccygagtgacgggccagcatcgattttgaccgtcggagaaaggccttgggaatgtggcacctccgggtgtgttatagccctgggtcgcatgcgacggttgggatcgaggaccgcagcacgcctttttggccggggttc--gcccacgtaacgtgcttaggatgctggcgtaatggctttaagcgacccgtcttgaaacacggaccaaggagtctaacatgcccgcgagtgtttgggtggaaaacccggacgcgtaatgaaagtgaatgttgggacctctgtcgcggagggcaccgacgcccggaccagaccttctgtgacggctccgaggtagagcgtgcatgctgggacccgaaagatggtgaactatgcctgagtagggtgaagccagaggaaactctggtggaggctcgtagcgattctgacgtgcaaatcgatcgtcgaacttgggtataggggcgaaagactaatcgaaccatctagtagctggttcctgccgaagtttccctcaggatagcagagactcgtgtcagatttatgtggtaaagcgaatgattaggggccttggggttgaaacaaccttaacccattctcaaactttaaatatgtaagagcgagcggtcgcttggctggaccgctcggcgaatgagagtctctagtgggccatttttggtaagcagaactggcgatgcgggatgaaccgatcgcgaggttaaggtgccggaatacacgctcatcagacaccacaaaatgtgtgagttcatctagacagcaggacggtggccatggaagtcggaatccgctaaggagtgtgtaacaactcacctgccgaatgaacttgccatgaaaatggatggcgctcaagcgtgttacccatacctcgccgtcagcgttgaagtgacgcgctgacgagtaggcaggcgtgagggtttgtgaagaagccttggcagcgatgctgggtgaaacaaccttcagtgcagatcttggtgaaagtagcaaatagacgagtgagaacctcgttgactgaagtggagaaaggttccatggtaacagcagttggacatgggtcagtcgatcctaagagatagggaagctccgtttcaaagcgcgcgattcttcgcgccgcctatcgaaagggaatccggttaagattccggaaccaggatgcgggttatcagcggcaacgcaaatgaacttggagacgctggcgggggccccgggaagagttttcttttctccttaacagcctaacaccctgaaatcggtttgtccggagctagggtttgatggctggtagagctcggcacctctgccgggtccggtgcgtcctcgacagtccttgaaaatccaagggaatgaacagccttcgcacctggtcgtactcataaccgcagcaggtctccaaggtgaacagcctctagttgatagaacaatgtagataagggaagtcggcaaaatagatccgtaacttcgggaaaaggattggctctaagggttgggtgcgtcgggccttggccggaagccttgggacctggctaggactatctgggg---ctcggacggacctggccgggactcgagcgtggatggccttggctgccctcgggcgtccggcgtacgcttaacaaccgacttagaactggtacggacaaggggaatctgactgtctaattaaaacatagcattgcga-------------TCCGACCCCGCTTTCGCGGACAAAGTCAAGCATCTGCGCGACCCG---AAATCACGCATGACCGTTGTTTGGAGCCATTGCAAATCGAAAAATCTTTGCGAGCCCGACGTCATTGAAGAGAATGAGGGAGAAGTGCCTGACGAGGTTGTTGTCAAAAAGGGCCATGGCGGCTGTGGG
			CATATTCAGCCTCAAATCAGGAAAGAGGGTCTGAAACTATTTCTGCAATACAAGAAAACTAAAGACGAGGATGAGATGTCAAATCCACGCAACCTGAGAAGCGTTTGTTTACTGCCACCGAGTGTTTCAACGTGCTTAAAAAGATACCCCCTGCCGACATTACATTACTTGGGCTAAACGAGGAGTATGCACGCCCGGATTGGATGATACTTACTGTGCTGCCTGTTCCGCCACCGGCCGTCCGCCCTAGCATTGCCGTTGATGGCGGCACTGTACGCAGCGAGGATGACCTCACCTACAAGCTGACCGATATCCTTAAAGCCTCTGCTAGCGTGCGGAGATGTGAGCAGGATGGTTCACCGGCGCACGTCACAACTGAATTTGAACAACTTCTTCAG
		</sequence>
		<sequence>
			<taxon idref="Clathrus_archeri"/>
			aacaatttgtactgtgaaactgcgaatggctcattaaatcagttatagtttatttgatggtaccttgctacatggataactgtggtaattctagagctaatacatgcgtcaaagccgcgacttctggaagcggtgtatttattagataaaaaaccaacgcggttcgccgctcctttggtgattcataataacttctcgaatcgcatggccttgtgccggcgatgcttcattcaaatatctgccctatcaagtttagatggtaggatagaggcctaccatgctttcaacgggtaacggggaataagggttcgattccggagagggagcctgagaaacggctaccacatccaaggaaggcagcaggcgcgcaaattacccaatcccgacacggggaggtagtgacaataaataacaatacggggctctttcgggtctcgtaattggaatgagtacaatttaaatcccttaacgaggaacaattggagggcaagtctggtgccagcagccgcggtaattccagctccaatagcgtatattaaagttgttgccgttaaaaagctcgtagttgaacttc-cacgggcgcgctcggtccgcctcacggcgtgtactttgcgggcccgtgttccctggcggtgagctcggatgtcgttcgttcggcgtccgagtgaaccgcctctgttaccttgagaaaattagagtgttcaaagcaggcttacgcccgaatacattagcatggaataacgaaataggacgcgcggttctattttgttggtttctagagtcgccgtaatgattaatagggatagttgggggcattagtattcagttgctagaggtgaaattcttggatttactgaagactaactactgcgaaagcatttgccaaggatgttttcattaatcaagaacgaaggttaggggatcgaaaacgatcagataccgttgtagtcttaacagtaaactatgccgactagggatcgggcgacctcaatttgatgcgtcgctcggcaccttacgagaaatcaaagtctttgggttcgggggggagtatggtcgcaaggctgaaacttaaaggaattgacggaagggcaccaccaggagtggagcctgcggcttaatttgactcaacacggggaaactcaccaggtccagacatgactaggattgacagattgatagctctttcttgattttatgggtggtggtgcatggccgttcttagttggtggagtgatttgtctggttaattccgataacgaacgagaccttcacgtgctaaatagccggacgggctacggtccgtcccaggcttcttagacggactatcggcgtctagccgatggaagttggaggcaataacaggtctgtgatgcccttagatgttctgggccgcacgcgcgctacactgacagggccagcgagtttcataccttggccggaaggtctgggtaatcttgtgaaaccctgtcgtgctggggatagagcattgcaattattgctcttcaacgaggaattcctagtaggcgtgagtcatcagctcgcgtcgattacgtccctgccctttgtacacaccgcccgtcgctactaccgattgaacggcttagtgaggtcttcggattggcttcggggagccggcgacggcgccctgtcgtcgagaagtcgatcaaacttggtcgtttagaggaagtaaaagtcgtaacaaggtttccgtagttcccctagtaacggcgagtgaagcgggaagagctcaaatttgtaatctggcggtctacggccgtccgagttgtaatctggagaagcgttttcggcgccggtccgcgtacaagtcccctggaacggggcgtcgcagagggtgagaatcccgtctttgacgcggtccaccggtgccatgtgatgcgctctcgaagagtcgagttgtttgggaatgcagctcaaaacgggtggtaaattccatctaaagctaaatactggcgaaagaccgatagcgaacaagtaccgt
			gagggaaagatgaaaagcactttggaaagagagtcaaacagtacgtgaaattgttgaaagggaaacgcttgaagtcagtcgcgtctctcgggactcagccgagatacctctcggtgcatttcccgatggacgggccagcatcggtttcgaccgtcgtaaaaaggcgtgaggaatgtggcaccctcgggtgtgttatagcctctcgtcgtatgcgacggacgggaccgaggaacgcagcgcgcccctc-ggccggggttc--gcccacgtaacgcgcttaggatgctggcgtaatggctttaagcgacccgtcttgaaacacggaccaaggagtctaacatgctcgcgagtgttcgggtggaaaacccgtgcgcgtaatgaaagtgaaaggttgggacccctcgtttgggggcaccgacgcccggactcgagcttctgcaaaggttccgaggcagagcgcgtatgttgggacccgaaagatggtgaactatgcctgagtagggcgaagccagaggaaactctggtggaggctcgtagcgattctgacgtgcaaatcgatcgtcgaacttgggtataggggcgaaagactaatcgaaccatctagtagctggttcccgccgaagtttccctcaggatagcagagactcgtatcagttttatgtggtaaagcgaatgattaggggccttggggtcgaaacgaccttaacccattctcaaactttaaatatgtaagaacgggcggtcgcttgactggaccgcccggcgaatgagagtctttagtgggccatttttggtaagcagaactggcgatgcgggatgaaccgatcgcgaggttaaggtgccggaatgcacgctcatcagacaccacaaaatgtgtgagttcatctagacagcaggacggtggccatggaagtcggaacccgctaaggagtgtgtaacaactcacctgccgaatgaacttgccatgaaaatggatggcgctcaagcgtgctacccatacctcgccgtcggcgttttagtgaagcgccgacgagtaggcgggcgcgagggtccgtgaagaagcctaggcggtgacgctgggtgaaacggccctcggtgcagatcttggtgaaagtagcaaatagacgagtgagaacctcgttgactgaagtggagaaaggttccatggtaacagcagttggacatgggttagtcgatcctaagagatagggaagctccgtttcaaagcgcgcgattattcgcgccgcctatcgaaagggaatccggttaagattccggaaccgggacgcgggtcattggcggcgacgcaaatgaacttggagacgctggcgggggctccgggaagagttttcttttctccttaacagtctataaccccgaaatcggtttgtccggagctggggtgggatggctggtagagcgcggcacttctgccgcgtccggtgcgccctcgacagtccttgaaaatccaagggaacgaacgaccttcgcgcccggtcgtactcataaccgcagcaggtctcctaggtgaacagcctctagttgatagaacaaygtagataagggaagtcggcaaaatagatccgtaacttcgggaaaaggattggctctaagggtcgggtgcgtcgggcctcggtcggaagcctcgagacctcgctgggactatctgggggcgtccagacggacctcgcagggacttgggcgcggacggccttggctgcctctgggcgtccggcgtgcgattaacgaccgacttagaactggtacggacaaggggaatctgactgtctaattaaaacatagcat------------------TCTGATGCAGCGTTCGCGGAAAAGGTTAAGCATGCTCGTGAACCG---AAAACACGCATGGCTGTAGTTTGGAATGCCTGCAAGTCGAAAACTACGTGCGAACCGGACGCCATTGAAGAGAACGAAGCAGATGTGCCTGACGAAGCGACGGTTAAGAAAGGCCATGGTGGTTGTGGC
			CATGTCCAACCTCTTATTCGGAAAGAAGGGTTAAAGTTGTTTTTACAATATAAGAAGACAAAAGACGAGGATGAGATGTCAAATCTACTCAACCAGAAAAGCGTTTATTCACAGCGAGCGAATGTTTCAATGTTCTTAAAAAGATTCCGACATCTGACATAGCCTTACTCGGTTTAAGCGAGGAATATGCTCGCCCTGATTGGATGATCCTCACCGTACTTCCTGTACCTCCTCCTGCTGTTCGTCCTAGTATTGCTGTAGATGGCGGTACAGTGCGTAGTGAAGATGACTTGACGTTCAAATTAACGGATATCGTGAAAGCGTCTGCCAATGTACGGCGATGCGAACAAGAAGGTGTGCCAGCCCATGTAACCTCAGAATTCGAGCAGTTGCTTCAG
		</sequence>
		<sequence>
			<taxon idref="Tylospora_fibrillosa"/>
			---aatttgtactgtgaaactgcgaatggctcattaaatcagttatagtttatttgatggtaccttgctacatggataactgtggtaattctagagctaatacatgcaatcaagccccgacttccggaaggggtgtatttattagataaaaaaccaacgcggttcgccgctcccttggtgattcataataacttttcgaatcgcacggccttgtgccggcgatgcttcattcaaatatctgccctatcaactttcgatggtaggatagaggcctaccatggtttcaacgggtaacggggaataagggttcgattccggagagggagcctgagaaacggctaccacatccaaggaaggcagcaggcgcgcaaattacccaatcccgacacggggaggtagtgacaataaataacaatatagggctctttcgggtcttataattggaatgagtacaatttaaatcccttaacgaggaacaattggagggcaagtctggtgccagcagccgcggtaattccagctccaatagcgtatattaaagttgttgcagttaaaaagctcgtagttgaacttcggrcctggccgggcggtccgcctaacggcgtgtactgtctggctgggccttacctcttggtgagccggcgtgcccttcactgggtgcgtcggggaaccaggacttttaccttgagaaaattagagtgttcaaagcaggcctatgcccgaatacattagcatggaataatgaaataggacgtgcggttctattttgttggtttctagagtcgccgtaatgattaatagggacagttgggggcattagtattcggttgctagaggtgaaattcttggatttaccgaagactaactattgcgaaagcatttgccaaggatgttttcattaatcaagaacgaaggttaggggatcgaaaacgatcagataccgttgtagtcttaacagtaaactatgccgactagggatcgggcgacctcaatttgatgtgtcgctcggcaccttacgagaaatcaaagtctttgggttctggggggagtatggtcgcaaggctgaaacttaaaggaattgacggaagggcaccaccaggagtggagcctgcggcttaatttgactcaacacggggaaactcaccaggtccagacatgactaggattgacagattgatagctctttcatgattttatgggtggtggtgcatggccgttcttagttggtggagtgatttgtctggttaattccgataacgaacgagaccttaacctgctaaatagccaggccggctttcgctggtctccggcttcttagagggactgttggcatctagccgacggaagtttgaggcaataacaggtctgtgatgcccttagatgttctgggccgcacgcgcgctacactgacagagccagcgagtttttctccttgyccggaaggactgggtaatcttgtgaaactctgtcgtgctggggatagagcattgcaattattgctcttcaacgaggaattcctagtaagcgtgagtcatcagctcgcgttgattacgtccctgccctttgtacacaccgcccgtcgctactaccgattgaatggmtyagtgaggtctccggattggctttggggagccggcracggcaccctrtygctgagaagctgatcaaacttggtyrtttagaggaagtaaaagtcgtaacaaggtttccgtag---------taactgcgagtgaagcgggaaaagctcaaatttaaaatctggcggtcctcggccgtccgagttgtaatctggagaagcgttttccgcgtcggaccgtgtacaagtcttctggaatggagcgtcgtagagggtgagaatcccgtctctgacacggaccgccgatgctttgtgatacgctctcgaagagtcgagttgtttgggaatgcagctcaaaacgggtggtaaattccatctaaagctaaatattggcgagagaccgatagcgaacaagtaccgt
			gagggaaagatgaaaagcactttggaaagagagttaaacagtacgtgaaattgttgaaagggaaacgtttgaagtcagtcgcgtcggtcgagactcaaccttgcttttgctcggtgcacttctcggccgacgggtcagcatcaatttcgaccgtcggataaaggccgagggaatgtggcatctttggatgtgttatagccttcggtcgcatacggcgatcgggattgaggaactcagcgcgccttc--agtcggggcttcggctcacgtaacgcgtttaggatgctggcataatggctttaagcgacccgtcttgaaacacggaccaaggagtctaacatgcccgcgagtgtttgggtgtgaaacccgagcgcgtaatgaaagtgaaagttgagatccctgtcgcggggagcatcgacgcccggaccagaccttctgtgacggatctgcggtggagcgtgcatgttgggacccgaaagatggtgaactatgcctgaatagggtgaagccagaggaaactctggtggaggctcgtagcgattctgacgtgcaaatcgatcgtcgaatttgggtataggggcgaaagactaatcgaaccatctagtagctggttcctgccgaagtttccctcaggatagcagaaactcgtatcagatttatgtggtaaagcgaatgattagaggccttggggttgaaacaaccttaacctattctcaaactttaaatatgtaagaacgagccgtctctttgttggaccgctcggcgattgagagtttctagtgggccatttttggtaagcagaactggcgatgcgggatgaaccgaacgtgaggttaaggtgccggaattcacgctcatcagacaccaaaaaaggtgttaattcatctagacagcaggacggtggccatggaagtcggaatccgctaaggagtgtgtaacaactcacctgccgaatgaattagccctgaaaatggatggcgctcaagcgtgatacccatacctcaccgttggcgttgaagtgacgcgccaacgagtaggcaggcgtgggggtcggtgaagaagccttggcagcgatgctgggtggaacggcccctagtgcagatcttggtggtagtagcaaatattcaagtgagaaccttgaagactgaagtggagaaaggttccgtggtaacagcagttggacacgggtcagtcgatcctaagagatagggaaactccgttttaaagtgcgcgattcttcgcgtcgcctatcgaaagggaatccggttaatattccggaaccaggacatggatcttgaacggcaacgtaaatgaacttggtgacgctggcgagggccccgggaagagttatcttttctccttaacagcctataaccctgaaatcggtttgtccggagatagggtctgatggctggtagagctcgacacttctgtcgggtccggtgcgttcttgacagcccttgaaaaaccaagggaatgattgactttcatgcctggtcgtactcataaccgcagcaggtctccaaggtgaacagcctctagttgatagaacaatgtagataagggaagtcggcaaaatagatccgtaacttcgggaaaaggattggctctaagggttgggtgcgtcgggcctcgtgcaagaagcctgcgaccagccgggggttgtctcac-------gacgatctctggcaggggactgtgggtggaaggccctggcttgcctgcagt-tccggcgcacgcttaacaaccgacttagaactggtacggacaaggggaatctgactgtctaattaaaacatagcattgcgatgg----------TCGGACCCAAATTTCGCAGACAAGATACGGCATGTCTCCGATCCA---AAAAAACGCATGGCCATTGTTTGGGGTTTCTGCAAAACAAAAATGGTCTGTGAAGCAGATGAATCTACTGAGGGCGCCGAGGGCGCCGATGAGGAA------CCCAAAAAAGGGCATGGGGGCTGCGGG
			CATGTCCAACCGCTCATCAGGAAGGAGGCGCTGAAATTATTCTTGCAATACAAGAAACAGAAGGACGATGACGAGAAGTGAAGCCGATGCAGCCGGACAAGAGGATGATCTCTGCAGCCGACGTTTATGTCGTGTTCAAGAAGATGTTAGACTCTGATTTACATCTGCTTGGCCTCTCGCCTGACAACGCGCGACCGGAATGGATGATTCTCACTATAATGCCTGTGCCGCCACCTCCAGTTCGTCCCAGTATCGCCGTAGATGGTGGGGCGATGCGCAGCGAAGATGATTTGACATATAAACTCGGGGATATCATCAAGGCATCGTCTAATGTGCGGAGGTGTGAGTTGGAAGGCGCGCCAGCCCATGTAGTTATTGAGTTTGAGCAGCTTCTCCAG
		</sequence>
		<sequence>
			<taxon idref="Phlebiella_vaga"/>
			--------gtactgtgaaactgcgaatggctcattaaatcagttatagtttatttgatggtaccttgctacatggataactgtggtaattctagagctaatacatgcaatcaagccccgacttctgggaggggtgtatttattagataaaaaaccaacgcgtttcggcgctctcttggtgattcataataacttctcgaatcgcatggccttgtgccggcgatgcttcattcaaatatctgccctatcaactttcgatggtaggatagaggcctaccatggtttcaacgggtaacggggaataagggttcgattccggagagggagcctgagaaacggctaccacatccaaggaaggcagcaggcgcgcaaattacccaatcccgatacggggaggtagtgacaataaataacaatataggactctattgggtcttataattggaatgagtacaatttaaatcccttaacgaggaacaattggagggcaagtctggtgccagcagccgcggtaattccagctccaatagcgtatattaaagttgttgcagttaaaaagctcgtagttgaacttcaggcctggctggacggtccgcctaacggtgtgtactgtctggctgggtcttacctcttggtgagccagcatggccttcactggctgtgttggtgaaccaggacttttaccttgagaaaattagagtgttcaaagcaggcctatgcccgaatacattagcatggaataataaaataggacgtgcggttctattttgttggtttctagagtcgccgtaatgattaatagggatagttgggggcattagtattcagttgctagaggtgaaattcttggatttactgaagactaacttctgcgaaagcatttgccaaggatgttttcattaatcaagaacgaaggttaggggatcgaaaacgatcagataccgttgtagtcttaacagtaaactatgccgactagggatcgggcgaactcaatttgatgtgtcgctcggcaccttacgagaaatcaaagtctttgggttctggggggagtatggtcgcaaggctgaaacttaaaggaattgacggaagggcaccaccaggtgtggagcctgcggcttaatttgactcaacacggggaaactcaccaggtccagacataactaggattgacagattgatagctctttcttgattttatgggtggtggtgcatggccgttcttagttggtggagtgatttgtctggttaattccgataacgaacgagaccttaacctgctaaatagtcaagctggcttttgctggttgcggacttcttagagggactatcagcgtctagctgatggaagtttgaggcaataacaggtctgtgatgcccttagatgttctgggccgcacgcgcgctacactgacagagccagcgagttcatctcctttgccgaaaggcatgggtaatcttgtgaatctctgtcgtgctggggatagagcattgcaattattgctcttcaacgaggaatacctagtaagcgtgagtcatcagctcgcgttgattacgtccctgccctttgtacacaccgcccgtcgctactaccgattgaatggcttagtgaggtcctcggattggcgttggggagccggcaacggcactcctttgctgagaagttgatcaaacttggtcatttagaggaagtaaaagtcgtaacaaggtttcc----ttcccctagtaacggcgagtgaagcgggaaaagctcaaatttaaaatctggctgtcttaggcggtccgagttgtaatctgaagaagtgttttctgcgctggaccgtatacaagtctcttggaatagagcgtcatagagggtgagaatcccgtctttgatacggactaccagggctatatgatacactctcaaagagtcgagttgtttgggaatgcagctcaaaatgggtggtaaattccatctaaagctaaatacaggcgagagaccgatagcgaacaagtaccgt
			gagggaaagatgaaaagcactttggaaagagagttaaacagtacgtgaaattgctgaaagggaaacgcttgaagtcagtcgcgttagttgagactcagccttgcttttgcttggtgcacttcttaactgacgggtcaacatcaattttggtcgctggaaaaaggttaggggaatgtggctccctcgggagtgttatagcccttggctgtatacagtggctgggattgaggaccgcagtgcgcctttatggtcggggttc--gccctcgt-tcgcacttaggatgttggcataatggctttaagcgacccgtcttgaaacacggaccaaggagtctaacatgcatgcgagtgtttgggtggaaaactcgagcgcgtaatgaaagtgaaagttgagacctctgtcgcggagggcatcgacgcccggaccagatgtttactgacggatctgcggttgagcatgtatgttgggacccgaaagatggtgaactatgcctgaatagggcgaagccagaggaaactctggtggaggctcgtagcgattctgacgtgcaaatcgatcgtcaaatttgggtataggggcgaaagactaatcgaaccatctagtagctggttcctgccgaagtttccctcaggatagcagaaactcatatcagatttatgtggtaaagcgaatgattagaggccttggggttgaaacaaccttaacctattctcaaactttaaatatgtaagaacagaccgtcacttaattggaccgtctggcgattgagagtttctagtgggccatttttggtaagcagaactggcgatgcgggatgaaccgatcgtgaggttaaggtgccggaatacacgctcatcagacaccacaaaaggtgttagttcatctagacagcaggacggtggccatggaagtcggaacccgctaaggagtgtgtaacaactcacctgccgaatgaactagccctgaaaatggatggcgctcaagcgtgttacccatacctcaccgtcagcgtttaagtgatgcgttgacgagtaggcaggcgtggaggtttgtgaagaagccttggcagtgatgctgggtgaaacagcctctagtgcagatcttggtggtagtagcaaatattcaagtgagaaccttgaagactgaagtggagaaaggttccatggtaacagcagttggacatgggtcagtcgatcctaagagatagggaagctccgtttcaaagtgcacgatttttcgtgccgcctatcgaaagggaatccggttaaaattccggaaccagaatgtggatctttaacggcaacgtaaatgaacttggagacgttggcaggagccccgggaagagttttcttttctccttaacagtctaccaccctgaaatcagattgtctggagctagggttcaatgactggtagagcctgacacctctgtcaggtccggtgcgttcttgacaacccttgaaaatccaagggaatgaataattttcacatctggtcgtactcataaccgcagcaggtctccaaggtgaacagcctctagttgatagaacaatgtagataagggaagtcggcaaaatagatccgtaacttcgggaaaaggattggctctaaggcttgggtacgtcgggccttggttggaagccacgggatctaaccggaactgtttgggaaacctt--acggatctggtcggaatctgtgtgtggatgaccttggctgctttcgggcgtccggcgtacgcttaacaagcaacttagaactggtacggacaaggggaatctgactgtctaattaaaacatagcattgcgatggccagaaagtgTCGGACCCTTCATTCGCTGAGAAAATCCGACACGTTCGCGATCCT---AAAGCACGGATGGCCGCTGTCTGGGCTCATTGCAAGTCAAAGATGATTTGCGAGATGGACGAAGTGAAGGAAGATGGTGAAGGTATGGAGAATGTTGAAGAGCCTAAAAAGGGCCACGGTGGTTGCGGT
			TATCAGCAGCCCCAGATCCGAAAGGAAGGGCTCAAGTTATTCGTGCAGTACAAGCGTTCCAAAGATGATGACGAGAGGTGCGCTCTCTGCAGCCCGACAAACGGCCTCTCACTCCGACCGATGTGATTACGGCGTTCAAAAAGATTTCAGAGGCCGACTTGAATCTGATAGGCCTATCGCAAGACTATGCACGCCCGGATTGGATGATTTTAACCATTCTTCCAGTCCCACCACCACCTGTGAGACCGAGCATAGCCGTGGACGGGGGCACCACTCGCAGCGAGGATGACTTGACATATAAGCTTGGGAACATTATCCAAGCATCTGCGAGTGTACGAAGATGTGAACAAGAGGGTGCGCCAGCCCAT------------------------------
		</sequence>
		<sequence>
			<taxon idref="Corticium_roseum"/>
			---agtttgtactgtgaaactgcgaatggctcattaaatcagttatagtttatttgatggtatcttgctacatggataactgtggtaattctagagctaatacatgcaatcaagccccgacttctggaaggggtgtatttattagataaaaaaccaacgcggttcgccgctcccttggtgattcataataacttctcgaatcgcatggccttgtgccggcgatgcttcattcaaatatctgccctatcaactttcgatggtaggataggggcctaccatggtttcaacgggtaacggggaataagggttcgattccggagagggagcctgagaaacggctaccacatccaaggaaggcagcaggcgcgcaaattacccaatcccgacacggggaggtagtgacaataaataacaatatagggctcttttgggtcttataattggaatgagtacaatttaaatcccttaacgaggaacaattggagggcaagtctggtgccagcagccgcggtaattccagctccaatagcgtatattaaagttgttgcagttaaaaagcccgtagttgaacttcagacgtggctgggtggtccgcctmacggtgtgtactgttcggccgtgtcttacctcttggtgagccggcatgcccttcactgggtgtgtcggggaaccaggatttttaccttgagaaaattagagtgttcaaagcaggcctatgcccgaatacattagcatggaataatagaataggacgtgcggttctattttgttggtttctagagtcgccgtaatgattaatagggatagttggggacatttgtattgcgttgctagaggtgaaattcttggatttacgcaagacaaactattgcgaaagcatctgtcaaggatgttttcattaatcaaggacgaaggttaggggatcgaaaacgatcagataccgttgtagtcttaacagtaaactatgccgactagggatcgggcgatctcactttcatgtgtcgctcggcaccttacgagaaatcaaagtctttgggttctggggggagtatggtcgcaaggctgaaacttaaaggaattgacggaagggcaccaccaggagtggagcctgcggcttaatttgactcaacacggggaaactcaccaggtccagacataactaggattgacagattgatagctctttcatgattttatgggtggtggtgcatggccgttcttagttggtggagtgatttgtctggttaattccgataacgaacgagaccttaacctgctaaatagccaggcyggcttttgctrgtcgccggcttcttagagggactgtcagcgtctagctgacggaagtttgaggcaataacaggtctgtgatgcccttagatgttctgggccgcacgcgcgctacactgacagggccagcgagttcatctccttcgccggaaggcgtgggtaatcttgtgaaaccctgtcgtgctggggatagagcattgcaattattgctcttcaacgaggaattcctagtaagcgtgagtcatcagctcgcgttgattacgtccctgccctttgtacacaccgcccgtcgctactaccgattgaatggcttagtgaggtcttgggattggcttcggggagccggcaacggcaccctgttgctgagaacttgatcaaacttggtcatttagaggaagtaaaagtcgtaacaaggtttccgtagttcccctagtaactgcgagtgaagcgggaaaagctcaaatttaaaatctggcgtccttagggcgtccgagttgtagtctggagaagcgtcttccgtgctggaccatgcataaatctcttggaacagagtatcatagtgggtgagaatcccgtctttggcatggactaccagtgctctgtgatgcgctctcaaagagtcgcgttgtttgggaatgcagcgcaaaatgggtggtaaattccatctaaagctaaatattggcgagagaccgatagcgaacaagtaccgt
			gagggaaagatgaaaagcactttggaaagagagttaaacagtacgtgaaattgttgaaagggaaacgcttgaagtcagtcgcgtcgtgcgggactcagccttgcttctgcttggtgtatttcctgtacgacgggccagcatcgattttgatcgtcggaaaaagttcaggggaatgtggcaccttcgggtgtgttatagcccttgttcgcatgcgacggttgggatcgaggttcgcagcacgcctttatggccggggttc--gcccacgt-acgtgcttaggatgctggcgtaatggctttaaacgacccgtcttgaaacacggaccaaggagtctaacatgcctgcgagtgtttgggtgtaaaacccatccgcgtaatgaaagtgaaagttgagatctctgtcatggagagcatcgacgcccggtcttgagctttggcgacggatctgaggttgagcatgtatgttgggacccgaaagatggtgaactatgcctgaatagggtgaagccagaggaaactctggtggaggctcgtagcgattctgacgtgcaaatcgatcgtcaaatttgggtataggggcgaaagactaatcgaaccatctagtagctggttcctgccgaagtttccctcaggatagcagaaactcgtatcagatttatgtggtaaagcgaatgattagaggccttggggatgaaacatccttaacctattctcaaactttaaatatgtaagaacgagccgtcacttgattggaccgctcggcgattgagagtttctagtgggccatttttggtaagcagaactggcgatgcgggatgaaccgatcgcggggttaaggtgccggaattcacgctcatcagacaccacaaaaggtgttagttcatctagacagcaggacggtggccatggaagtcggaacccgctaaggagtgtgtaacaactcacctgccgaatgaactagccctgaaaatggatggcgctcaagcgtgatacccataccccgccgtcagcgttgaagtgacgcgttgacgagtaggcaggcgtggaggtcagtgaagaagcctaggcagtgatgctgggtgaaacggcctctagtgcagatcttggtggtagtagcaaatattcaagtgagaaccttgaagactgaagtggagaaaggttccatggtaacagcagttggacatgggttagtcgatcctaagagatagggaagctccgttttaaagtgtgtgatttttcacgccgcctatcgaaagggaatccggttaagattccggaaccaggatgtggatctttgacggcaacgtaaatgaacttggagacgctggcgagggccccgggaagagttttcttttctccttaacagtctaccaccctgaaatcggtttgtccggagctagggttcaatgactggtagagctcgacacctctgtcgggtccggtgcgttctcgacagcccttgaaaatccaagggaacgaataactttcacgcctggtcgtactcataaccgcagcaggtctcctaggtgaacagcctctagttgatagaacaatgtagataagggaagtcggcaaaatagatccgtaacttcgggaaaaggattggctctaagggttgggtgcgtcgggccttggctggaagcctcgggacctagctgggactgtttggggcaactcttacggatccggccgggacctggtggtggatggccttggctgctttcgggcgtccggcgtacgcttaacaaccgacttagaactggtacggacaaggggaatctgactgtctaattaaaacatagcattgtgatggccagaaagtgTCCGACCCGAACTTCGCGGACAAGATCCGGCATGTCCGGGAT---CGCAAAAAGCGCATGGCTGTCGTCTGGGCGCACTGCAAGACGAAGATGGTCTGCGAGCCGGACGAGCCGGAGAAGGAAGGCGAGAACCAGGACGCTGACGAGCCCGCGAAGAAGGGTCATGGCGGTTGCGGC
			CATAACCAACCCCTGATCCGCAAGGAAGGTCTCAAGCTGTTTGTGCAGTACAAGAAGTCCAAGGACGAGGATGAGAGATGAAGTCGCTTCAGCCGGATAAGAGGCTCTTCCCGCCGTCCGAGGTGTACACGACGTTCAARAAGATGTTGGACAGCGACCTCCATCTTCTTGGTCTCTCGGACGAGTATGCTCGCCCGGAGTGGATGATTCTCACCGTGATGCCCGTCCCCCCACCTCCCGTTCGCCCGAGTATCGCCGTCGATGGTGGCACGATGCGCAGTGAGGACGATTTGACCTACAAGCTGGGTGATATCATCAAGGCCTCGGCGAATGTCCGGCGCTGCGAACAAGAGGGTGCCCCGGCCCATGTGATCACCGAGTTCGAG------------
		</sequence>
		<sequence>
			<taxon idref="Hyphoderma_praetermissum"/>
			-caaatttgtactgtgaaactgcgaatggctcattaaatcagttatagtttatttgatggtaccttgctacatggataactgtggtaattctagagctaatacatgcaatcaagccccgacttctgggaggggtgtatttattagataaaaaaccaacgcggttcgccgctcccttggtgattcataataacttctcgaatcgtatggccttgcgccggcgatgcttcattcaaatatctgccctatcaactttcgatggtaggatagaggcctaccatggtttcaacgggtaacggggaataagggttcgattccggagagggagcctgagaaacggctaccacatccaaggaaggcagcaggcgcgcaaattacccaatcccgacacggggaggtagtgacaataaataacaatatagggctcttttgggtcttataattggaatgagtacaatttaaatcccttaacgaggaacaattggagggcaagtctggtgccagcagccgcggtaattccagctccaatagcgtatattaaagttgttgcagttaaaaagctcgtagttgaacttcagacctggctgggcggtctgcctcacggtttgtactgtctggccgggtcttacctcttggtgagccagcatgccctttactgggtgtgttgaggaaccaggacttttaccttgagaaaattagagtgttcaaagcaggccattgcccgaatacattagcatggaataataaaataggacgtgcggttctattttgttggtttctagagtcgccgtaatgattaatagggatagttgggggcattagtattcagttgctagaggtgaaattcttggatttactgaagactaactattgcgaaagcatttgccaaggatgttttcattaatcaagaacgaaggttaggggatcgaaaacgatcagataccgttgtagtcttaacagtaaactatgccgactagggatcgggcgatctcacatttatgtgtcgctcggcaccttacgagaaatcaaagtctttgggttctggggggagtatggtcgcaaggctgaaacttaaaggaattgacggaagggcaccaccaggagtggagcctgcggcttaatttgactcaacacggggaaactcaccaggtccagacataactaggattgacagattgatagctctttcttgattttatgggtggtggtgcatggccgttcttagttggtggagtgatttgtctggttaattccgataacgaacgagaccttaacctgctaaatagccaggccggctttggctggtcgccggcttcttagagggactatcagcgtctagctgatggaagtttgaggcaataacaggtctgtgatgcccttagatgttctgggccgcacgcgcgctacactgacagagccagcgagttaatcaccttggccggaaggtctgggtaatcttgttaaactctgtcgtgctggggatagagcattgcaattattgctcttcaacgaggaattcctagtaagcgtgagtcatcagctcgcgttgattacgtccctgccctttgtacacaccgcccgtcgctactaccgattgaatggcttagtgaggccttcgaattggcttcgaggagtcggcaacgacacactcttgctgagaagttggtcaaacttgg----------------------------------------ttcccctagtaactgcgagtgaagcgggaagagctcaaatttaaaatctgacggtct---gccgtccgagttgtaatctggagaagcgttttctgtgctggaccgtgcataagtgtcttggaataggacgtcatagagggtgagaatcccgtctttggcacggactaccagtgctctgtgatacgctctcaaagagtcgagttgtttgggaatgcagctcaaaatgggtggtaaattccatctaaagctaaatataggcgagagaccgatagcgaacaagtaccgt
			gagggaaagatgaaaagcactttggaaagagagttaaacagtacgtgaaattgttgaaagggaaacgcttgaagtcagtcgcgttgtccaggactcaacctcagttttctttggtgtatttcctggttaacgggtcaacatcaattttgatcggtggacaaaggcagagggaatgtggcaccttcgggtgtgttatagccccttgtcatatacaccggttgggattgaggatatca----------------------------cgccc-tcggcggtaggatgttgacataatggctttaagcgacccgtcttgaaacacggaccaaggagtctaacatgcctgcgagtgttagggtggtaaacccttgcgcgtaatgaaagtgaaagttgggacctct----ttgagggcaccgacgcccggccttgaactcttgtgacggtgctgcggtagagcatgtatgttgggacccgaaagatggtgaactatgcctgaatagggcgaagccagaggaaactctggtggaggctcgtagcgattctgacgtgcaaatcgatcgtcaaatttgggtataggggcgaaagactaatcgaaccatctagtagctggttcctgccgaagtttccctcaggatagcagaaactcgtatcagatttatgtggtaaagcgaatgattagaggccttggggttgaaacaaccttaacctattctcaaactttaaatatgtaagaacaagccgtctcttagttggaccgtttgtcgattgagagtttctagtgggccatttttggtaagcagaactggcgatgcgggatgaaccgaacgtgaggttaaggtgccggaatacacgctcatcagacaccacaaaaggtgttagttcatctagacagcaggacggtggccatggaagtcggaacccgctaaggagtgtgtaacaactcacctgccgaatgaactagccctgaaaatggatggcgctcaagcgtgttacccatacctcaccgtcagcgttgaagtgacgcgctgacgagtaggcaggcgtggaggtcagtgaagaagccttggcagtgatgctgggtgaaacggcctctagtgcagatcttggtggtagtagcaaatattcaagtgagatccttgaagactgaagtggagaaaggttccatggtaacagcagttggacatgggttagtcgatcctaagagatagggaagctccgttttaaagtgtacgattttccgtaccgcctatcgaaagggaatccggttaagattccggaaccaggatgtggatttttaacggcaacgtaaatgaacttggagacgctggcgagggccccgggaagagttttcttttctccttaacagtctgccaccctgaaatcggtttgtccggagctagggttcaatggctggtagagctcgacacttctgtcgagtccggtgcgttctcgacagtccttgaaaatccaagggaatgaataactttcacacctggtcgtactcataaccgcagcaggtctccaaggtgaacagcctctagttgatagaacaatgtagataagggaagtcggcaaaatagatccgtaacttcgggaaaaggattggctctaagggttgggtgtttcgggccttggctgaaagctcttggaccggttaggaactgttgtgggcaactgcgacggatctcgactggacc-ggtggtggaaggccttggctgctttcgggcgtctgggatacaattaacaaccaacttagaactggtacggacaaggggaatctgactgtctaattaaaacatagcattgcgatg-----------TCCGATCCCACCTTTGCGGACAAAATCAAGCTGTATCGCGATCCT---AAGCCTCGCATGGCCGCAGTCTGGAACTTCTGTAAAGCGAAGTCAGTATGCGAGCCTGATGAACCGAAGGACGACGCAKACGGGGCAAAGGGTGCGGAAGATCCTAAGAAGGGTCATGGCGGCTGTGGT
			CATGTCCAGCCGCAGATTCGGAAGGAGGGCCTGAAGCTTTTCCTGCATTATAAGAAGTCCAAGGCTGACGAAAAGAGTTCAAGGCTGCGCAGCCGGAGAASCGCCTATTCACCCCGCAGGAGGCATACAATGTATTAAAGAAAATCTCARACGACGACCTCACACTCCTGGGCCTTTCCGACGAGTATGCGCGGCCCGATTGGATGATCCTCACAGTCATGCCGGKGCCGCCGCCACCTGTCCGTCCAAGTATCGCRGTTGACGGCGGCGCTATGCGAAGTGAGGACGACCTAACGTACAAGCTTGGCGACATCATCAAGGCTTCCGCTAACGTACGGCGATGCRAARAGGAAGGCGCTCCTGCCCACGTCATCACTGAATTTGAGCAACTTCTTCAG
		</sequence>
		<sequence>
			<taxon idref="Neolentinus_lepideus"/>
			-----tttgtactgtgaaactgcgaatggctcattaaatcagttatagtttatttgatggtaccttgctacatggataactgtggtaattctagagctaatacatgcatcaaagccccgacttctggaaggggtgtatttattagataaaaaaccaacgcggttcgccgctcccttggtgattcataataacttgtcgaatcgcatggccttgtgccggcgatgcttcattcaaatatctgccctatcaactttcgatggtaggatagtggcctaccatggtttcaacgggtaacggggaataagggttcgattccggagagggagcctgagaaacggctaccacatccaaggaaggcagcaggcgcgcaaattacccaatcccgacacggggaggtagtgacaataaataacaatatagggctctttcgggtcttataattggaatgagtacaatttaaatcccttaacgaggaacaattggagggcaagtctggtgccagcagccgcggtaattccagctccaatagcgtatattaaagttgttgcagttaaaaagcccgtagttgaacttcagacctggctgggcggtctgcctaacggtatgtactgtctggccgggtcttacctcgtggtgagccggcatgcccttcactgggtgtgtcggggaaccatgacttttaccttgagaaaattagagtgttcaaagcaggcctatgcccgaatacattagcatggaataataaaataggatgtgcggttctattttgttggtttctagagtcgccgtaatgattaatagggatagttgggggcattagtattcagtcgctagaggtgaaattcttggattgactgaagactaactactgcgaaagcatttgccaaggatgttttcattaatcaaggacgaaggttaggggatcgaaaacgatcagataccgttgtagtcttaacagtaaactatgccgactagggatcgggcgatctcaatatcatgtgtcgctcggcaccttacgagaaatcaaagtctttgggttctggggggagtatggtcgcaaggctgaaacttaaaggaattgacggaagggcaccaccaggagtggagcctgcggcttaatttgactcaacacggggaaactcaccaggtccagacataactaggattgacagattgatagctctttcatgattttatgggtggtggtgcatggccgttcttagttggtggagtgatttgtctggttaattccgataacgaacgagaccttaacctgctaaatagccaggccggcttttgctggtcg-aggcttcttagagggactgtcagcgtctagctgacggaagtttgaggcaataacaggtctgtgatgcccttagatgttctgggccgcacgcgcgctacactgacagagccagcgagttcatcaccttggccggaaggtctgggtaatcttgtgaaactctgtcgtgctggggatagagcattgcaattattgctcttcaacgaggaattcctagtaagcgtgagtcatcagctcgcgttgattacgtccctgccctttgtacacaccgcccgtcgctactaccgattgaatggcttagtgaggtcttcggattggcttcggggagccggcaacggcaccctgttgctgagaagttgatcaaacttggtcatttagaggaagtaaaagtcgtaacaaggtttccgtagttcccctagtaactgcgagtgaagcgggaagagctcaaatttaaaatctggcggtctttggccgtccgagttgtattctggagaagtgctttccgcgctggaccgtgtataagtctcttggaacagagcgtcatagagggtgagaatcccgtctttgacacggactaccagtgctttgtgatgcgctctcaaagagtcgagttgtttgggaatgcagctcaaaatgggtggtaaattccatctaaagctaaatattggcgagagaccgatagcgaacaagtaccgt
			gagggaaagatgaaaagcactttggaaagagagttaaacagtacgtgaaattgttgaaagggaaacgcttgaagtcagtcgcgttagccggaactcagccttgcttccgcttggtgtattttccggttgacgggccagcatcgattttgaccgctggataagggctaggggaatgtggcaccttcgggtgtgttatagtctctggtcgtatacagtggtcgggatcgaggaccgcagc-----------------------------ct-tcgggtttaggatgctggcgtaatggctttaaacgacccgtcttgaaacacggaccaaggagtctaacatgcctgcgagtgtttgggtggaaaacccgggcgcgtaatgaaagtgaaagttgagacctttgtcatggagggcatcgacgcccggacctgatcttcggtgacggatctgcggtagagcatgtatgttgggacccgaaagatggtgaactatgcctgaatagggtgaagccagaggaaactctggtggaggctcgtagcgattctgacgtgcaaatcgatcgtcaaatttgggtataggggcgaaagactaatcgaaccatctagtagctggttcctgccgaagtttccctcaggatagcagaaactcgtatcagatttatgtggtaaagcgaatgattagaggccttggggttgaaacaaccttaacctattctcaaactttaaatatgtaagaacgagccgtcacttgattggaccgctcggcgattgagagtttctagtgggccatttttggtaagcagaactggcgatgcgggatgaaccgaacgcgaggttaaggtgccggaatgcacgctcatcagacaccacaaaaggtgttagttcatctagacagcaggacggtggccatggaagtcggaatccgctaaggagtgtgtaacaactcacctgccgaatgaactagccctgaaaatggatggcgctcaagcgtgctacccatacctcgccgtcagcgttgaagtgaagcgctgacgagtaggcaggcgtggaggtcagtgaagaagccttggcagtgatgctgggtgaaacggcctctagtgcagatcttggtggtagtagcaaatattcaagtgagaaccttgaagactgaagtggagaaaggttccatggtaacagcagttggacatgggttagtcgatcctaagagatagggaagctccgtttcaaagtgtacgattcttcgtgccgcctatcgaaagggaatccggttaagattccggaaccaggatgtggatctttaacggcaacgtaaatgaacttggagacgctggcgagggccccgggaagagttatcttttctccttaacagtctaccaccctgaaatcgatttgttcggagctagggttcaatggctggtagagcccgacacatctgtcgggtccggtgcgttctcgacagcccttgaaaatccaagggaatgaataattttcacacctggtcgtactcataaccgcagcaggtctccaaggtgaacagcctctagttgatagaacaatgtagataagggaagtcggcaaaatagatccgtaacttcgggataaggattggctctaacggttgggtgcatagggccttggctggaagtcgcgggacctggctgggactgtttggggcaacctagacggactcggccgggacctgttggtggatggtcttggctgcctttgggcgtcctgtgcacgcttaacaaccaagttagaactggtacggacaaggggaatctgactgtctaattaaaacatagcattgcgatgg----------TCGGACCCGAGCTTTGCGGACAAGATCAGGCATGTGCGCGACCCG---AAAGCTCGCATGGCGATTGTATGGTCTTATTGCAAGAGCAAAATGATTTGCGAGGCCGATGAGCCTAAAGAAGAGGGAGAAGGAGGGGAAGTAGACGAT---GCCAAAAAGGGTCACGGTGGTTGCGGA
			CACCAACAACCCTTAGTCCGAAAAGAGGGGCTGAAACTGTTCCTGCAGTATAAGAAGTCGAAAGATGACGACGAGAGATGAAGTCCCTTCAACCGGACAAGAGGCTATTCCCCGCGTCTGAGGTGTACACGACGTTCAAGAAGATGTCTGACTCTGATCTGAACCTCCTTGGTCTTTCGGATGAGTATGCGCGTCCAGAATGGATGATTCTTACCGTCATGCCCGTTCCACCACCCCCCGTACGCCCGAGTATTGCTGTCGATGGCGGTACGATGCGCAGTGAAGATGATTTGACTTATAAGTTGGGTGAGATCATCAAGGCGTCTGCGAATGTTCGGCGGTGTGAGCAGGAGGGCGCCCCGGCTCATGTCATTACAGAGTTCGAGCAGCTTCTGCAG
		</sequence>
		<sequence>
			<taxon idref="Amylostereum_chailletii"/>
			acaaatttgtactgtgaaactgcgaatggctcattaaatcagttatagtttatttgatggtaccttgctacatggataactgtggtaattctagagctaatacatgcaatcaagccccgacttctggaaggggtgtatttattagataaaaaaccaacgcggctcgccgctccattggtgattcataataacttctcgaatcgcatggccttgtgccggcgatgcttcattcaaatatctgccctatcaactttcgatggtaggatagaggcctaccatggtttcaacgggtaacggggaataagggttcgattccggagagggagcctgagaaacggctaccacatccaaggaaggcagcaggcgcgcaaattacccaatcccgacacggggaggtagtgacaataaataacaatatagggctctattgggtcttataattggaatgagtacaatttaaatcccttaacgaggaacaattggagggcaagtctggtgccagcagccgcggtaattccagctccaatagcgtatattaaagttgttgcagttaaaaagctcgtagttgaacttcagacctggcttggcggtccgcctcacggtgtgtactgtcgagctgggccttacctcttggtgagccggcatgctctttactgggtgtgtcggggaaccaggacttttaccttgagaaaattagagtgttcaaagcaggcctacgcccgaatacattagcatggaataatagaataggacgtgcggttctattttgttggtttctagagtcgccgtaatgattaatagggatagttgggggcatttgtattgcgttgctagaggtgaaattcttggatttacgcaagacaaactactgcgaaagcatttgccaaggatgttttcattaatcaagaacgaaggttaggggatcgaaaacgatcagataccgttgtagtcttaacagtaaactatgccgactagggatcggacgacctcaattttatgtgtcgttcggcaccttacgagaaatcaaagtctttgggttctggggggagtatggtcgcaaggctgaaacttaaaggaattgacggaagggcaccaccaggagtggagcctgcggcttaatttgactcaacacggggaaactcaccaggtccagacatgactaggattgacagattgatagctctttcttgattttatgggtggtggtgcatggccgttcttagttggtggagtgatttgtctggttaattccgataacgaacgagaccttaacctgctaaatagcctggccggcttttgctggtcactggcttcttagagggactgtcagcgtctagctgacggaagtttgaggcaataacaggtctgtgatgcccttagatgttctgggccgcacgcgcgctacactgacagagccagcgagtttttttccttggccggaaggtctgggtaatcttgtgaaactctgtcgtgctggggatagagcattgcaattattgctcttcaacgaggaattcctagtaagcgtgagtcatcagctcgcgttgattacgtccctgccctttgtacacaccgcccgtcgctactaccgattgaatggcttagtgagacctccggattggctttggggagtcggcaacgacaccctatcgctgagaagctggtcaaacttggtca-------------------------------------ttcccctagtaactgcgagtgaagcgggaaaagctcaaatttaaaatctggc-gtcttcgggcgtccgagttgtagtttagagaagcgttttccgcgccggaccgtgtacaagtctcctggaacggagcgtcatagagggtgagaatcccgtctttgacacggactaccggtgctctgtgatgcgctctcaaagagtcgagttgtttgggaatgcagctcaaaatgggtggtgaattccatctaaagctaaatattggcgagagaccgatagcgaacaagtaccgt
			gagggaaagatgaaaagcactttggaaagagagttaaacagtacgtgaaattgttgaaagggaaacgcttgaagtcagtcgcgttcgccgggactcagccttgcttcggctcggtgtacttcccggtgtacgggccagcatcacttttgatcgtcggaaaagggcgggggaaaggtggcaccttcgggtgtgttatagtcccttgtcgtatacgatggttgggagtgaggaactcagcacgcc-ttacggtcggggttc--gcccacgt-tcgtgcttaggatgctggcgtaatggctttaaacgacccgtcttgaaacacggaccaaggagtctaacatgcccgcgagtgttcgggtggaaaacccgtgcgcgtaatgaaagtgaaagttgggacctctgtcgtggagggcaccgacgcccggaccagaccttctgtgacggttctgcggtagagcgtgtatgttgggacccgaaagatggtgaactatgcctgaatagggtgaagccagaggaaactctggtggaggctcgtagcgattctgacgtgcaaatcgatcgtcaaatttgggtataggggcgaaagactaatcgaaccatctagtagctggttcctgccgaagtttccctcaggatagcagaaactcatgtcagatttatgtggtaaagcgaatgattagaggccttggggttgaaacaaccttaacctattctcaaactttaaatatgtaagatcgagccgtctcttgattggaccgctcggcgattgagagtttctagtgggccatttttggtaagcagaactggcgatgcgggatgaaccgaacgcgaggttaaggtgccggaattcacgctcatcagacaccacaaaaggtgttagttcatctagacagcaggacggtggccatggaagtcggaatccgmtaaggagtgtgtaacaactcacctgccgaatgaactagccctgaaaatggatggcgctcaagcgtgatacccatacctcgccgtcggcgttgaagtgacgcgccgacgagtaggcaggcgtggaggtcagtgaagaagccttggcagtgatgctgggtgaaacggcctctagtgcagatcttggtggtagtagcaaatattcaagtgagaaccttgaagactgaagtggagaaaggttccatggtaacagcagttggacatgggttagtcgatcctaagagatagggaagctccgtttcaaagcgcacgattttccgtgccgactatcgaaagggaatccggttaagattccggaaccaggatgtggatctttaacggcaacgtaaatgaacttggagacgctggcaagggccccgggaagagttctcttttctccttaaccgcttaaccccctgaaatcggtttgtccggagctaggggtcgatggcgggtagagcgcaacacttctgttgcgtccggtgcgttcttgacagcccttgaaaatccaagggaatgaataattttcacacctggtcgtactcataaccgcagcaggtctccaaggtgaacagcctctagttgatagaacaatgtagataagggaagtcggcaaaatagatccgtaacttcgggaaaaggattggctctaagggttgggtacgtcgggccttggctggaagcctcgggacccagctgggactgtttggggaactccttacggacccggccaggacctgggtgtggatggccttggctgccttcgggcgtctggcgtacgcttaacaaccgacttagaactggtacggacaaggggaatctgactgtctaattaaaacatagcattgcgatggcc--------TCGGACCCCAGCTTCGCAGACAAGATTCGGCACGTTCGCGATCCC---AAAGCAAGAATGGCCATTGTCTGGGCCCATTGTAAAGGCAAGACCGTCTGCGAACCCGACGAGCCTAAAGAGGATGGTGATGGAGCGGACGCCGACGAG---CCGAAAAAGGGACATGGTGGCTGTGGA
			CATCTTCAACCCGTTATCCGCAAGGAGGGCCTCAAGCTTTTCCTGCAGTACAAAAAATCTAAAGACGAGGATGAGATGGCAAGAACATGGAACCCACAAAGCGACTATTCATGCCCACAGAGGTGTACACGACCCTCAAGAAGATCTCCGACGCTGATCTCCATCTCCTCGGACTATCYGACGAGTACGCTCGACCGGAATGGATGATCCTGACTGTCATGCCCGTACCCCCGCCCCCCGTCCGCCCAAGTATTGCTGTTGACGGTGGCGCTATGCGGAGTGAAGACGACTTGACTTACAAGCTGGGCGAGATTATCAAGGCGTCGGCAAACGTGCGCAAGAGCGAGCAGGAAGGCTCCCCAGCGCACATTATCACGGAGTTCGAGCAGCTCCTTCAG
		</sequence>
		<sequence>
			<taxon idref="Cytidia_salicina"/>
			-------tgtactgtgaaactgcgaatggctcattaaatcagttatagtttatttgatggtaccttgctacatggataactgtggtaattctagagctaatacatgcaatcaagccccgacttccggaaggggtgtatttattagataaaaaaccaacgcggttcgccgctcccttggtgattcataataacttctcgaatcgcatggccttgtgccggcgatgcttcattcaaatatctgccctatcaactttcgatggtaggataggggcctaccatggtttcaacgggtaacggggaataagggttcgattccggagagggagcctgagaaacggctaccacatccaaggaaggcagcaggcgcgcaaattacccaatcccgacacggggaggtagtgacaataaataacgatatagggctctttcgggtcttataattggaatgagtacaatttaaatcccttaacgaggaacaattggagggcaagtctggtgccagcagccgcggtaattccagctccaatagcgtatattaaagttgttgcagttaaaaagcccgtagttgaacttcagacctggccgggcggtccgcctcacggtgtgtactgtctggccgggccttacctcttggtgagccggcatgccctttactgggtgtgtcggggaaccaggacttttaccttgagaaaattagagtgttcaaagcaggcctatgcccgaatacattagcatggaataatagaataggacgtgcggttctattttgttggtttctagagtcgccgtaatgattaatagggatagttgggggcattagtattccgttgctagaggtgaaattcttggatttacggaagactaactactgcgaaagcatttgccaaggatgttttcattaatcaaggacgaaggttaggggatcgaaaacgatcagataccgttgtagtcttaacagtaaactatgccgactagggatcgggcgatctcaattttatgtgtcgctcggcaccttacgagaaatcaaagtctttgggttctggggggagtatggtcgcaaggctgaaacttaaaggaattgacggaagggcaccaccaggagtggagcctgcggcttaatttgactcaacacggggaaactcaccaggtccagacataactaggattgacagattgatagctctttcatgattttatgggtggtggtgcatggccgttcttagttggtggagtgatttgtctggttaattccgataacgaacgagaccttaacctgctaaatagacaggccggcttttgctggtcgccgtcttcttagagggactgtcggcgtctagccgacggaagtttgaggcaataacaggtctgtgatgcccttagatgttctgggccgcacgcgcgctacactgacagagccagcgagttcatcaccttggccggaaggtctgggtaatcttgtgaaactctgtcgtgctggggatagagcattgcaattattgctcttcaacgaggaattcctagtaagcgtgagtcatcagctcgcgttgattacgtccctgccctttgtacacaccgcccgtcgctactaccgattgaatggcttagtgaggtcttgggattggcttcggggagccggcaacggcaccctgttgctgagaacttgatcaaacttggtcat------------------------------------ttcccctagtaactgcgagtgaagcgggaaaagctcaaatttaaaatctggcggtctttggccgtccgagttgtaatctagagaagtgtcttccgcgccggaccgtgtacaagtttcttggaacagaacatcatagagggtgagaatcccgtctttgacacggactgccggtgctctgtgatgcgctctcaaagagtcgcgttgtttgggaatgcagcgcaaaatgggtggtaaattccatctaaagctaaatattggcgagagaccgatagcgaacaagtaccgt
			gagggaaagatgaaaagcactttggaaagagagttaaacagtacgtgaaattgttgaaagggaaacgattgaagtcagtcgcgtctggcggaactcagccttgcttttgcttggtgcactttccgtttgacgggccagcatcgatttcggtcgtcggataaagtgtaggggaatgtggcatcctcggatgtgttatagcccttgctcgcatacgacggctgggatcgaggatcgcagcacgccttt-tggccggggttc--gcccacgt-acgtgctyaggatgctggcgtaatggctttaaacgacccgtcttgaaacacggaccaaggagtctaacatgcccgcgagtgtttgggtggaaaacccatgcgcgtaatgaaagtaatagttgagatccctgtcgtggggagcatcgacgcccggtcttgagctttggcgacggatctgaggtagagcgtgtatgttgggacccgaaagatggtgaactatgcctgaatagggtgaagccagaggaaactctggtggaggctcgtagcgattctgacgtgcaaatcgatcgtcaaatttgggtataggggcgaaagactaatcgaaccatctagtagctggttcctgccgaagtttccctcaggatagcagaaactcgtatcagatttatgtggtaaagcgaatgattagaggtcttggggttgaaacaaccttaacctattctcaaactttaaatatgtaagaacgagccgtctcttagttggaccgctcggcgattgagagtttctagtgggccatttttggtaagcagaactggcgatgcgggatgaaccgatcgcggagttaaggtgccggaatgcacgctcatcagacaccacaaaaggtgttagttcatctagacagcaggacggtggccatggaagtcggaatccgctaaggagtgtgtaacaactcacctgccgaatgaactagccctgaaaatggatggcgctcaagcgtgctacccatactccgccgtcagcgttgaagtgacgcgctgacgagtaggcaggcgtggaggtccgtgaagaagccttggcagtgatgctgggtgaaacggcctctagtgcagatcttggtggtagtagcaaatattcaagtgagaaccttgaagactgaagtggagaaaggttccatggtaacagcagttggacatgggttagtcgatcctaagagatagggaagctccgttttaaagttcgcgcttgttcgcgacgcctatcgaaagggaatccggttaagattccggaaccaggatgcagatttttgacggcaacgtaaatgaacttggagacgctggcgggggccccgggaagagttatcttttctccttaacagtctaccaccctgaaatcggattgtccggagctagggttcaatggctggtagagcccgacacctctgtcgggtccggtgcgtcctcgacagtccttgaaaatccaagggaacgaataatttttgcgcctggtcgtactcataaccgcagcaggtctccaaggtgaacagcctctagttgatagaacaatgtagataagggaagtcggcaaaatagatccgtaacttcgggaaaaggattggctcttaggcttgggtacgtcgggccttggtcagaagccatcggactggacggggactgtttggggcaactcggacggaccctatctggactggtcggtggacggtcttggctgccctcgggcgtccggcgtacgcttaacaagcaactaagaactggtacggacaaggggaatctgactgtctaattaaaacatagcattgcgatggcca-------TCGGAGCCAAACTTCGCTGCGAAAATCCGCCATGTTCGGGACCCG---AAGAAGCGCATGGCTGTCGTTTGGGCGCATTGCAAGACCAAAATGACATGCGAGGCCGACGATGTCAAAGAGGACGGCGACGCCCAGAAGGAGGGCGAGGAGCCGAAACCAAGTCATGGTGGTTGCGGT
			CATGCACAGCCGGTCATACGCAAGGAGGGTCTCAAACTCTTCGTGCAGTACAAAAAGAGCAAGGACGACGATGAGACATGAAATCCCTGCAGCCTGACAAGCGGTTGTTCACCGCGTCGGAGGTCTACACGACATTTAAGAAGATGATAGACTCCGACCTCCACCTTCTCGGTCTCTCGGAAGAGTACGCGCGCCCCGAATGGATGATCCTCACCGTCCTGCCCGTGCCGCCGCCGCCCGTGCGTCCCAGCATCGCCGTCGACGGCGGCACGATGCGGAGCGAGGACGATCTGACGTACAAGCTCGGCGACATCATCAAGGCGTCCGCGAGCGTGCGGCGGAACGAGCAGGAGGGCGCGCCC------------------------------------
		</sequence>
		<sequence>
			<taxon idref="Multiclavula_mucida"/>
			-------tgtactgtgaaactgcgaatggctcattaaatcagttatagtttatttgatggtaccttgctacatggataactgtggtaattctagagctaatacatgctaaaaagccccgacttctggaaggggtgtatttattagataaaaaaccaacgcggttcgccgctcctttggtgattcataataacttctcgaatcgcatggccttgtgccggcgatgcttcattcaaatatctgccctatcaactttcgatggtaggatagaggcctaccatggtttcaacgggtaacggggaataagggttcgattccggagagggagcctgagaaacggctaccacatccaaggaaggcagcaggcgcgcaaattacccaatcccgacacggggaggtagtgacaataaataacaatatagggctcttttgggtcttataattggaatgagtacaatttaaatcccttaacgaggaacaattggagggcaagtctggtgccagcagccgcggtaattccagctccaatagcgtatattaaagttgttgcagttaaaaagctcgtagttgaacttcagcgttggctgggcggtctgcctcacggtatgtactgtctggctgatgcttaccttctggtgagctcgtatgtcgtttattcgatgtgcgagggaaccaggacttttactttgagaaaattagagtgttcaaagcaggccaatgcccgaatacattagcatggaataatggaataggacgtgcggttctattttgttggtttctagagtcgccgtaatgattaatagggacagttgggggcattagtattgagttgctagaggtgaaattcttggatttactcaagactaactactgcgaaagcatttgccaaggatgttttcattaatcaagaacgaaggttaggggatcgaaaacgatcagataccgttgtagtcttaacagtaaactatgccgactagggatcgggcgatctcacttttatgtgtcgctcggcaccttacgagaaatcaaagtctttgggttctggggggagtatggtcgcaaggctgaaacttaaaggaattgacggaagggcaccaccaggtgtggagcctgcggcttaatttgactcaacacggggaaactcaccaggtccagacatagctaggattgacagattgatagctctttcttgattctatgggtggtggtgcatggccgttcttagttggtggagtgatttgtctggttaattccgataacgaacgagaccttaacctgctaaatagtccggccggcttttgctggtcgccgacttcttagagggactgtcagcgtctagctgacggaagtttgaggcaataacaggtctgtgatgcccttagatgttctgggccgcacgcgcgctacactgacagggccagcgagtttatatccttgtccgaaaggactgggtaatcttgtgaaaccttgtcgtgctggggatagagcattgcaattattgctcttcaacgaggaatacctagtaagcgcaagtcatcagcttgcgttgattacgtccctgccctttgtacacaccgcccgtcgctactaccgattgaatggcttagtgaggtctctggattggctttggggagccggcaacggcacttcgtcgctgagaagttgatcaaacttggtcatttagaggaagtaaaagtcgtaacaaggtttccgtagttcccctagtaacggcgagtgaagcgggatgagctcaaatttaaaatctggcagtctttgattgtccgagttgtaatctagagaagcgttttccgtgttggactgtgtacaagtttcctggaacggaacatcagagagggtgagaatcccgtccttgacacagactcccaatgctctgtgatgcgctctcgacgagtcgagttgtttgggaatgcagctcaaaatgggaggtaaattccttctaaagctaaatattggcgagagaccgatagcgaacaagtaccgt
			gagggaaagatgaaaagcactttggaaagagagttaaacagtacgtgaaattgttaaaagggaaacgcttgaagtcagtcacgtctgcttggactcagccttgcttctgcatggtgcatttcctcgtagacgggccagcgtccatgttgactgctggaaaaggatcaaaggaatgtggcttctccgggagtgttatagcctttggtcgtatacagcggatgatatggagtggtacagcacgttcttcgg---------------------------tgcttgtgctggcataatggctttaaackacccgtcttgaaacacggaccaaggagtctaacatgtctgcgagtgtttgggtggaaaacccgagcgcgtaatgaaagtgatagctgggaaccccgtaa-gggaggcaccggcgccccgagctgaccttctgcgacgcatcggaggtagagcatatatgttgggacccgaaagatggtgaactatgcctgaatagggcgaagccagaggaaactctggtggaggctcgtagcgattctgacgtgcaaatcgatcgtcaaatttgggtataggggcgaaagactaatcgaaccatctagtagctggttcctgccgaagtttccctcaggatagcagaaactcgtatcagttttatgtggtaaagcgaatgattagagaccttggggatgaaacatccttaatctattctcaaactttaaatatgtaagctcaggatgcttgcttaattgaagcacctgtaaatgagagtttctagtgggccatttttggtaagcagaactggcgatgcgggatgaaccgaacgcgaggttaaggtgccggaatacacgctcatcagacaccacaaaaggtgttagttcatctagacagcaggacggtggccatggaagtcggaatccgctaaggagtgtgtaacaactcacctgccgaatgaactagccctgaaaatggatggcgctcaagcgtgttacccatacctcgccgtcaacacttgttgtg---gttgacgagtaggcaggcgtggaggtc-gtgaataagccttggaagtgattctgggtggaacggcctctagtgcagatcttggtggtagtagcaaatattcaagtgagaaccttgaagactgaagtggagaaaggttccatggtaacagcagttggacatgggttagtcgatcctaagagatagggaagctccgttttaaagtgtgcgatttttcgtgccgcctatcgaaagggaatccggttaagattccggaaccagaatggggatttttaacggcaacgtaaacgaagttggagacgctggcgagggccccgggaagagttctcttttctccttaacagtctaccaccctgaaatcgatttattcggagatagggttcaatggctggtagagcccgacacctctgtcgggtccggtgcgtcctcgacagtccttgaaaatcctacggagtgaataattttcccatctggtcgtactcataaccgcagcaggtctccaaggtgaacagcctctagttgatagaacaatgtagataagggaagtcggcaaaatagatccgtaacttcgggaaaaggattggctctaagggttgggtgcgtcgggccttggctggaagcgatcggactggactgggactatctggggcaacccggacggatctggtctggactggtttgtgaatggtcttggctgctctcgggcgtctggcgcacgcttaacaaccgacttagaactggtacggacaaggggaatctgactgtctaattaaaacatagcattgcga-------------TTGGACGTGGCATTCGTCGAGAAGATCAAGCATGTCAAAGATCCC---AAGATCAGGATGGCTCGAGTGCATGAGCATTGCAAGAACAAGAATGTTTGCGATGCCACCGAGCCCGACCTTGATGTTGACGGTAATCCTATTCAATTGCCTGAGGCTTTGCAGAAAATTGGATGTGGA
			CATGCTCAGCCTCTCATACGCAAGGAGGGTCTCAAACTCTTCACTGTCTACAAAAAGCTCAAGGACGACGAAGAGAGGTCCGAATGCAGCTTCCCGACAAGCGACTGTATACTGCAAGTGAGGTCTACAATACCTTGCGCAAGATAACCGATCGGCATCTCGAGCTGCTCGGCTTGTCTGTCGAGTATGCGAGACCCGAGTGGATGATCCTCACCGTATTACCTGTCCCACCGCCACCTGTTCGGCCC------------------------------------------------------------------------------------------------------------------------------------------------------
		</sequence>
		<sequence>
			<taxon idref="Pseudotomentella_mucidula"/>
			-----tttgtactgtgaaactgcgaatggctcattaaatcagttatagtttatttgatggtaccttgctacatggataactgtggtaaatctagagctaatacatgcaatcaagccctgacttccggaaggggtgtatttattagataaaaaaccaatgcggttcgccgctccattggtgattcataataacttctcgaatcgcacggccttgtgctggygatgcttcattcaaatatctgccctatcaactttcgatggtaggatagtggcctaccatggtttcaacgggtaacggggaataagggttcgattccggagagggagcctgagaaacggctaccacatccaaggaaggcagcaggcgcgcaaattacccaatcccgacacggggaggtagtgacaataaataacaatatagggctctttcgggtcttataattggaatgagtacaatttaaatcccttaacgaggaacaattggagggcaagtctggtgccagcagccgcggtaattccagctccaatagcgtatattaaagttgttgcagttaaaaagctcgtagttgaacttcagacctggccggatggtctgcctaacggtatgtactgtctggctgggccttacctcttggtgagccggcatgctctttactgggtgtgttggggaaccaggacttttaccttgagaaaattagagtgttcaaagcaggcctatgcccgaatacattagcatggaataataaaataggacgtgcggttctattttgttggtttctagagtcgccgtaatgattaatagggatagttgggggcattagtattcagttgctagaggtgaaattcttggatttactgaagactaactattgcgaaagcatttgccaaggatgttttcattaatcaagaacgaaggttaggggatcgaaaacgatcagataccgttgtagtcttaacagtaaactatgccgactagggatcgggcgaactcaattttatgtgtcgctcggcaccttacgagaaatcaaagtctttgggttctggggggagtatggtcgcaaggctgaaacttaaaggaattgacggaagggcaccaccaggagtggagcctgcggcttaatttgactcaacacggggaaactcaccaggtccagacatgactaggattgacagattgatagctctttcatgattttatgggtggtggtgcatggccgttcttagttggtggagtgatttgtctggttaattccgataacgaacgagaccttatcctgctaaatagccaggccggcttttgctggtcgccggcttcttagagggactgctagcgtctagcccgcggaagtttgaggcaataacaggtctgtgatgcccttagatgttctgggccgcacgcgcgctacactgacagagccagcgagtttttttccttgaccggaaggtctgggtaatcttgtgaaactctgtcgtgctggggatagagcattgcaattattgctcttcaacgaggaattcctagtaagcgtgagtcatcagctcgcgttgattacgtccctgccctttgtacacaccgcccgtcgctactaccgattgaatggcttagtgaggtcttcggattggcttcggggagccggaaacggcatcttgttgctgagaagttgatcaaacttggtcatttagaggaagtaaaagtcgtaacaaggtttccgtagttcccctagtaactgcgagtgaagcgggaaaagctcaaatttaaaatctggcgttctttggtcgtccgagttgtagtctggagaagtgttttccgcgctggaccgtgtacaagtcccttggaacagggcgtcatagagggtgagaatcccgtctttgacatggactaccagtgctttgtgatgcgctctcaaagagtcgagttgtttgggaatgcagctcaaaatgggtggtaaattccatctaaagctaaatacaggcgagagaccgatagcgaacaagtaccgt
			gagggaaagatgaaaagcactttggaaagagagttaaacagtacgtgaaattgctgaaagggaaacgcttgaagtcagtcgcatctgctaggactcagccttgcttctgcttggtgtactttctggttgatgggccagcatcgattttgaccgttggaaaaagatggagggaatgtggcaccttcgggtgtgttatagacctctatcgcatacaacggtttggatcgaggactgcagcacgcctttatggccggggttc--gcccacgt-acgtgcttaggatgctggcgtaatggctttaagcgacccgtcttgaaacacggaccaaggagtctaacatgcctgcgagtgtttgggtggaaaacccgagcgcgtaatgaaagtgatagttgagacctctgtcatggagggcatcgacgcccggacttgatctacggagacggttccgcggtagagcatgtatgttgggacccgaaagatggtgaactatgcctgaatagggtgaagccagaggaaactctggtggaggctcgtagcgattctgacgtgcaaatcgatcgtcaaatttgggtataggggcgaaagactaatcgaaccatctagtagctggttcctgccgaagtttccctcaggatagcagaaactcgtatcagatttatgtggtaaagcgaatgattagaggccttggggttgaaacaaccttaacctattctcaaactttaaatatgtaagaacaagccgtcacttgattggaccgcttggcgattgagagtttctagtgggccatttttggtaagcagaactggcgatgcgggatgaaccgaacgtgaggttaaggtgccggaatacacgctcatcagacaccacaaaaggtgttagttcatctagacagcaggacggtggccatggaagtcggaatccgctaaggagtgtgtaacaactcacctgccgaatgaactagccctgaaaatggatggcgctcaagcgtgttacccatacctcaccatcagtgttaaagtgatgcattgatgagtaggcaggcgtggaggtttgtgaagaagcctaggcagtgatgctgggtgaaacagcctctagtgcagatcttggtggtagtagcaaatattcaagtgagaaccttgaagactgaagtggagaaaggttccatggtaacagcagttggacatgggttagtcgatcctaagagatagggaagctccgtttcaaagtgtatgattattcataccgcctatcgaaagggaatccggttaagattccggaaccaggatgtgggtttttgacggcaacgtaaatgaacttggagacgctggcaagggccctgggaagagttttcttttctccttaacagtctaacaccttgaaatcggattgtccggagctaaggtttaatggctggtagagcccgacacctctgtcgggtccggtgcgttcttgacagcccttgaaaatccaagggaacgaataatcctcacgcctggtcgtactcataaccgcagcaggtctccaaggtgaacagcctctagttgatagaacaatgtagataagggaagtcggcaaaatagatccgtaacttcgggaaaaggattggctctaagggttgggtatatcgggccttagttggaagctctaggactcagctgggactgtttggggcaacttagatggatctggccaggacctggtagtggatggctttggctgctttcgggcgtccggtatacgcttaacaaccgacttagaactggtacggacaaggggaatctgactgtctaattaaaacatagcattgcgatggccagaaagtgTCGGACCCTAACTTTGCAGCAAAAATCCGTCATGTTCGCGATCCC---AAAGCACGAATGGCAATTGTGTGGTCTTTTTGTAAGTCGAAAACTACATGCGAGGCTGACGAGCCGAAGGAAGAGAATGAAGGAAATGAGAGCGAGGAC---GCGAAGAAGGGTCATGGCGGATGTGGT
			GCAGTTCAACCTCAAATCCGGAAAGAGGGTCTCAAGTTGTTTGTCCAGTACAAGAAATCAAAGGATGACGATGAGAAATAAAATCCCTGCAACCAGACAAACGCCTGTTCCCACCTTCAGAGGTTTACGCCGTGTTGAGGAAGATTTCAGATTCGGATTTGCATCTTCTAGGGCTTTCCGACGAGTATGCCCGACCTGAATGGATGATTTTGACTGTCATGCCCGTTCCTCCCCCGCCTGTCAGACCCAGTATCGCAGTCGATGGAGGGACAATGAGGAGTGAGGATGATCTGACGTACAAGCTTGGTGACATAATCAAGGCCTCTGCTAATGTGCGGCGGTGTGAACAAGAAGGTGCCCCCGCTCATGTTATCACTGAGTTTGAGCAGTTACTCCAG
		</sequence>
		<sequence>
			<taxon idref="Thelephora_caryophyllea"/>
			-----------ctgtgaaactgcgaatggctcattaaatcagttatagtttatttgatggtaccttgctacatggataactgtggtaattctagagctaatacatgcaatcaagccccgacttctggaaggggtgtatttattagataaaaaaccaacgcggttcgccgctcccttggtgattcataataactcctcgaatcgcatggccttgtgctggcgatgcttcattcaaatatctgccctatcaactttcgatggtaggatagaggcctaccatggtttcaacgggtaacggggaataagggttcgattccggagagggagcctgagaaacggctaccacatccaaggaaggcagcaggcgcgcaaattacccaatcccgacacggggaggtagtgacaataaataacaacgtagggcccttttgggtcctacgattggaatgagtacaatttaaatcccttaacgaggaacaattggagggcaagtctggtgccagcagccgcggtaattccagctccaatagcgtatattaaagttgttgcagttaaaaagctcgtagttgaacttcagacctggctggatggtctgccgaaaggtatgtactgtccggctgggccttacctcttggtgagccggcatgcccttcactgggtgtgtcggggaaccaggacttttaccttgagaaaattagagtgttcaaagcaggctcatgcccgaatacattagcatggaataataaaataggacgtgcggttctattttgttggtttctagagtcgccgtaatgattaatagggatagttgggggcattagtattcagttgctagaggtgaaattcttggatttactgaagactaactactgcgaaagcatttgccaaggatgttttcattaatcaagaacgaaggttaggggatcgaaaacgatcagataccgttgtagtcttaacagtaaactatgccgactagggatcgggcgaactcaaatttatgtgtcgctcggcaccttacgagaaatcaaagtctttgggttctggggggagtatggtcgcaaggctgaaacttaaaggaattgacggaagggcaccaccaggagtggagcctgcggcttaatttgactcaacacggggaaactcaccaggtccagacatgactaggattgacagattgatagctctttcatgattttatgggtggtggtgcatggccgttcttagttggtggagtgatttgtctggttaattccgataacgaacgagaccttatcctgctaaatagctaggccggcttttgctggtcgccggcttcttagagggactgcttgcgtctagcccgcggaagtttgaggcaataacaggtctgtgatgcccttagatgttctgggccgcacgcgcgctacactgacagagccagcgagtttttcaccttggccggaaggtctgggtaatcttgtgaaactctgtcgtgctggggatagagcattgcaattattgctcttcaacgaggaattcctagtaagcgtgagtcatcagctcgcgttgattacgtccctgccctttgtacacaccgcccgtcgctactaccgattgaatggcttagtgaggtcttcggattggcttcggagggccggcaacggcccactgttgctgaaaagttgatcaaacttggtcatttaraggaagtaaaagtcgtaacaaggtttccgtagttcccctagtaactgcgagtgaagcgggaagagctcaaatttaaaatctggtgtgctctggccgtccgagttgtagtctggagaagcgtcttccgtgttggaccgtgtataagtctcttggaacagggcgtcatagagggtgagaatcccgtctttgacacggactaccaatgctttgtgatgcgctctcaaagagtcgagttgtttgggaatgcagctcaaaatgggtggtaaattccatctaaagctaaatataggcgagagaccgatagcgaacaagtaccgt
			gagggaaagatgaaaagcactttggaaagagagttaaacagtacgtgaaattgctgaaagggaaacgcttgaagtcagtcatgtctgccaggactcagccttgcttctgcttggtgtactttctggtggatgggccaacatcaattttgaccgttggagaaaggctttgggaatgtggcacctttgggtgtgttatagccctttgttgtatacaacggttgggattgaggactgcagcacgcctttatggccggggttt--acctacgt-acgtgcttaggatgttggcataatggctttaagcgacccgtcttgaaacacggaccaaggagtctaacatgcctgcgagtgtttgggtggaaaacccatgtgcgtaatgaaagtgatagctgagatc-ctctcatcaggagcatcagcgcctggacttgatctacggagacggttctacggtagagcatgtgtgttgggacccgaaagatggtgaactatgcctgaatagggtgaagccagaggaaactctggtggaggctcgtagcgattctgacgtgcaaatcgatcgtcaaatttgggtataggggcgaaagactaatcgaaccatctagtagctggttcctgccgaagtttccctcaggatagcagaaactcgtatcagatttatgtggtaaagcgaatgattagaggccttggggttgaaacaaccttaacctattctcaaactttaaatatgtaagaacaagccgtcactttgttggaccgcttggcgatygagagtttctagtgggccatttttggtaagcagaactggcgatgcgggatgaaccgaacgtgaggttaaggtgccggaatgcacgctcatcagacaccacaaaaggtgttagttcatctagacagcaggacggtggccatggaagtcggaatccgctaaggagtgtgtaacaactcacctgccgaatgaactagccctgaaaatggatggcgctcaagcgtgctacccatacctcaccgtcagcgttgaagtgatgcgctgacgagtaggcaggcgtggaggtttgtgaagaagcctaggcagtgatgctgggtgaaacagcctctagtgcagatcttggtggtagtagcaaatattcaagtgagaaccttgaagactgaagtggagaaaggttccatggtaacagcagttggacatgggttagtcgatcctaagagatagggaagctccgtttcaaagtgtgtgatttttc-caccgcctatcgaaagggaatccggttaagattccggaaccaggatatgggtttttgacggcaacgtaaatgaacttggagacgctggcgagggccccgggaagagttttcttttctccttaacagcctaacaccctgaaatcggattgtccggagatagggtttaatggttggtagagctcaacgcctctgttgggtccggtgcgttctcgacagtccttgaaaatccaagggaacgaataatcttcatacctggtcgtactcataaccgcagcaggtctcctaggtgaacagcctctagttgatagaacaatgtagataagggaagtcggcaaaatagatccgtaacttcgggaaaaggattggctctaaggcttgggtacgttgggctgggtcggaagctcgcgggacctagctaggactgtttggggcaacctgggtggacttggccgggacctgcgtgtggatggcttcggctgccttcgggcgtccggcgtgcacttaacaagcgacttagaactggtacggacaaggggaatctgactgtctaattaaaacatagcattgcgatggccagaaagtgTCGGATCCCAATTTCGCGGATCGTATCCGCCATGTCCGTGACCCA---AAAGCTAGGATGGCCGTTGTGTGGTCGTTCTGTAAGACCAAGATGGTTTGCGAGGCCGATGAACCCAAGGATGAAGCAGAAGGCAACGAAAATGAGGAA---CCGAAGAAAGGGCATGGTGGCTGTGGT
			GGTGTACAACCTACGATCCGTAAAGAAGGGTTGAAATTGTTCGTGCAGTACAAGAAGCCAAAGGATGACGACGAGAAATGAAATCGCTTCAACCGGATAAGCGGCTGTTTTCTCCATCGGAGGTGTATGCCGTCCTTCGTAAAATATCTGACACAGATCTTCACCTACTTGGTTTATCCGACGAATACGCTCGCCCAGAGTGGATGATTCTCACAGTTATGCCCGTCCCACCCCCACCCGTTCGTCCTAGTATCGCCGTCGATGGCGGGACAATGCGAAGTGAGGATGATCTGACATACAAACTCGGAGATATCATCAAAGCATCCGCGAACGTGCGGAGATGCGAACAGGAAGGAGCTCCTGCACATGTTATCACGGAATTTGAA------------
		</sequence>
		<sequence>
			<taxon idref="Pseudohydnum_gelatinosum"/>
			acaaattcatactgtgaaactgcgaatggctcattaaatcagttatagtttatttgatggtaccttgctacatggataactgtggtaattctagagctaatacatgcaacaaagccccgactctcggaaggggtgtatttattagataaaaagccaacgcggttcgccgctcccttggtgattcataataacttctcgaatcgtatggccttgcgccggcgatgcttcattcaaatatctgccctatcaactttcgatggtaggatagaggcctaccatggtttcaacgggtaacggggaataagggttcgattccggagagggagcctgagaaacggctaccacatccaaggaaggcagcaggcgcgcaaattacccaatcccgacacggggaggtagtgacaataaataacaatacagggctcttttgggtcttgtaattggaatgagtacaatttaaatcccttaacgaggaacaattggagggcaagtctggtgccagcagccgcggtaattccagctccaatagcgtatattaaagttgttgcagttaaaaagctcgtagttgaacttcggacctggccgggcggtccgcctcacggcgtgtactgtctggctgagtcttacctcttggtgagccggcatgcccttcattgggtgtgtcggggaaccaggacttttaccttgagaaaattagagtgttcaaagcaggcctacgcccgaatacgttagcatggaataataaaataggacgtgcggttctattttgttggtttctagagtcgccgtaatgattaatagggacagtcgggggcattagtattgagttgctagaggtgaaattcttggatttactcaagactaacttctgcgaaagcatttgccaaggatgttttcattgataaagaacgaaggttaggggatcgaaaacgatcagataccgttgtagtcttaacagtaaactatgccgactagggatcgggcgacctcttttttatgtgtcgctcggcaccttacgagaaatcaaagtctttgggttctggggggagtatggtcgcaaggctgaaacttaaaggaattgacggaagggcaccaccaggagtggagcctgcggcttaatttgactcaacacggggaaactcaccaggtccagacatgactaggattgacagattgatagctctttcttgattttatgggtggtggtgcatggccgttcttagttggtggagtgatttgtctggttaattccgataacgaacgagaccttaacctgctaaatagcccggccggcttttgctggtcgttggcttcttagagggactatcggcgtctagccgatggaagtttgaggcaataacaggtctgtgatgcccttagatgttctgggccgcacgcgcgctacactgacagagccagcgagtcaataaccttggccggaaggtctgggtaatcttgtgaaactctgtcgtgctggggatagagcattgcaattattgctcttcaacgaggaattcctagtaagcgtgagtcatcagctcgcgttgattacgtccctgccctttgtacacaccgcccgtcgctactaccgattgaatggcttagtgaggtctccggatcggctccgggaagccggcaacggcatcctgctgctgagaagctgatcaaacttggtcatttagaggaagtaaaagtcgtaacaaggtttccgtagttcccctagtaacggcgagtgaagcgggaaaagctcaaatttgaaatctggcggtctacggccgtccgagttgtagtctagagaggtgtcttctgcgtcggaccatgcacaagtcccttggaacagggcgtcatagagggtgagaatcccgtccgtggcatggactcccggtgctttgtgatgcgccttcgaagagtcgagttgtttgggaatgcagctcaaaatgggtggtaaattccatctaaagctaaatacaggcgagagaccgatagcgaacaagtaccgt
			gagggaaagatgaaaagcactttggaaagagagttaaacagtacgtgaaattgttgaaagggaaacgcttggagtcagtcgcgtttgccgggactcagccttgcttctgcttggtgcacttcctggtacacgggccagcatcgattttgatcgccggaaaaaggcttggggaaggtggcaccttcgggtgtgttatagccccttgttgtatacggtggttgggattgaggaccgcagcacgccttt-tggtcggggttc--gcccacgccacgtgcttaggatgctggcgtaatggctttaaacgacccgtcttgaaacacggaccaaggagtctaacatgcctgcgagtgtttgggtgtaaaacccaggcgcgtaatgaaagtgaaaggttgggactcttcgctg--aggcaccgacgcccgatcctgacgttctctgatggatttgaggtagagcatgtatgttgggacccgaaagatggtgaactatgcctgaatagggcgaagccagaggaaactctggtggaggctcgtagcgattctgacgtgcaaatcgatcgtcaaatttgggtataggggcgaaagactaatcgaaccatctagtagctggttcctgccgaagtttccctcaggatagcagaaactcgcatcagttttatgtggtaaagcgaatgattagaggccttggggttgaaacaaccttaacctattctcaaactttaaatatgtaagatcgggccgtctcttgattggaccgcctggcgaatgagagtttctagtgggccatttttggtaagcagaactggcgatgcgggatgaaccgatcgcgaggttaaggtgccggaatgcacgctcatcagacaccacaaaaggtgttagttcatctagacagcaggacggtggccatggaagtcggaacccgctaaggagtgtgtaacaactcacctgccgaatgaactagccctgaaaatggatggcgctcaagcgtgctacccatacctcgccgtcagcgttgaagtgacgcgctgacgagtaggcaggcgtggaggtcagtgaagaagccttggcagcgatgctgggtgaaacggcctctagtgcagatcttggtggtagtagcaaatattcaagtgagaaccttgaagactgaagtggagaaaggttccatggtaacagcagttggacatgggttagtcgatcctaagagatagggaagctccgtttcaaagtgtatgattcttcataccgcctatcgaaagggaatccggttaagattccggaaccaggatgcggatttttaacggcaacgtaaatgaacttggagacgctggtcggagccctgggaagagttttcttttctccttaacaagctgacaccctgaaatcgatttactcggagctagggtttaatgcttggtagagctcggcacttccgccgggtccggtgcgttccgaacagtccgtgaaaatccaagggaatgtatga-tttcgtacctggtcgtactcataaccgcagcaggtctccaaggtgaacagcctctagttgatagaacaatgtagataagggaagtcggcaaaatagatccgtaacttcgggaaaaggattggctctaagggttgggtgcgtcgggccttggttggaagcctcgggacccagctgggactgttctgggcaactgggatggacctggccaggacctgggtgtcgacggccttggctgctttcgggcgtccggcgtacgcttaacaaccaacttagaactggtacggacaaggggaatctgactgtctaattaaaacatagcattgcga-------------TCGGACCCCAACTTTGCGGACAAGATCCGCCACGTTCGCGATCCC---AAGGCCCGCATGGCTATCGTTTGGGCCCATTGCAAATCGAAAATGGTCTGCGAGCCAGACGAGCCCAAGGACGAGGATGCCGAGCCCAACCCCGACGAGCCGCCGAAGAAGGGCCACGGTGGTTGCGGT
			CACATTCAGCCACTCATCCGGAAGGAAGGCCTCAAGTTCTTCTTGGTCTACAAGAAGACGCGGGACGAGGAAGAGATGTCAAGATCAGTCAGCAGGATAAACGGCCATACTCCGCGTCCGAAGCCTATACAACCCTGAAAAAGATCGGCGACAGCGATCTGACTCTCCTCGGCCTTTCCGAGGCGTATGCACGCCCTGATTGGATGATCCTCACGGTCCTTCCTGTCCCGCCTCCACCCGTCCGTCCGAGCATCGCTGTCGACGGCGGTACTATGCGCAGCGAAGATGATTTGACGTACAAGCTTGGCGACATCCTGAAAGCAAGCGCCAATGTCCGTCGTTGCGAGCAGGAAGGTGCTCCCGCGCACGTCATC------------------------
		</sequence>
		<sequence>
			<taxon idref="Exidia_recisa"/>
			---aatttatactgtgaaactgcgaatggctcattaaatcagttatagtttatttgatggtaccttgctacatggataactgtggtaattctagagctaatacatgcatcaaagccccgacttctggaaggggtgtatttattagataaaaaaccaacgcggttcgccgctcccttggtgattcataataacttctcgaatcgcatggccttgcgccggcgatgcttcattcaaatatctgccctatcaactttcgatggtaggatagaggcctaccatggtttcaacgggtaacggggaataagggttcgattccggagagggagcctgagaaacggctaccacatccaaggaaggcagcaggcgcgcaaattacccaatcccgacacggggaggtagtgacaataaataacaatatagggctcttttgggtcttataattggaatgagtacaatttaaatcccttaacgaggaacaattggagggcaagtctggtgccagcagccgcggtaattccagctccaatagcgtatattaaagttgttgcagttaaaaagctcgtagttgaacttcagacctggccgggcggtccgcctaacggtgtgtactgtctggctgggccttacctcttggtgagccggcatgccctttactgggtgtgtcggggaaccaggacttttaccttgagaaaattagagtgttcaaagcaggcctatgcctgaatacgttagcatggaataataaaataggacgtgcggttctattttgttggtttctagagtcgccgtaatgattaatagggatagttgggggcattcgtattccgttgctagaggtgaaattcttggatttacggaagacgaacttctgcgaaagcatttgccaaggatgttttcattaatcaagaacgaaggttaggggatcgaaaacgatcagataccgttgtagtcttaacagtaaactatgccgactagggatcggacgacctcttttttatgtgtcgttcggcaccttacgagaaatcaaagtctttgggttctggggggagtatggtcgcaaggctgaaacttaaaggaattgacggaagggcaccaccaggagtggagcctgcggcttaatttgactcaacacggggaaactcaccaggtccagacatgactaggattgacagattgatagctctttcttgattttatgggtggtggtgcatggccgttcttagttggtggagtgatttgtctggttaattccgataacgaacgagaccttaacctgctaaatagccaggccgtcttcggatggtcgccggcttcttagagggactatcagcgtctagctgatggaagtttgaggcaataacaggtctgtgatgcccttagatgttctgggccgcacgcgcgctacactgacagagccagcgagtttttcaccttggccggaaggtctgggtaatcttgtgaaactctgtcgtgctggggatagagcattgcaattattgctcttcaacgaggaattcctagtaagcgtgagtcatcagctcgcgttgattacgtccctgccctttgtacacaccgcccgtcgctactaccgattgaatggcttagtgaggtctccggattgacttcggggagccggcaacggcaccctgttgttgagaagctgatcaaacttggtc--------------------------------------ttcccctagtaacggcgagtgaagcgggatgagctcaaatttgaaatctggcggtctaaggccgtccgagttgtaatctatagaggtgttttccgtgccggaccgtgtacaagtcccttggaacagggcgtcatagagggtgagaatcccgtccatgacacggactaccggtgctctgtgatacaccttcaaagagtcgagttgtttgggaatgcagctcaaaatgggtggtaaattccatctaaagctaaatacaggcgagagaccgatagcgaacaagtaccgt
			gagggaaagatgaaaagaactttggaaagagagttaaacagtacgtgaaattgttgaaagggaaacgattggagtcagtcgcgtttgccaggactcagccttgcttctgctcggtgcacttcctggtgaatgggccagcatctattttggacgccggaaaagggcgggaggaatgtggcagctt--gctgtgttatagccttccgtcgtacacggtgtctgggatagaggattgcagcacgccttt--ggtcggggttc--gcccacgccacgtgcttaggatgctggcgtaatggctttaaacgacccgtcttgaaacacggaccaaggagtctaacatgcctgcgagtgtttgggtgtaaaactcaggcgcgtaatgaaagtgaaaagttgggactctttagtg--aggcaccgacgcccgatcctgacgttctcygacggatttgaggcagagcatgtatgttgggacccgaaagatggtgaactatgcctgaatagggtgaagccagaggaaactctggtggaggctcgtagcgattctgacgtgcaaatcgatcgtcaaatttgggtataggggcgaaagactaatcgaaccatctagtagctggttcctgccgaagtttccctcaggatagcagaaactcacatcagttttatgtggtaaagcgaatgattagaggccttggggttgaaacaaccttaacctattctcaaactttaaatatgtaagatcgggccgtcacttaattggaccgtctggcgaatgagagtttctagtgggccatttttggtaagcagaactggcgatgcgggatgaaccgatcgcgrggttaaggtgccggaatacacgctcatcagacaccacaaaaggtgttagttcatctagacagcaggacggtggccatggaagtcggaatccgctaaggagtgtgtaacaactcacctgccgaatgaactagccctgaaaatggatggcgctcaagcgtgttacccataccycgccgtcagcgttgaagtaaygcgctgacgagtaggcaggcgtggaggtcagtgaagaagccttgggagtgatcctgggtgaaacggcctctagtgcagatcttggtggtagtagcaaatattcaagtgagaaccttgaagactgaagtggagaaaggttccatggtaacagcagttggacatgggttagtcgatcctaagagatagggaagctccgtttcaaagtacgcgatttttcgcgtcgtctatcgaaagggaatccagttaagattctggaaccaggatgtagatctttaacggcaacgtaaatgaacttggagacgctggcaggggccccgggaagagttttcttttctccttaacagtctaccaccctgaaatcatattgtatggagctagggttcaatggctggtagagctcggcacttttgccgggtccggtgcgttcctgacagtccttgaaaatccaagggaatgaataatttttacacctggtcgtactcataaccgcagcaggtctccaaggtgaacagcctctagttgatagaacaatgtagataagggaagtcggcaaaatagatccgtaacttcgggaaaaggattggctctaaggcttgggtacgtcggggcttggttggaaaccacgggactaggatggaactgtcttggttcgccaggatggatctgccccggacttgtcggtggatggccttgtctgctttattgcgtccggcgtgcgcttaacaagcaacttagaactggtacggacaaggggaatctgactgtctaattaaaacatagcattgcgatggccaga-----AACGACGTCAACTTTGCCGACAAGGTCCGCCACGTGCGCGACCCG---AAAGCACGAATGGCTATCGTGTGGGCGCATTGCAAGACCAAGATGGTCTGTGACGCGGACGAGCCGAAAGACGATGAACCAGATGCAGTGCCCGACGCTGAGCCCAAGAAGGGCCATGGCGGGTGTGGG
			CACGTCCAGCCGCTCATCCGGAAAGAAGGCTTGAAGCTCTTCTTGGTTTACAAGAAATCGAAAGACGAGGATGAGATGTGAAGCTGAACCAGCAGGACAAGCGGCTATTCCCTCCCGCCGACGTCTACAACACGCTGAAAAAGATACCTGATAGCGACCTTGCGCTTCTTGGGTTGTCTGAGGCTTACGCGCGTCCTGACTGGATGATCTTGACGGTTCTGCCTGTCCCGCCGCCGCCCGTTCGTCCAAGTATAGCAGTGGACGGCGGCGCCATGCGCAGCGAGGATGATCTGACGTACAAATTGGGTGACATTCTCAAAGCGAGCATGGCTGTACGGAGATGCGAGCAGGAAGGCGCGCCTGCCCATGTTATCTCGGACCATGAGCAACTACTACAG
		</sequence>
		<sequence>
			<taxon idref="Hyphodontia_nespori"/>
			--------gtactgtgaaactgcggatggctcattaaatcagttatagtttatttgatggtcaattgctacatggataactgtggtaattctagagctaatacatgcaatcaagccccgacttctgggaggggtgtatttattagataaaaaaccaacgcggttcgccgctcctttggtgattcataataacttttcgaatcgcatggccttgtgccggcgatgcttcattcaaatatctgccctatcaactttcgatggtaggatagaggcctaccatggtatctacgggtaacggggaataagggttcgattccggagagggagcctgagaaacggctaccacacctacgggaggcagcaggcgcgcaaattacccaatcccgacacggggaggtagtgacaataaataacaatgtagggctcttatgggtcttacaattggaatgagtacaatttaaatctcttaacgagaaacaattggagggcaagtctggtgccagcagccgcggtaattccagctccaatagcgtatattaaagttgttgcagttaaaacgctcgtagttgaacttcaggctcggtgggatggtctgcctaacggtatgtactgtcctgctgggtcttacctcttggtgagccggcatgtccttcactggatgtgtcggggaaccaggacttttaccttgagaaaatcagagtgttcaaagcaggcctatgcccgaatgcattagcagggaataataaaataggacgtgtggttctattttgttggtttctagaatcgccgtaatgattaatagggacagttgggggcattagtattcagttgctagaggtgaaattcttggatttactgaagactaactattgcgaaagcatttgccaaggatgttttcattaatcaagaacgaaggttaggggatcgaaaacgatcagataccgttgtagtcttaacagtaaactatgccgactagggatcgggcgaactcttttttatgtgtcgctcggcaccttacgagaaatcaaagtctttgggttctggggggagtatggtcgcaaggctgaaacttaaaggaattgacggaagggcaccaccaggggtggagcctgcggcttaatttgactcaacacggggaaactcaccaggtccagacatgagaaggattgacagattgatagctctttcttgattttatgggtggtggtgcatggccgttcttagttggtggagtgatttgtctggttaattccgataacgaacgagaccttaacctgctaactagccaggccggcttcggctggtctccggcttcttagagggactatcagcgtatagctgatggaagtttgaggcaataacaggtctgtgatgcccttagatgttctgggccgcacgcgcgctacactgacagagccagcgagtttttttccttcaccgaaaggtttgggtaatcttgtgaaactctgtcgtgctggggatagagcattgcaattattgctcttcaacgaggaatcccttgtaagcgtgagtcatcagctcgcgttgaatacgtccctgccctttgtacacaccgcccgtcgctactaccgattgaatgtgttagtgagacctcgggattggcttcgaggagccggcaacggcactttgtggctga-----------------------------------------------------------tcccctagtaactgcgagtgaagcgggaaaagctcaaatttaaaatctggcg-------caagcccgagttgtaatctggagaagcattttctgtgtcggaccgtgtacaagtctcttggaacagagcgtcatagagggtgagaatcccgtccatgacacggactaccgatgctttgtgatatgctctcgaagagtcgagttgtttgggaatgcagctcaaaatgggtggtaaattccatctaaagctaaatattggcgagagaccgatagcgaacaagtaccgt
			gagggaaagatgaaaagcactttggaaagagagttaaacagtacgtgaaattgttgaaagggaaacgcttgaagtcagtcgcgttgtctggaactcagccttgc--ttgcatggtgtactttccagttaacgggtcaacatcaattttggttggtggataaaggtagagggaatgtggcatcttcggatgtgttatagccctttgctgcatacactgactgggattgaggtctgcagcacgccgtcatggccgggggttcgccctacgtaacgtgcttaggatgttggcataatggctttaatcgacccgtcttgaaacacggaccaaggagtctaacatgcctgcgagtgttagggtggaaaacccttgcgcataatgaaagtgaaagttgggaccctttac---cggggcaccgacgcccggccctgaagtttactgacggtgctgcggtagagcatgtatgttgggacccgaaagatggtgaactatgcctgaatagggtgaagccaggggaaactctggtggaggctcgtagcgattctgacgtgcaaatcgatcgtcaaatttgggtataggggcgaaagactaatcgaaccatctagtagctggttcctgccgaagtttccctcaggatagcagaaactcatatcagatttatgtggtaaagcgaatgattagaggccttggggttgaaacaaccttaacctattctcaaactttaaatatgtaagaacaagccgtctcttagttggaccgtttgtcgattgagagtttctagtgggccatttttggtaagcagaactggcgatgcgggatgaaccgaacgtgaggttaaggtgccggaatgcacgctcatcagacaccacaaaaggtgttagttcatttagacagcaggacggtggccatggaagtcggaatccgctaaggagtgtgtaacaactcacctgccgaatgaactagccctgaaaatggatggcgctcaagcgtgctacccatacctcaccgtcagcgttgaagtgacgcgctgacgagtaggcaggcgtggaggtcagtgaagaagctttggcagtaatgctgagtgaaacggcctctagtgcagatcttggtggtagtagcaaatattcaagtgagatccttgaagactgaagtggagaaaggttccatgtgaacagcagttggacatgggttagtcgatcctaagagatagggaagctccgtttcaaagtgtgcgattttccgcgccgcctatcgaaagggaatcaggttaagattcctgaaccaggatgtggatttttgacggcaacgtaaatgaacttggagacgctggcgggagccccgggaagagttttcttttctccttaacagtctatcaccctgaaatcggtttgtccggagctagggttcaatggctggtagagctcaacacctctgttgagtccggtgcgctcttgacagtccttgaaaatccaagggaacgatttactttcacacctggtcgtactcataaccgcagcaggtctccaaggtgaacagcctctagttgatagaacaatgtagataagggaagtcggcaaaatagatccgtaacttcgggaaaaggattggctctaagggttgggtactttgggcctcgacttgatacagcgggactcgtttggaactgtttggggagacccttacggatctggataggatctgcttgtggacggtcttggctgccttcgggygtccgatgtacgattaacaaccgacttagaactggtacggacaaggggaatctgactgtctaattaaaacatagcattccgatggccagaaagtgTCCGATCCCGCATTTGCGAAAAAGATTCGCGACAATCGGAGCGCA---AAAAGTCGCTTGGCCGCGGTTTGGGCTTACTGCAAGGGCAAGACAATATGTGAAGCGGACGAGCAGAAGGATGAGGCTGAAGGCATGGAACATGTTGAGGAGCCAAAGAAAGGGCATGGCGGTTGCGGG
			CATGTTCAGCCACAGATCAGGAAGGAAAGTCTGAAGCTTTTCCTTCAGTACAAGAAGTCGAAGAACGATGAGGAGAGTTCAAGGCAGCTCACCCGGAGAAACGTCTATTCTCACCACAGGAGGTCTACAACGTACTCAGAAAGATCACTGAGGACGATCTGGCTTTATTGGGATTRTCGGAGGAGTATGCGCGTCCGGAGTGGATGATCATGACTGTTATGCCTGTGCCA------------------------------------------------------------------------------------------------------------------------------------------------------------------------
		</sequence>
		<sequence>
			<taxon idref="Trechispora_farinacea"/>
			---actctatactgtgaaactgcgaatggctcattaaatcagttatagtttatttgatggtaccttgctacatggataactgtggtaattctagagctaatacatgcgtcaaagccccgactcctggaaggggtgtatttattagataaaaaaccaacgcggttcgccgctcccttggtgattcataataacttctcgaatcgcatggccttgtgccggcgatgcttcattcaaatatctgccctatcaactttcgatggtaggatagaggcctaccatggttttgacgggtaacggggaataagggttcgattccggagagggagcctgagaaacggctaccacatctacggaaggcagcaggcgcgcaaattacccaatcccgacacggggaggtagtgacaataaataacaatacagggtccttttgggtcctgtaattggaatgagtacaatttaaataccttaacgaggaacaattggagggcaagtctggtgccagcagccgcggtaattccagctccaatagcgtatattaaagttgttgcagttaaaaagcccgtagtcgaacttcagacctggccgggcggtctgcctcacggtacgtactgtccggctgggccttacctcttggtgagccggcatgcccttcactgggtgtgtcggggaaccaggacttttaccttgagaaaattagagtgttcaaagcaggcctatgcccgaatacattagcatggaataatagaataggacgtgcggttctattttgttggtttctagagtcgccgtaatgattaatagggacagtcgggggcattggtattcaggcgctagaggtgaaattcttggattgcctgaagactaactactgcgaaagcatttgccaaggatgttttcattgatcaaggacgaaggttaggggctcgaaaacgatcagataccgttgtagtcttaacagtaaactatgccgactagggatcgggcgacctcaatttgatgtgtcgctcggcaccttacgagaaatcaaagtctttgggttctggggggagtatggtcgcaaggctgaaacttaaaggaattgacggaagggcaccaccaggagtggagcctgcggcttaatttgactcaacacggggaaactcaccaggtccagacatgactaggattgacagattgatagctctttcatgatctcatgggtggtggtgcatggccgttcttagttggtggagtgatttgtctggttaattccgataacgaacgagaccttaacctgctaaatagccaggccggctttggctggtcgcgggcttcttagagggactgtcggcgtctagccgacggaagtttgaggcaataacaggtctgtgatgcccttagatgttctgggccgcacgcgcgctacactgacagagccagcgagttcacatccttggccggaaggtccgggtaatcttgtgaaactctgtcgtgctggggatagagcattgcaattattgctcttcaacgaggaattcctagtaagcgcaagtcatcagcttgcgttgattacgtccctgccctttgtacacaccgcccgtcgctactaccgattgaatggcttagtgaggcctccggatcgcgcctgcggagcgggaaaccgcacctcgggcttgagaagctggtcaaacttggtcatttagaggaagtaaaagtcgtaacaaggtttccgtagttcccctagtaactgcgagtgaagcgggaaaagctcaaatttgaaatctggcggcccc--gccgtccgagttgtattctggagaagcgtcttccgtgccggaccgtgtacaagtcccttggaacagggcgtcgtagagggtgagaatcccgtctttgacacggacccccggtgcyatgtgatgcgctctcgaagagtcgagttgtttgggaatgcagctcaaaatgggtggtaaattccatctaaagctaaatattggcgagagaccgatagcgaacaagtaccgt
			gagggaaagatgaaaagcactttggaaagagagtaaaacagtacgtgaaattgttgaaagggaaacgcttgaagtcagtcgcgtctgccggaactcagccttgctcatgcttggtgcactttccgtctgacgggccagcatcggttttgggcggcggacactggcgaggggaaggtggcagctccggctgtgttatagccccccgtcgcaaacgtcgtctgggaccgaggaatccggc--------------------------------gcaagcctgggatgctggcgtaatggctttaagcgacccgtcttgaaacacggaccaaggagtgctacgtgctcgcgagtgtttgggtggaaaacccggacgcgcaatgaaagtgaaagtcgatacccstcgc---gggggcaacgacgcccgagcctgatgttttcggaaggccttgcggtagagcgagtgcgttgcgacccgaaagatggtgaactattcctgaggagggcgaagccagaggaaactctggtggaggctcgtagcggttctgacgtgcaaatcgatcgcaggacttgggtataggggcgaaagactaatcgaaccatctagtagctggttcctgccgaagtttccctcaggatagcagaagctcatatcagatttatgtggtaaagcgaatgattagaggccttggggttgaaacaaccttaacctattctcaaactttaaatatgtaaggacgagccgtctcttgattggaccgctcgacgattgagagcttctagtgggccatttttggtaagcagaactggcgatgcgggatgaaccgatcgcgaggttaaggtgccggaatgcacgctcatcagacaccacaaaaggtgttagttcatctagacagcaggacggtggccatggaagtcggaacccgctaaggagtgtgtaacaactcacctgccgaatgaactagccctgaaaatggatggcgctcaagcgtgctacccatacctcgccgtcggcgttgaagtgacgcgccgacgagtaggcaggcgtgggggtctgtgaagaagcctaggcagtgatgctgggtgaaacggcccctagtgcagatcttggtggtagtagcaaatattcaagtgagatccttgaagactgaagtggagaaaggttccatggtaacagcagttggacatgggtcagtcgatcctaagagatagggaagctccgtttcaaagtgcgcgattatccgcgccgcctatcgaaagggaatccggttaaaattccggaactcggatgtggacttttgacggcaacgtaaatgaacttggagacgccggctcagaccttcgacagagttctctgttctgtttaacagcctaccgccctggaatcggcttgcccggagatagggttcaatggctggtagagcccgacacctctgtcgggtcggatgcgtctgagacggcccgtgaaaatccaagggaacgaacaactctcacaccgagtcgtactcataaccgcagcaggtctccaaggtgaacagcctctagttgatagaacaatgtagataagggaagtcggcaaaatagatccgtaacttcgggaaaaggattggctctaagggttgggtgcgtcgggccttggctcggaagccccgggtctagtcgggagctctgggggcaactctggtggatcctgacaggaactggtggtggacggccttggctgccctcgggcgtccggcgcacgcttaacaaccgacttagaactggtacggacaaggggaatctgactgtctaattaaaacatagcattgcgatggccagaaagtgTCGGATCCCAATTTCGCCGACAGGATAAAACATATCCGTGAACCT---AAAGCGCGCATGGCAGCCGTGTGGAATTTCTGCAAAAGTAAGACAGTCTGTGAGCCGGATGAACCGAAAGAAGAGGAAGAGGAAGGTGCTGGCGAGCCGTCTGTAAAGAAAGGTCATGGTGGTTGTGGG
			CATATTCAGCCGACAGTCAGAAAGGAGGGGTTGAAACTTTTTCTGAATTACAAAAAACTCAAAGATGAGGACGACAGGACAAGGGAGGACAGCCCGAGAAGCGTCTGTTCCCGGCTTCTGAGGTGTACAACGTCCTGCGCAAAATTTCAGACGAAGATCTTCAGACTCTTGGTCTGTCAGAACAGTATGCTCGACCGGATTGGATGATTCTTACTGTACTACCTGTTCCACCTCCTGCTGTAAGGCCCAGCATTGCTGTGGACGGGGGGGTGATGCGAAGCGAGGATGATCTTACCTATAAATTATTTGAAATCATCAAAGCCTCGGCAAACGTACGCAGATGTGAGCAGGAGGGATCGCCAGCTCATATTGTTGCCGAGTTC---------------
		</sequence>
		<sequence>
			<taxon idref="Phanerochaete_sordida"/>
			caaagtttgtactgtgaaactgcgaatggctcattaaatcagttatagtttatttgatggtgctttgctacatggataactgtggtaattctagagctaatacatgcaatcaagccccgacttctggaaggggtgtatttattagataaaaaaccaacgcggttcgccgctccattggtgattcataataacttctcgaatcgcatggccttgtgccggcgatgcttcattcaaatatctgccctatcaactttcgatggtaggatagaggcctaccatggtttcaacgggtaacggggaataagggttcgattccggagagggagcctgagaaacggctaccacatccaaggaaggcagcaggcgcgcaaattacccaatcccgacacggggaggtagtgacaataaataacaatatagggctctttcgggtcttataattggaatgagtacaatttaaatctcttaacgaggaacaattggagggcaagtctggtgccagcagccgcggtaattccagctccaatagcgtatattaaagttgttgcagttaaaaagctcgtagttgaacttcaggcctggctgggcggtctgcctaacggtatgtactgtctggctgggtcttacctcttggtgagccggcatgcccttcactgggtgtgtcggggaaccaggacttttaccttgagaaaattagagtgttcaaagcaggcttatgcccgaatacattagcatggaataataaaataggacgtgcggttctattttgttggtttctagagtcgccgtaatgattaatagggatagttgggggcattagtattccgttgctagaggtgaaattcttggatttacggaagactaactactgcgaaagcatttgccaaggatgttttcattaatcaagaacgaaggttaggggatcgaaaacgatcagataccgttgtagtcttaacagtaaactatgccgactagggatcgggcgaactcaatttgatgtgtcgctcggcaccttacgagaaatcaaagtctttgggttctggggggagtatggtcgcaaggctgaaacttaaaggaattgacggaagggcaccaccaggtgtggagcctgcggcttaatttgactcaacacggggaaactcaccaggtccagacatgactaggattgacagattgatagctctttcatgattttatgggtggtggtgcatggccgttcttagttggtggagtgatttgtctggttaattccgataacgaacgagaccttaacctgctaaatagccaggccggcttttgctggtcgccggcttcttagagggactgtctgcgtctagcagacggaagtttgaggcaataacaggtctgtgatgcccttagatgttctgggccgcacgcgcgctacactgacagagccagcgagtttttttccttggccggaaggtctgggtaatcttgtgaaactctgtcgtgctggggatagagcattgcaattattgctcttcaacgaggaatacctagtaagcgtgagtcatcagctcgcgttgattacgtccctgccctttgtacacaccgcccgtcgctactaccgattgaatggcttagtgaggccttgggattggcttcggggagccggcaacggcaccctgttgctgagaacttggtcaaacttggtcatttagaggaagtaaaagtcgtaacaaggtttccgta--tcccctagtaactgcgagtgaagcgggaaaagctcaaatttaaaatctgatagtctttggctgtccgagttgtaatctggagaagcgtcttccgcgctggaccgtgtaaaagtctcctggaacggagcgtcatagagggtgagaatcccgtctttgacacggactaccagtgctttgtgatgcgctctcaaagagtcgagttgtttgggaatgcagctcaaaatgggtggtaaactccatctaaagctaaatattggcgagagaccgatagcgaacaagtaccgt
			gagggaaagatgaaaagcactttggaaagagagttaaacagtacgtgaaattgctgaaagggaaacgcttgaagtcagtcgcgtttgctaggactcagccttgcctcggcttggtgcacttcctagtagacgggccagcatcacttttggctgcgggaaaaaggtcagaggaatgtggcaccttcgggtgtgttatagcctctggctgtataccgtggctgggagtgaggatctcagcacgcc-tcacggcggggcttc--ggccacct-tcgtgcttaggatgctggcgtaatggctttaaacgacccgtcttgaaacacggaccaaggagtctaacatgcctgcgagtgtttgggtggaaaacccgagcgcgtaatgaaagtgaaagttgggacctctgtcgtggagggcaccgacgcccggaccagaacttcggggacggatctgcggtagagcatgtatgttgggacccgaaagatggtgaactatgcctgaatagggtgaagccagaggaaactctggtggaggctcgtagcgattctgacgtgcaaatcgatcgtcaaatttgggtataggggcgaaagactaatcgaaccatctagtagctggttcctgccgaagtttccctcaggatagcagaaactcgtatcagatttatgtggtaaagcgaatgattagaggccttggggttgaaacaaccttaacctattctcaaactttaaatatgtaagaacaacccgtcacttgattggaccggttggcgattgagagtttctagtgggccatttttggtaagcagaactggcgatgcgggatgaaccgaacgcgaggttaaggtgccggaatacacgctcatcagacaccacaaaaggtgttagttcatctagacagcaggacggtggccatggaagtcggaacccgctaaggagtgtgtaacaactcacctgccgaatgaactagccctgaaaatggatggcgctcaagcgtgttacccatacctcgccgtcagcgttgaagtgacgcgttgacgagtaggcaggcgtggaggtttgtgaagaagcctaggcagtgatgctgggtgaaacagcctctagtgcagatcttggtggtagtagcaaatattcaagtgagaaccttgaagactgaagtggagaaaggttccatggtaacagcagttggacatgggtcagtcgatcctaagagatagggaagctccgtttcaaagtgtcttatttttaaggccgcctatcgaaagggaatccggttaaaattccggaaccaggatgtggatttttaacggcaacgtaaatgaacttggagacgtcggcaggggccccgggaagagttatcttttctccttaaccgtctaccaccctgaaatcggattgtccggagctagggttcaatgacgggtagagctcaacacttctgttgggtccggtgcgttcctgacgatccttgaaaatccaagggaatgaataattttcacgcctggtcgtactcataaccgcagcaggtctccaaggtgaacagcctctagttgatagaacaatgtagataagggaagtcggcaaaatagatccgtaacttcgggaaaaggattggctctaagggttgggtacgtcgggccttggttggaagccgcgggaccaggctgggactgtttgaggcaacttggacggacctggccaggacctgtgtgtggatggccttggctgctttcgggcgtccggcgtacgcttaacaaccaacttagaactggtacggacaaggggaatctgactgtctaattaaaacatagcattgcgatggccagaaagtgTCGGATCCGACCTTCGCAGACCGGATACGGCACGTTCGCGATCCG---AAGGCGCGTATGCAGGTGGTGTGGAATTACTGCAAGGGCAAGATGATCTGCGAACCGGACGAGCCTAGGGACGAGAGTGACAACATGGACAATGACGAG---CCCAAGCGCGGTCACGGTGGCTGCGGT
			GCTGCACAGCCGCAGGTTCGGAAAGAGGGTCTCAAGCTCTTCGTCCAGTACAAGCGCTCGAAGGATGAGGACGAGAGGCGAAGACGATGCAGCCTGACAAGAGGCTGTTCCCTCCGCACGAGGTTTACAACGCGCTTAAGAAGATCTCCGATGCCGACCTGCATCTACTCGGTCTTTCAGACGAGTACGCGCGACCCGAATGGATGATCCTCACCGTTCTTCCAGTTCCCCCTCCCCCGGTGCGGCCAAGCATCGCTGTTGATGGTGGCAGTATGCGCAGTGAGGACGACTTGACCTATAAGCTCGGCGATATCATCAAGGCTTCTGCGAACGTGCGGCGATGTGAACAGGAGGGCGCCCCTGCTCACGTCATCAATGAGTTCGAGCAGCTGCTTCAG
		</sequence>
		<sequence>
			<taxon idref="Podoserpula_sp"/>
			caaagtttgtactgtgaaactgcgaatggctcattaaatcagttatagtttatttgatgataccttactacatggataactgtggtaattctagagctaatacatgcaatcaagccccgacttctgggaggggtgtatttattagataaaaaaccaacgcggctcgccgctcccttggtgattcataataacttctcgaatcgcatggccttgtgccggcgatgcttcattcaaatatctgccctatcaactttcgatggtaggatagaggcctaccatggtttcaacgggtaacggggaataagggttcgattccggagagggagcctgagaaacggctaccacatccaaggaaggcagcaggcgcgcaaattacccaatcccgacacggggaggtagtgacaataaataacaatatagggctcttttgggtcttataattggaatgagtacaatttaaatccgttaacgaggaacaattggagggcaagtctggtgccagcagccgcggtaattccagctccaatagcgtatattaaagttgttgcagttaaaaagctcgtagttgaacttcagacctggtctggcggtccgcctaacggtgtgtactgtcagactgggccttacctcttggtgaaccggcgtatcctttgttgggtgcgttggggaaccaggacttttaccttgagaaaattagagtgttcaaagcaggcctatgtccggatacattagcatggaataataaaataggacgtgcggttctattttgttggtttctagagtcgccgtaatgattaatagggatagttgggggcattggtattcagtcgctagaggtgaaattcttggattgactgaagaccgactactgcgaaagcatttgccaaggatgttttcattaatcaagaacgaaggttaggggatcgaaaacgatcagataccgttgtagtcttaacagtaaactatgccgactagggatcgggcgacctcaatttgatgtgtcgctcggcaccttacgagaaatcaaagtctttgggttctggggggagtatggtcgcaaggctgaaacttaaaggaattgacggaagggcaccaccaggagtggagcctgcggcttaatttgactcaacacggggaaactcaccaggtccagacataactaggattgacagattgatagcgctttcatgattttatgggtggtggtgcatggccgttcttagttggtggagtgatttgtctggttaattccgataacgaacgagaccttaacctgctaaatagcctggctggcttttgctggtcactggcttcttagagggactgtcagcgtctagctgacggaagtttgaggcaataacaggtctgtgatgcccttagatgttctgggccgcacgcgcgctacactgacagggccagcgagtcattcaccttggccggaaggtctgggtaatcttgtgaaaccctgtcgtgctggggatagagcattgcaattattgctcttcaacgaggaattcctagtaagcgtgagtcatcagctcgcgttgattacgtccctgccctttgtacacaccgcccgtcgctactaccgattgaatggcttagtgaggtctttggattggcttcggggagccggcgacggcatcctgtcgctgaaaagctgatcaaacttggtcatttagaggaagtaa------------------------tcccctagtaactgcgagtgaagmgggaaaagctcaaatttaaaatctggcagtttctggctgtccgagttgtaatctggagaagtgttttccgcgccggaccgtgtacaagtctcttggaacagagcgtcatagagggtgagaatcccgtctttgacacggactaccggggctctgtgatgcactctcgaagagtcgagttgtttgggaatgcagctctaaatgggtggtaaattccatctaaagctaaatacaggcgagagaccgatagcgaacaagtaccgt
			gagggaaagatgaaaagaactttggaaagagagttaaacagtacgtgaaattgttgaaagggaaacgcttggagtcagtcgcgtctgctaggaatcaaccttgcgattgctcggtgcatttcctggtggacgggtcaacatcagttttgaaagctggataaaggttggaggaatgtggcaccctcgggtgtgttatagccttcagctgcatgcagcgattgggactgaggaccgcagcacgccattatggccggggttc--gcccacgtaacgtgcttaggatgttggcgtaatggctctaagcgacccgtcttgaaacacggaccaaggagtctaacatgcccgcgagtgtttgggtggaaaacccatgcgcgaaatgaaagtgaaagttgagacctctgtcgtggagggcatcgacgcccggaccagaccttctgtgacggttccgcggtagagcgtgcatgttgggacccgaaagatggtgaactatgcctgaatagggtgaagccagaggaaactctggtggaggctcgtagcgattctgacgtgcaaatcgatcgtcgaatttgggtataggggcgaaagactaatcgaaccatctagtagctggttcctgccgaagtttccctcaggatagcagaaactcatatcagatttatgtggtaaagcgaatgattagaggccttggggttgaaacaaccttaacctattctcaaactttaaatatgtaagaacgagccgtctcttgactggaccgctcggtgattgagagtttctagtgggccatttttggtaagcagaactggcgatgcgggatgaaccgaacgcgaggttaaggtgccggaatgcacactcatcagataccacaaaaggtgttagttcatctagacagcaggacggtggccatggaagtcggaatccgctaaggagtgtgtaacaactcacctgccgaatgaactagccctgaaaatggatggcgctcaagtgtgttacccatacctcgccgtcaacgttgcagtgatgcgttgacgagtaggcaggcgtggaggtccgtgaagaagccttggcagcgatgctgggtgaaacggcctctagtgcagatcttggtggtagtagcaaatattcaagtgagatccttgaagactgaagtggagaaaggttccatggtaacagcagttggacatgggtcagtcgatcctaagagatagggaagctccgtataaaagtgcatgattcttcatgccgcctatcgaaagggaatccggttaatattccggaaccgagatgtggatcttgaatggcaacataaatgaacttggagacactggcaggggccccgggaagagttatcttttctccttaacagcctaccaccctgaaatcggtttgtccggagatagggttcaatggctggtagagctcgacacttctgtcgggtccggtgcgttcttgacagtccttgaaaatccaagggaatgaataactttcacactcggtcgtactcataaccgcagcaggtctccaaggtgaacagcctctagttgatagaacaatgtagataagggaagtcggcaaaatagatccgtaacttcgggaaaaggattggctctaagggttgggtgcgtcgggccttggtcagaagccatgggactcggctgggactattgtcttgggc---aacggatctggcyaggacccttcggtggaaggtcttggctgcccttgggcgtctggcgcacgcttaacaaccgacttagaactggtacggacaaggggaatctgactgtctaattaaaacatagcattgcga-------------TCGGACCCCAACTTCGCGGACAAGATACGCCATGTGCGCGATCCC---AAAACACGTATGGCCGTCGTGTGGAATTTCTGCAAGACCAAAATGATTTGTGAGCCTGATGAGCCGAAGGACGAGAATGAGGGCGGTGAGGTTGAGGAA---CTCAAGAAAGGTCACGGAGGCTGTGGG
			CACGTTCAGCCGCTCATTCGAAAGGAGGGCTTGAAGTTGTTCGTGCAATATAAGAAAGCGAAAGACGACGACGAGAGTTGAAGTCGATGCAGCCTGACAAGCGGCTATTTACGCCGCTGGAAGTATACACGACATTCAAGAAAATGCTCGATTCCGATCTCCACTTGCTTGGTCTGTCAGACGAGTATGCTCGACCAGAATGGATGATTCTCACCGTTATGCCTGTTCCGCCACCTCCGGTCCGTCCGAGCATAGCTGTCGATGGCGGTGCGATGCGTAGTGAGGATGATCTGACGTACAAGCTTGGTGATATCATTAAGGCGTCGGCGAACGTGCGGCGGTGCGAGCAGGAAGGTGCTCCTGCGCATGTTATCACCGAGTTCGAGCAGCTTCTGCAG
		</sequence>
		<sequence>
			<taxon idref="Ramaria_stricta"/>
			---aatttgtactgtgaaactgcgaatggctcattaaatcagttatagtttatttgatggtaccttgctacatggataactgtggtaattctagagctaatacatgcgtcaaagccgcgacttctggaagcggtgtatttattagataaaaaaccaatgcagttcgctgctcccttggtgattcataataacttctcgaatcgcatggccttgtgccggcgatgcttcattcaaatatctgccctatcaagtttagatggtaggatagaggcctaccatgctttcaacgggtaacggggaataagggttcgattccggagagggagcctgagaaacggctaccacatccaaggaaggcagcaggcgcgcaaattacccaatcccgacacggggaggtagtgacaataaataacaatatggggctcttttgggtgccataattggaatgagtacaatttaaatcccttaacgaggaacaattggagggcaagtctggtgccagcagccgcggtaattccagctccaatagcgtatattaaagttgttgccgttaaaaagctcgtagttgaacttc-cacggacccacgcggtctgcctcacggcaagtactgtgtgggtccgtgctccttggtggtgagcctcgatgtcgttaactcggtgtcgaggtgaaccacctctgttaccttgagaaaattagagtgttcaaagcaggcatatgcccgaatacattagcatggaataacgaaataggacgtgcggttctattttgttggtttctagagtcgccgtaatgattaatagggatagttgggggcattagtattcagttgctagaggtgaaattcttggatttactgaagactaactactgcgaaagcatttgccaaggatgttttcattaatcaagaacgaaggttaggggatcgaaaacgatcagataccgttgtagtcttaacagtaaactatgccgactagggatcgggcgacctcaatttgatgtgtcgctcggcaccttacgagaaatcaaagtctttgggttcgggggggagtatggtcgcaaggctgaaacttaaaggaattgacggaagggcaccaccaggagtggagcctgcggcttaatttgactcaacacggggaaactcaccaggtccagacataactaggattgacagattgatagctctttcttgattttatgggtggtggtgcatggccgttcttagttggtggagtgatttgtctggttaattccgataacgaacgagaccttcccgtgctaaatagcccggccggctttggctggtcgccggcttcttagacggactatcagcgtttagctgatggaagttggaggcaataacaggtctgtgatgcccttagatgttctgggccgcacgcgcgctacactgacagagccagcgagtttatcaccttggccggaaggtctgggtaatcttgtgaaactctgtcgtgctggggatagagcattgcaattattgctcttcaacgaggaattcctagtaggcgtgagtcatcagctcgcgtcgattacgtccctgccctttgtacacaccgcccgtcgctactaccgattgaacggcttagtgaggtcttcggattggcttcggggagccggcaacggcaccctgttgccgagaagttgatcaaacttggtcgtttagaggaagtaaaagtcgtaacaaggtttccgtagttcccctagtaacggcgagtgaagcgggaagagctcaaatttgtaatctggcggtctcaggccgtccgagttgtagtctggagaagcgtcttccgtgccggaccgtgtacaagtcccttggaacagggcctcatagagggtgagaatcccgtctttgacacggactgccggtgctctgtgatgcgctctcgaagagtcgagttgtttgggaatgcagctcaaaatgggtggtaaattccatctaaagctaaatattggcgaaagaccgatagcgaacaagtaccgt
			gagggaaagatgaaaagcactttggaaagagagttaaacagtacgtgaaattgttgaaagggaaacgcttgaagtcagtcgcgtcttctgggactcagtcacactcgtgtctgatgtacttcccaggtgacgggccagcatcgatttcgatcgtcggagaaaggctctgggaatgtggcaccttcgggtgtgttatagccctgggtcgtatgcgacggtcgggatcgaggatcgcagcacgccttcatggccggggttc--gcccacgcaacgtgcttaggatgctggcgtaatggctttaagcgacccgtcttgaaacacggaccaaggagtctaacatgcctgcgagtgtttgggtggaaaacccggacgcgtaatgaaagtgaaggttgggacctctgtcgtggagggcaccgacgcccggaccagaccttctgtgacggttccgaggtagagcatgtatgttgggacccgaaagatggtgaactatgcctgagtagggtgaagccagaggaaactctggtggaggctcgtagcgattctgacgtgcaaatcgatcgtcgaacttgggtataggggcgaaagactaatcgaaccatctagtagctggttcctgccgaagtttccctcaggatagcagagactcgtatcagatttatgtggtaaagcgaatgattaggggccttggggttgaaacaaccttaacccattctcaaactttaaatatgtaagaacaagccgtcgcttgattggaccgcttggtgaatgagagtctctagtgggccatttttggtaagcagaactggcgatgcgggatgaaccgatcgcgaggttaaggtgccggaatacacgctcatcagacaccacaaaatgtgtgagttcatctagacagcaggacggtggccatggaagtcggaatccgctaaggagtgtgtaacaactcacctgccgaatgaacttgccatgaaaatggatggcgctcaagcgtgttacccatacctcgccgtcagcgttgaagtgaygcgctgacgagtaggcaggcgtgagggtttgtgacgaagccttggcagtgatgctgggtgaaacaaccttcagtgcagatcttggtgaaagtagcaaatagacgagtgagaacctcgttgactgaagtggagaaaggttccatggtaacagcagttggacatgggttagtcgatcctaagagatagggaagctccgtttcaaagtgtgcgattcttcgcgccacctatcgaaagggaatccggttaagattccggaaccaggatgcgggttttcagcggcaacgcaaatgaacttggagacgctggcgagggccccgggaagagttttcttttctccttaacagtctaccaccctgaaatcggtttgtccggacctagggttcaatggctggtagagctcgacacctctgtcgggtccggtgcgtcctcgacagtccttgaaaatccaagggaatgaacaatcttcgcacctggtcgtactcataaccgcagcaggtctccaaggtgaacagcctctagttgatagaacaatgtagataagggaagtcggcaaaatagatccgtaacttcgggaaaaggattggctctaagggttgggtacgtcgggccttggtcggaagcctcggaacccggacgggactatctgggggactctggacggacccgactgggatctgggtgtggacggccttggctgctctcgggcgtccggcgtacgcttaacaaccgacttagaactggtacggacaaggggaatctgactgtctaattaaaacatagcattgcgatggcca-------TCCGATCCCAACTTCGCGGACAAGGTCAAACATGTGCGCGATGCG---AAGTCACGCATGTCCGTTGTCTGGAATTTCTGCAAATCGAAAAACCTATGCGAACCCGATGTCATAGAAGAAACTGAAGGGGATGTTCCTGATGAAGCAATTGTGAAGAAGGGTCACGGTGGTTGTGGT
			CATATTCAACCTCAGATCCGGAAAGAGGGTCTTAAGCTGTTCCTTCAGTACAAGAAAACAAAGGACGAAGATGAGACGTTAAGTCAACACAAGCTGAGAAACGTCTGTTTACGCCGTCGGAATGTTTCAATGTCCTGAAGAAGATTCCTATATCCGACATTCAACTCTTGGGTTTGAACGAGGAGTTTGCTCGTCCGGATTGGATGATACTCACAGTCATGCCTGTCCCTCCCCCTGCCGTGCGTCCCAGTATCGCTGTCGATGGAGGCACGGTTCGAAGCGAAGACGACTTGACTTTCAAATTAACGGACATCTTGAAAGCTTCTGCTAATGTTCGGAGATGCGAACAAGAAGGGGCTCCAGCTCATGTTACCACCGAGTTCGAGCAGTTACTTCAA
		</sequence>
		<sequence>
			<taxon idref="Chrysomphalina_aurantiaca"/>
			-------tgtactgtgaaactgcgaatggctcattaaatcagttatagtttatttgatggtatcttgctacatggataactgtggtaattctagagctaatacatgcaatcaagccccaacttccggaaggggtgtatttattagataaaaaaccaacgcggttcgccgctcccttggtgattcataataacttctcgaatcgcatggccttgtgccggtgatgcttcattcaaatatctgccctatcaactttcgatggtaggatagaggcctaccatggtttcaacgggtaacggggaataagggttcgattccggagagggagcctgagaaacggctaccacatccaaggaaggcagcaggcgcgcaaattacccaatcccgacacggggaggtagtgacaataaataacaatatagggctcttttgggtcttataattggaatgagtacaatttaaatcccttaacgaggaacaattggagggcaagtctggtgccagcagccgcggtaattccagctccaatagcgtatattaaagttgttgcagttaaaaagctcgtagttgaacttcagacttggctgggcggtccgcttaacggcgtgtactgtctggctgggtcttacctcttggtgagccggcgtgccctttattgggtgcgtcggggaaccaggacttttaccttgagaaaattagagtgttcaaagcaggcctatgcccgaatacattagcatggaataataaaataggacgtgcggttctattttgttggttttcagagtcgccgtaatgattaatagggatagttgggggcattggtattgagtcgctagaggtgaaattcttggattgactcaagaccgactattgcgaaagcatttgccaaggatgttttcattaatcaagaacgaaggttaggggatcgaaaacgatcagataccgttgtagtcttaacagtaaactatgccgactagggatcgggcgaactcaacattatgtgtcgctcggcaccttacgagaaatcaaagtctttgggttctggggggagtatggtcgcaaggctgaaacttaaaggaattgacggaagggcaccaccaggagtggagcctgcggcttaatttgactcaacacggggaaactcaccaggtccagacataactaggattgacagattgatagctctttcatgattttatgggtggtggtgcatggccgttcttagttggtggagtgatttgtctggttaattccgataacgaacgagaccttaacctgctaaatagccaggccggcttttgctggtcgccggcttcttagagggactgtcagcgtctagctgacggaagtttgaggcaataacaggtctgtgatgcccttagatgttctgggccgcacgcgcgctacactgacagagccagcgagtttttttccttgaccggaaggtctgggtaatcttgtgaaactctgtcgtgctggggatagagcattgcaattattgctcttcaacgaggaattcctagtaagcgtgagtcatcagctcgcgttgattacgtccctgccctttgtacacaccgcccgtcgctactaccgattgaatggcttagtgaggtctccggattggctttggggaaccggcaacggcactctattgctgagaagctgatcaaacttggtcatttagaggaagtaaaagtcgtaacaaggtttccgta----------------------------------------tttaaaatctggtagtctttggctgcccgagttgtaatctagagaagtgctttccgcgctggaccgtgtacaagtctcttggaatagagcgtcatagagggtgagaatcccgtctttgacacggactaccagtgctttgtgatgcgctctcaaagagtcgagttgtttgggaatgcagctcaaaatgggtggtaaattccatctaaagctaaatattggcgagagaccgatagcgaacaagtaccgt
			gagggaaagatgaaaagaactttggaaagagagttaaatagtacgtgaaattgttaaaagggaaacgcttgaagtcagtcgcrttggcgagagatcaacctggcttttgctgggtgtattttctagtcaatgggtcaacatcagttttgactgctggataaagtctaggggaatgtggcatcttcggatgtgttatagcccttggttgcatacagtggttgggattgaggaactcagcacgccgcaagg-ctggggttattgcccacat-acgtgcttaggatgttggcataatggctttaatcgacccgtcttgaaacacggaccaaggagtctaacatgcccgcgagtgtttgggtggaaaactcaagcgcgcaatgaaagtgaaagttgagaaccctgtcgtggggtgcatcgatgcccggaccagaccttttgtgacggatccgcggtagagcgtgtatgttgggacccgaaagatggtgaactatgcctgaatagggtgaagccagaggaaactctggtggaggctcgtagcgattctgacgtgcaaatcgatcgtcgaatttgggtataggggcgaaagactaatcgaaccatctagtagctggttcctgccgaagtttccctcaggatagcagaaactcatatcagatttatgtggtaaagcgaatgattagaggccttggggttgaaacaaccttaacctattctcaaactttaaatatgtaagaacgagccgtctcttgactggaccgctcggtgattgagagtttctagtgggccatttttggtaagcagaactggcgatgcgggatgaaccgaacgcgaggttaaggtgccggaatttacactcatcagacaccacaaaaggtgttggttcatctagacagcaggacggtggccatggaagtcggaacccgctaaggagtgtgtaacaactcacctgccgaatgaactagccctgaaaatggatggcgcttaagtgtgatacccatacctcgccgtcagcgtttaagtgatgcgctgacgagtaggcaggcgtggaggtttgtgaagaagcttaggcagtgatgctgagtgaaacagcctctagtgcagatcttggtggtagtagcaaatattcaagtgagaaccttgaagactgaagtggagaaaggttccatggtaacagcagttggacatgggtcagtcgatcctaagagatagggaagctccgtttcaaagtgcacgatttttcgtgccgcctatcgaaagggaatccggttaagattcyggaaccagaatgcagattttcaacggcaacgtaaatgaacttggagacgctggcgagggccccgggaagagttatcttttctccttaacagtytacaaccctgaaatcggtttgtccggagctagggttcaatggctggtagagctcgacacctctgtcgggtccggtgcgttcttgacagtccttgaaaatccaagggaatgaataatttttgcatctggtcgtactcataaccgcagcaggtytccaaggtgaacagcctctagttgatagaacaatgtagataagggaagtcggcaaaatagatccgtaacttcgggaaaaggattggctctaagggttgggtgtgtcgggccttggtagaaagccatgggacccagctgggactgcttagagcaatttgagtggactcggccaggacctgtcggtggatgaccttggctgcctttgggcgtccggcgcacgcttaacaaccaacttagaactggtacggacaa---------------------------------------------------GGGGACCCCAATTTCGCGGAAAAGATTCGTCATATTCGAGATCCC---AAAAAGCGAATGGCCGTGGTCTGGGCACATTGCAAAACCAAGATGGTTTGTGAACCAGACGAAGCTAAGGAAGAGGAAGGGGCCGAAAATGATGTA------CCCAAGAARGGACATGGTGGCTGTGGT
			CATGCCCAACCGCAGGTCAGGAAGGAAGGCCTAAAACTCTTTGTGCAATACAAGAAGTCCAAGGATGACGACGAGACATCAAATCCATGCAACCCGACAAGAGGTTACTCACACCCCAAGAAGTCTACGTCGTATTTAAAAAAATGCCGGACTCTGACCTTCACCTTCTTGGCCTTTCGGACGAATATGCTCGCCCTGAATGGATGATTCTCACCATACTGCCAGTACCTCCTCCCCCTGTCCGTCCCAGCATTGCAGTCGACGGCGGTGCGATGAGGAGTGAGGATGACTTGACGTATAAGCTCGGGGACATCATCAAAGCCTCTGCCAATGTTCGTAGATGTGAACAAGAGGGGGCACCTGCTCACGTCATCAGCGAGTTTGAGCAGCTACTTCAG
		</sequence>
		<sequence>
			<taxon idref="Ramariopsis_tenuiramosa"/>
			acaaatttgtactgtgaaactgcgaatggctcattaaatcagttatagtttatttgatgatatcttactacatggataactgtggtaattctagagctaatacatgcattaaagccccgacttctgggaggggtgtatttattagataaaaaaccaacgcggcttgccgctcccttggtgattcataataacttttcgaatcgtatggccttgtgccggcgatgcatcattcaaatatctgccctatcaactttcgatggtaggatagtggcctaccatggtttcaacgggtaacggggaataagggttcgattccggagagggagcctgagaaacggctaccacatccaaggaaggcagcaggcgcgcaaattacccaatcccgacacggggaggtagtgacaataaataacaatatatggctcctttgagtcttataattggaatgagtacaatttaaatcccttaacgagtaacaattggagggcaagtctggtgccagcagccgcggtaattccagctccaatagcgtatattaaagttgttgcagttaaaaagctcgtagttgaacttcagatttggtcgggtggtccgcttaacggcgtgtactgcttggctgggtcttgtctcttggtgaaccattgtgccctttattgggtgctttggggaaccaggacttttaccttgagaaaattagagtgttcaaagcaggcctatgcctgaatacattagcatggaataatagaataggacgtgtggttctattttgttggtttctagaatcgccgtaatgattaatagggatagttgggggcattggtattcagtcgctagaggtgaaattcttggattgactgaagaccaactactgcgaaagcatttgccaaggatgttttcattaatcaagaacgaaggttaggggatcgaaaacgatcagataccgttgtagtcttaacagtaaactatgccgactagggatcgggtgacctcaatttgatgtgttgctcggcaccttacgagaaatcaaagtctttgggttctggggggagtatggtcgcaaggctgaaacttaaaggaattgacggaagggcaccaccaggtgtggagcctgcggcttaatttgactcaacacggggaaactcaccaggtccagacataactaggattgacagattgatagctctttcatgattttgtgggtggtggtgcatggccgttcttagttggtggagtgatttgtctggttaattccgataacgaacgagaccttaacctgctaaatagtctggttggcttcggctgatttttgacttcttagagggactgtcagcgtctagctgacggaagtttgaggcaataacaggtctgtgatgcccttagatgttctgggccgcacgcgcgctacactgacagagccagcgagtacataaccttggccggaaggtctgggtaatcttgtgaaactctgtcgtgctggggatagagcattgcaattattgctcttcaacgaggaatacctagtaagcgtgagtcatcagctcgcgttgattacgtccctgccctttgtacacaccgcccgtcgctactaccgattgaatggcttagtgaggtctccggattggctttggggagccggcaacggcactctattgctgagaagctgatcaaacttggtcatt----------------------------------------------actgcgagtgaagagggaagagctcaaatttaaaatctggctgtctagtgcagtccgagttgtagtttagagaagtgctatccgygctggcctgtgcataagtttcttggaaaagaacatcatagagggtgacaatcccgtctttggcacagatcaccagggctttgtgatgcgctctcgacgagtcgtgttgtttgggaatgcagcactaaatgggtggtaaattccatctaaagctaaatattggcgagagaccgatagcgaacaagtaccgt
			gagggaaagatgaaaagaactttgaaaagagagttaaacagtacgtgaaattgttgaaagggaaacgcttgaagtcagtcgcgtctttcagggatcaagtttgctcttggtgacygcacttcctgttggatgggtcagcatcaattttgaccgttggataaaagtctgggtaatgtggcatcctcggatgtgttatagacctgggttggatacaacgattgggattgaggaactcagtgtaccattagg---------------------ttgcacttrggatgctggcataatggctttaatcgacccgtcttgaaacacggaccaaggagtctaacatgcctgcgagtgtttgggtggaaaacccgagcgcgcaatgaaagtgaaagttgagayctctgtcatggagagcatcgacgcccggaccagaccttttgtgacggatctgcggtggagcatgtatgttgggacccgaaagatggtgaactatgcctgaatagggtgaagccagaggaaactctggtggaggctcgtagcgattctgacgtgcaaatcgatcgtcgaatttgggtataggggcgaaagactaatcgaaccatctagtagctggttcccgccgaagtttccctcaggatagcagaaactcatatcagatttatgtggtaaagcgaatgattagaggccttggggttgcaacaaccttaacctattctcaaactttaaatatgtaagaacaagctgtttcttgattgaaccgcttggcgattgagagtttctagtgggccatttttggtaagcagaactggcgatgcgggatgaaccgaacgtgaagttaaggtgccggaatcracactcatcagacaccacaaaaggtgttagttcatctagacagcaggacggtggccatggaagtcggaatccgctaaggagtgtgtaacaactcacctgccgaatgaactagccctgaaaatggatggcgctcaagtgttgtacccatacttcaccgttaatgtagcagcgacacattaacgagtaggcgggcgtggaggtcagctgagaagccttggcagtgatgctgggtggagcggcctctagtgcagatcttggtggtagtagcaaatattcaagtgagatccttgaagactgaagtggagaaaggttccatggtaacagcagttggacatgggtgagtcgatcctaagagatagggaaactccgttttaaagtgcatggttattcatgccgcctatcgaaagggaatccggttaatattccggaaccagaatgtagatctttagtggtaacacaaatgaacttggagacgctggcaggggccccgggaagagttatcttttctccttaacagcctaacaccttgaaatcagtttgtctggagataaggttccatggctggtagagctcagcacttttgttgggtccggtgcgttcttgacagcccttgaaaatccaagggaatgaataacttttacatctggtcgtactcataaccgcagcaggtctcctaggtgaacagcctctagttgatagaacaatgtagataagggaagtcggcaaattagatccgtaacttcgggaaaaggattggctctaagggttgggtgtgtcgggccttggaaggaagctgtgggaccaggttgggactgttgggggcaactcctttggatctggctcagactcgttggtggaggaccttggcttgtgccgtgcttccggcatacaattaacaaccgacttagaactggtacggacaaggggaatctgactgtctaattaaaacatagca-------------------TCGGACCCAAATTTCGCAGACAAGATTCGGCATGTCCGCGATCCC---AAAGCACGCATGGCCGTCGTATGGGCGCATTGCAAGACGAAAATGCTGTGCGAGCCTGATGAACCCAAGGAAGATGGCGAGGGCGACAACGGGGCTGGCGACCCCAAAAAAGGACATGGCGGTTGTGGA
			CATGTCCAGCCGTTGATTCGGAAAGAAGCACTGAAACTTTTCGTGCAATATAAAAGGCCCAAGGATGAGGACGAGAGGTCAAATCACTGCAACCTGATAAAAGGGCAATATCTCCCCTGGAAGTCTACACGACGTTCAAGAAGATGCTGGACTCCGATCTACACCTCCTTGGTCTATCCGATGAATACGCGCGCCCCGAATGGATGATTCTCACTGTCCTGCCGGTCCCCCCACCTCCCGTAAGGCCCAGCATCGCTGTTGATGGAGGCGCTATGAGGAGCGAAGATGATTTGACCTACAAACTCGGAGATATCATTAAAGCGAATGCCAACGTCAGGAGATGTGAAGGGGAGGGAGCACCGGCA---------------------------------
		</sequence>
		<sequence>
			<taxon idref="Colacogloea_peniophorae"/>
			ttagcactaaacggtgaaactgcgaatggctcattaaatcagtcataatttatttgatggtaccttactacatggataactgtggtaattctagagctaatacatgccaaaaaatcgcgacttctgggagcgatgtatttattagatccaaaaccaatg-gccttcgggtccccttggtgaatcatgataactgctcgaatcgcatggccttgcgccggcgatgcttcattcaaatatctgccctatcaactttcgatggtaggatagaggcctaccatggtgatgacgggtaacggggaataagggttcgattccggagagagggcctgagaaacggccctcaggtctaaggaacgcagcaggcgcgcaaattatcccctggcaacacgccgagatagtgacaataaataacaatgcagggcccttacgggtcttgcaattggaatgagtacaatttaaatcccttaacgaggatccattggagggcaagtctggtgccagcagccgcggtaattccagctccaatagcgtatattaaagttgttgccgttaaaaagctcgtagtcgaacttcggcccctgctggccggtccgccttatggtgtgtacttctcagtgggggcttacctcctggtgaacagcgatgtcctttattgggtgttgttgggaaccaggacacttactttgaaaaaattagagtgttcaaagcaggcctatgcccgaataccttagcatggaataataaaataggacgcgcggtcccattttgttggtttctgagatcgccgtaatgattaatagggatagttgggggcatttgtattccgacgtcagaggtgaaattcttggattgccggaagacaaactactgcgaaagcatttgccaagtatgttttcattgatcaagaacgaaggaagggggatcgaaaacgattagataccgttgtagtctcttctgtaaactatgccaattggggattggtacaggat-ttttaatgactgtatcagcacccgaagagaaatcttta-aatgaggttcgggggggagtatggtcgcaaggctgaaacttaaaggaattgacggaagggcaccaccaggtgtggagcctgcggcttaatttgactcaacacggggaaactcaccaggtccagacacaaaaaggattgacagattgatagctctttcttgattytatgggtggtggtgcatgrccgttcttagtkggtggagtgatttgtctggtwaattcsgttaacaaacgagac---------------------------------------------------------------------------------------------------------------------------------------------------------------------------------------------------------------------------------------------------------------------------------------------------------------------------------------------------------------------------------------------------------------------------------------------------------------ttcccctagtagcggcgagcgaagcgggaagagctcaaatttgtaatctggcaccttc--ggtgtccgagttgtaatctcgagaagtgttttccgcgctagaccgcatgtaagtctgttggaatacagcgtcataggtggtgacaaccccgtacgtaatgcggatgcctagtgctttgtgatacactttcgaagagtcgagttgtttgggaatgcagctcaaattgggtggtaaattccatctaaagctaaatattggcgagagaccgatagcgaacaagtaccgt
			gagggaaagatgaaaagcactttggaaagagagttaaa-agtacgtgaaattgttgaaagggaaacgcttgaagtcagacttgcgtattggagttcagccgcaa--------ggtgtattcttcagtttgcaggccagcatcagttttcgggggtacaaaagggtaaggggaaggtggcagcttcggctgtgttatagcctcttactggatgtatccttggggactgaggactgcagcgcactttttgcaagtccc-----tcggactttctgcgcttaggatgctggtggaatggctttaaacgacccgtcttgaaacacggaccaaggagtctaacatgcttgcgagtatttgggtgtcaaacccggatgcgtaatgaaagtgaatggaggtgggaac--cgcaaggtgcaccatcgaccgatccggattttctatgatggatttgagtaagagcacgtatgttgggacccgaaagatggtgaactatgcctgaatagggtgaagccagaggaaactctggtggaggctcgtagcggttctgacgtgcaaatcgatcgtcaaatttgggtataggggcgaaagactaatcgaaccatctagtagctggttcctgccgaagtttccctcaggatagcagaaactcatatcagttctatgaggtaaagcgaatgattagaggccttggggttgaaacaaccttaacctattctcaaactttaaatatgtaggaagtccttgctacttaattgagcggacatgcgaatgagagtttctagtgggccatttttggtaagcagaactggcgatgcgggatgaaccgaacgcgaggttaaggtgccggaatttacgctcatcagacaccacaaaaggtgttagttcatctagacagccgcacggtggccatggaagtcggaatccgctaaggagtgtgtaacaactcaacggccgaatgaactagccctgaaaatggatggcgctcaagcgtgatacccatacctcgccgtcagcgctcacgcga--cgttgacgagtaggcaggcgtggaggtttgtaaagaagccttggcagtgatgccgggtcgaacagcctctagtgcagatcttggtggtagtagcaaatattcaagtgagaaccttgaagactgaagtggggaagggttccatggtaacagcagttggacatgggtgagtcggtcctaagagataggggaaatccgtttcaaagtgtgcgcttgttcgcaccgcctatcgaaagggaatacggttaaaattccgtaaccgggatgtggattctgaacggcgacgtaaatgaacttggagacgccggtgagggccctgggaagagttatcttttctcctttacaacctataaccctggaatcgaattattcggagatagggtctaatggttggtagagctttgcaattttgtgaagtccggtgcgtcctcaacggcccttgaaaatccgagggaatgaaaaagtctcacacccgctcgtacccatatccgcatcaggtccccaaggtgatcagcctctagtccatagaataatgtagataagggaagtcggcaaaatagatccgtaacttcgggaaaaggattggctcatagggtagggtgcgtcggggccttgaataaagatgagggactgagacgggactactttggcgcactgaggcggacctgtcttggacttg-attcggcgtccttggccagccttcgggcgtctggcgcacgtttaactaccaactatgaactggtacggacaaggggaatctgactgtctaattaaaacatagcattgcgatggccagaaagtgCTCGACCCGCGCCTCGCCGACGCGGTCAAGTACATCCGCGACCCG---AAGAAGCGGCTCGACTATGTCCATGACCTGCTCAAGGGCAAGTCGGTCTGTGAGATGGACGCGCCGGAGGAGGAGGGTCAGGAGGGTGCCGACGGCSAGGACRGGCCAAAGGGCCATGGCGGGTGCGGG
			CACATTCAGCCTCAGATCCGCAAGGAAGGCTTGAAGCTGTTTATGGTGTACGGCAAGGGCAAGGATGAGGTAGGGACGGCAATCCCATCCMACCCGATYGGAAACCGTTGACGGCSACSACCGCGCATGTGATCCTGCGCAAGATGTCCTCTGAAGACCTCAAGATCCTCGGTCTCTCAGAGGCCGAGGCCCATCCGTCCTGGATGATCCTCACCGTCCTGCCCGTCCCGCCACCGCAMGTGCGGCCGTCCATCTCGGTCGACGGAGGCGCGATGCGTGGAGAGGACGACTTGACGTACAAGCTGGCCGAGATCATTCGCGCCAACGCGAGTTTGCGCAAGTTTGAGGAGGAGGGTGCACCGGGGCATGTCATCTCGGAATTCGAGACGCTGCTCCMG
		</sequence>
		<sequence>
			<taxon idref="Agaricostilbum_pulcherrinum"/>
			agcaatctatactgtgaaactgcgaacggctcattaaatcagttatagtttatttgatggtatcttactacatggataactgtggtaattctagagctaatacatgcctaaaagcccc-----ttcacgggggtgtatttattagataaaagaccgttggg--tttcggccctcttggtgaatcatgataactgctcgaatcgcatggccttgcgccggcgatgcttcattcaaatacctgccctatcaactttcgatggtaggatagaggcctaccatggttgcgacgggtaacggggaattagggttcgattccggagagagagcctgagaaacggctctcatgactaaggtcagcagcaggcgcgcaaattatccactcgcaatacgcggagatagtgacaataaataacaatagagggctcttttgggtcttctaattggaatgagtacaatctaaatcccttaacgaggatcaattggagggcaagtctggtgccagcagccgcggtaattccagctccaatagcgtatattaaatttgctgtggttaaaaagctcgtagtcgaacttcggccaccgcaggccggtccgcctttgggtgtgtactgcccgtggtggcttcacttcctggtgaacacgtctgtcgtttactcggtgggcgtgggaacccggacttttactttgaataaatcagagtgttcaaagcaggcgtttgcccgaatgtttcagcatggaataatagaacaagacgcgtgtctctattggtc---tttttagaggcaccgtaatgatgaataggggcggtcgggggcattcgtattcaattgctagaggtgaaattcttggatttattgaagacgaactactgcgaaagcatttgccaaggacgctttcattgatcaagaacgaaggtcgggggatcgaaaacgattagataccgttgtagtctcgacagtaaacgatgtggatcggggattggtgggggtttcatttatgacctcatcagcacccaaagagaaatcttga--ataacactccagggggagtatggtcgcaaggctgaaacttaaaggaattgacggaagggcaccaccaggagtggagcctgcggcttaatttgactcaacacggggaaactcaccaggtccagacacaatgaggattgacagattgatagctctttcttgatcttgtggttggtggtgcatggccgttcttagttggtggagtgatttgtctggttaattccgataacgaacgagaccttaacctgctaaatagcccggccggctttggctggtcgctggcttcttagagggactatcgacgtttagtcgatggaagtttgaggcaataacaggtctgtgatgcccttagatgttctgggccgcacgcgcgctacactgacagaggcagcgagtatttttccttggccggaaggcctgggtaatcttgtgaaactctgtcgtgatggggatagagcattgcaattattgctcttcaacgaggaattcctagtaagcgtgagtcatcagctcgcgttgattacgtccctgccctttgtacacaccgcccgtcgctactaccgattgaatggcttagtgaggccttcggatcggcgtctgggagccggcaacggcacctggatgctgagaagttggacgaacttggtc---------------------------------------tcccctagtaacggcgagtgaagtgggaagagctcaactttgtaatctggctgcttc--gcagtccgagttgtagtctaaagaagcatgatccgcgccggcctttgggcatgtctgttggaacgcagtgtcaaagagggtgataatcccgtacataccaaagacgaccggcgcattgtggtctgctctctaagagtcgagttgtttgggaatgcagctctaattgggtggtaaattccatctaaagctaaatatcgacgagagaccgatagcgaacaagtacagt
			aatggaaagatgaaaagtagcctgcagaggcaatgaaacaatacgtgaaaccgtttgtagggaagcgatggaaccttttcacgct-gcgagggttcagcctttcttcggattggtgtattccctcgtttgcggaccagcatcagtttgcttcgcagtataagggtgattggaacgtggctcccccgggagtgttatagcctttcactggatgctgcgtcgcagactgaggactgcagtgcgcctttaggcatggtt-----tacgaccacgagcacttaggatgctgggcgaatgggtttcaacgacccgtcttgaaacacggaccaaggagtctaacatgcctgcgagtgtttgagtgtcaaactcgagcgcgaaatgaaagtgaacgaaggtgggatgtgtaaaaactgcaccatcgaccggtcttgaagtttacggatggatctgagtaagagcatgtatgttgggacccgaaagatggtgaactatgcctgaatagggtgaagtcaggtgaaaacctgatggaggctcgtagcggttctgacgtgcaaatcgatcgtcaaatttgggtataggggcgaaagactaatcgaaccatctagtagctggttcctgccgaagtttccctcaggatagcagaagctcatattagttcgatgaggtagagcgaatgattagaggtcttggggatgtaacatccttaacctattctcaaacttccaatatgtcggatgccgttgtcgcttaattggaccggcttttgaataagagtttctagtgggccatttttggtaagcagaactggcgatgcgggatgaaccgaacgtggagttaaggtgccggagtggacgctcatcagacaccacaaaaagtgttgattcatctagacagttggacggtggccatggaagtcggaacccgctaaggatcgtgtaacaacgcaccaaccgaatgaatcagccttgaaaatggatggcgcttaagcgtcccacccatactccaccgttggcgct-agaccatgcgtcaacgagtaggcaggcgtagaggtttgtgttgaagccttggacgtaagtctgggtcgaacagcctctagtgcagatcttggtggaagtagcaaatagcaaagtgagaacctttgtgactgaagtggggaagggttccatgtaaaccgcaaaggaacatgggttagtcggtcctaagcaacaaggtagctctg-ctgaatgtgcacgcttgttcgtgccgccttgcgaaagggaatgaggttaatattcctcaaccgggatgtggatgtttaatggcaacgtaattgcccttggaaacgccggtgagcattctggaaagagttctcttttctctttaacaattagtgaccctggaatcagattatctggagatagggtgacacggttggcagagcgctgcatctctgcagcgtccggtgcatgctcaacggtccgtgaaaatccaagcaaatgaatttttttcacacccgctcgtacccatatccgcatcaggtccccaaggtgatcagcctctagtccatagaataatgtagataagggaagtcggcaaaatggatccgtaacttcgggataaggattggctcataggactgggctagtcgggcctttgcttgaagccgctggaccggaccagaactactcggg---caccgggcggatttggactggaccgg-cggtggacggcttaggctttgcttgggcttccggctagcgcttaacagtcaactatgaactggtacggacaaggggaatctgactgtctaattaaaacatagcattgcgatggccagaaagtgAGGGATCCCAAACTGCGCGAGATCGTGTCTCATATCAAGAACCCT---AAGAAGCGTTTCGCAGCCGTACATGCGCTTGCCAAGGCCAAGATGGTCTGCGAGCCCTCCGAGCCTGAGCAGGAGGAGCAGCCTCAGGTGGACGGCGAGTCTACTAAGGGAAAACACGATGGGTGCGGG
			CACAAGCAGCCAGTCATCAGAAAAGAAGGCCTCGCCCTCTTCCTGGTCTACGCCAAGTCAGCTGAAGATGCCGAAAGAAGGCCCCCAAGACCCTCGACAAAATACCCTTACCAGCTTCAGCAGCACTCCTTATCTTCAGAAAGATGGTCCAGGATGAGCTTCGGTTAATGGGCATCAGCGTAGACGAAGCTCGCCCCGAGTGGATGATCTTAACAGTCCTTCCAGTGCCTCCTCCTCCAGTCAGACCCAGTGTGGCCATGGATGGTGGTGTCATGCGCGGTGAAGACGATTTGACTTACAAGCTAGCTACCATCATCAGGATCAACAGCGGCCTCAGGCGGCTTGAAGGCGAAGGTGCTCCTATGCACGTCTTGACAGAGTCAGAGTCGCTCTTGCAG
		</sequence>
		<sequence>
			<taxon idref="Cystofilobasidium_capitatum"/>
			aacaaattctactgtgaaactgcgaatggctcattaaatcagttatagtttatttgatggtaccttactacatggataactgtggtaattctagagctaatacatgctgaaaagccccgacttctggaaggggtgtatttattagataaaaaaccaacgcaggcaactgctcccttggtgattcataataacttctcgaatcgtatgaccttgtgtcgacgatgcttcattcaaatatctgccctatcaactttcgatggtaggatagaggcctaccatggtttcaacgggtaacggggaataagggttcgattccggagagggagcctgagaaacggctaccacatccaaggaaggcagcaggcgcgcaaattacccaatcccgacacggggaggtagtgacaataaataacaatatagggctc-tatgggtcttataattggaatgagtacaatttaaatcccttaacgaggaacaattggagggcaagtctggtgccagcagccgcggtaattccagctccaatagcgtatattaaagttgttgcagttaaaaagctcgtagttgaacttcaggtctggtgggccggtccgcctcacggtgtgtactggtcgactggaccttacctcttggtgagccgtcatgccgtttattcggtgtggcggggaaccaggacttttactttgaaaaaattagagtgttcaaagcaggcctatgcccgaatacattagcatggaataatagaataggacgtgcggttctattttgttggtttctaggatcgccgtaatgattaatagggatagttgggggcattagtattcagtcgctagaggtgaaattcttggattgactgaagactaactactgcgaaagcatttgccaaggatgttttcattaatcaagaacgaaggttaggggatcgaaaacgattagataccgttgtagtcttaacagtaaactatgccgactagggatcgggcgatgttcttcttttgactcgctcggcaccttacgagaaatcaaagtctttgggttctggggggagtatggtcgcaaggctgaaacttaaaggaattgacggaagggcaccaccaggagtggagcctgcggcttaatttgactcaacacggggaaactcaccaggtccagacaatataaggattgacagattgatagctctttcttgatttattgggtggtggtgcatggccgttcttagttggtggagtgatttgtctggttaattccgataacgaacgagaccttaacctgctaaatagcccggctggctttggctggtcgctggcttcttagagggactatctgtgtttagcagatggaagtttgaggcaataacaggtctgtgatgcccttagatgttctgggccgcacgcgcgctacactgacagagccagcgagttt-tttccttgaccggaaggtctgggtaatcttgtgaaactctgtcgtgctggggatagagcattgcaattcttgctcttcaacgaggaattcctagtaagcgcaagtcatcagcttgcgttgattacgtccctgccctttgtacacaccgcccgtcgctactaccgattgaatggcttagtgaggtttccggattggctttgaggagctggcaacggcaccttgtcgctgagaagttacccaaactt-----------------------------------------------------acggcgagtgaagcgggaagagctcaaatttaaaatctggcagtctacgattgtccgaattgtaatctcgagaagtgttttccgcgttggcctgtgcacaagtcccttggaacagggcgtcatagagggtgagaatcccgtccttggcacagatacccaatgctttgtgatacactctcaatgagtcgagttgtttgggaatgcagctcaaaatgggaggtaaattccttctaaagctaaatactggcgagagaccgatagcgaacaagtaccgt
			gagggaaagatgaaaagcactttggaaagagagtcaaacagtacgtgaaattgttgaaagggaaacgattgaagtcagtcgtgcctgcctagattcagcct--------tctggtgtatttctaggtcggcaggtcagcatcagtttgggagggttaacaaggggattaggaatgtggcaacctcggttgtgttatagcctagtttcgtattgatcttgctggactgaggaacgcagtgcgcccgcagg--taggtcttcg--acactt-tcgcacttaggatgctggcataatggctttaaacgacccgtcttgaaacacggaccaaggagtctaacatgtttgcgagtctttgggtggaaaacccatgggcgtaattaatgtaaatgcaggtgggatgcgca--agcagcaccatcgaccgatctggattttatgtgatggatttgagtaagagcacatatgttgggacccgaaagatggtgaactatgcctgaatagggcgaagccagaggaaactctggtggaggctcgtagcgattctgacgtgcaaatcgatcgtcaaatttgggtataggggcgaaagactaatcgaaccatctagtagctggttcctgccgaagtttccctcaggatagcagaaactcgcatcagttttatgaggtaaagcgaatgattagaggccttggggatgtaacatccttaacctattctcaaactttaaatatgtaagaagccctcttcacttaattggaagggcatgcgaatgagagtttctagtgggccatttttggtaagcagaactggcgatgcgggatgaaccgatcgcgaggttaaggtgccggaatacacgctcatcagacaccacaaaaggtgttagttcatctagacagcaggacggtggccatggaagtcggaatccgctaaggagtgtgtaacaactcacctgccgaatgaactagccctgaaaatggatggcgctcaagcgtgttacccatacctcgccgtcagcgttaatgtgacgcgctgacgagtaggcaggcgtggagatttgtgaagaagccttggcagtgatgctgggtgaaacagtctctagtgcagatcttggtggtagtagcaaatattcaagtgagaaccttgaagactgaagtggagaaaggttccatggtaacagcagttggacatgggttagtcgatcctaagagatagggaaactccgttttaaagcgtgcacttgtttgcacca-ctatcgaaagggaatccggttaagattccggaaccagaatgtggatctttgacggtaacgtaaatgaagttggagacactggcaggagccctgggaagagttctcttttctccttaaccgcctacaaccttgaaatcggattatccggagctaaggtcgaatggtgggtagagctcagcacttgtgctgggtccggtgcgttcctgacagtccttgaaaatccaacggaacgcataactttcacgtctggtcgtactcataaccgcagcaggtctccaaggtgaacagcctctagttgatagaacaatgtagataagggaagtcggcaaaatagatccgtaacttcgggataaggattggctctaagggttgggtgcgttgggctgttgcttgcagctttggattctggacggcactactctgggcaactggggcggagctgtctggagactg-gagtgaatggcttcagctgccttcgggcgtctggcgtacaattaacaaccaactta-------------------------------------------------------------------GAGGAACCCGCCATCCGTCAGATCGTCCGCCGCATC---CCCCCC---AAAGACCGCCTCAAGTACATCTGGGACAAGGCCAAGTCGGTCTCAATTTGCACGCCCGACGACGTCAAATCCGAGGACGACCCTTCCGCAGTGCCTGATGAGAAGGGGATCCAGCACCATGGGTGTGGG
			CATGTTCAGCCTGTTGTTAGGAAGGAGGGATTGAAGCTGTTTGTCGTTTACAAGAAGAGCAAGGAGGAGGATGAGACCTCAAGATGGCTCAGCCGGATAAGCGGCCTTTCTCAGCCTCGGAGGCGTACGCGCTCCTGCGCAAGATGACGTCGGACGACCTGCGCACGATGGGTTTGAGCGAGGCCTACGCTCGACCAGACTGGATGATCCTCACCGTTCTGCCCGTCCCGCCCCCTCCTGTTCGGCCGTCCATCTCCGTCGATGGGGGAGCGATGAGGTCCGAGGACGATTTGACGTACAAGCTCGCGGAGATTCTGAAGGCCAACGTCCAGCTGAGGACGAGGGAGCAGGAGGGAGCACCGCCGCATATCGTTGCTGAGTTTGAGCAGTTGCTGCAR
		</sequence>
		<sequence>
			<taxon idref="Bartheletia_paradoxa"/>
			acaaatttatactgtgaaactgcgaatggctcattaaatcagttatagtttatttgatggtaccttgctacatggataactgtggtaattctagagctaatacatgcttgaaagccccgacttccggaaggggtgtatttattagataaaaaaccaacgcgggaaaccgctcctttggtgattcataataacttctcgaatcgtatggccttgtgccgacgatgcttcattcaaatatctgccctatcaactttcgatggtaggatagaggcctaccatggttttaacgggtaacggggaataagggttcgattccggagagggagcctgagaaacggctaccacatccaaggaaggcagcaggcgcgcaaattacccaatcccgacacggggaggtagtgacaataaataacaatatagggcccttttgggtcttataattggaatgagtacaatttaaatcccttaacgaggaacaattggagggcaagtctggtgccagcagccgcggtaattccagctccaatagcgtatattaaagttgttgcagttaaaaagctcgtagttgaacttcagacttggtcgggcggtccgcctcacggcgtgtactgtctgaccgagtctttcctcctggtgagctcgtatggcatttatttgttgtgcgagggaaccaggacttttactttgaaaaaattagagtgttcaaagcaggcctatgcccgaatacattagcatggaataatagaataggacgtgcggttctattttgttggtttctaggatcgccgtaatgattaatagggatggttgggggcattagtattccgttgctagaggtgaaattcttggatttacggaagactaacttctgcgaaagcatttgccaaggacgttttcattaatcaagaacgaaggttaggggatcgaaaacgatcagataccgttgtagtcttaacagtaaactatgccgactagggatcgggcgacgttattttattgactcgctcggcaccttacgagaaatcaaagtctttgggttctggggggagtatggtcgcaaggctgaaacttaaaggaattgacggaagggcaccaccaggagtggagcctgcggcttaatttgactcaacacggggaaactcaccaggtccagacatagtaaggattgacagattgatagctctttcttgattctatgggtggtggtgcatggccgttcttagttggtggagtgatttgtctggttaattccgataacgaacgagaccttaacctgctaaatagccaggccggcttttgctggtcgccggcttcttagagggactatcagcgtttagctgatggaagtttgaggcaataacaggtctgtgatgcccttagatgttctgggccgcacgcgcgctacactgacaaggccagcgagtttatcaccttggccggaaggcctgggtaatcttgtgaaaccttgtcgtgctggggatagagcattgcaattattgctcttcaacgaggaattcctagtaagcgtgagtcatcagctcgcgttgattacgtccctgccctttgtacacaccgcccgtcgctactaccgattgaatggcttagtgaggattccggattgactttcaggagccggcaacggcacttgattgttgagaagctgtccaaacttggtcatttagaggaagtaaaagtcgtaacaaggtttccgtagttcccctagtaacggcgagtgaagcgggaagagctcaaatttaaaatctggcggcctaaggtcgtccgaattgtagtctagagaagtgttttccgcgccggactttgtacaagtcccttggaacagggcgtcatagagggtgagaatcccgtacttgacgaagatccccggtgctatgtgatacactttctaagagtcgagttgtttgggaatgcagctcaaaacgggtggtaaattccatctaaagctaaatattggtgggagaccgatagcgaacaagtaccgt
			gagggaaagatgaaaagcactttggaaagagagttaaacagtacgtgaaattgttaaaagggaaacgattgaagtcagtcatgttcggagagactcagctttacttttgtttagtgcacttctcttcgaacgggccaacatcaattttgatcgacggaaaagggtgtcaggaacgtggctctctcgggagtgttatagcctttcatcgtatacgtcggttgggattgaggaacgcagcgtgccttttgg--cggatcttcg--ataccc-acacgcttaggatgttggcataatggctttaaacgacccgtcttgaaacacggaccaaggagtctaacatatctgcgagtatttgggtggtaaacccggatgcacaatgaaagtaaatgcaggtgcgatccgca--aggagcagcatcgaccgatctggatttttaatgatggatttgagtaagagcatatatgttgggacccgaaagatggtgaactatgcctgaatagggcgaagccagaggaaactctggtggaggctcgtagcgattctgacgtgcaaatcgatcgtcaaatttgggtataggggcgaaagactaatcgaaccatctagtagctggttcctgccgaagtttccctcaggatagcagaaactcgcatcagttttatgaggtaaagcgaatgattagaggccttggggatgaaacatccttaacctattctcaaactttaaatatgtaagaagcgcttctcacttaattggaggtgcatgcgaatgagagtttctagtgggccatttttggtaagcagaactggcgatgcgggatgaaccgatcgcgaggttaaggtgccggaatacacgctcatcagacaccacaaaaggtgttagttcatctagacagcaggacggtggccatggaagtcggaatccgctaaggagtgtgtaacaactcacctgccgaatgaactagccctgaaaatggatggcgctcaagcgtgttacccatacctcgccgtcagcgttaatgcgatgcgctgacgagtaggcaggcgtggaggtccgtgaagaagccttggcagtgatgctgggtgaaacggcctctagtgcagatcttggtggtagtagcaaatattcaagtgagaaccttgaagactgaagtggagaaaggttccatggtaacagcagttggacatgggttagtcgatcctaagagatagggaagctccgttttaaagcgtgcgattcttcgcgccgcctatcgaaagggaatccggttaaaattccggaaccaggatgaggattttcaacggcaacgtaaatgaacttgtagacgtcggtgggggccctgggaagagttttcttttctcctttacagtctataaccctgaaatcggattatccggagctagggttcaatgattggtagagctcggcacttttgccgagtccggtgcgtccccaacgatccttgaaaatacaagggaatgaataattttctcgcctggtcgtactcataaccgcagcaggtctccaaggtgaacagcctctagttgatagaacaatgtagataagggaagtcggcaaaatagatccgtaacttcgggaaaaggattggctctaagggttgggtatgttgggtcttcatttgaagccattggactcggctgggattactctgggcaaccggggcgaacctggctaggaccggtgtgtggagagtgttgactgcctcacggcgtccggcatacatttaacaaccgacttagaactggtacggacaaggggaatctgactgtctaattaaaacatagcattgcgatggccagaaagtgTCCGACCCTCGCATGGCCGAGATCATCCGTCACTATCGCGATCCC---AAAAAACGTATGCAACGCGTGTGGGAACTATGCAAGTCTAAGAACGTTTGCGAGGCGGATGAGTTAAAGGAAGAAGATGAATCGGGAAACCCGGCCGAAGAACCGAAAAAGGGGCACGGTGGTTGCGGT
			CATATGCAACCGCAGATCAGGAAGGAAGGGTTGAAGCTATTTTTGCAGACTAAAAAGGCCAAGGATGATGATGAGAGTCTAAGGCGTCCCAGATTGAAAAGAAACCATTTCCAGCTTCCGAGGTCTATTCACTCTTGAAGAAAATTCCCGTTGCCGATCTCGCGCTCATGGGCCTCTCGGAAGAATACGCTCGTCCGGATTGGATGATCCTTACTGTTCTACCTGTCCCACCTCCTCCAGTTCGACCTTCGATCCTCCAAGAGGGTATGAACTCTCAC------GACGATCTTACGTTCTGCCTGGGCAACGTCATCAAGGCTAGTAGTTCGGTTAGGAGATGCGAGCAGGAGGGAGCGCCGGCGCATGTTACGCAGGAGTMCGAGCAGCTTCTCCAG
		</sequence>
		<sequence>
			<taxon idref="Tilletia_olida"/>
			---actttatactgtgaaactgcgaatggctcattaaatcagttatagtttatttgatggtactttgctacatggataactgtggtaaatctagagctaatacatgcttacaagccccgacttctggaaggggtgtatttattagataaaaaccaacc-----cttcgggtcccttggtgaatcataataacttttctaatcgcatggccttgtgccggcgatgcttcattcaaatatctgccctatcaactgtcgatggtaggatagaggcctaccatggttgcaacgggtaacggggaataagggttcgattccggagagggagcctgagaaacggctaccacatccaaggaaggcagcaggcgcgcaaattacccaatcccgacacggggaggtagtgacaataaataacaatatagggctttta-aagtcttataattggaatgagtacaatttaaatcccttaacgaggaacaattggagggcaagtctggtgccagcagccgcggtaattccagctccaatagcgtatattaaagttgttgcagttaaaaagctcgtagttgaacttcagacctggccggtcggtccgcctcacggcgtgtactgcttggccgggtcttctctcttggtgatccggcatgctctttactgggtgtgtcggggaaccaggatttttactttgaaaaaattagagtgttcaaagcaggcctatgcccgaatatattagcatggaataataaaataggacgtgcggttctattttgttggtttctaggatcgccgtaatgattaatagggatagttgggggcattagtattcacatgctagaggtgaaattcttggattttgtgaagactaactactgcgaaagcgtttgccaaggatgttttcattaatcaagaacgaaggttaggggatcgaaaacgatcagataccgttgtagtcttaacagtaaactatgccgactagggattggacgatgtt--tatcttgactcgttcagcaccttacgagaaatcaaagtctttgggttctggggggagtatggtcgcaaggctgaaacttaaagaaattgacggaagggcaccaccaggagtggagcctgcggcttaatttgactcaacacggggaaactcaccaggtccagacatagtaaggattgacagattgatagctctttcttgattctatgggtggtggtgcatggccgttcttagttggtggagtgatttgtctggttaattccgataacgaacgagaccttaacctgctaactagcccggccgactttggttagctgctggcttcttagagggactattggcgtctagctaatggaagtttgaggcaataacaggtctgtgatgcccttagatgttctgggccgcacgcgcgctacactgacggagccaacgagtttatcaccttgtccgaaaggactgggtaatcttgtgaaactttgtcgtgctggggatagagcattgcaattattgctcttcaacgaggaattcctagtaagcgtgagtcatcagctcgcgttgattacgtccctgccctttgtacacaccgcctgtcgctactaccgattgaatgacttagtgagcctttgggaggggcgtttcggagctggcaacggcacctgaacgcccccaacttatgcaaacttggccatttagaggaagtaaaagtcataacaaggtttccgtag-------------------------------------------------ggcaccttt--ggtgtccgcattgtaatctcgagaagtagtttctgtgccggaccatgtacaagttccttggaataggacatcagagagggtgagaatcccgtacttgacatggacc-ccggtgctttgtgatctactctctatgagtcgagttgtttgggaatgcagctcaaaatgggtggtaaattccatctaaagctaaatattggggagagaccgatagcgaacaagtaccgt
			gagggaaagatgaaaagcactttggaaagagagttaaacagtacgtgaaattgtcaaaagggaagcgcttgaggttagacatgcatg-cagtattcaacctttcttttgattggcgtatttgctgttgtgcaggccagcatcggttttgtctgctggataatagtaggagaaatgtggcatcttcggatgtgttatagtctcttattggatacagtggatgggaccgaggaccgcagtgtgccgtaagg--cggctcttcg--agacct-tcgcacttaggatgctggcgtaatggccttaagcggcccgtcttgaaacacggaccaaggagtctaacatatttgcgagtctttgggtggcaaacccataggcgtaatgaaagtgaatgcaggtgggatccttcttaggtgcaccatcgaccgatccggaatttctaggatggatttgagtacgagcacatatgttgggacccgaaagatggtgaactatgcctgaatagggcgaagccagaggaaactctggtggaggctcgtagcgattctgacgtgcaaatcgatcgtcaaatttgggtataggggcgaaagactaatcgaaccatctagtagctggttcctgccgaagtttccctcaggatagcagaaactcgcatcagttttatgaggtaaagcgaatgattagaggccttggggatgtaacatccttaacctattctcaaactttaaatatgtaagaagtccttgttacttagttgaacggacatgcgaatgagagtttctagtgggccatttttggtaagcagaactggcgatgcgggatgaaccgatcgtgaggttaaggtgccggaatacacgctcatcagacaccacaaaaggtgttagcacatctagacagcaggacggtggccatggaagtcggaatccgctaaggagtgtgtaacaactcacctgccgaatgtgctagccctgaaaatggatggcgcttaagcgtgttacccatacctcaccgtcagtgttgtagcgacgcgctgacgagtaggcaggcgtggaggtttgtgacgaagcttaggcagtgatgccgagtgaaacagcctctagtgcagatcttggtggtagtagcaaatattcaagtgagaaccttgaagactgaagtggagaaaggttccatggtaacagcagttggacatgggttagccgatcctaagagatagggaaattccgtattaaagtacacgcttgttcgtgtcgcctatcgaaagggaatccggttaagattccggagccaggatgtggatttttgacggtaacgtaactgaactaggagacgtcggcgagagccctgggaagagttatcttttctccttaacagtctaccaccttgaaatcggattatccggagctaaggtagtatggctggcagagcccagcacttctgttgggtccggtgcgctctcgacggcccttgaaaatcctagggaacgaataattttcacgcctggtcgtactcataaccgcagcaggtctccaaggtgaacagcctctagttgatagaataatgtagataagggaagtcggcaaattagatccgtaacttcgggaaaaggattggctctaaggcttgggtgcatcgggggttggtgggaagatgtgggaccttgcttggactgtctgttgcaagacggatggactaggcgaggactgccgt-tggatcgccttccttgtcctgggatgactggtgcacgattaacaagcgacttagaactggtacggacaaggggaatctgactgtctaattaaaacatagcattgcgatggcca-------ACCGACCCCATCTTTGCCATCATCGGCGCCACCAAGAACCGCATG---AAAAAGCGATTCCAGCGCGTATGGGAGCACTGCAGCAAGAAGAACATCTGCGAAGCAGACCCCATCAGGGACGACGACGACCTCGACTTCAACGACGACGGGCTCCTCCCCGGACACGGCGGATGCGGA
			CACAACCAGCCTGCCATCCGCAAGGACGGCCTCAAGCTCTTCACCCAGTGGAAGAAGGGTAAAGATGAGGAGGAGGAGCGGCCAAGGGTCAGGTCGAGAAGAAGCTTCTCCCCCCCTCAGAGGCCTACCAGATCCTCAAGAAGATGTCGTCCGAGGACATCGAGCTCCTCGGTCTCTCCGAAGAGCACGCCCGGCCGGACTGGATGATCATCACCGTGTTGCCGATCCCACCGCCCCCCGTGCGTCCGGGCATC---GTCGAGGGAGGCATGGGTAAAGGAGAGGATGACTTGACCTATAAGCTTGCTGAGATCATCAAGGCGAACAATAGTCTGCGTCAGCTGGAGCGCGAAGGTGTCCCGCCCCATCTCATGGTCGACTACGAAAATCTGCTTCAG
		</sequence>
		<sequence>
			<taxon idref="Exobasidium_vaccinii"/>
			agcaattattactgtgaaactgcgaatggctcattaaatcagttatagtttatttgatggtaccttactacatggataactgtggtaattctagagctaatacatgcttacaagccccaactttaggaaggggtgtatttattaggtaaaaaccaaccgc---ttcggcgtcctttggtgaatcataataacttttctaatcgcatggccttgtgccggcgatgcttcattcaaatatctgccctatcaactct-gatggtaggatagaggcctaccatggttgcaacgggtaacggggaataagggttcgattccggagagggagcctgagaaacggctaccacatccaaggaaggcagcaggcgcgcaaattacccaatcccgacacggggaggtagtgacaataaataacaatatagggctttcataggtcttataattggaatgagtacaatttaaatcccttaacgaggaacaattggagggcaagtctggtgccagcagccgcggtaattccagctccaatagcgtatattaaagttgttgcagttaaaaagctcgtagttgaacttcaggcctggtcgttcggtccgcctcacggcgtgtactgtatgactgggccttccttcttggtgagcctgcatgccctttattgggtgtgtggatgggccaggacttttactttgaaaaaattagagtgttcaaagcaggcctatgcccgaatatattagcatggaataatagaataggacgtgcgttcctattttgttggtttctaggatcgccgtaatgattaatagggatagtcgggggcattagtattcacatgctagaggtgaaattcttggattttgtgaagactaacttctgcgaaagcatttgccaaggatgttttcattaatcaagaacgaaggttaggggatcgaaaacgattagataccgttgtagtcttaacagtaaactatgccgactagggatcgggcgatgttatttttttgactcgctcggcaccttgcgagaaatcaaagtttttgggttctggggggagtatggtcgcaaggctgaaacttaaagaaattgacggaagggcaccaccaggagtggagcctgcggcttaatttgactcaacacggggaaactcaccaggtccagacatagttaggattgacagattgatagctctttcttgattctatgggtggtggtgcatggccgttcttagttggtggagtgatttgtctggttaattccgataacgaacgagaccttaacctgctaaatagccgggtcgactttggttgacttttggcttcttagagggactatctgcgtttagcaratggaagtttgaggcaataacaggtctgtgatgcccttagatgttctgggccgcacgcgcgctacactgacagagccaacgagtttttttccttgtccggaaggactgggtaatcttgtgaaactctgtcgtgctggggatagagcattgcaattattgctcttcaacgaggaattcctagtaagcgtaagtcatcagcttgcgttgattacgtccctgccctttgtacacaccgcctgtcgctactaccgattgaatggtttagtgagcctttgggatcggc--------------------------------------------------------------------------------------------tcccctagtaacggcgagtgaagcgggatgagctcaaatttgaaagctggcagt-----aatgtccgcgttgtaatctcgagagttgttttccgcgctggaccacgtacaagttccttggaataggatgtcatagagggtgaaaatcccgtacttgatgtggacgcccagtgctttgtgatacatcttcgaagagtcgagttgtttgggaatgcagctcaaaatgggtggtaaattccatctaaagctaaatattggggagagaccgatagcgaacaagtaccgt
			gagggaaagatgaaaagcactttggaaagagagttaaacagtacgtgaaattgtcaaaagggaagcatttgaagtcagacgtgtattgtagtattcagccttgcttttgcttggtgtatttgctattttacaggccaacatcagttttgaatgacggataagggtattaagaatgtggcatcctcggatgtgttatagctttttactggatacgtcgtttgggactgaggaacgcagctcgccgtaagg--cagacctttg--gtactt-tcgagcttaggatgttggcgtaatggctttaagtgacccgtcttgaaacacggaccaaggagtctaacatgtctgcgagtctttgggtggcaaacccgtgggcgcaatgaaagtgaatgcaggtgggatccgta--aggagcaccatcgaccgatccagatcttctgtgacggatttgagtaagagcatatatgttgggacccgaaagatggtgaactatgcctgaatagggtgaagccagaggaaactctggtggaggctcgtagcggttctgacgtgcaaatcgatcgtcaaatttgggtataggggcgaaagactaatcgaaccatctagtagctggttcttgccgaagtttccctcaggatagcagaaactcgcatcagttttatgaggtaaagcgaatgattagaggccttggggatgaaacatccttaacctattctcaaactttaaatatgtaagaagtccttgttacttaagtgaacggacatgcgaatgagagtttctagtgggccatttttggtaagcagaactggcgatgcgggatgaaccgatcgtggggttaaggtgccggaatacacgctcatcagacaccacaaaaggtgttagttcatctagacagcaggacggtggccatggaagtcggaatccgctaaggactgtgtaacaactcacctgccgaatgaactagccctgaaaatggatggcgcttaagcgtgttacccataccccaccgttgacgttggagcgatgtgtcaacgagtaggcaagcgtggaggtttgtgtagaagctttggcagtgatgctgagtggaacagcctctagtgcagatcttggtggtagtagcaaatattcaagtgagaaccttgaagactgaagtggagaaaggttccatggtaacagcagttggacatgggttagtcgatcctaagagctagggtagttccgattcaaccactttg--ttttcaaagtgtcgctcaaaagggaagctggttaagattccagcactgggatgtggatttttgatggcaacataattgaactaggagacgtcggcgaggatcctgggaagagttatcttttctccttgacagtcttagaccctgaaatcggatcatccggagctagggtttgatgattggtagagctcgacacttctgtcgggtccggtgcattctcgacggcccttgaaaatcctagggaacgaataattttcacacctagtcgtactcataaccgcagcaggtctccaaggtgaacagcctctagttgatagaataatgtagataagggaagtcggcaaattagatccgtaacttcgggaaaaggattggctctaagggttgggtgctttggatcttggcttgatgttaggggacctggcttggactgtc--------gcaagatggaccgggccgggaccacctttcggatgggcct-----------cgtattcagggtacaataaacaaccgacttagaactggtacggacaaggggaatctgactgtctaattaaaacatagcattgcgatggccagaaagtgGGAGGCAGTGCCTTTTCACGTTTA---------------------------CGACGATTTCATGGTGTTTGGCAGGTGTGCTCAAAGAAGCTCGTGTGTGATGCGGATCCAGTCAAGGAGGAAGAAGATATGGGTCCTGAGCCAGATRCA------ATTGGACATGGCGGATGCGGG
			CATACCCAGCCAGTGATTCGAAGAGAGGGCCTTAAGATGTACGCCAGTTGGAAGAAGGGCAAGGATGACGATGAGGTGGCAAGACGGGACAGCCAGAAAAGCGTTTGCTGCCCGCGTCGGAAGCCTTGCAAATATTGAAAAAGATCAGCGATGAAGATATCGAATTGATGGGACTGTCGACATTTGACGCTCGACCTGAATGGATGATTATATCGGTGCTGCCTGTCGCACCTCCTCCAGTCCGACCAGGAGTTGCA---GAGGGTGGCTCGGCAAAGGGRGAAGACGATCTGACGTACAAGCTGGCCGACATWATTAAAGCTAGCACTCARTTGAAGAAATTTGAGCAGGAAGGAGCACCTGCTCATATTGTTGGGGARTTCGAGGATTTG------
		</sequence>
		<sequence>
			<taxon idref="Wallemia_sebi"/>
			acaaatttgtactgtgaaactgcgaatggctcattaaatcagttatagtttatttgatggtacattactacatggataactgtggtaattctagagctaatacatgcgttaaaatcccgacttac-gaagggatgtatttattagatacaaaaccaattcgtggtaacacgatattggtgagtcataataacttttcgaatcgcatggccttgagccggcgatgcatcattcaaatatctgccctatcaactttggatggtaggatagaggcctaccatggttttaacgggtaacggggaataagggttcgattccggagagggagcctgagaaacggctaccacatccaaggaaggcagcaggcgcgcaacttacccaatcccgacacggggaggtagtgacaataaataacaatacagggctcttttgggtcttgtaattggaatgagtacaatttaaataccttaacgaggaacaattggagggcaagtctggtgccagcagccgcggtaattccagctccaatagcgtatattaaagttgttgctattaaaaagcccgtagttgaatttgaggagtaaagtttaggtccattgaaagatgagtactttaactttattccttcccttgtagtgaactatattgaagaaatttgg----tatagggaactatgaattttaccttgagaaaattagagtgttcaaagcaggcctacgccggaatacattagcatggaataataaaataggacgagtgattctattttgttggtttatagaaccaccgtaatgattaataggaacagttgggggcattagtattcagttgctagaggtgaaattcttggatttactgaagactaactactgcgaaagcatttgccaaggatgttttcattaataaaggacgatggttgggggatcgaaaatgattagataccgttgtagtcccaacagtaaactatgccgactgaggattggatgacgttatattattgactcattcagcactctgcgagaaatcaaagtttttgggcttaggggggagtatggtcgcaaggctgaaacttaaaggaattgacggaagagcaccacaaagagtggagcctgcggcttaatttgactcaacacggggaaactcaccaggtccagacatagtaaggattgacagattgatagctctttcttgattctatgggtggtggtgcatggccgttcttagttggtggagtgatttgtctggttaattccgataacgaacgagaccttaacctgctaaatagccggtacgacatttgttgtacattggcttcttagagggactattgatgtttaatcaatggaagtttgaggcaataacaggtctgtgatgcccttagatgttctgggccgcacgcgcgctacactgacagaggcagcgagttatattccttattcgaaagaattgggtaatcttgttaaactctgtcgtgctggggatagagcattgcaattattgctcttcaacgaggaattcttagtaagcgcaagtcatcagcttgcgttgattacgtccctgctctttgtacacaccgcccgtcgctactaccgattgaatggcttagtgaatccttcggagtggtctatttgagccggcaacggcacatttggactgcaaagt-----------------------------------------------------ttcccctagtaacggygagtgaagagggaaaagctcaaatttaaaagctgttgtctttcaggcaaccgcattgtaatctcaagaagtgttttcgattgtagcctgcgtataagtaccttggaataggttggcatagagggtgaaactcccgtctttgatgcagattactatgatcatgtgatacactttctaagagtcgagttgtttgggaatgcagctcaaaatgggtggtaaattccatctaaagctaaatattggcctgagaccgatagcgaacaagtaccgt
			gagggaaagatgaaaagcactttggaaagagagtcaaacagaacgtgaaattgctgaaagggaagcgtttgaagttagtc-tgataggagttgttcaattgttacttttttcaatgtatgcaactttttatcggtcaacatcaattttgattgatggataaaggtaataggaatgtggctacatt-gtagtgttatagactattatcataaacattgattgagattgaggacggcagtgtaccttttaggaaggtg-----ttccacctattacactaaggatgttgacaaaatagctttaagcgacccgtcttgaaacacggaccaaggagtctaacatatctgcgagtatttgagtgacaaactcgaatgcgtaatgaaagtgaatgtaggtgtgaag--cgtaagctgcaacatcgaccgatctggaatttttatgatggatttgagtaagagcatatatgttgggacccgaaagatggtgaactatgcctgaatagggtgaagccagaggaaactctggtggaggctcgtagcggttctgacgtgcaaatcgatcgtcaaatttgggtataggggcgaaagactaatcgaaccatctagtagctggttcctgccgaagtttccctcaggatagcagacacttgtatcagttttatgtggtaaagcgaatgattagaggcctaggggatgaaacatcctttacctattctcaaactttaaatatgtaagaggctcttgttactttattgaactgagcaacgaatgaaagtgtctagtgggccatttttggtaagcagaactggcgatgcgggatgaaccgatcgtggggttaaggtgccggaatatacgctcatcagacaccacaaaaggtgttagttcatctagacagcaggacggtggccatggaagtcggaatccgctaaggagtgtgtaacaactcacctgccgaatgaactagccctgaaaatggatggcgcttaagcgtattacccataccccaccgttaatgttttagtgattcattaacgagtaggcaggcgtggagatt-gtatagaagctttgacagtgatgttgagtggaacagtctctagtgcagatcttggtggtagtagcaaatattcaagtgagaaccttgaagactgaagtggagaaaggttccatgataactgcatttgaacatgggttagtcgatcctaagagatagggaaactccgttttaaagtaagcaattatttgcttcaactatcgaaagggaatcaggttaaaattcctgaaccaggatgtggatcattagcggtaacgcaaatgaacttggagacactagcaaaaaccctgggaagagttatcttttctttttaacaatctattaccttgaaatcgaattgttcggagctaaggtttaatgattggtagagcttgataattttgtcaagtccggtgcgtttttgatagtccttgaaaatccaagggaatgaataattttcacacctggtcgtactcataaccgcagcaggtctcctaggtgaatagcctctagttgatagaacaatgtagataagggaagtcggcaaaatagatccgtaacttcgggataaggattggctctaagggttaggtatattggggtatagtttgaaattaaaggatttgtttaaagttgttttgggcaactgaagttgactttttacgaaaccattaatggaaggctataccagtcttcggacgtctggtatacaattaataaccaacttagaactggtacggacaaggggaatctgactgtctaattaaaacatagc--------------------AATGACCCAGAACTCGCAAAGATAGTTCGCACCGTTCCAGTGGGA---AAAAGGCGGTTTGAAGCTGTACACGCGTACTGTACGAAAATCAGTATCTGTAAGCCGGACGAACCAAATGAGAATGGTGAGGATGCACCACCTTCTCAG---------CCTGGTCACGGTGGTTGTGGT
			CGTCTACAGCCAGCTATCAGAAGGGAAGCATTGAAGTTGTTTTCTGTGAACAAACAACAAAAACATGATGAGGAGATGACACGAAAGCCCAGCAGGATAAGCGTCAGCTTTCAGCTGCAGAAGTTTACACATTATTTAAGAAGATTCCGGACAGTGACATAACCCTGATGGGCCTTTCAGCCGAGTTCGCTCGTCCAGATTGGATGATCATCACTGTTCTCCCAGTTCCTCCACCTCCAGTCCGTCCTTCAATTGCTGTCGACGGTGGTGCTACCCGCTCAGAAGATGATCTGACGTATAAGCTCGCCGATATCCTTAAATACACTGCAACACTTCGTCGTTTCGAATCTGAAGGCGCTCCAGCACACATTATTAGCGAAAATGAACAATTAGTTCAA
		</sequence>
		<sequence>
			<taxon idref="Infundibura_adhaerens"/>
			----------actgtgaaactgcgaatggctcattaaatcagttatagtttattygatggtcccttactacatggataactgtggtaattctagagctaatacatgctgaaaagccctgacttctggaaggggtgtatttattagataaaaaaccaatg-gccttcgggtctccttggtgaatcatgataacttctcgaatcgcatggccttgtgccggcgatgcttcattcaaatatctgccctatcaactttcgatggtaggatagaggcctaccatggttatgacgggtaacggggaataagggttcgattccggagagagggcctgagaaacggccctcatgtctaaggatagcagcaggcgcgcaaattacccaatcccgactcggggaggtagtgacaataaataacaatatagggcccttatgggtcttataattggaatgagaacaatttaaaccccttaacgaggatcaattggagggcaagtctggtgccagcagccgcggtaattccagctccaatagcgtatattaaagttgttgccgttaaaaagctcgtagtcgaacttcgaccactgcctgccggtccgccttttggtgtgtactgtttggcggtggtttacctcttggtgagcc-gcatgcccttaattgggtgtgttggtgaaccaggacttttactttgaaaaaattagagtgttcaaagcaggcctttgcccgaatacattagcatggaataatagaataggacgcgcgtttctattttgttggtttctaggatcgccgtaatgattaatagggatagttgggggcattcgtattcaattgctagaggtgaaattcttggatttattgaagacgaactactgcgaaagcatttgccaaggatgttttcattgatcaagaacgaaggttaggggatcgaaaacgatcagataccgttgtagtcttaacagtaaactatgccgactagggatcggacgaggat-ttttaatgactcgttcggcacctgaagagaaatctttaagtctaggttcgggggggagtatggtcacaaggctgaaacttaaaagaattgacggaagggcaccaccaggtgtggagcctgcggcttaatttgactcaacacggggaaactcaccaggtccagacacaataaggattgacagattgatagctctttcttgatcttgtggttggtggtgcatggccgttcttagttggtggagtgatttgtctggttaattccgataacgaacgagaccttaacctgctaaatagcccctgttgcttcggctacaggctggcttcttagagggactatcggcgtttagtcgatggaagtttgaggcaataacaggtctgtgatgcccttagatgttctgggccgcacgcgcgctacactgaccaagccagcgagttc-tttccttggccggaaggcctgggtaatcttgtgaaacttggtcgtgatggggatagagcattgcaattattgctcttcaacgaggaatacctagtaagcgtgagtcatcagctcgcgttgattacgtccctgccctttgtacacaccgcccgtcgctactaccgattgaatggcttagtgaggtctctggaccggcgtttgggagctggcgacagcacct-------------------------------------------------------------------ttcccctagtaacggcgagtgaagcgggaagagctcaaatttggaatctggctgtttt--gcagtccgagttgtaatttaaagaagtgctgtccgcgccggacctcgtatgagtctgctggaatgtagcgtcaaagagggtgagaaccccgttcatgatg-agactcccggtgctttgtgtcacactttcaacgagtcgagttgtttgggaatgcagctcaaattgggtggtaaattccatctaaagctaaatattggcgggagaccgatagcgaacaagtaccgt
			gagggaaagatgaaaagcactttggaaagagagtcaaacagtacgtgaaattgttgaaagggaaacgcttgaagtcagacatgcttg-cggggttcagccttcg--------ggtgtatccttcgctttgcaggctagcatcagttttgtggaccggataagggtttggggaaggtggcatcttcgggtgtgttatagccccttgcttgatacggtctgtgggactgaggatcgcagcgcgcccttgggcattggc-----tttgccttttcgcgcttaggatgctggcttaatggctttaaacgacccgtcttgaaacacggaccaaggagtctaacatgcttgcgagtgtttgggtgtcaaacccgaacgcgtaatgaaagtgaatgcaggtgggatc--cgcaaggtgcaccatcgaccgatctggattttctatgatggatttgagtaagagcaagtatgttgggacccgaaagatggtgaactatgcctgaatagggcgaagccagaggaaactctggtggaggctcgtagcggttctgacgtgcaaatcgatcgtcaaatttgggtataggggcgaaagactaatcgaaccatctagtagctggttcctgccgaagtttccctcaggatagcagagactcgcatcagttttatgaggtaaagcgaatgattagaggccttggggatgaaacatccttaacctattctcaaactttaaatatgtaagaagcccttgtcacttaattggacgggcatgcgaatgagagtctctagtgggccatttttggtaagcagaactggcgatgcgggatgaaccgaacgtggagttaaggtgccggaatatacgctcatcagacaccacaaaaggtgttagttcatctagacagccgcgcggtggccatggaagtcggaatccgctaaggagtgtgtaacaactcaacggccgaatgaactagccctgaaaatggatggcgctcaagcgtattacccatactccgccgtcagcgtttgatgtacgcgttgacgagtaggcaggcgtggaggtttgtgaagaagccttcggggtgacccggggtagaacagcctctagtgcagatcttggtggtagtagcaaatattcaagtgagaaccttgaagactgaagtggggaagggttccatggtaacagcagttggacatgggtgagtcggtcctgagagatagggaaactccgttttaaagcgcacgcttgttcgtgccgcctatcgagagggaatgcggttaaaattccgcaaccgggatgtagattctgagcggcaacgcgaatgaacttggagacgccggtgagggccctgggaagagttatcttttctccttaacagcctataaccctggaatcggattatccggagatagggtctaatggttggtagagctccacacctctgtggagtccggtgcgtcctcaacggcccgtgaaaatccgagggaatgaaaaagtcttacacccgatcgtacccatatccgcatcaggtccccaaggtgatcagcctctagtccatagaataatgtagataagggaagtcggcaaattagatccgtaacttcgggaaaaggattggctcatagggcagggcacatcgggcctttgtcgaaaggagccggacccggatgggactacttgggggcacctgggcggacctgtctgggactgg-ctttggccggcttaggctgccttcgggcgtccggtgtgcgttcaactgtcgactatgaactggtacggacaaggggaatctgactgtctaattaaaacatagcattgcgatggccagaaagtgGAGGACGACCGAATTGCAGACATCATTAGGTACAACAAGGACCCC---AAGAAACGTTTGCTACTCATGCATCACATTCTTCGCGCGAAGAACATGTGTGAAACCGATGACATACTCGATGGAGACGAAACAGGTGAGGCTGGTGACGAAACTAGGAAGGGTCATGGTGGCTGTGGT
			GCTGTTCAGCCCCAAGTCAGAAAGGAGGGCATCAAGCTGGTCTTCGTTCAAAAGCCGAAAAAGGATGAAGTGAGGATGGGAGTGTCCCTCAGCCGGACCGTAAAGTGTTTCCTGCCTCGGCTTGCTTGTCGCTGTTCAAACGTATCCCTCACGAAGAACTCGCGCTCCTCGGTCTGCATGCCACAGAGGCCCACCCAGCTTGGATGATTCTCACGGTCCTACCAGTCCCTCCCCCACCCGTGCGACCATCAGTC------GATTCCGGTAACGGTCGTTCAGAGGATGATTTGACATTCAAATTGATGGAGATCATTCGAACTAATCAGAATGTCAAAAAGACGGAACAAGAGGGTGCGCCGGCACACATGATCCAAGAATTTGAAAATCTGTTACAG
		</sequence>
		<sequence>
			<taxon idref="Helicogloea_sp"/>
			acaaatttctactgtgaaactgcgaatggctcattaaatcagttatagtttatttgatggtaccttgctacatggataactgtggtaattctagagctaatacatgctgaaaagccctgacttctggaaggggtgtatttattagataaaaaaccaatg-gcctcacggtctccttggtgaatcatgataacttctcgaatcgcatggccttgtgccggtgatgcttcattcaaatatctgccctatcaactttcgatggtaggatagaggcctaccatggttatgacgggtaacggggaataagggttcgattccggagagagggcctgagaaacggccctcatgtctaaggatagcagcaggcgcgcaaattacccaatcccgactcggggaggtagtgacaataaataacaatatagggcccttatgggtcttataattggaatgagtacaatttaaaccccttaacgaggatcaattggagggcaagtctggtgccagcagccgcggtaattccagctccaatagcgtatattaaagttgttgccgttaaaaagctcgtagtcgaacttcggcctctgcctgctggtccgccttttggtgtgtactgttcggtggaggcttacctcctggtgagccggcatgcccttaattgggtgtgttggtgaacccggacttttactttgaaaaaattagagtgttcaaagcaggcctatgcccgaatacattagcatggaataatagaataggacgcgygtttctattttgttggtttctaggatcgccgtaatgattaatagggatagttgggggcattcgtattcaattgctagaggtgaaattcttggatttattgaagacgaactactgcgaaagcatttgccaaggatgttttcattgatcaagaacgaaggttaggggatcgaaaacgatcagataccgttgtagtcttaacagtaaactatgccgactagggatcggacgaggat-ttttaatgactcgttcggcacctgaagagaaatctttaagtctaggttcgggggggagtatggtcgcaaggctgaaacttaaaagaattgacggaagggcaccaccaggtgtggagcctgcggcttaatttgactcaacacggggaaactcaccaggtccagacacaataaggattgacagattgatagctctttcttgatcttgtggttggtggtgcatggccgttcttagttggtggagtgatttgtctggttaattccgataacgaacgagaccttaacctgctaaatagtcactgttgctttggctacaggctgacttcttagagggactatcggcgtttagtcgatggaagtttgaggcaataacaggtctgtgatgcccttagatgttctgggccgcacgcgcgctacactgaccaagccagcgagttc--ttccttggccggaaggcctgggtaatcttgtgaaacttggtcgtgatggggatagagcattgcaattattgctcttcaacgaggaatacctagtaagcgtgagtcatcagctcgcgttgattacgtccctgccctttgtacacaccgcccgtcgctactaccgattgaacggcttagtgaggtctctggaccggcggctgggagccggcgacggcatctggttgctggaaaattgcacgaacttggtcgtttagaggaa---------------------------ttcccctagtaacggcgagtgaagcgggaagagctcaaatttgtaatctggctgcttt--gcagtccgagttgtaagctagagaagtgttatccgtgctggaccgcttatgagtctgttggaatatagcgtcatagagggtgagaaccccgttcatgatgtggactaccagtgctttgtgttacactttcaaagagtcgagttgtttgggaatgcagctcaaattgggtggtaagttccatctaaagctaaatattggtgggagaccgatagcgaacaagtaccgt
			gagggaaagatgaaaagcactttggaaagagagtcaaacagtacgtgaaattgttgaaagggaaacgattgaagtcagacatgcttg-tggggttcagccttcg--------ggtgtatcctcctctttgcaggctagcatcagttctgtgggctggataagggcttggggaaggtggcacctccgggtgtgttatagcctcttgcttgatacagtctgtgggactgaggatcgcagcgcgcccttgggcactggc-----cttgccttttcgcgcttaggatgctggcgtaatggctttaaacgacccgtcttgaaacacggaccaaggagtctaacatgctcgcgagtgtttgggtgtcaaacccgagcgcgtaatgaaagtgaatgcaggtgggatc--cgcaaggtgcaccatcgaccgatctggattttttatgatggatttgagtaagagcgcgtatgttgggacccgaaagatggtgaactatgcctgaatagggcgaagccagaggaaactctggtggaggctcgtagcggttctgacgtgcaaatcgatcgtcaaatttgggtataggggcgaaagactaatcgaaccatctagtagctggttcctgccgaagtttccctcaggatagcagagactcgcatcagttttatgaggtaaagcgaatgattagaggacttggggttgaaacaaccttaacctattctcaaactttaaatatgtaagaagcccttgtcacttaattggacgggcatgcgaatgagagtctctagtgggccatttttggtaagcagaactggcgatgcgggatgaaccgaacgtggagttaaggtgccggaatgtacgctcatcagacaccacaaaaggtgttagttcatctagacagccgcacggtggccatggaagtcggaacccgctaaggagtgtgtaacaactcaacggccgaatgaactagccctgaaaatggatggcgcttaagcgtactacccatactccaccgtcgacgtttgatgtctgcgtcgacgagtaggcaggcgtgggggtccgtgaagaagccttggcagtgatgccgggtagaacggcccctagtgcagatcttggtggtagtagcaaatattcaagtgagaaccttgaagactgaagtggggaagggttccatggtaacagcagttggacatgggtgagtcggtcctaagagataggggaactccgttttaaagtgcacgattttccgtgccgcctatcgagagggaatgcggttaagattccgcaaccgggatgtagattctgagcggcaacgcaaatgaacttggagacgccggcgagggccctgggaagagttatcttttctcctttacagcctgtaaccctggaatcggattaaccggagatagggtctaatggctggtagagctccacacctctgtggagtccggtgcgtcctcgacggcccttgaaaatccgagggaatgaaaaagtcttacacccgatcgtacccatatccgcatcaggtccccaaggtgatcagcctctagtccatagaataatgtagataagggaagtcggcaaattagatccgtaacttcgggaaaaggattggctcatagggcagggctcatcgggcctttgctggaagggcttggatctggatgggactactctggggcactggggcggaccttttcgggactag-gcttggacggctttggctgcctctgggcgtccggtgggcgtttaactgtcgactatgaactggtacggacaaggggaatctgactgtctaattaaaacatagcattgcgatggccagaaagtgGACGACAATCGAGTCGCCGAGATCGTCAAATACGTCCGCGATCCG---AAAAAACGTCTGGTCGCCATCCATGGTCTCTGCAGAGGGAAGAACGTATGCGAGAGTGATGATGTGATGGATGGAGATGAGGAAGATGGAAATGAGGAGGATAAGGCTAGCGGCCACGGCGGATGTGGG
			TTTGCCCAGCCCCAGATCAGGAAAGAGGGGATCAAATTGTTCTTCGTCAGTAAACCCAAGAAAGGCGATGACGTGCTAATCCTGGTGCTCAACCCGAGCGTCGACTCCTTCCAGCCTCACAATGTCTCCAGCTATTCAAACGTATCCCCCACGAAGATCTCATCACCATGGGTCTTCACCCCACCGAAGCCCATCCCGCGTGGATGATCCTCACAGTCCTGCCTGTTCCCCCACCCCCGGTCCGACCCAGTGTC------GATTCAGGAAATGGCAGGTCGGAGGATGATTTGACGTTCAAGCTGATGGAAATTATTCGAGCGAACGGTAGCGTGAAGAGGAGCGAAAGTGAGGGTGCCCCAGCGCATGTTATCAACGAGTTTGAGGCACTGCTACAG
		</sequence>
		<sequence>
			<taxon idref="Uleiella_chilensis"/>
			--------gtactgtgaaactgcgaatggctcattaaatcagttatagtttatttgatggta-cttgctacatggataactgtggtaattctagagctaatacatgcttaaaagccccgactttgggaaggggtgtatttattagataaaaaccaacccc---ctcggggagctttggtgaatcatgataacttctcggatcgcatggccttgtgccggcgatgcttcattcaaatatctgccctatcaactgtcgatggtaggatagaggcctaccatggttgcaacgggtaacggggaataagggttcgattccggagagggagcctgagaaacggctaccacatccaaggaaggcagcaggcgcgcaaattacccaatcccgacacggggaggtagtgacaataaataacaatatagggcttttataggtcttataattggaatgagtacaatttaaatcccttaacgaggaacaattggagggcaagtctggtgccagcagccgcggtaattccagctccaatagcgtatattaaagttgttgcagttaaaaagctcgtagttgaatttcagtcctggccggtcggtccgcctcacggcgtgtactgtttggtcgggacttccctcttggtgatccggcatgttctttattgggtgtgtcggggaaccaggatttttactttgaaaaaattagagtgttcaaagcaggcatttgcccgaatatattagcatggaataataaaataggacgtgcggttctattttgttggtttctagaatcgccgtaatgattaatagggacagttgggggcattagtattcacatgctagaggtgaaattcttggattttgtgaagactaacttctgcgaaagcatttgccaaggatgttttcattaatcaagaacgaaggttaggggatcgaaaacgatcagataccgttgtagtcttaacagtaaactatgccgactagggattggtcgatgttattttcttgactcgatcagcaccttacgagaaatcaaagtctttgggttctggggggagtatggtcgcaaggctgaaacttaaagaaattgacggaagggcaccaccaggagtggagcctgcggcttaatttgactcaacacggggaaactcaccaggtccagacatagtaaggattgacagattgatagctctttcttgattctatgggtggtggtgcatggccgttcttagttggtggagtgatttgtctggttaattccgataacgaacgagaccttaacctgctaaatagcccggccgactttggttggtcgctggcttcttagagggactattagcgtttagctaatggaagtttgaggcaataacaggtctgtgatgcccttagatgttctgggccgcacgcgcgctacactgacggagccaacgagttt-tttccttgtccggaaggactgggtaatcttgtgaaacttcgtcgtgctggggatagagcattgcaattattgctcttcaacgaggaattcctagtaagcgtgagtcatcagctcgcgttgattacgtccctgccctttgtacacaccgcccgtcgctactaccgattgaatggcttagtgagcccttgggatcggcgtttggaagctggcaacagcatccgattgctgaaaacttgtgcaa----------------------------------------------ttcccctagtaacggcgagtgaagcgggaagagctcaaatttgaaagctggcaccttc--ggtgtccgcgttgtaatctggagaggtgttttccgtgttggaccaagtacaagttccttggaataggacgtcgtagagggtgagaatcccgtacttgacttggatgcccaatgctttgtgatacgccctcgacgagtcgagttgtttgggaatgcagctcaaaacgggtggtaaattccatctaaagctaaatattggggagagaccgatagcgaacaagtaccgt
			gagggaaagatgaaaagcactttggaaagagagttaaacagtacgtgaaattgttgaaagggaagggcatgaagtcagacatgctagttgagattcagccttgcttttgcttggtgtatttcttagctagcaggccagcatcggtttcggctgtcggataagggtagagggaatgtggcaccttcgggtgtgttatagccctttactggatacggctgctgggaccgaggaacgcagcgcgcccttggg--caggcctttcgggtactt-tcgcgcttaggatgctggcgtaatggctttatgccgcccgtcttgaaacacggaccaaggagtctaacatatctgcgagtttatgggtggcaaacccatgagcgcaatgaaagtgaatgcaggtgggacccgta--aggtgcaccatcgaccgatccagatcttctgtgaaggatttgagtaagagcatatatgttgggacccgaaagatggtgaactatgcctgaatagggcgaagccagaggaaactctggtggaggctcgtagcggttctgacgtgcaaatcgatcgtcaaatttgggtataggggcgaaagactaatcgaaccatctagtagctggttcctgccgaagtttccctcaggatagcagaaactcgcatcagttttatgaggtaaagcgaatgattagaggatttggggatgtaacatcctcaacctattctcaaactttaaatatgtaagaagcccttgttactttagtgaacgggcatgcgaatgagagtttctagtgggccatttttggtaagcagaactggcgatgcgggatgaaccgatcgtgaggttaaggtgccggaatacacgctcatcagataccacaaaaggtgttagttgatctagacagcaggacggtggccatggaagtcggaatccgctaaggagtgtgtaacaactcacctgccgaatcaactagccctgaaaatggatggcgcttaagcgtgttacccatacctcaccgtcagcgttagagcgacgcgctgacgagtaggcaggcgtgggggtcagtgaagaagccttggcagtgatgctgggtgaaacggcctctagtgcagatcttggtggcagtagcaaatattcaagtgagaaccttgaagactgaagtggagaaaggttccatggtaacagcagttggacatgggttagccgatcctaagagataggggacttccgtattaaagtgcgcgttttttcgcgccgcctatcgaaagggaagcaggttaagattcctgcgccaggatgtggatttttgacggcaacgtaaacgaaccaggagacgtcggcgagagccctgggaagagttatcttttctccttaacggtctatcaccctgaaatcggattatccggagctagggttcaatgatcggaagagcccgacacttctgtcgggtccggtgcgttctcgacggcccttgaaaatcctggggagcgaacaattttcacgcctggtcgtactcataaccgcagcaggtctccaaggtgaacagcctctagttgatagaataatgtagataagggaagtcggcaaattagatccgtaacttcgggaaaaggattggctctaagggttgggtgcgtcgggccttggctggaagccacgggacctggcacggactgctttggggcaccaaggtggactgggccgggacctgtgtgcctacggctttggctgctttcgggcgtccggcgtacaattaacaaccgacttagaactggtacggacaaggggaatctgactgtctaattaaaacatagcat------------------ACTGACCCAGTCTTTGCAGAGTTGCTGAGAGTGACGCGCAATAAT---AAAAAACGTTTCCAAAGGGTTTGGGAGCACTGTTCCAAGAAGATGGTTTGTGAAGCCGACGAGCCGAAAGAAGAAGATGATTTGGGTGATGATCAA------GCGCCAGTTGGTCACGGTGGTTGTGGC
			AGGACACAACCCGCTATCCGAAAGGAGGGTCTCAAGTTGTTTGCCCAATGGAAAAAGGGTAAAGGCGAAGATGAGAGACTACCATAGCCCAGTCGGAAAAACGACCGTTGCCTGCTTCTGAAGCGTACACTATATTGAAGAAAATGACCTCCGAGGACATCGAAATTGTTGGCATGTCGGAGGAATTTGCGCGGCCTGACTGGATGATCATTACTGTCTTGGCCGTCCCGCCGCCTCCCGTACGGCCAGCTGTGGCCGAGGGCGGTGGTACGGCGAAGGGCGAAGATGACTTGACCTACAAACTATCAGATGTGATTAGAGCTAGTACAACTTTGAAAAAAATGGAACAAGAAGGTACACCTGCCCATATTTTGGCCGATTTTGAAGATTTGTTGCAA
		</sequence>
		<sequence>
			<taxon idref="Saccharomyces_cerevisae"/>
			--agcattatacggtgaaactgcgaatggctcattaaatcagttatcgtttatttgatagttccgttctacatggataaccgtggaaaatctagagctaatacatgcgt-aaagccccgacttctgg-aggggtgtatttattagataaaaaatcaatgc---cctcgggccttttgatgattcataataacttttcgaagctcatggccttgtgccggagctggttcattcaaatttctgccctatcaactttcgatggtaggatagaggcctaccatggttttcacgggtaacggggaataagggttcgattccggagagggagcctgagaaacggctaccacatccaaggaaggcagcaggcgcgcaaattacccaatcctgacacagggaggtagtgacaatatataacgatacagggccttt---ggtcttgtaattggaatgagtacaatgtaaataccttaacgaggaacaattggagggcaagtctggtgccagcagccgcggtaattccagctccaatagcgtatattaaagttgttgcagttaaaaagctcgtagttgaactttgggcctgggcgggcggtctacct-atggtaagtactgcagggccgggtctttccttctggctagccctcg--------------------ggcgaaccaggacgattactttgaggaaattagagtgttcaaagcaggcctttgctcggatatattagcatggaataatagaataggacgtatggttctattttgttggtttctaggaccatcgtaatgattaatagggacggtcgggggcatcagtattcagttgtcagaggtgaaattcttggattaactgaagactaactactgcgaaagcatttgccaaggacgttttcattaatcaagaacgaaagttaggggatcgaagatgatcagataccgtcgtagtcttaaccataaactatgccgactagggattggatggcgctctttt----gcccattcagcaccttacgagaaatcaaagtttttgggttctggggggagtatggttgcaaggctgaaacttaaaggaattgacggaagggcaccaccaggagtggagcctgcggcttaatttgactcaacacggggaaactcaccaggtccagacgtaataaggattgacaagttag-agacttctcttgatcttacgggtggtggtgcatggccgtttttagtccttggagtgatttgtctgcttaattgcgataacggacgagaccttaacctgctaaatagggctgcgagcatctgctcggggc--tcttcttagagggactatgggtatcaaacccatggaagtttgaggcaacaacaggtctgtgatgcccttagacgttctgggccgcacgcgcgctacactgacggagccagcaagtat--agccttggtcgagaggcctgggtaatctcgtgaaactccgtcgtgctggggatagagcattgtaatttttgctcttcaacgaggaattcctagtaagcgcaagtcatcagcttgcgttgattacgtccctgccctttgtacacaccgcccgtcgctactaccgattgaatggcttagtgaggcttcaagattggcgccgcaggaggggcaactttcccacggcgctgagaatctagtcaaacttggtc---------------------------------------tgcctcagtagcggcgagtgaagcggcaagagctcagatttgaaatc--gcccctttatggggggcgagttgtaaattgcaggtggagtctttgtggaggccggtgtcgaagtcccttggaacagggcgccattgagggtgagagccccgtgcgatgccgg-----ctgaagctt--taaggcccttctgacgagtcgagttgtttgggaatgcagctctaagtgggtggtaaattccatctaaggctaaatattggcgagagaccgatagcgaacaagtactgt
			gaaggaaagatgaaaagcactttgaaaagagagtgaaacagcacgtgaaattgttgaaagggaagggtattgggctcgacatgggattt-gcgcaccgctgctcttgtgggcggcgctctgggcttttcctgggccagcatcggtttctgctgcaggagaaggggtgccggaatgtggctctt--cggagtgttatagccggtgccagatgctgcgtgtggggaccgaggactgcgac--------------------------------atctgtctcggatgctggcacaacggcgcaataccgcccgtcttgaaacatggaccaaggagtctaacgtctatgcgagtgtttgggtgtaaaacccgtacgcgtaatgaaagtgaacgtaggtcggacc--ctccgggggcacgatcgaccgatcctgatgttttcggatggatttgagtaagagcatagctgttgggacccgaaagatggtgaactatgcctgaatagggtgaagccagaggaaactctggtggaggctcgtagcggttctgacgtgcaaatcgatcgtcgaatttgggtataggggcgaaagactaatcgaaccatctagtagctggttcctgccgaagtttccctcaggatagcagaagctcgtatcagttttatgaggtaaagcgaatgattagacgtctcggggtcgaaatgaccttagcgtattctcaaactttaaatatgtaagaagtccctgttgctttattgaacggacgtttgaatgagagcttttagtgggccatttttggtaagcagaactggcgatgcgggatgaaccgaacgcgaagttaaggtgccggaatgcacgctcatcagacaccacaaaaggtgttagttcatccagacagccggacggtggccatggaagtcggaatccgctaaggagtgtgtaacaactcaccggccgaatgaactagccctgaaaatggatggcgctcaagcgtgttacctatactttgccgtca----tggcgtaaggccttgacgagtaggcaggcgtgggggtttgtgacgaagccttgggcgtgagcctgggtcgaacggcccctagtgcagatcttggtggtagtagcaaatattcaaatgggaactttgaagactgaagtggggaaaggttccgcgtcaacagcagttggacgcgggttagtcgatcctaagagatggggaagctccgtttcaaag-gcgcaattcgttgcgccacc-atcgaaagggaatccggttaagattccggaacttggatgtggattcttcacggcaacgtaacagaatgcggagacgccggcgcgagccctgggaggagttttcttttcttcttaacagcttatcaccctggaattggattatccggagagggggtcttatggctggaagagcgttgcccttgtgcaacgtccggtgcgcttgcgacggtccttgaaaatccgcaggaaggaatagttttcacgccaagtcgtactcataaccgcagcaggtctccaaggttaacagcctctagttgatagaataatgtagataagggaagtcggcaaaatagatccgtaacttcgggaaaaggattggctctaagggttgggcggat----------------------------------------------------------------------------gccggccggcgctggctgtgctggggtctctggcgcgcggttaacaaccaacttagaactggtacggacaaggggaatctgactgtctaattaaaacatagcattgcgatggtcagaaagtgACAAACCCACAATTTGCTTCTACAATAAAAATC---AGAGATCCA---AAGAAAAGATTTAATGCAGTGTGGACTTTATGTAAAACTAAAATGGTCTGTGATGTTGATCCTCCATTAGATGAAGATGATGACGATGATGAAGCAGCA---CCACGATTTAGAAGAGGAGGGTGTGGT
			AGTATACAACCTTCTGTTAGAAAAGATGGTTTAAAACTTTGGGGTACTTGGAAAAAATCAAATCTTGATGAAGA---------ACTGAAAACCTAGAAAGAAGACAAATTACCGCATCCGATATTTTAAATATTTTTAGACACATTTCTCCAGAAGATTGTATAAAATTAGGTTTCAATGAAGAATGGGCTAGACCTGAATGGATGTTATTGACCGTCTTACCTGTTCCACCTCCACCTGTTAGACCTTCTGTTGCGTTTACTGATTCC---AAAAGATCTGAAGATGATTTAACCTACAAATTGGCTGATATTTTAAAAGCTAACATCAATGTTCAAAAATTCGAAATGGATGGTTCCCCTCAACACGTTATTAGTGAATTTGAGGCATTGCTTCAA
		</sequence>
		<sequence>
			<taxon idref="Candida_sake"/>
			-----attatacagtgaaactgcgaatggctcattaaatcagttatcgtttatttgatagtaccttactacttggatatccgtggtaattctagagctaatacatgctt-aaaatcccgacctctggaagggatgtatttattagataaaaaatcaatgt---cttcggactctttgatgattcataataacttttcgaatcgcatggccttgtgctggcgatggttcattcaaatttctgccctatcaactttcgatggtaggatagtggcctaccatggtttcaacgggtaacggggaataagggttcgattccggagagggagcctgagaaacggctaccacatccaaggaaggcagcaggcgcgcaaattacccaatcccgacacggggaggtagtgacaataaataacgatacagggcccttatgggtcttgtaattggaatgagtacaatgtaaataccttaacgaggaacaattggagggcaagtctggtgccagcagccgcggtaattccagctccaaaagcgtatattaaagttgttgcagttaaaaagctcgtagttgaaccttgggcttggttagccggtccgccttttggtgagtactgtctaaccgagcctttccttctgggtaaccttt----------ctttcggggaaggcgaaccaggacttttactttgaaaaaattagagtgttcaaagcaggcctttgctcgaatatattagcatggaataatagaataggacgtatggttctattttgttggtttctaggaccatcgtaatgattaatagggacggacgggggtatcagtattcagttgtcagaggtgaaattcttggatttactgaagactaactactgcgaaagcatttaccaagcacgttttcattaatcaagaacgaaagttaggggatcgaagatgatcagataccgtcgtagtcttaaccataaactatgccgactagggatcgggtgttgttcttttattgacgcactcggcaccttacgagaaatcaaagtctttgggttctggggggagtatggtcgcaaggctgaaacttaaaggaattgacggaagggcaccaccaggagtggagcctgcggcttaatttgactcaacacggggaaactcaccaggtccagacacaataaggattgacagattgagagctctttcttgattttgtgggtggtggtgcatggccgttcttagttggtggagtgatttgtctgcttaattgcgataacgaacgagaccttaacctactaaatagtgctgctagcttttgctggatagtcacttcttagagggactatcgatttcaagtcgatggaagtttgaggcaataacaggtctgtgatgcccttagacgttctgggccgcacgcgcgctacactgacggagccagcgagttt-ataccttggccgagaggtctgggaaatcttgtgaaactccgtcgtgctggggatagagcattgtaattattgctcttcaacgaggaattcctagtaagcgcaagtcatcagcttgcgttgattacgtccctgccctttgtacacaccgcccgtcgctactaccgattgaatggcttagtgaggcctccggattggcttaagaaagggggcaacctcattctggagctgaaaagctggtcaaacttggtc---------------------------------------tgcctcagtaacggcgagtgaagcggcaaaagctcaaatttgaaatctg---------cgtaagccgagttgtaatttgaagaggctactttggtaatggctcttgtctatgttccttggaacaggacgtcacagagggtgagaatcccgtgcgatg---agatgtccattaccgtgtaaagtgctttcgaagagtcgagttgtttgggaatgcagctctaagtgggtggtaaattccatctaaagctaaatattggcgagagaccgatagcgaacaagtacagt
			gatggaaagatgaaaagaactttgaaaagagagtgaaaaagtacgtgaaattgttgaaagggaagggcttgagatcagacttggtattttgtat--ggcttg--tttcgggcgggtcctctgcagtttactgggccagcatcggtttgggtggcaggataatagc-ataggaatgtggctctacttggagtgttatagccttt-gttgatactgcctgcctagaccgaggactgcgtc--------------------------------ttttgactaggatgctggcataatgatcctaagccgcccgtcttgaaacacggaccaaggagtctaacgtctatgcgagtgtttgggtgtaaaacccgtacgcggaatgaaagtgaacgtagatgagagcc-ttttaggcgcatcatcgaccgatcctgatgtcttcggatggatttgagtaagagcatagctgttgggacccgaaagatggtgaactatgcctgaatagggtgaagccagaggaaactctggtggaggctcgtagcggttctgacgtgcaaatcgatcgtcgaatttgggtataggggcgaaagactaatcgaaccatctagtagctggttcctgccgaagtttccctcaggatagcagaagctcgtatcagttttatgaggtaaagcgaatgattagaggtattggggttgaaatgaccttaacctattctcaaactttaaatatgtaagaagtccttgttgcttaattgaacggacatatgaatgagagcttttagtgggccatttttggtaagcagaactggcgatgcgggatgaaccgaacgcgaagttaaagtgccggaatacacgctcatcagacaccacaaaaggtgttagttcatctagacagccggacggtggccatggaagtcggaatccgctaaggagtgtgtaacaactcaccggccgaatgaactagccctgaaaatggatggcgctcaagcgtgttacttatactttgccgtcagggttgatatgatgccctgacgagtaggcaggcgtggaggtcagtgacgaagcctttgttgtaaaactgggtcgaacggcctctagtgcagatcttggtggtagtagcaaatattcaaatgagaactttgaagactgaagtggggaaaggttccatgtcaacagcagttggacatgggttagtcgatcctaagagatggggaagctccgtttcaaag-gcctgatttttcaggccacc-atcgaaagggaatccggttaaaattccggaacttggatatggattcttcacggtaacgtaactgaatgtggagacgtcggcgtgggccctgggaggagttctcttttcttcttaacagcttatcaccctggaattggtttatccggagatggggtcttatggctggaagagcgcaatacttttgttgcgtccggtgcgcttacgacggtccttgaaaatccacaggaaggaatagttttcatgccaagtcgtactcataaccgcagcaggtctccaaggttaacagcctctagttgatagaataatgtagataagggaagtcggcaaaatagatccgtaacttcgggataaggattggctctaaggatcgggtgagggagtctgtagcgagacggtggggttccgg---cggactgttttcg-------------------------------gacggactgctagagacgcctgacggtgcctgcctcacgcttaacgatcaacttagaactggtacggacaaggggaatctgactgtctaattaaaacatagcattgcgatggtcagaaagtgACCAATCAGGCAATGGCTCAAGCCATCAAGATT---AGAGATCCA---AAGAAGAGATTCAACGCCGTGTGGACAGTTTGTAAAACCAAAATGGTGTGTGAAACCGACATAGGCGACGAAGACGCTCCAGAA---------------------TCTTCTAAAAGAGGTGGTTGTGGC
			CACACCCAGCCAACTATCCGTAGAGATGGTTTAAAGCTTTGGGGTACATGGAAAAACAACAAGAACTTTGAAGA---------AACGAACAGCCTGAACGTCGTTTGTTGACTCCATCTGAAATTTTGATTGTTCTCAAACATATCAGTCCTGAAGACTGTGTTAGATTGGGTTTCAATGAAGATTACGCCAGACCAGAGTGGATGTTGATCACAGTATTACCAGTGCCCCCACCTCCTGTCAGACCTTCTATTGCTTTCAACGACACCGCT---AGAGGTGAAGATGATTTAACATTTAAGTTGGCAGATGTGCTTAAGGCAAACATCAACGTACAAAGATTGGAAATGGACGGTTCTCCTCAGCATGTTATCAGTGAATTTGAAGCTTTGTTACAA
		</sequence>
		<sequence>
			<taxon idref="Taphrina_populina"/>
			--agcattatacagtgaaactgcgaatggctcattaaatcagttatcgtttatttgatagtaccttgctaattggatacgcctggcaattctagagctaatacatgcgtccaag-cccgacctctggaagggctgtatttattagataaaaaatcaaca------------tccgtgatgattcataataacttgtcgaatcgcagggcctcgagccggcgatggttcattcaaatttctgccctatcaactttcgatggtaggatagaggcctaccatggtttcaacgggtaacggggaattagggttcggttccggagagggagcctgagaaacggctaccacatccaaggaaggcagcaggcgcgcaaattacccaatcccgacacggggaggtagtgacaataaataacgatgcagggccctttcgggtcttgtaattggaatgagtacaatgtaaataccttaacgaggaacaattggagggcaagtctggtgccagcagccgcggtaattccagctccaagagcgtatattaaagttgttgcagttaaaaagctcgtagttgaaccttggaggcgccgtgccggtccgctt--aggcgagcactgggcggcgcctctttcctcc-----------------------tcctcttagcaataagaggaggactgttactttgagtaaatgagagtgttcaaagcaggcgcacgcttgaatctgttagcatggaataatagaataggacgcatggttctattttgttggtttctaggaccatcgtaatgattaatagggacggtcgggggcatcagtattcagttgtcagaggtgaaattcttggatttactgaagactaactactgcgaaagcatttgccaaggacgttttcattaatcaagaacgaaagttaggggatcgaagatgatcagataccgtcgtagtcttaaccataaactatgccgactagggatcgggcggcgttcatttagtgacgcgctcggcaccttacgagaaatcaaagtctttgggttctggggggagtatggtcgcaaggctgaaacttaaaggaattgacggaagggcaccaccaggagtggagcctgcggcttaatttgactcaacacggggaaactcaccaggtccagacacaataaggattgacagattgagagctctttcttgattttgtgggtggtggtgcatggccgttcttagttggtggagtgatttgtctgcttaattgcgataacgaacgagaccttaacct-ctaaatagcgccgctagcctttgctgggcgc--gcttcttagggggactattgacttgaagtcgatggaagtttgaggcaataacaggtctgtgatgcccttagacgttctgggccgcacgcgcgctacactgacggagccagcgagt----gaccttggccgagaggtctgggaaatcttgggaaactccgtcgtgctggggatagagcattgcaattattgctcttcaacgaggaattcctagtaagcgcaagtcatcagcttgcgttgattacgtccctgccctttgtacacaccgcccgtcgctactaccgattgaatggcttagtgaggcctccggatttgtct----aagccgagggcgaccttcggtgacggagaagctggtcaaacttggtcatttagaggaagtaaaagtcgtaacaaggtttccgtag-tgccccagtaacggcgagtgaagcggcaaaagctcaaatttgaaatcctgcgg-------------gaattgtaatttgaaggtttcgtggtctgagtcggccgcgcccaagtccattggaacatggcgcctgggagggtgagagccccgtatggcgcacg-----ccgactctttgcaccgcggctccgacgagtcgagttgtttgggaatgcagctctaagtgggtggtaaattccatctaaagctaaatattggcgagagaccgatagcgaacaagtacagt
			gatggaaagatgaaaagcactttgaaaagagagtgaaacagcacgtgaaattgttgaaagggaagggcttgcaagcagacacgg----------------------------------------ttttaccgggccagcgtcgaaaaggggggaggaacaagaac-tcgagaatgtggcaccttcgcgcgtgttatagctcgt-gttgacgcctccatcccttttcgaggcctgcgat-------------------------------------tctaggacgctggcgtaatggttgcaagccgcccgtcttgaaacacggaccaaggagtctaacgtctatgcgagtgtttgggtgcaaaaccccagcgcggaatgaaagtaag---aggttggagc--cgcaaggcgcacaatcgaccgaccctgaagtgctcggacgggtttgagtaggagcatagctgttgggacccgaaagatggtgaactatgcctggatagggtgaagccagaggaaactctggtggaggctcgcagcggttctgacgtgcaaatcgatcgtcgaatctgggtataggggcgaaagactaatcgaaccatctagtagctggttcctgccgaagtttccctcaggatagcagaagctcgtaacagttttatgaggtaaagcgaatgattagaggtctcggggcggaaatagccttagcctattctcaaactttaaatatgtaagaagtccttgttgcttaattgaacggacatacgaatgagagcttttagtgggccatttttggtaagcagaactggcgatgcgggatgaaccgaacgcgaagttaaagtgccggaatgcacgctcatcagacaccacaaaaggtgttagttcatctagacagccggacggtggccatggaagtcggaatccgctaaggagtgtgtaacaactcaccggccgaatgaactagccctgaaaatggatggcgctcaagcgtgctacttatacttcgccggcattgt----ggcaagcaatgccgagtaggcaggcgtggaggt-ggtgacgaagccttggctgtgaagctgggtcgaaccgcctctagtgcagatcttggtggtagtagcaaatattcaaatgggaactttgaagactgaagtggggaaaggttccatgtcaacagcagatggacatgggtgagtcgatcctaagagctaaggtagttctgactgaaca-----gcttctttgcgaagtggctcgaaagggaatccggttaagattccggaacttggatgcggaac-tacacggcaacgtaactgaatgcggagacgccggcgtgggccctgggaggagttttctttttcttctaacagcctgtgaccctggaattggattatccggagagggggttttgtggctggaagagcgcggcatcttcgccgcgtccggtgcgcctacgacggtccttgaaaatccgcaggaagcaattgttttcgcgccaagtcgtactgataaccgcagcaggtctccaaggttaacagcctctagttgatagaacaatgtagataagggaagtcggcaaaatagatccgtaacttcgggataaggattggctctaagggttgggagtgtaagggcgggggtgaag--------------------------------------------------caaaagagtgtgtggacggcgctggctaccccc---cgttccccgcttcaataacaaccaacttagaactggtacggacaaggggaatctgactgtctaattaaaacatagcattgcgatggtcagaaagtgACTAACCCACTAATGGCCCAGGCCATTAAGATC---AGAGATCCA---AAAAAGAGATTCAACGCTGTGTGGAACGTCTGCAAAACAAAAATGGTTTGCGAGGCTGATATCATCAACGAAGAAGGTGAAGTT---------------------ACCTCTGGAAGGGGAGGATGTGGT
			CATACCCAGCCCACTGTTCGTAGAGACGGTTTGAAATTGTGGGGTACTTGGAAACAAAACAAAAGTTTCGACGA---------AGCGAACAACCAGAGCGTCGTTTGTTGACTCCGTCGGAAATTTTGAGTGTTTTCAAACACATCAGCTCTGAAGACTGCCATAGATTGGGTTTCAACGAAGACTATGCAAGACCAGAGTGGATGTTAATTACAGTTTTGCCCGTTCCTCCCCCACCAGTGAGACCTTCCATTGCTTTCAACGATACGGCA---AGAGGCGAAGATGACTTGACATTTAAGTTGGCTGATATCATCAAGGCCAACATCAATGTCCAGCGTCTTGAAATGGATGGTTCACCTCAGCATGTCATCAGTGAATTCGAAGCATTGTTGCAG
		</sequence>
		<sequence>
			<taxon idref="Suillus_pictus"/>
			acaagtttgtactgtgaaactgcgaatggctcattaaatcagttatagtttatttgatgatatctttctacatggataactgtgg-aaaactagagctaatacatgcaactaagccccgacttccggaaggggtgtatttattagataaaaaaccaacgcggctcgccgctcgtttggtgattcataataacttctcgaatcgcacggccttgcgccggcgatgcttcattcaaatatctgccctatcaactttcgatggtaggatagaggcctaccatggtttcaacgggtaacggggaataagggttcgattccggagagggagcctgagaaacggctaccacatccatggaaggcagcaggcgcgcaaattacccaatcccgacacggggaggtagtgacaataaataacaatatagggctctttcgggtcttataattggaatgagtacaattcaaatctcttaacgaggaacgattggagggcaagtctggtgccagcagccgcggtaattccagctccaatagcgtatattaaagttgttgcagttaaaaagctcgtagttgaactttgagctcgtccggacggtccgcctcacggcgtgtactgtctgggcgggtttttcctcttggtgaatcggcgtgcccttcgttgggtgcgtcggggaaccaggacttttaccttgagaaaattagagtgttcaaagcaggcctacgcccgaatacattagcatggaataataaaataggacgcgcggttctattttgttggtttctagagtcgccgtaatgattgatagggacagttgggggcattagtattcagttgctagaggtgaaattcttggatttactgaagactaactactgcgaaagcatttgccaaggatgttttcattaatcaagaacgaaggttaggggatcgaaaacgatcagataccgttgtagtcttaacagtaaactatgccgactagggatcgggcgacctctttttgatgtgtcgctcggcaccttacgagaaatcaaagtctttgggttctggggggagtatggtcgcaaggctgaaacttaaaggaattgacggaagggcaccaccaggagtggagcctgcggcttaatttgactcaacacggggaaactcaccaggtccagacatgactaggattgacagattgatagctctttcatgattttatgggtggtggtgcatggccgttcttagttggtggagtgatttgtctggttaattccgataacgaacgagaccttgacctgctaaatagccgcgccggctttcgctggcgtcaggcttcttagagggactgtcggcgtctagccgacggaagtttgaggcaataacaggtctgtgatgcccttagatgttctgggccgcacgcgcgctacactgacgaagccagcgagttattttcctaggccggaaggtccgggtaatcttgtgaaacttcgtcgtgctggggatagagcattgcaattattgctcttcaacgaggaattcctagtaagcgcgagtcatcagctcgcgttgattacgtccctgccctttgtacacaccgcccgtcgctactaccgattgaacggcttagtgaggtctccggatcggcttcggggagccggcgacggcaccctgtcgctgagaagctgatcaaacttggtcgtttagaggaagtaaaagtcgtaacaaggtttccgtagttcccctagtaactgcgagtgaaccgggaaaagctcaaattttgaatctggcggtcttcagccgtccgagttgtaatctagagaagcgtcttccgcgctggaccgtgtataagtttcctggaatggaacgtcgtagagggtgacaatcccgtctttgacacggactcccagggctatgtgatgcgctctcgacgagtcgagttgtttgggaatgcagctcaaatagggtggtaaattccatctaaagctaaatacaggcgagagaccgatagcgaacaagtaccgt
			gagggaaagatgaaaagaactttggaaagagagttaaacagtacgtgaaattgctgaaagggaaacgcttgatgtcagtcgcatcgtccggggatcagcctcgcttttgctcggcgtacttcctggtcgatgggtcagcatcggtttcgaccgtcggaaaatggctcgaggaacgtggcactcttgggtgtgttatagactcgggtcgaatacgacggtcgggaccgaggaactcagcacgacctt-cgttcggggcttcggctcacgtagcgtgcttaggatgctggcataatggccttaagcgacccgtcttgaaacacggaccaaggagtctaactcgcgtgcgagtgtttgggtgaaaaacccgggcgcgtaatgaaagtgaaagtcgagacctctgtcgtggagggcaccgacgcccggaccagagcttttgcgaaggatctgcggtagagcacgcgtgttgggacccgaaagatggtgaactatgcctgaatagggtgaagccagaggaaactctggtggaggctcgtagcgattctgacgtgcaaatcgatcgtcgaatttgggtataggggcgaaagactaatcgaaccatctagtagctggttcctgccgaagtttccctcaggatagcagaaactcatatcagatttatgtggtaaagcgaatgattagaggccttggggtcgaaacgaccttaacctattctcaaactttaaatatgtaagaacgagccgtctcttgattggaccgctcggcgattgagagtttctagtgggccatttttggtaagcagaactggcgatgcgggatgaaccgaacgggaggttaaggtgccggaatacacgctcatcagacaccacaaaaggtgttagttcatctagacagcaggacggtggccatggaagtcggaacccgctaaggagtgtgtaacaactcacctgccgaatgaactagccctgaaaatggatggcgctcaagcgtgttacccatacctccccgtcggcgttgaagtgacgcgccgacgagtaggcaggcgtggaggtc-gtgaagaagctttggcagcgatgctgagtggaaccgcctctagtgcagatctg----------------------------------------------------------------------------------------------------------------------------------------------------------------------------------------------------------------------------------------------------------------------------------------------------------------------------------------------------------------------------------------------------------------------------------------------------------------------------------------------------------------------------------------------------------------------------------------------------------------------------------------------------------------------------------------------------------------------------------------------TCCGATCCCAATTTCGCCGACAAGATCCGCCATATTCGCGATCCC---AAGGCACGCATGGCCGTTGTATGGGCGCACTGCAAGACCAAGACGGCCTGTGAGACTGACGAGCCCAAGGAAGATGGTGCTGAAGGAGACGCGGATGAG---CCCAAAAAAGGTCATGGTGGATGTGGT
			CATATACAACCGGCCATTAGGAAAGAAGGATTGAAGCTTTTCGTCCAATACAAGAGACCCAAAGATGAGGATGAGATGTGAAATCGATGCAGCCTGATAAGCGGTTGATTACACCGTCTGAGGTTTACACGACGTTCAAGAAGATGTCGGACTCCGACCTTCATCTCATAGGTCTTTCGGATGAGTACGCTCGTCCTGAGTGGATGATTCTCACCGTTATGCCTGTCCCGCCTCCTCCCGTCCGTCCAAGTATAGCAGTTGATGGTGGTGCTATGCGAAGCGAAGATGATTTGACGTACAAGCTTGGTGAGATCATCAAGGCGTCCGCACACGTGCGGCGGTGTGAGCAGGAGGGTGCGCCTGCCCACGTCATTAGCGAGCATGAACATCTACTGCAG
		</sequence>
		<sequence>
			<taxon idref="Panellus_stipticus"/>
			aaacaattggtctgtgaaactgcgaatggctcattaaatcagttatagtttatgggatggtacattgctacatggataactgtggtaattctagagctaatacatgcataaacgccccgacttccggaaggggtgtatttattagataaaaaaccaacgcggctcgccgctcccttggtgattcataataacttctcgaatcgcatggccttgtgccggcgatgcttcattcaaatatctgccctatcaactttcgatggtaggatagaggcctaccatggtttcaacgggtaacggggaataagggttcgattccggagagggagcctgagaaacggctaccacatccaaggaaggcagcaggcgcgcaaattacccaatcccgacacggggaggtagtgacaataaataacaatatagggctctttcgggtcttataattggaatgagtacaatttaaatctcttaacgaggaacaattggagggcaagtctggtgccagcagccgcggtaattccagctccaatagcgtatattaaagttgttgcagttaaaaagctcgtagttgaacttcagacctggtctagtggtccgcttaacagcgtgtactgctggactgggccttacctcttggtgagccggcgtgccctttattgggtgcgtcggggaaccaggacttttaccttgagaaaattagagtgttcaaagcaggcctatgcccgaatacattagcatggaataatagaataggacgtgcggttctattttgttggtttctagagtcgccgtaatgattaatagggatagttgggggcattggtattgagtcgctagaggtgaaattcttggattgactcaagaccgactattgcgaaagcatttgccaaggatgttttcattaatcaagaacgaaggttaggggatcgaaaacgatcagataccgttgtagtcttaacagtaaactatgccgactagggatcgggcaacctcaatttgatgtgttgctcggcaccttacgagaaatcaaagtctttgggttctggggggagtatggtcgcaaggctgaaacttaaaggaattgacggaagggcaccaccaggtgtggagcctgcggcttaatttgactcaacacggggaaactcaccaggtccagacataactaggattgacagattgatagctctttcatgattttatgggtggtggtgcat-gccgttcttag-tggtggagtgatttgtctggttaattccgataacgaacgagaccttaacctgctaaatagccaggccggctttcgctggtcgccggcttcttagagggactgtcagcgtctagctgacggaagtttgaggcaataacaggtctgtgatgcccttagatgttctgggccgcacgcgcgctacactgacagagccagcgagtttttcaccttggccggaaggtccgggtaatcttgtgaaactctgtcgtgctggggatagagcattgcaattattgctcttcaacgaggaatacctagtaagcgtgagtcatcagctcgcgttgattacgtccctgccctttgtacacaccgcccgtcgctactaccgattgaatggcttagtgaggtctccggattggcttcggaaaaccggcaacggtagtccttagctgagaagctgatcaaacttggtcatttagaggaagt-----------------------------------------------------------------------------------------------------------------------------------------------------------------------------------------------------------------------------------------------------------------------------------------------------------------------
			------------------------------------------------aattgttgaa--gggaacgcttgaagtcagtcgcgccgctcagaactcaacctggc-tctgcttggtgtactttctgttcggtgggtcagcatcaattttggtcggtggataaaggctcagagaatgtggcatcttcgggtgtgttatagctctgggtcgcatgcatcggctgggattgaggaactcagcacgccgca--agccgggtacttgtaccacgt-acgtgcttaggatgctggcataatggctttaatcgacccgtcttgaaacacggaccaaggagtctaacatgcctgcgagtgtttgggtggaaaacccgagcgcgtaatgaaagtgaaagttgagatccctgtcgtggggagcatcgacgcccggagcagaccttttgtgacgcatccgcggtagagcatgtatgttgggacccgaaagatggtgaactatgcctgaatagggcgaagccagaggaaactctggtggaggctcgtagcgattctgacgtgcaaatcgatcgtcgaatttgggtataggggcgaaagactaatcgaaccatctagtagctggttcctgccgaagtttccctcaggatagcagaaactcatatcagatttatgtggtaaagcgaatgattagaggccttggggttgaaacaaccttaacctattctcaaactttaaatatgtaagaacgagccgtctcttgattggaccgctcggcgattgagagtttctagtgggccatttttggtaagcagaactggcgatgcgggatgaaccgaacgcgaggttaaggtgccggaattcacgctcatcagacaccacaaaaggtgttagttcatctagacagcaggacggtggccatggaagtcggaatccgctaaggagtgtgtaacaactcacctgccgaatgaactagccctgaaaatggatggcgcttaagcgtgatacccatacctcgccgttaacgtttaagtgacgcgttaacgagtaggcaggcgtggaggtttgtgaagaagccttggcagtgatgctgggtgaaacagcctctagtgcagatcttggtggtagtagcaaatattcaagtgagatccttgaagactgaagtggagaaaggttccatggtaacagcagttggacatgggtcagtcgatcctaagagatagggaagctccgtttcaaagtgcattattcttaatgccgcctatcgaaagggaatccggttaaaattccggaaccaggatgtggatctttaacggcaacgtaactgaacttggagacattggcgagggccccgggaagagttatcttttctccttaacagtctacaaccctgaaatcagtttgtctggagctagggttcaatggctggtagagcgcaacacctctgttgcgtccggtgcgttctcgacaatccttgaaaatccaagggaatgaataattttcacacctggtcgtactcataaccgcagcaggtctccaaggtgaacagcctctagttgatagaacaatgtagataagggaagtcggcaaaatagatccgtaacttcgggaaaaggattggctctaagggttgggtgtgtcgggccttggcagaaagccgccggaccaggtcttcactgcttggggcaatctaggtggagtggaccaggactggtgcgtggatggccttggctgctcttgggcgtctggcgcacgcttaacaaccaacttagaactggtacggacaaggggaatctgactgtctaattaaaacatagcattgcgatggccagaaagtgTCCGATCCCAATTTCGCGGACAAGATTCGCCACATTCGCGATCCG---AAAAGTCGCATGGCTGTCGTCTGGGCGCACTGCAAAACCAAGATGGTGTGCGAGCCAGATGATCCCAAAGACGAAAACGCGGATGCGGACGGCGAGGAG---CCCAAGAAGGGTCACGGAGGATGTGGT
			TACGTGCAGCCGCTTATCAGGAAAGAAGCTCTCAAGCTCTTCGCGCAGTACAAGAAGCCGAAGGATGATGATGAGAAATGAAGTCGATACAGCCCGAGAAGCGGCTCTTCAGCCCCTCGGACATCTACACGACTTTCAAAAAGATGTCCGATTCGGATCTCACGTTACTTGGGCTTTCAGACGAGTACGCGCGCCCTGAATGGATGATCCTCACCGTTATGCCTGTTCCTCCACCGCCTGTCCGTCCGAGTATCGCCGTCGACGGTGGCGCCATGCGCAGCGAGGACGACTTGACCTTCAAGCTTGGCGACATCATTAAGGCGTCGGCAAATGTGCGGAGATGTGAAAACGAGGGCACGCCAGCCCACGTTATCACCGAGTTTGAGCAACTTCTCCAG
		</sequence>
		<sequence>
			<taxon idref="Microstroma_juglandis"/>
			--------------------------------attaaatcagttatagtttatttgatggt-ccttactacatggataactgtggtaattctagagctaatacatgcttaaaagccccgactttcggaaggggtgtatttattagataaaaaccaacc-----cttcgggtcccttggtgaatcataataacttctcgaatcgcatggccttgtgccggcgatgcttcattcaaatatctgccctatcaactgtcgatggtaggatagaggcctaccatggttgcaacgggtaacggggaataagggttcgattccggagagggagcctgagaaacggctaccacatccaaggaaggcagcaggcgcgcaaattacccaatcccaacacggggaggtagtgacaatacgtaacaatatagggcttttacaggtcttataattggaatgagtacaatttaaatcccttaacgaggaacaattggagggcaagtctggtgccagcagccgcggtaattccagctccaatagcgtatattaaagttgttgcagttaaaaagctcgtagttgaacttcaggcctggccggtcggtccgctttacggcgtgtactgtttggccgggccttccttcttggtgatccggcatgccctttactgggtgtgtcggggaaccaagacttttactttgaaaaaattagagtgctcaaagcaggcatttgcccgaatatattagcatggaataataaaataggacgtgcggtctatttgt----ggttctaggatcgccgtaatgagtgattaatrgggctcggcgcattagtattcacatgctagaggtgaaattcttggattttgtgaagactaacttctgcgaaagcatttgccaaggatgttttcattaatcaagaacgaaggttaggggatcgaaaacgattagataccgttgtagtcttaacagtaaactatgccgactagggattggacgatgttattttcttgactcgttcagcaccttacgagaaatcaaagtctttgggttctggggggagtatggtcgcaaggctgaaacttaaagaaattgacggaagggcaccaccaggagtggagcctgcggcttaatttgactcaacacggggaaactcaccaggtccagacatagtaaggattgacagattgatagctctttcttgattctatgggtggtggtgcatggccgttcttagttggtggagtgatttgtctggttaattccgataacgaacgagaccttaacctgctaaatagcccggtcgactttggttgtccgctggcttcttagagggactattggcgtttagctaatggaagtttgaggcaataacaggtctgtgatgcccttagatgttctgggccgcacgcgcgctacactgacggagccagcgagtttatcaccttgtccggaaggactgggtaatcttgtgaaactttgtcgtgctggggatagagcattgcaattattgctcttcaacgaggaattcctagtaagcgtgagtcatcagctcgcgttgattacgtccctgccctttgtacacaccgcctgtcgctactaccgattgttacgtttagtgagc---------------------------------------------------------------------------------------------------------tcccctagtaacggcgagtgaagcgggaagagctcaaatyygaaagctggtaccttc--ggtgcccgcgttgtaatctcgagaagtgttttccgtgctggaccatgtacaagttccttggaataggacgtcatagagggtgaaaatcccgtacttgacatggacgcccagtgctttgtgatacactctccacgagtcgagttgtttgggaatgcagctcaaaatgggtggtaaattccatctaaagctaaatattggggagagaccgatagcgaacaagtaccgt
			gagggaaagatgaaaagcactttggaaagagagttaaacagtacgtgaaattgtcgaaagggaagcgcttgaagttagacatgcctattaggattcagccttgcttttgcttggtgtatttcctggtaagcaggccagcatcagttttgtctgtcggataagggtaggaggaatgtggcccctc--ggggtgttatagcctcttactggatacggcggatgggactgaggaccgcagtgcgcctttagg--cgggcctttt--gcacct-tcgcacttaggatgctggcgtaatggctttaagcgacccgtcttgaaacacggaccgaggagtctaacatgtctgcgagtctttgggtggcaaacccataggcgcaatgaaagtgaatgcaggtgggatcctta--cggagcaccatcgaccgatccggatcttctgtgatggatttgagtaagagcatatatgttgggacccgaaagatggtgaactatgcctgaatagggcgaagccagaggaaactctggtggaggctcgtagcggttctgacgtgcaaatcgatcgtcgaatttgggtataggggcgaaagactaatcgaaccatctagtagctggttcctgccgaagtttccctcaggatagcagaaactcgcatcagttttatgaggtaaagcgaatgattagaggccttggggatgcaacatccttaacctattctcaaactttaaatatgtaagaagcccttgttacttaagtgaacgggcatgcgaatgagagtttctagtgggccatttttggtaagcagaactggcgatgcgggatgaaccgaaagtggggttaaggtgccggaatatacgctcatcagacaccacaaaaggtgttgattcatctagacagcaggacggtggccatggaagtcggaacccgctaaggagtgtgtaacaactcacctgccgaatgaatcagccctgaaaattcatggcgcttaagcgtattacccataccccaccgtcagcgttagagcgacgcgttgacgagtaggcaggcgtggaggtttgtgtagaagcctaggcagtgatgctgggtcgaacagcctctagtgcagatctcggtggcagtagcaaatattcaagtgagaaccttgaagactgaagtggagaaaggttccatggtaacagcagttggacatgggttagccgatcctaagagatagggaagctccgtattaaagtgcgcgattcttcgcgccgcctatcgaaagggaatccagttaagattcyggagccaggatgtggatttttgacggcaacgtaattgaaccaggagacgtcggtgaaggccctgggaagagttatcttttctccttaacagcttataaccctgaaatcggattatccggagctagggtggaatggctggtagagctcaacacttttgttgggtccggtgcgtcttcaacggcccttgaaaatcctggggaacgaataattttcacgcctggtcgtactcataaccgcagcaggtctccaaggtgaacagcctctagttgatagaataatgtagataagggaagtcggcaaattagatccgtaacttygggaaaaggattggctctaagggttgggtgcgtcgggccttggstgaaagccgacggacctggcttggactgctgggcaac----cggtggactaggccgggactgttgtgtgaacggccttggctgccttcgggcgtccggcgtacgattaacaaccaacttagaactggtacggacaaggggaatctgactgtctaattaaaacatagc--------------------ACAGACGGC---TTTGCCGAGGAGCTACGCTTGACGAAGAAT---CGAAAGCGCAGGTTCCAGAAGGTATGGGAGAGATGCTCCAAAATCGCCACGTGCGAGGCGGACGAGCCAAAGGAAGAAGACGAAATGGGAGACGATGAAGAG------AAAGCATCCCACGGAGGCTGTGGC
			CAGGAGCAGCCTGCCATCCGTAGGGACGGTCTCCGGTTGTACACCCAATGGCGAAAGACGAAAGAGGACAACGAGGCCCGAAGATGACACAGCCCGAGAGAAAGAAGCTGTCCGCTGCCGAGGCCCTAGCCATCCTCAAGCGCATCCCTGATGAAGACATTGACGTCATGGGTCTATCGAGAGAGTGGGCAAGACCGGAGTGGATGATCATGACGGTCATGCCTGTCCCGCCACCTCCAGTGCGCCCGGGTATCTCC---GAGGGCGGCACAGCCAAAGGTGAAGATGATCTGACCTATAAGTTGGCAGAAATCATCAAGGCATCTCAGCAGCTCAAGCGGTTCGAGGAGGAGGGAGCGCCACCTCATATCGTCGACGAGTTTGAGGACGTGCTTCAG
		</sequence>
		<sequence>
			<taxon idref="Malassezia_furfur"/>
			-----------------------------------------------------------------------------------------------------------------------------------------------------------------------------------------------------ggaccgcatggccttgtgctggcggtgcttcattcaaatatctgccctatcaactgtcgatggtaggatagaggcctaccatggttgcaacgggtaacggggaataagggttcgattccggagagggagcctgagaaacggctaccacatccaaggaaggcagcaggcgcgcaaattacccaatcccgacacggggaggtagtgacaatatgtaacaatatacggcc--tttaggtcgtataattggaatgagtacaatttaaatcccttaacgaggaacaattggagggcaagtctggtgccagcagccgcggtaattccagctccaatagcgtatattaaagttgttgcagttaaaaagctcgtagttggattttgggcccggctgggcggtccgcttcacggcgtgtactgtccggctgggcctttcctcctggtgaactggcgta------gttcgctacgtttgggaaccaggacttttactttgaagaaattagagtgttcaaagcaggcttacgcccgaataaattagcatggaataataaaataggacgtgcggttctattttgttggtttttggaatcgccgtaatgattaatagggacggtcgggggcattagtactcacatgctagaggtgaaattcttggattttgtgaagactaacttctgcgaaagcatttgccaaggacgttttcattaatcaagaacgaaggttagggtatcgaaaacgattagataccgttgtagtcttaacagtaaactatgccgactagggatcggtcgatgttattttcttgactcgatcggcaccttacgagaaatcaaagtttttgggttctggggggagtatggtcgcaaggctgaaacttaaagaaattgacggaagggcaccaccaggagtggagcctgcggcttaatttgattcaacacggggaaactcaccaggtccagacataggaaggattgacagattgatagctctttcttgattctatgggtggtggtgcatggccgttcttagttggtggagtgatttgtctggttaattccgataacgaacgagaccttaacctgctaaatagcccagccgactttggttagctgctggcttcttagagggactattggcgtttagccaatggaagtttgaggcaataacaggtctgtgatgcccttagatgttctgggccgcacgcgcgctacactgacggagccaacgagtat-tttccttgtccggaaggactgggtaatcttgtgaaactttgtcgtgctggggatagagcattgcaattattgctcttcaacgaggaattcctagtaagcgtgagtcatcagctcgcgttgattacgtccctgccctttgtacacaccgcccgtcgctactaccgattgaatggcttagtgagcctttgggattggcagccaaca-ccggcaacggtagctggccgccgaaaacttatgcaaacttggtcatttagaggaagtaaaagtcgtaacaaggtttctgtagttcccctagtaacggcgagtgaagagggaagagctcaaatttgaaagctggtaccttc--ggtatccgcgttgtaacctcgagacacgttttccgtgcggcgctatggacaagttccttggaacaggacatcgtagagggtgaaaatcccgtacttgccatggatgtaccgtgctttgcgatacgtgctctaagagtcgagttgtttgggattgcagctcaaaatgggtggtagactccatctaaagctaaatatcggggagagaccgatagcgaacaagtaccgt
			gagggaaagatgaaaagcactttggaaagagagttaaa-agtacgtgaaattgtcgaaagggaagcgcttgaagtcagccatgccgctcaggactcagcctggcttttgcttggtgtatttcctgggtagcaagtcagcattggtttggatcgtcggagaagcatagtcggaatgtggcgccctcgggcgtgttatagccttctattggatacgacgatctagaccaaggaacgcagcgcgccttatgg--cgggtcttcgg-acacct-tcgcgcttaggatgctggcgtaatggctttaagtggcccgtcttgaaacacggaccaaggagtctaacatatgtgcgagtttttgggtggcaaacccataagcgtaatgaaagtgaatgcaggtgggatccgca--aggagcaccatcgaccggccctgatcttctgggatgggtctgagtaagagcatatctgttgggacccgaaagatggtgaactatgcctgaatagggcgaagccagaggaaactctggtggaggctcgcagcggttctgacgtgcaaatcgatcgtcgaatttgggtataggggcgaaagactaatcgaaccatctagtagctggttcctgccgaagtttccctcaggatagcagaaactcaaatcagttttatgaggtaaagcgaatgattagaggccttggggatgtaacatccttaacctattctcaaactttaaatgtgtaagaagtccttgttacttaagtgaacggacatgcgaatgagagtttctagtgggccatttttggtaagcagaactggcgatgcgggatgaaccgatcgtgaggttaaggtgccggaatacacgctcatcagacaccacaaaaggtgttagttcatctagacagcaggacggtggccatggaagtcggaacccgctaaggagtgtgtaacaactcacctgccgaatgaactagccctgaaaatggatggcgcttaagcgtgttacctatacctcaccgtcagtgttagagcgatgcgctgacgagtaggcaggcgtgggggtcagtgtcgaagcctaggcagwgatgctgggtgga----------------------------------------------------------------------------------------------------------------------------------------------------------------------------------------------------------------------------------------------------------------------------------------------------------------------------------------------------------------------------------------------------------------------------------------------------------------------------------------------------------------------------------------------------------------------------------------------------------------------------------------------------------------------------------------------------------------------------------------------------------------------GACCCTGTATTTAAGAGTTTGTTACAATCAACTCGTGTTAATCGTAAGAGGCGATTTCAGCGAGTTTGGGAGTACTGCTCAAAAATCAGCATATGTGAAGCAGATGAAGGAAAAGACGAGGATGAGTTCGGGGAGGTGACGCAG---CCCAAAATCGGGCATGGAGGATGCGGT
			CGCCAACAGCCAGCCATCCGGAAAGAAGCACTGAAGCTCTTTACGGCATGGCGTCAGAGTAAAGACGAAGATGGATTGGTCGCATCGCTCAAACAGAAAAGCGTCCCCTTCCTGCTTCGGAGGTGCACACGATTTTAAAGAAGGTATCCCCCGAAGATGTTGTAACACTCGGTCTATCCGAAGATTTTGCCCAGCCAGATTGGATGGTTCTCACAGTGCTTCCTGTGCCACCACCTCAAGTACGTCCAGGTGTGACGGAATTTGGTAGTGGCTTG---GGACAGGATGATTTGACTTACAAATTGGCTGACATTATCAAGGCGAGTGCTAATCTTCGCCGAATGGAACAGGAGGGTGCGCCTGCTCACATATTA------------------------
		</sequence>
		<sequence>
			<taxon idref="Ustanciosporium_standleyanum"/>
			agcaatttatactgtgaaactgcgaatggctcattaaatcagttatagtttatttgat-gtttcttgctacatggataactgtggtaattctagagctaatacatgcgtaaaagccccgacttctgggaggggtgtatttattagataaaaaccaacc-----ccttcggggatttggtgaatcataataacttctcgaatcgcatggccttgggccggcgatgcttcattcaaatatctgccctatcaactgtcgatggtaggatagaggcctaccatggttgcaacgggtaacggggaataagggttcgattccggagagggagcctgagaaacggctaccacatccaaggaaggcagcaggcgcgcaaattacccaatcccgacacggggaggtagtgacaataaataacaatgcaaggctcttttgggtcttgtaattggaatgagtacaatttaaatcccttaacaaggaacgattggagggcaagtctggtgccagcagccgcggtaattccagctccaatagcgtatattaaagttgttgcagttaaaaagctcgtagttgaagtttggtctcgggcgctgggtctgcttcattgcatgaattcggcacccgagacttccttcctggtgagcaagtcggg------ctcgctcggcttgggaaccaggagcattactttgaaaaaattagagtgttcaaagcaggccatggcccgaatatattagcatggaataacagaataggacgtgcggttctattttgttggtt--tagaactgccgtaatgattaatagggacagccgggggcattagtattcgcacgctagaggtgaaattcttggattgtgcgaagactcactactgcgaaagcatttgccaagaatgttttcattaatcaagaacgaaggttagggtatcgaaaacgattagataccgttgtagtcttaacagtaaactatgccgactccgaatcggtcgatgctcattcactggctcgatcggcgcggtacgagaaatcaaagtctttgggttctggggggagtatggtcgcaaggctgaaacttaaagaaattgacggaagggcaccaccaggagtggagcctgcggcttaatttgactcaacacgggaaaactcaccaggtccagacatagtaaggattgacagattgatggcgctttcatgattctatgggtggtggtgcatggccgttcttagttggtggagtgatttgtctggttaattccgataacgaacgagaccttgacctgctaaatagacgggttgacatttgttggcccctgtcttcttagagggactatcaacgtctagttgatggaagttcgaggcaataacaggtctgtgatgcccttagatgttctgggctgcacgcgcgctacactgacagagacaacgagtggggtcccttgtctgagaagaccgggtaaacttgtgaaactctgtcgtgctggggatagagctttgtaatttttgctcttcaacgaggaattcctagtaagcgcaagtcatcagcttgcgttgattacgtccctgccctttgtacacaccgcccgtcgctactaccgattgaatggcttagtgaggacttgggacagacgacggggagccagcaatggcaccctgttggctggatctcttacaaacttggtcatttagaggaagtaaaagtcgtaacaaggtatccgtagttcccctagtaacggcgagtgaagagggaagagcccaagattgaaagctggcgccttc--ggcgtccgcattgtaatctcgagaagtgttttccgtttcggaccaagcctaagtctcttggaaaagagcatcgtagagggtgaaaatcccgtacatggtttggagcgccgagactttgtgatacgctttctaagagtcgcgttgtttgggaatgcagcgcaaaatgggtggtaaatgccatctaaggctaaatattggggagagaccgatagcgaacaagtacagt
			gatggaaagatgaaaagaactttgaaaagagagttaaacagtacgtgaaattgccaaaagggaagggtaggaggtcagagatgcggtctgcaattcaaccgggcttttgcttgggtattttgcagtctcgcaggccaacgtcggttttgagcgctggagaagggtgggaggaacgtggcacctttgggtgtgttatagcctcctactggatacagtgatcgagaccgaggaacgcagcgtactcgtaagagcgggcctcgg--gcacct-ttacgcttagggcgttggcgtaatggccctctaccacccgtcttgaaacacggaccaaggagtctaacatgtatgcgagtctttgggtggtaaacccgcaggcgcaatgaaagtgaatttaggtgggatc--cgcaaggtgcaccatcgaccgatcctcacgtcttgtcgtggatttgagtaagagcatacctgttgggacccgaaagatggtgaactatgcctgaatagggcgaagccagaggaaactctggtggaggctcgtagcggttctgacgtgcaaatcgatcgtcaaatttgggtataggggcgaaagactaatcgaaccatctagtagctggttcctgccgaagtttccctcaggatagcagaaactcacatcagttttatgaggtaaagcgaatgattagaggccttggggaagtaacttccttaacctattctcaaactttaaatgtgtaagaagcccttgttactttagtgaacgggcatgcgaatgagagtttctagtgggccatttttggtaagcagaactggcgatgcgggatgaaccgaacgttgggttaaggtgccaaagtgtacgctcatcagataccaaaaaaggtgttatttagtctagacagtgggacggtggccatggaagtcggaaaccgctaaggagtgtgtaacaactcacccaccgaattaagtagccctgaaaatggatggcgctcaagcgtaccaccgatacccaaccgtcagtgtt-tagcgaagcgctgacgagtaggcaggcgtgggggtcagtttggaagccttggctgtgaagctgggtggaacggcctctagtgcaga--------------------------------------------------------------------------------------------------------------------------------------------------------------------------------------------------------------------------------------------------------------------------------------------------------------------------------------------------------------------------------------------------------------------------------------------------------------------------------------------------------------------------------------------------------------------------------------------------------------------------------------------------------------------------------------------------------------------------------------------------ACCGACCCGGTCTTTGACCAGATCGTCAAGGCCACGCGAGGAAGTCGCAAGCGTAGATTCCAGCGAGTCTGGGAATACTGCTCCAAGAAGATGATCTGCCAAGCGGATGAACCCAAGGAGGACGATGACATGGGATTCGATGAGCAG---GCCAAGCAAGGGCATGAAGGCTGTGGA
			CGTATTCAACCCAACATCCGAAGAGAAGGTCTCAAGCTCTTTACACAGTGGAAGAAGGGTAAAGGAGACGACGAGAGACCGCCATCGCACAGCCTGAGAAGAAACCCCTGCCCGCATCCGAGGCACATACCATTCTAAAGAAGATGTCGAGCCAAGACATCGCCACGCTCGGCCTGTCCGAAGAGAATGCACGGCCAGACTGGATGATCATCACCGTGCTGCCCGTTCCTCCGCCTCCCGTCCGACCTTCGGTCATGGACGGTGGTGAGGACGATTTGACCTACAAGCTGGCCGACATTATCCGGGCCAACGCTACACTCAAGAAGATGGAGCAGGAAGGTACGCCTGCCCACATTCTTGCTGATTTCGAGCAGCTTCTCCAG---------------
		</sequence>
		<sequence>
			<taxon idref="Moesziomyces_bullatus"/>
			cgcaaattatactgtgaaactgcgaatggctcattaaatcagttatagtttatttgat-gtttcttgctacatggataactgtggtaattctagagctaatacatgcgtaaaagccccgacttctggaaggggtgtatttattagataaaaaccatcc-----tcctcggag-tttggtgattcataataacttctcgaatcgcacggccttgtgctggcgatgcttcattcaaatatctgccctatcaactgtcgatggtaggatagaggcctaccatggttgcaacgggtaacggggaataagggttcgattccggagagggagcctgagaaacggctaccacatccaaggaaggcagcaggcgcgcaaattacccaatcccgacacggggaggtagtgacaataaataacaatgcagggcccttttgggtcttgtaattggaatgagtacaatttaaatcccttaacgaggaacgattggagggcaagtctggtgccagcagccgcggtaattccagctccaatagcgtatattaaagttgttgcagttaaaaagctcgtagttgaagtttggtctcggacgctgggtctgcttcattgcatgtacttgacgtccgagacttccttcttggtgaacggccgc--------cttcgggtggtccggaaccaggactattactttgaaaaaattagagtgttcaaagcaggccaaggcccgaatatattagcatggaataacagaataggacgtgcggttctattttgttggtttctagaactgccgtaatgattaaaagggacagccgggggcattagtatttgcacgctagaggtgaaattcttggattgtgcaaagacttcctactgcgaaagcatttgccaagaatgttttcattaatcaagaacgaaggttagggtatcgaaaacgattagataccgttgtagtcttaacagtaaactatgccgactccgaatcggtcgatgctcattcactggctcgatcggcgcggtacgagaaatcaaagtttttgggttctggggggagtatggtcgcaaggctgaaacttaaagaaattgacggaagggcaccaccaggagtggagcctgcggcttaatttgactcaacacgggaaaactcaccgggtccggacatagtaaggattgacagattgatggcgctttcatgattctatgggtggtggtgcatggccgttcttagttggtggagtgatttgtctggttaattccgataacgaacgagaccttgacctgctaaatagacgggttgacatttgttggcccctgtcttcttagagggactatcgccgtctaggtgatggaggcaaaaggcaataacaggtctgtgatgcccttagatgttccgggctgcacgcgcgctacactgacagagacaacgagtggggccccttgtccgaaatgactgggtaaacttgtgaaactttgtcgtgctggggatggagctttgtaatttttgctcttcaacgaggaattcctagtaagcgcaagtcatcagcttgcgttgactacgtccctgccctttgtacacaccgcccgtcgctactaccgattgaatggcttagtgaggacttgggagagacatcggggagccagcaatggcaccctgacggctcaaactcttacaaacttggtcatttagaggaagtaaaagtcgtaacaaggtatctgtagttcccctagtaacggcgagtgaagagggaagagcccaagattgaaagctggcgtcttc--ggcgtccgcattgtaatctcaagaagtgttttccgcttcggaccaagcctaagtcccttggaaaagggcatcatagagggtgataatcccgtacatggcttggagcgccgaggctttgtgatacgctttctaagagtcgagttgtttgggaatgcagctcaaaatgggtggtaaatgccatctaaggctaaatattggggagagaccgatagcgaacaagtacagt
			gatggaaagatgaaaagaactttgaaaagagagttaaacagtacgtgaaattgccaaaagggaagggtaggaggtcagagatgcggcctgggattcagccttgcttttgcttggtgtttttcccagattgcaggccaacgtcggttttgggcactggagaagggtaggaggaatgtggcacccctgggtgtgttatagcctcctactggatacagcgaccgagaccgaggacagcagcgtactcgtaagagcgggcctcgg--gcacct-ttacgcttagggcgttggcataatggccctctaccacccgtcttgaaacacggaccaaggagtctaacatgtatgcgagtctttgggtggcaaacccataggcgcaatgaaagtgaattcaggtgggatc--cgcaaggtgcaccatcgaccgatcctcacgtcttgtcgtggatttgagtaagagcatacctgttgggacccgaaagatggtgaactatgcctgaatagggtgaagccagaggaaactctggtggaggctcgtagcggttctgacgtgcaaatcgatcgtcaaatttgggtataggggcgaaagactaatcgaaccatctagtagctggttcctgccgaagtttccctcaggatagcagaaactcacatcagttttatgaggtaaagcgaatgattagaggccttggggaagtaacttccttaacctattctcaaactttaaatgtgtaagaagcccttgttacttaagtgaacgggcatgcgaatgagagtttctagtgggccatttttggtaagcagaactggcgatgcgggatgaaccgaacgttgggttaaggtgccaaagtatacgctcatcagataccagaaaaggtgttatttagtctagacagtgggacggtggccatggaagtcggaaaccgctaaggagtgtgtaacaactcacccaccgaattaagtagccctgaaaatggatggcgctcaagcgtatcaccgatacccaaccgtcagtgtt-tagcgaagcgctgacgagtaggcaggcgtgggggtccgtatggaagccttggcagtgatgctgggtggaacggcctctagtgcagatct-----------------------------------------------------------------------------------------------------------------------------------------------------------------------------------------------------------------------------------------------------------------------------------------------------------------------------------------------------------------------------------------------------------------------------------------------------------------------------------------------------------------------------------------------------------------------------------------------------------------------------------------------------------------------------------------------------------------------------------------------ACCGACCCGGTCTTTGATCAGATCGTCAAGGCGACGCGTGGCAGCCGCAAGCGTCGCTTCCAGCGTGTCTGGGAGTACTGCTCCAAAAAGATGGTCTGCGAGGCCGACGACCCCAAGGACGAGGACGAGATGGGCTTCGAGGAGCAG---GCCAAGCCCGGTCATGGAGGTTGTGGT
			CGTGTGCAACCCAACATCCGCCGCGAGGGCCTCAAGCTCTTCACCCAGTGGAAGAAGGGCAAGGGCGAGGATGAGAATCAGCCATCGCACAGCCCGAGAAGCGCCCCTTGCCCGCCTCCGAGGCGCACACCGTCCTCAAGAAGATGACCTCCGAGGACATTGCCGTCCTTGGTCTGTCCGAAGAGCACGCACGTCCCGACTGGATGATCTTGACCGTCATGCCCGTGCCTCCACCACCGGTGAGACCTTCGGTGCAGGACGGAGGAGAGGACGACTTGACCTACAAGCTCGCCGACGTTATCCGCGCCAACGCCACGCTCAAAAAGATGGAGCAGGAGGGTACTCCCGCGCACATCTTGGCCGATTTTGAGCAGCTGCTCCAG---------------
		</sequence>
		<sequence>
			<taxon idref="Pseudozyma_flocculosa"/>
			cgcaaattatactgtgaaactgcgaatggctcattaaatcagttatagtttatttgat-gtttcttgctacatggataactgtggtaattctagagctaatacatgcgtaaaagccccgacttctggaaggggtgtatttattagataaaaaccatcc-----tcctcggag-tttggtgattcataataacttctcgaatcgcacggccttgtgctggcgatgcttcattcaaatatctgccctatcaactgtcgatggtaggatagaggcctaccatggttgcaacgggtaacggggaataagggttcgattccggagagggagcctgagaaacggctaccacatccaaggaaggcagcaggcgcgcaaattacccaatcccgacacggggaggtagtgacaataaataacaatgcagggcccttttgggtcttgtaattggaatgagtacaatttaaatcccttaacgaggaacgattggagggcaagtctggtgccagcagccgcggtaattccagctccaatagcgtatattaaagttgttgcagttaaaaagctcgtagttgaagtttggtctcggacgctgggtctgcttaattgcatgtacttgacgtccgagacttccttcttggtgaacggccgc--------cttcgggtggtccggaaccaggactattactttgaaaaaattagagtgttcaaagcaggccaaggcccgaatatattagcatggaataacagaataggacgtgcggttctattttgttggtttctagaactgccgtaatgattaaaagggacagccgggggcattagtatttgcacgctagaggtgaaattcttggattgtgcaaagacttcctactgcgaaagcatttgccaagaatgttttcattaatcaagaacgaaggttagggtatcgaaaacgattagataccgttgtagtcttaacagtaaactatgccgactccgaatcggtcgatgctcattcactggctcgatcggcgcggtacgagaaatcaaagtttttgggttctggggggagtatggtcgcaaggctgaaacttaaagaaattgacggaagggcaccaccaggagtggagcctgcggcttaatttgactcaacacgggaaaactcaccgggtccggacatagtaaggattgacagattgatggcgctttcatgattctatgggtggtggtgcatggccgttcttagttggtggagtgatttgtctggttaattccgataacgaacgagaccttgacctgctaaatagacgggttgacatttgttggcccctgtcttcttagagggacaatcgccgtctaggtgatggaggcaaaaggcaataacaggtctgtgatgcccttagatgttccgggctgcacgcgcgctacactgacagagacaacgagtggggccccttgtccgaaatgactgggtaaacttgtgaaactttgtcgtgctggggatggagctttgtaatttttgctcttcaacgaggaattcctagtaagcgcaagtcatcagcttgcgttgactacgtccctgccctttgtacacaccgcccgtcgctactaccgattgaatggcttagtgaggacttgggagagacatcggggagccagcaatggcaccctgacggctcaaactcttacaaacttggtcatttagaggaagtaaaagtcgtaacaaggtatccgtag------------------------agggaagagcccaagattgaaagctggcgtcttc--gacgtccgcattgtaatctcaagaagtgttttccgcttcggaccatgcctaagtcccttggaaaagggcatcatagagggtgataatcccgtacatggcatggagcgccgaggctttgtgatacgctttctaagagtcgagttgtttgggaatgcagctcaaaatgggtggtaaatgccatctaaggctaaatattggggagagaccgatagcgaacaagtacagt
			gatggaaagatgaaaagaactttgaaaagagagttaaacagtacgtgaaattgccaaaagggaagggtaggaggtcagagatgcgtcttgggattcagccttgcttttgcttggtgtttttcccaagttgcaggccaacgtcggttttgggcactggagaagggtggaaggaacgtggcacctctgggtgtgttatagccttccactggatacagcgaccgagaccgaggacagcagcgtactcgcaagagcgggcttcgg--gcacct-ttacgcttagggcgttggcataatggccctctaccacccgtcttgaaacacggaccaaggagtctaacatgtatgcgagtctttgggtggcaaacccataggcgcaatgaaagtgaattcaggtgggatc--cgcaaggtgcaccatcgaccgatcctcacgtcttgtcgtggatttgagtaagagcatacctgttgggacccgaaagatggtgaactatgcctgaatagggtgaagccagaggaaactctggtggaggctcgtagcggttctgacgtgcaaatcgatcgtcaaatttgggtataggggcgaaagactaatcgaaccatctagtagctggttcctgccgaagtttccctcaggatagcagaaactcacatcagttttatgaggtaaagcgaatgattagaggacttggggaagtaacttccttaacctattctcaaactttaaatgtgtaagaagcccttgttactttagtgaacgggcatgcgaatgagagtttctagtgggccatttttggtaagcagaactggcgatgcgggatgaaccgaacgttgggttaaggtgccaaagtatacgctcatcagataccagaaaaggtgttatttagtctagacagtgggacggtggccatggaagtcggaaaccgctaaggagtgtgtaacaactcacccaccgaattaagtagccctgaaaatggatggcgctcaagcgtatcaccgatacccaaccgtcagtgtt-tagcgaagcgctgacgagtaggcaggcgtgggggtccgtatggaagccttggcagtgatgctgg------------------------------------------------------------------------------------------------------------------------------------------------------------------------------------------------------------------------------------------------------------------------------------------------------------------------------------------------------------------------------------------------------------------------------------------------------------------------------------------------------------------------------------------------------------------------------------------------------------------------------------------------------------------------------------------------------------------------------------------------------------------------ACAGATCCCGTCTTTGACCAGATCGTCAAGGCGACGCGCGGCAGCCGAAAGCGCCGCTTCCAGCGCGTTTGGGAATACTGCTCCAAAAAGATGGTCTGCGAGGCTGACGATCCAAAGGAGGAGGACGAGATGGGTTTCGAGGAGCAG---GCCAAGCCCGGTCATGGAGGATGTGGT
			CGTGTGCAGCCCAACATCCGCCGCGAGGGTCTCAAGCTGTTTACGCAGTGGAAGAAGGGCAAGGGTGAGGACGAGAGACGGCAATCGCCCAGGCCGAGAAGCGTCCGTTGCCCGCATCAGAGGCACACACCATCCTCAAGAAGATGTCGAGCGAGGACATCGCCGTCCTGGGTCTCTCGGAAGAAAACGCGCGTCCCGACTGGATGATCTTGACCGTGCTTCCCGTGCCCCCTCCCCCCGTCCGACCCTCCGTGCAGGATGGAGGAGAAGATGACTTGACATACAAGCTCGCCGACGTCATCCGTGCCAATGCCACGCTCAAGAAGATGGAGCAGGAAGGAACGCCTGCGCACATTCTCGCCGACTTTGAACAGTTGCTCCAA---------------
		</sequence>
		<sequence>
			<taxon idref="Schizonella_melanogramma"/>
			agcaatttatactgtgaaactgcgaatggctcattaaatcagttatagtttatttgat-gtttcttgctacaaggataactgtggtaattctagagctaatacttgcgtaaaagccccgacttctgggaggggtgtatttattagataaaaaccaacc-----tcttcggagatttggcgattcataataacttctcgaatcgcatggccttgggccggcgatgcttcattcaaatatctgccctatcaactttcgatggtaggatagaggcctaccatggttgcaacgggtaacggggaataagggttcgattccggagagggagcctgagaaacggctaccacatccaaggaaggcagcaggcgcgcaaattacccaatcccgacacggggaggtagtgacaataaataacaatgcagggctcttttgggtcttgtaattggaatgagtacaatttaaatcccttaacgaggaacgattggagggcaagtctggtgccagcagccgcggtaattccagctccaatagcgtatattaaagttgttgcagttaaaaagctcgtagttgaagtttggtctcggatgctgggtctgcttaattgcaagtacttggcagccgagacttccttcctggtgaacagctgtggtt----ctgccgcagtttgggaaccaggagcattactttgaaaaaattagagtgttcaaagcaggccatggcccgaatatattagcatggaataacagaataggacgtgcggttctattttgttggtt--tagaactgccgtaatgattaatagggacagccgggggcattagtattcgcacgctagaggtgaaattcttggattgtgcgaagacttacttctgcgaaagcatttgccaagaatgttttcattaatcaagaacgaaggtttgggtatcgaaaacgattagataccgttgtagtccaaacagtaaactatgccgactccgaatcggtcgatgctcattcactggctcgaccggcgcggtacgagaaatcaaagtttttgggttctggggggagtatggtcgcaaggctgaaacttaaagaaattgacggaagggcaccaccaggagtggagcctgcggcttaatttgactcaacacgggaaaactcaccaggtccggacatagtaaggattgacagattgatggcgctttcatgattctatgggtggtggtgcatggccgttcttagttggtggagtgatttgtctggttaattccgataacgaacgagaccttgacctgctaaatagacgggctgacatttgttggcttatgtcttcttagagggactatcaacgtatagttgatggaagttcgaggcaataacaggtctgtgatgcccttagatgttctgggctgcacgcgcgctacactgacagagacagcgagtacacaaccttgtctggaaagactgggtaaacttgtgaaactctgtcgtgctggggatagagcattgtaatttttgctcttcaacgaggaattcctagtaagcgcaagtcatcagcttgcgttgattacgtccctgccctttgtacacaccgcccgtcgctactaccgattgaatggcttagtgaggacttgggacagacgacggggagccagcaatggcaccctgacggctggatctcttacaaacttggtcatttagaggaagtaaaagtcgtaacaaggtatccgta-ttcccctagtaacggcgagtgaagagggaagagcccaagattgaaagctggcaccttc--ggtgtccgcattgtaatctcaagaaacattttccgcttcggaccaagcctaagtctcttggaaaagagcatcgtagagggtgagaatcccgtacatggcttggagcgccgaggctttgtgatatgttttctaagagtcgagttgtttgggaatgcagctcaaaatgggtggtaaatgccatctaaggctaaatattggggagagaccgatagcgaacaagtaccgt
			gagggaaagatgaaaagaactttgaaaagagagttaaacagtacgtgaaattgccaaaagggaagggtaggaggtcagagatgcggcttgggattcagccttgcttttgcatggtgcttttcccattttgcaggccaacgtcggttttgggcactggagaagggtaggaggaacgtgacactcttgggtgtgttatagcctcctactggatacagcgaccgagaccgaggaacgcagcgtactcgaaagagcgggcttcgg--gcacct-ttacgcttagggcgttggcataatggccctctaccacccgtcttgaaacacggaccaaggagtctaacatgtatgcgagtctttgggtggcaaacccgtaggcgcaatgaaagtgaattcagatgggatc--cgcaaggtgcaccatcgaccgatcctcacgtcttgtcgtggatttgagtaagagcatacctgttgggacccgaaagatggtgaactatgcctgaatagggcgaagccagaggaaactctggtggaggctcgtagcggttctgacgtgcaaatcgatcgtcaaatttgggtataggggcgaaagactaatcgaaccatctagtagctggttcctgccgaagtttccctcaggatagcagaaactcacatcagttttatgaggtaaagcgaatgattagaggccttggggaagtaacttccttaacctattctcaaactttaaatgtgtaagaagcccttgttacttatgtgaacgggcatgcgaatgagagtttctagtgggccatttttggtaagcagaactggcgatgcgggatgaaccgaacgttgggttaaggtgccaaagtatacgctcatcagataccagaaaaggtgttatttagtctagacagtgggacggtggccatggaagtcggaaaccgctaaggagtgtgtaacaactcacccaccgaattaagtagccctgaaaatggatggcgctcaagcgtatcaccgatacccaaccgtcagtgtt-tagcgaagtgctgacgagtaggcaggcgtgggggtccgtatggaagccttggcagtgatgctgggtggaacggcctctagtgcagatct-----------------------------------------------------------------------------------------------------------------------------------------------------------------------------------------------------------------------------------------------------------------------------------------------------------------------------------------------------------------------------------------------------------------------------------------------------------------------------------------------------------------------------------------------------------------------------------------------------------------------------------------------------------------------------------------------------------------------------------------------ACGGACCCAGTCTTCGATCAACTCGTAAAAGCAACTCGAGGTAGCCGCAAAAGACGATTTCAGCGAGTGTGGGAATACTGTTCAAAGAAGATGATATGTGAAGCGGACGATGCCAAAGACGAGGACGACATGGGCTTCGAGGAGCAA---CCTAAACCGGGACATGGAGGATGTGGA
			CGGGCTCAGCCCAATATTCGAAGGGAAGGTCTGAAGCTTTTCGCTCAGTGGAAGAAAGGCAAGGGCGATGATGAGAAAGCGCTATCGCTCAGCCAGAAAAACGGCCGCTTCCAGCTTCTGAAGCTCATACCATTCTAAAGAAAATGGCTAGCGAAGACATCGCAGTTCTCGGTCTCTCAGAGGAGAATGCTCGACCGGATTGGATGATCATAACGGTGCTCCCCGTTCCTCCGCCTCCGGTTCGTCCTTCTGTAATGGATGGAGGAGAGGATGATTTGACTTACAAGCTGGCCGACGTAATTCGAACCAACGCCACTCTCAAAAAGATGGAACAGGAAGGTACACCTGCCCATATCCTTGCTGACTTCGAGCAATTGCTTCAA---------------
		</sequence>
		<sequence>
			<taxon idref="Sporisorium_reilianum"/>
			cgcaaattatactgtgaaactgcgaatggctcattaaatcagttatagtttatttgat-gtttcttgctacatggataactgtggtaattctagagctaatacatgcgtaaaagccccgacttctggaaggggtgtatttattagataaaaaccatcc-----tcctcggag-tttggtgattcataataacttctcgaatcgcacggccttgtgctggcgatgcttcattcaaatatctgccctatcaactgtcgatggtaggatagaggcctaccatggttgcaacgggtaacggggaataagggttcgattccggagagggagcctgagaaacggctaccacatccaaggaaggcagcaggcgcgcaaattacccaatcccgacacggggaggtagtgacaataaataacaatgcagggcccttttgggtcttgtaattggaatgagtacaatttaaatcccttaacgaggaacgattggagggcaagtctggtgccagcagccgcggtaattccagctccaatagcgtatattaaagttgttgcagttaaaaagctcgtagttgaagtttggtctcggacgctgggtctgcttaattgcatgtacttgacgtccgagacttccttcttggtgaacggccgc--------cttcgggtggtccggaaccaggactattactttgaaaaaattagagtgttcaaagcaggccaaggcccgaatatattagcatggaataacagaataggacgtgcggttctattttgttggtttctagaactgccgtaatgattaaaagggacagccgggggcattagtatttgcacgctagaggtgaaattcttggattgtgcaaagacttcctactgcgaaagcatttgccaagaatgttttcattaatcaagaacgaaggttagggtatcgaaaacgattagataccgttgtagtcttaacagtaaactatgccgactccgaatcggtcgatgctcattcactggctcgatcggcgcggtacgagaaatcaaagtttttgggttctggggggagtatggtcgcaaggctgaaacttaaagaaattgacggaagggcaccaccaggagtggagcctgcggcttaatttgactcaacacgggaaaactcaccgggtccggacatagtaaggattgacagattgatggcgctttcatgattctatgggtggtggtgcatggccgttcttagttggtggagtgatttgtctggttaattccgataacgaacgagaccttgacctgctaaatagacgggttgacatttgttggcccctgtcttcttagagggacaatcgccgtctaggtgatggaggcaaaaggcaataacaggtctgtgatgcccttagatgttccgggctgcacgcgcgctacactgacagagacaacgagtggggccccttgtccgaaatgactgggtaaacttgtgaaactttgtcgtgctggggatggagctttgtaatttttgctcttcaacgaggaattcctagtaagcgcaagtcatcagcttgcgttgactacgtccctgccctttgtacacaccgcccgtcgctactaccgattgaatggcttagtgaggacttgggagagacatcggggagccagcaatggcaccctgacggctcaaactcttacaaacttggtcatttagaggaagtaaaagtcgtaacaaggtatccgtagttcccctagtaacggcgagtgaagagggaagagcccaagattgaaagctggcgtcttc--gacgtccgcattgtaatctcaagaagcgttttccgcttcggaccatgcctaagtcccttggaaaagggcatcatagagggtgataatcccgtacatggcatggagcgccgaagctttgtgatacgttttctaagagtcgagttgtttgggaatgcagctcaaaatgggtggtaaatgccatctaaggctaaatattggggagagaccgatagcgaacaagtacagt
			gatggaaagatgaaaagaactttgaaaagagagttaaacagtacgtgaaattgccaaaagggaagggtaggaggtcagagatgcgtcttggaattcagccttgcttttgcttggtgttttttccagtttgcaggccaacgtcggttttgggcactggagaagggtggaaggaacgtggcacccctgggtgtgttatagccttccactggatacagcgaccgagaccgaggacagcagcgtactcgcaagagcgggcctcgg--gcacct-ttacgcttagggcgttggcataatggccctctaccacccgtcttgaaacacggaccaaggagtctaacatgtatgcgagtctttgggtggcaaacccataggcgcaatgaaagtgaattcaggtgggatc--cgcaaggtgcaccatcgaccgatcctcacgtcttgtcgtggatttgagtaagagcatacctgttgggacccgaaagatggtgaactatgcctgaatagggtgaagccagaggaaactctggtggaggctcgtagcggttctgacgtgcaaatcgatcgtcaaatttgggtataggggcgaaagactaatcgaaccatctagtagctggttcctgccgaagtttccctcaggatagcagaaactcacatcagttttatgaggtaaagcgaatgattagaggccttggggaagtaacttccttaacctattctcaaactttaaatgtgtaagaagcccttgttactttagtgaacgggcatgcgaatgagagtttctagtgggccatttttggtaagcagaactggcgatgcgggatgaaccgaacgttgggttaaggtgccaaagtatacgctcatcagataccagaaaaggtgttatttagtctagacagtgggacggtggccatggaagtcggaaaccgctaaggagtgtgtaacaactcacccaccgaattaagtagccctgaaaatggatggcgctcaagcgtatcaccgatacccaaccgtcagtgtt-tagcgaagcgctgacgagtaggcaggcgtgggggtccgtatggaagccttggcag---------------------------------------------------------------------------------------------------------------------------------------------------------------------------------------------------------------------------------------------------------------------------------------------------------------------------------------------------------------------------------------------------------------------------------------------------------------------------------------------------------------------------------------------------------------------------------------------------------------------------------------------------------------------------------------------------------------------------------------------------------------------------------ACAGACCCCGTCTTTGACCAGATCGTCAAAGCGACGCGCGGCAGCAGGAAACGCCGCTTCCAGCGCGTATGGGAGTACTGCTCCAAAAAGATGGTCTGCGAGGCCGACGAGCCCAAGGAGGACGACGAGATGGGTTTCGAAGAGCAA---GCCAAGCCTGGGCACGGAGGATGTGGA
			CGTATCCAGCCCAACATCCGTCGCGAGGGTCTCAAGCTGTTCACGCAGTGGAAGAAGGGCAAGGGCGAGGACGAGAGAACGCCATCGCACAGGCAGAGAAGCGGCCCCTGCCCGCATCAGAGGCGCACACCATCCTCAAAAAGATGTCGAGCGAGGACATCGCCGTCCTCGGTCTCTCGGAGGAGAACGCGCGTCCCGACTGGATGGTCTTGACCGTGCTTCCCGTGCCCCCTCCGCCCGTACGACCCTCGGTGCAAGACGGAGGTGAAGACGACTTGACGTACAAGCTGGCCGACGTCATCCGTGCCAACGCGACGCTCAAAAAGATGGAGCAGGAAGGAACACCCGCGCACATTCTCGCCGACTTTGAACAGCTGCTCCAG---------------
		</sequence>
	</alignment>

	<!-- The unique patterns from 1 to end                                       -->
	<!-- npatterns=2462                                                          -->
	<patterns id="patterns" from="1" strip="false">
		<alignment idref="alignment"/>
	</patterns>

	<!-- A prior on the distribution node heights defined given                  -->
	<!-- a Yule speciation process (a pure birth process).                       -->
	<yuleModel id="yule" units="substitutions">
		<birthRate>
			<parameter id="yule.birthRate" value="0.1" lower="0.0"/>
		</birthRate>
	</yuleModel>

	<!-- This is a simple constant population size coalescent model              -->
	<!-- that is used to generate an initial tree for the chain.                 -->
	<constantSize id="initialDemo" units="substitutions">
		<populationSize>
			<parameter id="initialDemo.popSize" value="100.0"/>
		</populationSize>
	</constantSize>

	<!-- Generate a random starting tree under the coalescent process            -->
	<!--ssetaro: commented out-->
	<!--coalescentSimulator id="startingTree">
		<coalescentSimulator>
			<taxa idref="A"/>
			<constantSize idref="initialDemo"/>
		</coalescentSimulator>
		<coalescentSimulator>
			<taxa idref="B"/>
			<constantSize idref="initialDemo"/>
		</coalescentSimulator>
		<taxa idref="taxa"/>
		<constantSize idref="initialDemo"/>
	</coalescentSimulator-->
	
	<!--ssetaro added newick tree-->
	<newick id="startingTree">
	(((((((((((((((((((Ramariopsis_tenuiramosa:34.51720961,Pleurocybella_porrigens:34.51720961):32.46235916,Hygrophorus_chrysodon:66.97956877):33.64613734,((Pleurotopsis_longinqua:45.13037445,Agaricus_bisporus:45.13037445):44.86962555,Panellus_stipticus:90):10.6257061):9.712657473,((Hygrocybe_conica:37.67109006,Chrysomphalina_aurantiaca:37.67109006):36.41770588,Arrhenia_auriscalpium:74.08879594):36.24956764):12.35710278,(Podoserpula_sp:60.97479746,Plicaturopsis_crispa:60.97479746):61.72066889):9.105771425,(((((Chroogomphus_rutilans:25.26393899,Gomphidius_roseus:25.26393899):24.73606101,Suillus_pictus:50):21.70730912,Boletus_edulis:71.70730912):18.80628206,Hygrophoropsis_aurantiaca:90.51359118):21.53933545,((Tylospora_fibrillosa:37.09384452,Amphinema_byssoides:37.09384452):37.58657233,Athelia_epiphylla:74.68041686):37.37250977):19.74831115):11.56650983,(((((Hydnellum_peckii:23.87076298,Sarcodon_imbricatus:23.87076298):23.81760179,Pseudotomentella_mucidula:47.68836476):23.47712767,Thelephora_caryophyllea:71.16549244):24.36455562,((Trametes_gibbosa:32.10987935,Phanerochaete_sordida:32.10987935):31.54210476,Sparassis_crispa:63.6519841):31.87806395):23.55981629,(((Neolentinus_lepideus:29.70490522,Gloeophyllum_sepiarium:29.70490522):29.84907563,(Corticium_roseum:30.14944284,Cytidia_salicina:30.14944284):29.404538):29.81776928,Phlebiella_vaga:89.37175013):29.71811422):24.27788326):10.28156166,(((Russula_ochroleuca:38.17818888,Lactarius_glyciosmus:38.17818888):38.76495385,Amylostereum_chailletii:76.94314274):38.14596792,(Bondarzewia_guaitecasensis:57.64069992,Albatrellus_ovinus:57.64069992):57.44841074):38.56019861):10.45192896,((((Hymenochaete_rubiginosa:33.51526937,Phellinus_igniarus:33.51526937):32.03203224,Trichaptum_abietinum:65.54730161):32.93692398,Hyphodontia_nespori:98.48422559):32.73785418,(Hyphoderma_praetermissum:65.6948382,Rickenella_fibula:65.6948382):65.52724158):32.87915845):9.994248557,(((((Clathrus_archeri:28.40103836,Phallus_impudicus:28.40103836):30.90801316,Gloeocantharellus_purpurascens:59.30905152):27.89854465,((Clavariadelphus_ligula:29.32800799,Ramaria_stricta:29.32800799):28.88676793,Gomphus_clavatus:58.21477592):28.99282025):28.176586,Geastrum_sessile:115.3841822):31.30882646,Trechispora_farinacea:146.6930086):27.40247816):11.81347967,(((Auricularia_auriculajudae:46.34987419,Exidia_recisa:46.34987419):46.3468417,Basidiodendron_grandinioides:92.6967159):46.23091848,(Pseudohydnum_gelatinosum:69.57026411,Myxarium_grilletii:69.57026411):69.35737027):46.98133208):10.13385865,((Clavulina_cristata:65.13806615,Multiclavula_mucida:65.13806615):65.59863932,Ceratobasidium_cornigerum:130.7367055):65.30611963):6.099227683,((Sebacina_incrustans:68.8699378,Craterocolla_cerasi:68.8699378):68.7501814,(Sebacina_vermifera:68.84712866,Piriformospora_indica:68.84712866):68.77299054):64.52193358):19.08442046,(Dacryopinax_cf:108.4592873,Calocera_viscosa:108.4592873):112.7671859):6.341748039,(Bartheletia_paradoxa:113.9241183,Tremella_mesenterica:113.9241183):113.644103):6.624877983,(Wallemia_sebi:119.4106407,Cystofilobasidium_capitatum:119.4106407):114.7824585):9.032287878,(((((((('Ustanciosporium_standleyanum':27.50853215,'Schizonella_melanogramma':27.50853215):28.03868446,'Moesziomyces_bullatus':55.54721661):27.2176698,('Sporisorium_reilianum':41.49661575,'Pseudozyma_flocculosa':41.49661575):41.26827066):12.69417292,Ustilago_maydis:95.45905933):58.55377595,Uleiella_chilensis:154.0128353):11.28794972,Malassezia_furfur:165.300785):28.29482331,(Tilletia_olida:96.83264844,Microstroma_juglandis:96.83264844):96.76295987):26.3617519,Exobasidium_vaccinii:219.9573602):23.26802693):5.489839426,((Infundibura_adhaerens:86.44145357,Helicogloea_sp:86.44145357):86.59707372,(Colacogloea_peniophorae:87.4387098,Agaricostilbum_pulcherrinum:87.4387098):85.59981749):75.67669928):42.4664097,((Taphrina_populina:90.20623218,Candida_sake:90.20623218):89.79205545,Saccharomyces_cerevisae:179.9982876):111.1833486);
	</newick>

	<!-- Generate a tree model                                                   -->
	<treeModel id="treeModel">
		<coalescentTree idref="startingTree"/>
		<rootHeight>
			<parameter id="treeModel.rootHeight"/>
		</rootHeight>
		<nodeHeights internalNodes="true">
			<parameter id="treeModel.internalNodeHeights"/>
		</nodeHeights>
		<nodeHeights internalNodes="true" rootNode="true">
			<parameter id="treeModel.allInternalNodeHeights"/>
		</nodeHeights>
	</treeModel>

	<!-- Taxon Sets                                                              -->
	<tmrcaStatistic id="tmrca(Agaricales)" includeStem="true">
		<mrca>
			<taxa idref="Agaricales"/>
		</mrca>
		<treeModel idref="treeModel"/>
	</tmrcaStatistic>
	<monophylyStatistic id="monophyly(Agaricales)">
		<mrca>
			<taxa idref="Agaricales"/>
		</mrca>
		<treeModel idref="treeModel"/>
	</monophylyStatistic>
	<tmrcaStatistic id="tmrca(PanellusPleurotopsis)" includeStem="true">
		<mrca>
			<taxa idref="PanellusPleurotopsis"/>
		</mrca>
		<treeModel idref="treeModel"/>
	</tmrcaStatistic>
	<monophylyStatistic id="monophyly(PanellusPleurotopsis)">
		<mrca>
			<taxa idref="PanellusPleurotopsis"/>
		</mrca>
		<treeModel idref="treeModel"/>
	</monophylyStatistic>
	<tmrcaStatistic id="tmrca(Boletales)" includeStem="true">
		<mrca>
			<taxa idref="Boletales"/>
		</mrca>
		<treeModel idref="treeModel"/>
	</tmrcaStatistic>
	<monophylyStatistic id="monophyly(Boletales)">
		<mrca>
			<taxa idref="Boletales"/>
		</mrca>
		<treeModel idref="treeModel"/>
	</monophylyStatistic>
	<tmrcaStatistic id="tmrca(Ascomycota)" includeStem="true">
		<mrca>
			<taxa idref="Ascomycota"/>
		</mrca>
		<treeModel idref="treeModel"/>
	</tmrcaStatistic>
	<monophylyStatistic id="monophyly(Ascomycota)">
		<mrca>
			<taxa idref="Ascomycota"/>
		</mrca>
		<treeModel idref="treeModel"/>
	</monophylyStatistic>
	<tmrcaStatistic id="tmrca(Ustilaginales)" includeStem="true">
		<mrca>
			<taxa idref="Ustilaginales"/>
		</mrca>
		<treeModel idref="treeModel"/>
	</tmrcaStatistic>
	<monophylyStatistic id="monophyly(Ustilaginales)">
		<mrca>
			<taxa idref="Ustilaginales"/>
		</mrca>
		<treeModel idref="treeModel"/>
	</monophylyStatistic>


	<!-- Generate a speciation likelihood for Yule or Birth Death                -->
	<speciationLikelihood id="speciation">
		<model>
			<yuleModel idref="yule"/>
		</model>
		<speciesTree>
			<treeModel idref="treeModel"/>
		</speciesTree>
	</speciationLikelihood>

	<!-- The uncorrelated relaxed clock (Drummond, Ho, Phillips & Rambaut (2006) PLoS Biology 4, e88 )-->
	<discretizedBranchRates id="branchRates">
		<treeModel idref="treeModel"/>
		<distribution>
			<logNormalDistributionModel meanInRealSpace="true">
				<mean>
					<parameter id="ucld.mean" value="1.0" lower="0.0"/>
				</mean>
				<stdev>
					<parameter id="ucld.stdev" value="0.3333333333333333" lower="0.0"/>
				</stdev>
			</logNormalDistributionModel>
		</distribution>
		<rateCategories>
			<parameter id="branchRates.categories"/>
		</rateCategories>
	</discretizedBranchRates>
	<rateStatistic id="meanRate" name="meanRate" mode="mean" internal="true" external="true">
		<treeModel idref="treeModel"/>
		<discretizedBranchRates idref="branchRates"/>
	</rateStatistic>
	<rateStatistic id="coefficientOfVariation" name="coefficientOfVariation" mode="coefficientOfVariation" internal="true" external="true">
		<treeModel idref="treeModel"/>
		<discretizedBranchRates idref="branchRates"/>
	</rateStatistic>
	<rateCovarianceStatistic id="covariance" name="covariance">
		<treeModel idref="treeModel"/>
		<discretizedBranchRates idref="branchRates"/>
	</rateCovarianceStatistic>

	<!-- The general time reversible (GTR) substitution model                    -->
	<gtrModel id="gtr">
		<frequencies>
			<frequencyModel dataType="nucleotide">
				<frequencies>
					<parameter id="frequencies" value="0.25 0.25 0.25 0.25"/>
				</frequencies>
			</frequencyModel>
		</frequencies>
		<rateAC>
			<parameter id="ac" value="1.0" lower="0.0"/>
		</rateAC>
		<rateAG>
			<parameter id="ag" value="1.0" lower="0.0"/>
		</rateAG>
		<rateAT>
			<parameter id="at" value="1.0" lower="0.0"/>
		</rateAT>
		<rateCG>
			<parameter id="cg" value="1.0" lower="0.0"/>
		</rateCG>
		<rateGT>
			<parameter id="gt" value="1.0" lower="0.0"/>
		</rateGT>
[truncated: 7,451 more chars]
