# Supplementary material for: On the Evolutionary History of Uleiella chilensis, a Smut Fungus Parasite of Araucaria araucana in South America: Uleiellales ord. nov. in Ustilaginomycetes
Source: PLoS One. 2016 Jan 20;11(1):e0147107. doi: 10.1371/journal.pone.0147107 (PMC4738420; doi:10.1371/journal.pone.0147107)
Supplement: S4 Data — For GenBank accession numbers, see S2 Table. (XML) [file pone.0147107.s004.xml]

<?xml version="1.0" standalone="yes"?>

<!-- Generated by BEAUTi v1.8.0                                              -->
<!--       by Alexei J. Drummond, Andrew Rambaut and Marc A. Suchard         -->
<!--       Department of Computer Science, University of Auckland and        -->
<!--       Institute of Evolutionary Biology, University of Edinburgh        -->
<!--       David Geffen School of Medicine, University of California, Los Angeles-->
<!--       http://beast.bio.ed.ac.uk/                                        -->
<beast>

	<!-- The list of taxa to be analysed (can also include dates/ages).          -->
	<!-- ntax=24                                                                 -->
	<taxa id="taxa">
		<taxon id="Uleiella_chilensis"/>
		<taxon id="Ceraceosorus_bombacis"/>
		<taxon id="Tilletia_goloskokovii"/>
		<taxon id="Erratomyces_patelii"/>
		<taxon id="Microstroma_juglandis"/>
		<taxon id="Quambalaria_cyanescens"/>
		<taxon id="Sympodiomycopsis_paphiopedili"/>
		<taxon id="Exobasidium_rhododendri"/>
		<taxon id="Entyloma_calendulae"/>
		<taxon id="Tilletiopsis_washingtonensis"/>
		<taxon id="Rhamnospora_nymphaeae"/>
		<taxon id="Tilletaria_anomala"/>
		<taxon id="Tilletiopsis_fulvescens"/>
		<taxon id="Urocystis_colchici"/>
		<taxon id="Ustilago_maydis"/>
		<taxon id="Ustanciosporium_standleyanum"/>
		<taxon id="Sporisorium_reilianum"/>
		<taxon id="Schizonella_melanogramma"/>
		<taxon id="Moesziomyces_bullatus"/>
		<taxon id="Pseudozyma_flocculosa"/>
		<taxon id="Moliniella_acetobutans"/>
		<taxon id="Malassezia_furfur"/>
		<taxon id="Colacogloea_peniophorae"/>
		<taxon id="Violaceomyces_palustris"/>
	</taxa>
	<taxa id="Ustilaginales">
		<taxon idref="Schizonella_melanogramma"/>
		<taxon idref="Ustanciosporium_standleyanum"/>
	</taxa>
	<taxa id="root">
		<taxon idref="Tilletiopsis_washingtonensis"/>
		<taxon idref="Tilletiopsis_fulvescens"/>
		<taxon idref="Tilletaria_anomala"/>
		<taxon idref="Pseudozyma_flocculosa"/>
		<taxon idref="Erratomyces_patelii"/>
		<taxon idref="Rhamnospora_nymphaeae"/>
		<taxon idref="Microstroma_juglandis"/>
		<taxon idref="Entyloma_calendulae"/>
		<taxon idref="Exobasidium_rhododendri"/>
		<taxon idref="Moesziomyces_bullatus"/>
		<taxon idref="Schizonella_melanogramma"/>
		<taxon idref="Sporisorium_reilianum"/>
		<taxon idref="Sympodiomycopsis_paphiopedili"/>
		<taxon idref="Tilletia_goloskokovii"/>
		<taxon idref="Urocystis_colchici"/>
		<taxon idref="Ustanciosporium_standleyanum"/>
		<taxon idref="Ceraceosorus_bombacis"/>
		<taxon idref="Uleiella_chilensis"/>
		<taxon idref="Quambalaria_cyanescens"/>
		<taxon idref="Moliniella_acetobutans"/>
		<taxon idref="Malassezia_furfur"/>
		<taxon idref="Ustilago_maydis"/>
		<taxon idref="Violaceomyces_palustris"/>
	</taxa>
	<taxa id="UstilagoUleiella">
		<taxon idref="Pseudozyma_flocculosa"/>
		<taxon idref="Moesziomyces_bullatus"/>
		<taxon idref="Schizonella_melanogramma"/>
		<taxon idref="Sporisorium_reilianum"/>
		<taxon idref="Urocystis_colchici"/>
		<taxon idref="Ustanciosporium_standleyanum"/>
		<taxon idref="Uleiella_chilensis"/>
		<taxon idref="Ustilago_maydis"/>
		<taxon idref="Violaceomyces_palustris"/>
	</taxa>

	<!-- The sequence alignment (each sequence refers to a taxon above).         -->
	<!-- ntax=24 nchar=5767                                                      -->
	<alignment id="alignment" dataType="nucleotide">
		<sequence>
			<taxon idref="Uleiella_chilensis"/>
			--------------------------------------------------------GTACTGTGAAACTGCGAATGGCTCATTAAATCAGTTATAGTTTATTTGATGGTACTTGCTACATGGATAACTGTGGTAATTCTAGAGCTAATACATGCTTAAAAGCCCCGACTTTCGGAAGGGGTGTATTTATTAGATAAAAACCAACCCCCTGGGAGCTTTGGTGAATCATGATAACTTCTCGGATCGCATGGCCTTGTGCCGGCGATGCTTCATTCAAATATCTGCCCTATCAACTGTCGATGGTAGGATAGAGGCCTACCATGGTTGCAACGGGTAACGGGGAATAAGGGTTCGATTCCGGAGAGGGAGCCTGAGAAACGGCTACCACATCCAAGGAAGGCAGCAGGCGCGCAAATTACCCAATCCCGACACGGGGAGGTAGTGACAATAAATAACAATATAGGGCTTTTATAGGTCTTATAATTGGAATGAGTACAATTTAAATCCCTTAACGAGGAACAATTGGAGGGCAAGTCTGGTGCCAGCAGCCGCGGTAATTCCAGCTCCAATAGCGTATATTAAAGTTGTTGCAGTTAAAAAGCTCGTAGTTGAATTTCAGTCCTGGCCGGTCGGTCCGCCTCACGGCGTGTACTGTTTGGTCGGGACTTCCCTCTTGGTGATCCGGCATGTTCTTTATTGGGTGTGTCGGGGAACCAGGATTTTTACTTTGAAAAAATTAGAGTGTTCAAAGCAGGCAT-TTGCCCGAATATATTAGCATGGAATAATAAAATAGGACGTGCGGTTCTATTTTGTTGGTTTCTAGAATCGCCGTAATGATTAATAGGGACAGTTGGGGGCATTAGTATTCACATGCTAGAGGTGAAATTCTTGGATTTTGTGAAGACTAACTTCTGCGAAAGCATTTGCCAAGGATGTTTTCATTAATCAAGAACGAAGGTTAGGGGATCGAAAACGATCAGATACCGTTGTAGTCTTAACAGTAAACTATGCCGACTAGGGATTGGTCGATGTTATTTTCTTGACTCGATCAGCACCTTACGAGAAATCAAAGTCTTTGGGTTCTGGGGGGAGTATGGTCGCAAGGCTGAAACTTAAAGAAATTGACGGAAGGGCACCACCAGGAGTGGAGCCTGCGGCTTAATTTGACTCAACACGGGGAAACTCACCAGGTCCAGACATAGTAAGGATTGACAGATTGATAGCTCTTTCTTGATTCTATGGGTGGTGGTGCATGGCCGTTCTTAGTTGGTGGAGTGATTTGTCTGGTTAATTCCGATAACGAACGAGACCTTAACCTGCTAAATAGCCCGGCCGACTTTGGTTGGTCGCTGGCTTCTTAGAGGGACTATTAGCGTTTAGCTAATGGAAGTTTGAGGCAATAACAGGTCTGTGATGCCCTTAGATGTTCTGGGCCGCACGCGCGCTACACTGACGGAGCCAACGAGTTT-TTTCCTTGTCCGGAAGGACTGGGTAATCTTGTGAAACTTCGTCGTGCTGGGGATAGAGCATTGCAATTATTGCTCTTCAACGAGGAATTCCTAGTAAGCGTGAGTCATCAGCTCGCGTTGATTACGTCCCTGCCCTTTGTACACACCGCCCGTCGCTACTACCGATTGAATGGCTTAGTGAGCCCTTGGGATCGGCGTTTGGAAGCTGGCAACAGCATCCGATTGCTGAAAACTTGTGCAA----------------------------------------------cttaagcatatcaataagcggaggaaaagaaactaacaaggattcccctagtaacggcgagtgaagcgggaagagctcaaatttgaaagctggcaccttcggtgtccgcgttgtaatctggagaggtgttttccgtgttggaccaagtacaagttccttggaataggacgtcgtagagggtgagaatcccgtacttgacttggatgcccaatgctttgtgatacgccctcgacgagtcgagtt
			gtttgggaatgcagctcaaaacgggtggtaaattccatctaaagctaaatattggggagagaccgatagcgaacaagtaccgtgagggaaagatgaaaagcactttggaaagagagttaaacagtacgtgaaattgttgaaagggaagggcatgaagtcagacatgctagttgagattcagccttgcttttgcttggtgtatttcttagctagcaggccagcatcggtttcggctgtcggataagggtagagggaatgtggcaccttcgggtgtgttatagccctttactggatacggctgctgggaccgaggaacgcagcgcgcccttgtggcaggcctttgggtactttcgcgcttaggatgctggcgtaatggctttatgccgcccgtcttgaaacacggaccaaggagtctaacatatctgcgagtttatgggtggcaaacccatgagcgcaatgaaagtgaatgcaggtgggacccgtaaggtgcaccatcgaccgatccagatcttctgtgaaggatttgagtaagagcatatatgttgggacccgaaagatggtgaactatgcctgaatagggcgaagccagaggaaactctggtggaggctcgtagcggttctgacgtgcaaatcgatcgtcaaatttgggtataggggcgaaagactaatcgaaccatctagtagctggttcctgccgaagtttccctcaggatagcagaaactcgcatcagttttatgaggtaaagcgaatgattagaggatttggggatgtaacatcctcaacctattctcaaactttaaatatgtaagaagcccttgttactttagtgaacgtgggcatgcgaatgagagtttctagtgggccatttttggtaagcagaactggcgatgcgggatgaaccgatcgtgaggttaaggtgccggaatacacgctcatcagataccacaaaaggtgttagttgatctagacagcaggacggtggccatggaagtcggaatccgctaaggagtgtgtaacaactcacctgccgaatcaactagccctgaaaatggatggcgcttaagcgtgttacccatacctcaccgtcagcgttagagcgacgcgctgacgagtaggcaggcgtgggggtcagtgaagaagccttggcagtgatgctgggtgaaacggcctctagtgcagatctgaaggatcatt-----gtgaataactcgaggtttccactctgtgga-----------------cctcaaccttaaacaccatatcctaacacctgtgcacatttgccgttgtcgaacgaggttttccaatgtgcaacggctacttaacaattataaaaaccctgagtatctttgaatgtctaaattgaaacttg------cctttatggcaataaagtaaaatacaactttcaacaacggatctcttggttctcccatcgatgaagaacgcagcgaaacgcgataggtaatgtgaattgcagaattcagtgaatcatcgaatctttgaacgcaccttgcgctccttggtattcctcggagcatgcctgtttgagtgtcatgaatccttcaaaccccatctgtttttaacgaa-acggatgcttgggtttggtcgtgagtactttagacatcacagtcttgggcttgctctaaatgtattagctggacctgctcttgtgtgcagtaccccccttgctcagcgtgataagtcatttgctgaacatggttgtggtcgatacttgagcaacttctgcttctaaccgg-----------cgcaagccaaactatatttcatgttctggcctcaaatcaggtaggattacccgctgaacttaagcTGTGTAGAGGAACACAAAGAGTTTCATTTGCAAGCGGCTGTAAGGTCAAGTACCATCACGCATGGTCTCAAGTATTCTCTTGCCACAGGTAACTGGGGTGATCAGAAGAAATTCATGCAGGCGAAAGCGGGTGTGTCACAGGTACTTAATAGGTACA
			CGTTTGCTTCTACGTTGTCACATCTTCGTCGTTGCAACACGCCTATTGGAAGAGACGGCAAGATTGCGAAACCGCGTCAATTGCACAATACGCATTGGGGTATGGTGTGCCCTGCCGAAACACCTGAAGGACAGGCATGTGGATTGGTGAAGAATTTGAGTCTGATGTCGAACATTTCCGTCGGGACACCTTCTGCTCCGATTGTCGAGTTTTTGGAAGAATTTGGTCTTGACAGTTTGGTGGATATGCAGGTGGCGAATGCGAAAGCGACGAAGGTATTTGTGAACGGTGTATGGATGGGTACGCACGATGACCCTGGACACTTGGTAGACACGCTGCGAGACTTGAGAAGAAAGGACGATATCAGCCACGAAGTCAGTGTCGTGCGAGATATTCGAGAAAAAGAGTTGCGTCTCTATACGGATGCAGGAAGAGTGTTGCGACCTCTTTTCATTGTCGATCCTCGAGACATGACGCTGTTGATTAAAAAGCGCCACGTTGCACAATTGACCCAGGAGAG----------TACGGGGAAGAATTTAAATGGACACAGCTGGTACAATCGGGAGTGATTGAATATCTGGATGCAGAAGAAGAAGAGACAGTCATGATTTGTATGAGTCCTACGGACTTGGAACAGTCTCGTGAATACAAGGCTAGAAA-----TGGTCAAGTTACGGCAGAGAGTAGCGATCCAAGTGCCAGACTCAAGCCACCGCATACATTTTCACAGGATACCTGGACTCACTCTGAAATCCGTGATTTCATCAAGAACATGATTACCGGTACTTCTCAGGCCGATTGTGCTATCCTTATCATTGGTGGAGGAACTGGTGAATTCGAGGCTGGTATCTCCAAGGATGGACAAACCCGTGAACACGCTTTGCTCGCCTTCACCCTTGGTGTGCGTCAACTTATTGTTGCCGTCAACAAGATGGACACCTGCAAGTGGTCCGAAGACCGATTTAACGAAATTGTTAAGGAAACCTCTCAATTCATCAAGAAGGTCGGTTACAACCCAGCCACCGTTGCTTTCGTCCCCATCTCTGGTTGGACCGGTGACAACATGATTGAGGCCACCGCCAACATGGGCTGGTACAAGGGATGGAACAAGGAGACCAAGGTCGGAAAGAGCTCTGGTAAGACCCTTCTTGAGGCCATCGACTCTATCGACCCTCCTTCCCGTCCTACCGACAAGCCACTCCGTCTCCCACTCCAAGATGTTTACAAGATCGGAGGTATTGGAACTGTCCCAGTCGGACGTGTCGAGACCGGTGTCATCAAGCCCGGTATGGTCGTCAACTTTGCCCCATCCAACGTAACCACCGAAGTCAAGTCCGTCGAGATGCACCACGAGTCTATTGCTGAAGGTATGCCAGGAGATAACGTTGGTTTCAACATCAAGAACGTTTCCGTCAAGGATATCCGCCGTGGTAACGTCTGCTCTGACTCTAAGAACGACCCAGCCATGGAGGCTGCTTCTTTCAACGCCCAGGTCATTGTCATGAACCACCCTGGTCAAATCGGTGCCGGTTACTCTCCAGTTCTTGATTGCCACACTGCCCACATTGCCTGCAAGTTTGCTGAGCTCCTCGAGAAGATTGACAGACGTACCGGTAAGGCCATTGAGACCAGCCCCAAGTTTGTCAAGTCTGGTGACGCCGCCATGGTTAAGATGATTCCATCCAAGCCAATGTGTGTTGAGTCTTTCAACACCTACCCCCCTCTTGGTCGTTTCGCCGTTCGTGACATGAGGCAAAC
		</sequence>
		<sequence>
			<taxon idref="Ceraceosorus_bombacis"/>
			--------------------------------------------------------------------------TGGCTCATTAAATCAGTTATAGTTTATTTGATGGTACTTGCTACATGGATAACTGTGGTAAATCTAGAGCTAATACATGCAATCAAGCCCCGACTTCTGGGAGGGGTGTATTTATTAGATAAAAACCAACCGCTTGCGACCCTTGGTGAATCATGATAACTTTTCTAATCGCATGGCCTTGCGCCGGCGATGCTTCATTCAAATATCTGCCCTATCAACTGTCGATGGTAGGATAGAGGCCTACCATGGTTGCAACGGGTAACGGGGAATAAGGGTTCGATTCCGGAGAGGGAGCCTGAGAAACGGCTACCACATCCAAGGAAGGCAGCAGGCGCGCAAATTACCCAATCCCGACACGGGGAGGTAGTGACAATACATAACAATCTGGAGCTTTTAAAGGTTCTGGAATTGGAATGAGTACAATTTAAATCCCTTAACGAGGAACAATTGGAGGGCAAGTCTGGTGCCAGCAGCCGCGGTAATTCCAGCTCCAATAGCGTATATTAAAGTTGTTGCAGTTAAAAAGCTCGTAGTTGAATTTCGGGTTTTGCTGCGCTGTCCTCTTCACTGAGCGATTGGCGTGGCGTTGCCCTAACTTGTGGTGAGCGTGCGTGGTGGGCGACTGGCGTGGGTGGAACCATGAACTGTTACCTTGAAAAAATTAGAGTGTTCAAAGCAGGCTAGATGCCGGAATACATTAGCATGGAATAATGAAATAGGACGTGCGGACCTATTTTGTTGGTTTCTAGAACCGCCGTAATGATTAATAGGGACGACGGGGGATTTGGTAATTCAAAGGCCAGGGGTGAAATCCTTGGATTCATTGAAGACAAACTTCTGCGAAAGCATTTGCCAAGGATGTTTTCATTAATCAAGAACGAAGGTGAGGGGATCGAAAACGATTAGATACCGTTGTAGTCTTCACAGTAAACTATGCCGACTAGGGATCGGTCGACGTTCTTCATTTGACTCGATCGGCACCTTGCGAGAAATCAAAGTCTTTGGGTTCTGGGGGGAGTATGGTCGCAAGGCTGAAACTTAAAGAAATTGACGGAAGGGCACCACCAGGAGTGGAGCCTGCGGCTTAATTTGACTCAACACGGGGAAACTCACCAGGTCCAGACATGGTAAGGATTGACAGATTAAGAGCTCTTTCAAGATTCTATGGGTGGTGGTGCATGGCCGTTCTTAGTTGGTGGAGTGATTTGTCAGGTTAATTCCGATAACGAACGAGACCTTGACCTGCATACTAGCCCGGTGGACTRTGGTCGGCCGCTGGCTTCTATGAGGGACTATAAGCGTATAGCGCTTGGAGGATAAAGGCAATAACAGGTCTGTGATGCCCTTAGATGTTCTGGGCCGCACGCGCGCTACACTGACCGAGGCAACGAGTGTATCACCTGGCCCGAGAGGGCTGGGTAATCTTGTGAAACTCGGTCGTGCTGGGGATAGAGCATTGGAATTGTTGCTCTTCAACGAGGAATTCCTAGTAAGCGCAAGTCATCAGCTTGCGTTGATTACGTCCCTGCCCTTTGTACACACCGCCTGTCGCTACTACCGACTAGGTCAGTTAGTGAGCACTCGGGACTGGCGAACGGGGGCTGGCAACGGCCGTCCGATTGCTGGAAACTGTGCAAACTTGCTGGCCCGGAGGAAGTAAAAGTCGTAACA------------cttaagcatatcaataagcggaggaagagaaactaacaaggattcccctagtaacggcgagtgaagcgggaagagctcaaatttgtaagctggcgtcctcggcgtccgcgttgtaagctcgagagctgtagtccgtgccggaccgcgtacaagtcccttggaatggggcatcgtagagggtgagaatcccgtacttgacgcgga-mgccggtgctttgtgatgcggcctcgacgagtcgagtt
			gtttgggaatgcagctccaaatgggtggtaaattccatctaaagctaaatattggggagagaccgatagcgaacaagtaccgtgagggaaagatgaaaagcacttcgttaggagggttaaacagtatgtgaaattgtcagcgcggaaggttacgtcgtcagtcatgctttgtgggattcagcctcgcttgtgcttggtgtatttcctgctcggcaggtcagcatcgattttgtgggccggataagggcgtcgggaatgtgatgccggcgcatgt-ttatagcccgacgctggatacggcccgtgggatcgaggaacgcagtctctc----------gcttacacaatcgtcgagactttggatgctggcgtaatggcgacgtgacacccgtcttgaaacacggaccaaggagtctaggacatgtgcgagtctttgggtggcaaacccgtgggcgcaatgaaagtgaatggaggtgggatccgcaaggagcaccatcgaccgatccggaagaattcggaaggatttgagtaagagcacgtgccctgggacccgaaagatggtgaactatgcctgaatagggcgaagccagaggaaactctggtggaggctcgtagcggttctgacgtgcaaatcgatcgtcaaatttgggtataggggcgaaagactaatcgaaccatctagtagctggttcctgccgaagtttccctcaggatagcagaaactcgcatcagttttatgaggtaaagcgaatgattagaggccttggggacgcaacgtccttaacctattctcaaactttaaatatgtaagaagcccttgctgcttggttgagcgagggcgtgcgaatgagagtttctagtgggccatttttggtaagcagaactggcgatgcgggatgaaccgatcgtggggttaaggtgccggaatacacgctcatcagacaccacaaaaggtgttagttcatctagacagcagggcggtggccatggaagtcggaatccgcttgggagtgtgtaacaactcacctgccgaatgaactagccctgaaaattcatggcgcttaagcgtgttacccataccccaccgtcagcgctagcgcgatgcgctgacgagtaggcaggcgtgggggtccgtgcggaagcccaggcagcgatgccgggtggaacggcccctagtgcagatct-----------------------------------------------------------------------------------------------------------------------------------------------------------------------------------------------------------------------------------------------------------------------------------------------------gaattgcagatggacgtgaatcatcgaatctttgaacgcaccttgcgctcgctggtattccggcgagcatgcctgtttgagtatcgcgcattctcgtggggtagtggttgttgatgcagtcgcggtgcctgggc--------gcatgtct-------gcttacgtcagactcgcctgaaatgcatgagc-----------atgtgtggagcgccactcgccaccgtttaggtaattccgagagcggaggcgaggggcgcaa--------------tatgcacacag--------------------------------------------------------------------------------TGTGTCGAAGAGCAGCGAGAGTTCTTTTTGTCGTCTGCCGTCAAGTCCAGCACAATCACCAATGGTCTCAAGTACTCGTTGGCCACCGGAAACTGGGGAGACCCGAAGAACTCCAAGGCGGTCCGTGCCGGCGTGTCGCAGGTGCTGAACAGGTACA
			CTTTTGCCTCCACGCTTTCGCATTTGCGGCGCTGCAATACACCGATAGGTCGGGATGGTAAGATTGCAAAGCCTCGCCAACTGCACAACACTCATTGGGGCATGGTCTGCCCTGCCGAGACGCCGGAAGGTCAAGCTTGTGGCTTGGTCAAAAATCTCAGTCTTATGTCTCTTATTTCGGTGGGATCAGCGAGCTCTCCCATYATCGAGTTTCTCAGGGAGTTCGAGCTCGAAGGCGTGGAAGACATAAACAGAAGCGGTACCCAACCTACCAAGGTGTTCGTCAACGGCACGTGGACCGGCGTGCACAGAGAGCCCATCAAACTTGTCCAGACGCTACGYGATTTGCGAAGAAAAGACGACATTACCATGGAGGTCAGCGTCGTCCACGATATCCGTGAAAAGGAGCTTCGTCTGTACACGGACGCCGGACGTGTGCTGAGACCGCTCTTCATCGTCAATGAGGACA---AGTCACTCGCCATCAAGCAGAAGCACATCGATTGGCTGG---A--GAGCGGAACGGGC-GAGGGCGAAGAGTGGAAGTGGCAGGCTTTGCTTCAGGAAGGGTTGGTTGAGCTGCTGGACGCAGAGGAAGAGGARACGGTCATGATCTGCATGAGTTCACAAGCCCTCGAATTTTCCAAGGCGTATAATCAGAGGCCACATGTT---TCGAACGAGGCACTGAGATGGATCCTAGCGCACGTTTGGTCTCTCTTCAAACGTTCTCGCACACGACCTGGACCCACTGCGAGATT------TTCATCAAGAACATGATCACGGGTACTTCTCAGGCTGATTGCGCCATTCTGATCATTGCTGGTGGTACCGGAGAGTTCGAGGCTGGTATCTCAAAGGATGGCCAGACTCGTGAGCACGCTCTGCTCTCCTTCACCCTCGGTGTGCGTCAACTCATTGTCGCCGTCAACAAGATGGACACCACCAAGTACTCCGAGGACCGTTTCAACGAAATCATCAAGGAGACTTCCACCTTCATCAAGAAGGTCGGCTACAACCCCAAGTCTGTTGCCTTCGTTCCCATCTCTGGATGGCACGGTGACAACATGATTGAGCCCACTACCAACATGCCCTGGTACAAGGGATGGGAGAAGGAGACCAAGGCCGGCAAGTCCACCGGAAAGACCCTCCTCGACGCCATCGATGCTATCGAGCCCCCTTCTCGTCCCACCGACAAGCCCCTGCGTCTCCCCCTGCAGGATGTTTACAAGATCGGTGGTATCGGTACGGTGCCCGTCGGCCGTGTCGAGACTGGTGTCATCAAGCCCGGTATGGTTGTCAACTTCGCCCCCGCCAACGTCACCACTGAGGTCAAGTCCGTTGAGATGCACCACGAGTCTTTGACCGAGGGTCTCCCCGGTGACAACGTTGGCTTCAACGTCAAGAACGTCTCCGTCAAGGACATTCGTCGAGGAAACGTTTGCTCTGACTCCAAGAACAACCCCGCCCAGGAGGCTGCTTCTTTCAACGCCCAGGTCATCGTCATGAACCACCCTGGTCAAATCGGTGCAGGTTACTCGCCCGTGCTCGACTGCCACACTGCCCACATTGCGTGCAAGTTCGCCGAGCTCCTCGAGAAGATCGACCGTCGTTCCGGAAAGTCCATCGAGTCTGGCCCCAAGTTCATCAAGTCTGGTGATGCCGCCATGGTCAAGATGATTCCCTCCAAGCCCATGTGCGTCGAGGCTTTCAACGAGTTCCCTCCTCTTGGTCGTTTCGCCGTCCGTGACATGCGTCAAAC
		</sequence>
		<sequence>
			<taxon idref="Tilletia_goloskokovii"/>
			GTAGTCATATGCTTGTCTCAAAGATTAAGCCATGCATGTCTAAGTATAAGCAACTTATACTGTGAAACTGCGAATGGCTCATTAAATCAGTTATAGTTTATTTGATGGTCTTTGCTACATGGATAACTGTGGTAAATCTAGAGCTAATACATGCTTACAAGCCCCGACTTCTGGAAGGGGTGTATTTATTAGATAAAAACCAACCCTTCGGGTCCCTTGGTGAATCATAATAACTTTTCTAATCGCATGGCCTTGTGCCGGCGATGCTTCATTCAAATATCTGCCCTATCAACTGTCGATGGTAGGATAGAGGCCTACCATGGTTGCAACGGGTAACGGGGAATAAGGGTTCGATTCCGGAGAGGGAGCCTGAGAAACGGCTACCACATCCAAGGAAGGCAGCAGGCGCGCAAATTACCCAATCCCGACACGGGGAGGTAGTGACAATAAATAACAATATAGGGCTTTT-AAAGTCTTATAATTGGAATGAGTACAATTTAAATCCCTTAACGAGGAACAATTGGAGGGCAAGTCTGGTGCCAGCAGCCGCGGTAATTCCAGCTCCAATAGCGTATATTAAAGTTGTTGCAGTTAAAAAGCTCGTAGTTGAACTTCAGACCTGGCCGGTCGGTCCGCCTCACGGCGTGTACTGCTTGGCCGGGTCTTCTCTCTTGGTGATCCGGCATGCTCTTTACTGGGTGTGTCGGGGAACCAGGATTTTTACTTTGAAAAAATTAGAGTGTTCAAAGCAGGCCT-ATGCCCGAATATATTAGCATGGAATAATAAAATAGGACGTGCGGTTCTATTTTGTTGGTTTCTAGGATCGCCGTAATGATTAATAGGGATAGTTGGGGGCATTAGTATTCACATGCTAGAGGTGAAATTCTTGGATTTTGTGAAGACTAACTACTGCGAAAGCGTTTGCCAAGGATGTTTTCATTAATCAAGAACGAAGGTTAGGGGATCGAAAACGATCAGATACCGTTGTAGTCTTAACAGTAAACTATGCCGACTAGGGATTGGACGATGT--TTATCTTGACTCGTTCAGCACCTTACGAGAAATCAAAGTCTTTGGGTTCTGGGGGGAGTATGGTCGCAAGGCTGAAACTTAAAGAAATTGACGGAAGGGCACCACCAGGAGTGGAGCCTGCGGCTTAATTTGACTCAACACGGGGAAACTCACCAGGTCCAGACATAGTAAGGATTGACAGATTGATAGCTCTTTCTTGATTCTATGGGTGGTGGTGCATGGCCGTTCTTAGTTGGTGGAGTGATTTGTCTGGTTAATTCCGATAACGAACGAGACCTTAACCTGCTAACTAGCCCGGCCGACTTTGGTTAGCTGCTGGCTTCTTAGAGGGACTATTGGCGTCTAGCTAATGGAAGTTTGAGGCAATAACAGGTCTGTGATGCCCTTAGATGTTCTGGGCCGCACGCGCGCTACACTGACGGAGCCAACGAGTTTATCACCTTGTCCGAAAGGACTGGGTAATCTTGTGAAACTTTGTCGTGCTGGGGATAGAGCATTGCAATTATTGCTCTTCAACGAGGAATTCCTAGTAAGCGTGAGTCATCAGCTCGCGTTGATTACGTCCCTGCCCTTTGTACACACCGCCTGTCGCTACTACCGATTGAATGACTTAGTGAGCCTTTGGGAGGGGCGTTTCGGAGCTGGCAACGGCACCTGAACGCCCCCAACTTATGCAAACTTGGCCATTTAGAGGAAGTAAAAGTCATAACAAGGTTTCCGTAG--------------taagcggaggagaaaaaactaacaaggattcccctagtaacggcgagtgaagcgggatgagctcaaatttgaaagctggcacctttggtgtccgcattgtaatctcgagaagtagtttctgtgccggaccatgtacaagttccttggaataggacatcagagagggtgagaatcccgtacttgacatggac-cccggtgctttgtgatctgctctctatgagtcgagtt
			gtttgggaatgcagctcaaaatgggtggtaaattccatctaaagctaaatattggggagagaccgatagcgaacaagtaccgtgagggaaagatgaaaagcactttggaaagagagttaaacagtacgtgaaattgtcaaaagggaagcgcttgaggttagacatgcatg-cagtattcaacctttcttttgggaggcgtatttgctgttgtgcaggccagcatcggttttgtctgctggataatagtaggagaaatgtggcatcttcggatgtgttatagtctcttattggatacagtggacgggaccgaggaccgcagtgtgcc-gtaaggcggctcttcggagaccttcgcacttaggatgctggcgtaatggccttaagcggcccgtcttgaaacacggaccaaggagtctaacatatttgcgagtctttgggtggcaaacccataggcgtaatgaaagtgaatgcaggtgggatccttgaggtgcaccatcgaccgatccggaatttctaggatggatttgagtacgagcacatatgttgggacccgaaagatggtgaactatgcctgaatagggcgaagccagaggaaactctggtggaggctcgtagcgattctgacgtgcaaatcgatcgtcaaatttgggtataggggcgaaagactaatcgaaccatctagtagctggttcctgccgaagtttccctcaggatagcagaaactcgcatcagttttatgaggtaaagcgaatgattagaggccttggggatgtaacatccttaacctattctcaaactttaaatatgtaagaagtccttgttacttagttgaacgtggacatgcgaatgagagtttctagtgggccatttttggtaagcagaactggcgatgcgggatgaaccgatcgtgaggttaaggtgccggaatacacgctcatcagacaccacaaaaggtgttagcacatctagacagcaggacggtggccatggaagtcggaatccgctaaggagtgtgtaacaactcacctgccgaatgtgctagccctgaaaatggatggcgcttaagcgtgttacccatacctcaccgtcagtgttgta---------------------------------------------------------------------------------------gaaggatcattaatctttattgccgtacttctctttgagaggtcgg--------------ctctaatcccatcatctattatccaaacacattggtggccccctgctccggattggttctgggtcagatcatacactggctggctcggttcctacaaccttttcaactcatgaatcatagaatgttaaacccat------tgtcttcggacatgaaactaaatacaacttttgacaacggatctcttggttctcccatcgatgaagaacgcagcgaaatgcgataagtaatgtgaattgcagaattcagtgaatcatcgaatctttgaacgcaccttgcgcccttgggtattctcaagggcatgcctgtttgagtgtcataacatgttcagctctcagcctttttgaaagag-aaggttgcttggagttggtgatggacgtttgccagaccttaccgtcttgctcgtcttaaatcgatcagt------ggaatcatcttttgagtccggtctgactatgtgtgataatttgatcacatagaatgtgggc-------------------tttgcctacaaccgcaatggtcttcgaagaccatcgttagccttttaatgcttgacctc--------------------------------TGCGTGGAAGACAACAAGGACTTCAACTTGTCGACGGCGATCAAGTCTGCGACCATCACCAATGGTCTCAAGTACTCGCTCGCCACCGGAAACTGGGGTGACCAGAAGAAGGCCATGCAGGCCAAGGCAGGTGTCTCCCAGGTCTTGAACCGATACA
			CATTCGCTTCGACGCTTTCTCATTTGCGAAGATGTAACACGCCCATTGGTCGAGATGGCAAGATCGCCAAGCCGCGCCAGCTTCACAACTCCCATTGGGGCATGGTCTGTCCTGCCGAGACGCCAGAAGGCCAGGCCTGTGGTTTGGTTAAGAACCTCAGTCTGATGGCGAATATCTCCGTCGGCTCGGCCTCTGCGCCGATTCTTGAGTTCTTGGAGGAGTTCGGCTTCAACAACCTGTTCGACTCGCGCGACAACATCCAGGACACCACGAAGGTGTTTGTTAATGGTGTGTGGCAAGGTACGCACGACGATCCCTCGACTTTGGTCAACACTCTTAAGGAGCTGCGAAGGAAGGACGACATCACCCCGGAGGTCAGCGTCGTGCATGACATTCGCGAGAAGGAGTTGCGGCTGTACACCGACGCGGGCCGAATATTGCGTCCTCTGTTCATCGTGCAGCAGCCGGGCAGCACGCTCGCCATTCGCCGGAAGCACATCCGATGGCTCACCAACG-----------GC-GACGGGGAAGACTTCCAATGGACACAGCTGGTGTCGTGTGGTGTGATCGAGATGCTGGACGCGGAGGAGGAGGAGACTGTGCTGATCTGCATGTCCCCGACCGACCTGGACGCGTCGAGGGCGTATAACTCCAATCCGGAGA-----TGGTCCGACAGAGCATTGCGGATCCTTCGGCGCGGTTGACGAGTGTGCGGACGTACACGCCCAAGACGTGGACCCACTGCGAGATCCGTGATTTTATCAAGAACATGATCACCGGTACCTCGCAGGCCGACTGTGCCATCCTCATCATCGCTGGTGGCACGGGTGAGTTCGAGGCTGGTATCTCCAAGGACGGCCAGACCCGCGAGCACGCTCTTCTCGCCTTCACCCTCGGTGTTCGTCAGCTCATCGTCGCCGTCAACAAGATGGACACCACCAAGTACTCTGAGGAGCGCTTCCACGAGATCGTCAAGGAGACCTCCAACTTTATCAAGAAGGTCGGCTTCAACCCCAAGTCGGTCGCCTTCGTCCCCATCTCTGGGTGGCACGGTGACAACATGATCGAGCCCACCGCCAACATGCCCTGGTACAAGGGTTGGGAGAAGGAGACCAAGGCCGGCAAGTCGAGCGGTAAGACCCTCCTCGATGCCATTGACGCCATTGAGCCCCCATCGCGGCCCACCGACAAGCCCCTGCGTCTCCCCCTCCAGGATGTCTACAAGATCGGCGGTATCGGCACAGTGCCCGTCGGCCGTGTCGAGACTGGTATCATCAAGGCCGGTATGGTCGTCACTTTTGCTCCTTCCAACGTCACCACCGAGGTCAAGTCTGTCGAGATGCACCACGAGCAGCTCGTTGAGGGCAACCCCGGAGACAACGTCGGCTTCAACGTCAAGAACGTCTCCGTCAAGGACATCCGTCGCGGCAACGTATGCTCGGACTCCAAGAACGACCCCGCCATGGAGGCTGCCTCTTTCATCGCCCAGGTCATCGTTATGAACCACCCCGGTCAAATCGGTGCCGGTTACGCCCCGGTTCTCGACTGCCACACCGCCCACATTGCCTGCAAGTTTGCTGAGCTCGTCGAGAAGATCGACCGTCGTTCCGGCAAGTCGATTGAGGACGCTCCCAAGTTCATCAAGTCTGGTGACGCCGCCATGGTCAAGATGATCCCCACCAAGCCGATGTGCGTTGAGGCTTTCAACGTGTACCCCCCGCTTGGACGCTTCGCTGTCCGTGACATGC-------
		</sequence>
		<sequence>
			<taxon idref="Erratomyces_patelii"/>
			--------------------------------------------------------------------------------ATTAAATCAGTTATAGTTTATTTGATGGTTTTTGCTACATGGATAACTGTGGTAAATCTAGAGCTAATACATGCTTAAAAGCCCTAACTTCTGGAAGGGGTGTATTTATTAGATAAAAACCAACCCTTCGGGTCCCTTGGTGAATCATAATAACTGTTCTAATCGCATGGCCTTGTGCCGGCGATGCTTCATTCAAATATCTGCCCTATCAACTGTCGATGGTAGGATAGAGGCCTACCATGGTTGCAACGGGTAACGGGGAATAAGGGTTCGATTCCGGAGAGGGAGCCTGAGAAACGGCTACCACATCCAAGGAAGGCAGCAGGCGCGCAAATTACCCAATCCCGACACGGGGAGGTAGTGACAATAAATAACAATATAGGGCCTAT-CAGGTCTTATAATTGGAATGAGTACAATTTAAATCCCTTAACGAGGAACAATTGGAGGGCAAGTCTGGTGCCAGCAGCCGCGGTAATTCCAGCTCCAATAGCGTATATTAAAGTTGTTGCAGTTAAAAAGCTCGTAGTTGAACTTCAGATCTGGTCCGGGGGTCCGCTTCACAGCGAGTACTTTCGGACCGGATCTTCCCTCTTGGTGACTTGGCATACTCTTTATTGGGTGTGTCAAGGAACCAGGATTTTTACTTTGAAAAAATTAGAGTGTTCAAAGCAGGCCT-ATGCCCGAATATATTAGCATGGAATAATGAAATAGGACGTGCGGTTCTATTTTGTTGGTTTCTAGGATCGCCGTAATGATTAATAGGGATAGTTGGGGGCATTAGTATTCACATGCTAGAGGTGAAATTCTTGGATTTTGTGAAGACTAACTTCTGCGAAAGCATTTGCCAAGGATGTTTTCATTAATCAAGAACGAAGGTTAGGGGATCGAAAACGATCAGATACCGTTGTAGTCTTAACAGTAAACTATGCCGACTAGGGATTGGACGATGT--TTATCTTGACTCGTTCAGCACCTTACGAGAAATCAAAGTCTTTGGGTTCTGGGGGGAGTATGGTCGCAAGGCTGAAACTTAAAGAAATTGACGGAAGGGCACCACCAGGAGTGGAGCCTGCGGCTTAATTTGACTAAACACGGGGAAACTCACCAGGTCCAGACATAGTAAGGATTGACAGATTGATAGCTCTTTCTTGATTCTATGGGTGGTGGTGCATGGCCGTTCTTAGTTGGTGGAGTGATTTGTCTGGTTAATTCCGATAACGAACGAGACCTTAACCTGCTAAATAGCCCGGCCGACTTTGGTTAGCCGCTGGCTTCTTAGAGGGACTATTGGCGTCTAGCTAATGGAAGTTTGAGGCAATAACAGGTCTGTGATGCCCTTAGATGTTCTGGGCCGCACGCGCGCTACACTGACGGAGCCAACGAGTTTATCACCTTGTCCGGAAGGACTGGGTAATCTTGTGAAACTTTGTCGTGCTGGGGATAGAGCATTGCAATTATTGCTCTTCAACGAGGAATTCCTAGTAAGCGTGAGTCATCAGCTCGCGTTGATTACGTCCCTGCCCTTTGTACACACCGCCTGTCGCTACTACCGATTGAATGACTTAGTGAGC----------------------------------------------------------------------------------------------------------------------taagcggaggaaaagaaactaacaaggattcccctagtaacggcgagtgaagcgggatgagctcaaatttgaaagctggcaccttcggtgtccgcattgtaatctcgagaagtgttttctgtgttgggtcatgcacaagtcccttggaaaagggcatcaaagagggtgataatcccgtacttggcatgaat-tccaatgctttgtgatacgctctctatgagtcgagtt
			gtttgggaatgcagctcaaaatgggtggtaaactccatctaaagctaaatattggggagagaccgatagcgaacaagtaccgtgagggaaagatgaaaagcactttggaaagagagttaaacagtacgtgaaattgtcaaaagggaagcgcttgaggttagctatgcatg-taggattcagcttttcttttgaagagtgtattttctg-tatgcaggccagcatcagttttgactgctggataagggtatgaggaatgtggcaccctcgggtgtgttatagccttgtacttgatacagcgattgggactgaggaacgcagtgcgcc-gtatggcgggccttcgggtaccttcgcactttggatgctggcgtaatggccttaagcgacccgtcttgaaacacggaccaaggagtctaacatatttgcgagtctttgggtggaaaacccataggcgtaatgaaagtgaatgcaggtgggatccccggggtgcaccatcgaccgatccggaatttttaggatggatttgagtacgagcacatatgttgggacccgaaagatggtgaactatgcctgaatagggcgaagccagaggaaactctggtggaggctcgtagcgattctgacgtgcaaatcgatcgtcaaatttgggtataggggcgaaagactaatcgaaccatctagtagctggttcctgccgaagtttccctcaggatagcagaaactcgtatcagttttatgaggtaaagcgaatgattagaggccttggggatgtaacatccttaacctattctcaaactttaaatatgtaagaagtccttgttacttgattgaacgtggacatgcgaatgagagtttctagtgggccatttttggtaagcagaactggcgatgcgggatgaaccgatcgtgaggttaaggtgccggaatacacgctcatcagacaccacaaaaggtgttagcacatctagacagcaggacggtggccatggaagtcggaacccgctaaggagtgtgtaacaactcacctgccgaatgtgctagccctgaaaatggatggcgcttaagcgtgttacccatacctcaccgtcagcgttgta-------------------------------------------------------------------------------------------------------gtgaataactctcgctgtcgactttgtcggcgcacgcgctcgactttgtcggcgcaactcacttatccacacacgcaacagcgagactaggtagcttcggctgcctctttgagctgcaggggtaacatcctgtttagccaattctcttcacacgaatgaaattgaatgtcatattgtc-----------ttcggacacataattaatacaacttttgacaacggatctcttggttctcccatcgatgaagaacgcagcgaattgcgataagtaatgtgaattgcagaattcagtgaatcatcgaatctttgaacgcaccttgcgcctgtgggtattcccacaggcatgcctgtttgagtgtcactaatacttcaactctcaatcttttctgtatggatcgattgcctggagctggatctgggtgcttcgaattatactttaactcgctcacctgaaatgcctgagt---------ggacctgcgaaaagtcggtctgactatgcgtgataattagatcgcataggatgtgcttgcacaaccgtctatttcactttgcttcaaacctt-----------------------ggatttatccaactatactttaaat-----------------------------------------------------------------------------------------------------------------------------------------------------------------------------------------
			--------------------------------------------------------------------------------------------------------------------------------------------------------------------------------------------------------------------------------------------------------------------------------------------------------------------------------------------------------------------------------------------------------------------------------------------------------------------------------------------------------------------------------------------------------------------------------------------------------------------------------------------------------------------------------------------------------------------------------------------------------------------------------------------GTGATTTTATCAAGAACATGATCACCGGTACCTCCCAAGCCGACTGCGCCATTCTCATCATTGCCGGTGGTACGGGTGAGTTTGAGGCTGGTATCTCCAAGGATGGCCAGACTCGTGAGCACGCTCTCCTCGCCTTCACCCTCGGTGTCCGACAACTCATCGTCGCCGTCAACAAGATGGACACCACCAAGTGGTCCGAGGACCGATTTAACGAAATCGTCAAGGAGACCTCCAACTTCATCAAGAAGGTCGGATACAACCCCAAGACGGTCCCCTTTGTCCCCATCTCTGGCTGGCACGGTGACAACATGATCGAGCCCACCTCTAACATGCCCTGGTACAAGGGTTGGGAGAAGGAGGTCAAGGCCGGCAAGTCCTCCGGCAAGACTCTTCTCGACGCCATTGACGCCATTGAGCCCCCATCACGACCCACCGACAAGCCCCTCCGTCTTCCCCTCCAAGATGTCTACAAGATCGGTGGTATCGGAACTGTCCCTGTCGGCCGTGTCGAGACTGGTGTTATCAAGGCCGGTATGGTTGTCTCCTTTGCTCCTTCCAACGTCACCACTGAAGTCAAGTCGGTCGAGATGCACCACGAGACTCTCGTCGAGGGTCTGCCCGGTGACAACGTCGGCTTCAACGTCAAGAACGTTTCCGTCAAGGACATTCGCCGTGGTAACGTCTGCTCTGACTCCAAGAACGACCCCGCCATGGAAGCCGCCAGCTTTAGCGCACAAGTCATTGTCATGAACCACCCCGGTCAAATCGGTGCTGGATACGCCCCAGTTCTCGACTGCCACACCGCGCACATTGCCTGCAAGTTCGCTGAGCTCCTCGAGAAGATCGACCGTCGTTCCGGCAAGTCGATCGAGGCCAGCCCCAAGTTCATCAAGTCTGGTGACGCCGCCATGGTCAAGATGATTCCCACCAAGGCAATGTGCGTTGAGACTTTCAACACCTACCCCCCG-----------------------------------
		</sequence>
		<sequence>
			<taxon idref="Microstroma_juglandis"/>
			--------------------------------------------------------------------------------ATTAAATCAGTTATAGTTTATTTGATGGTCCTTACTACATGGATAACTGTGGTAATTCTAGAGCTAATACATGCTTAAAAGCCCCGACTTTCGGAAGGGGTGTATTTATTAGATAAAAACCAACCCTTCGGGTCCCTTGGTGAATCATAATAACTTCTCGAATCGCATGGCCTTGTGCCGGCGATGCTTCATTCAAATATCTGCCCTATCAACTGTCGATGGTAGGATAGAGGCCTACCATGGTTGCAACGGGTAACGGGGAATAAGGGTTCGATTCCGGAGAGGGAGCCTGAGAAACGGCTACCACATCCAAGGAAGGCAGCAGGCGCGCAAATTACCCAATCCCAACACGGGGAGGTAGTGACAATACGTAACAATATAGGGCTTTTACAGGTCTTATAATTGGAATGAGTACAATTTAAATCCCTTAACGAGGAACAATTGGAGGGCAAGTCTGGTGCCAGCAGCCGCGGTAATTCCAGCTCCAATAGCGTATATTAAAGTTGTTGCAGTTAAAAAGCTCGTAGTTGAACTTCAGGCCTGGCCGGTCGGTCCGCTTTACGGCGTGTACTGTTTGGCCGGGCCTTCCTTCTTGGTGATCCGGCATGCCCTTTACTGGGTGTGTCGGGGAACCAAGACTTTTACTTTGAAAAAATTAGAGTGCTCAAAGCAGGCAT-TTGCCCGAATATATTAGCATGGAATAATAAAATAGGACGTGCGGTCTATTTGT----GGTTCTAGGATCGCCGTAATGAGTGATTAATRGGGCTCGGCGCATTAGTATTCACATGCTAGAGGTGAAATTCTTGGATTTTGTGAAGACTAACTTCTGCGAAAGCATTTGCCAAGGATGTTTTCATTAATCAAGAACGAAGGTTAGGGGATCGAAAACGATTAGATACCGTTGTAGTCTTAACAGTAAACTATGCCGACTAGGGATTGGACGATGTTATTTTCTTGACTCGTTCAGCACCTTACGAGAAATCAAAGTCTTTGGGTTCTGGGGGGAGTATGGTCGCAAGGCTGAAACTTAAAGAAATTGACGGAAGGGCACCACCAGGAGTGGAGCCTGCGGCTTAATTTGACTCAACACGGGGAAACTCACCAGGTCCAGACATAGTAAGGATTGACAGATTGATAGCTCTTTCTTGATTCTATGGGTGGTGGTGCATGGCCGTTCTTAGTTGGTGGAGTGATTTGTCTGGTTAATTCCGATAACGAACGAGACCTTAACCTGCTAAATAGCCCGGTCGACTTTGGTTGTCCGCTGGCTTCTTAGAGGGACTATTGGCGTTTAGCTAATGGAAGTTTGAGGCAATAACAGGTCTGTGATGCCCTTAGATGTTCTGGGCCGCACGCGCGCTACACTGACGGAGCCAGCGAGTTTATCACCTTGTCCGGAAGGACTGGGTAATCTTGTGAAACTTTGTCGTGCTGGGGATAGAGCATTGCAATTATTGCTCTTCAACGAGGAATTCCTAGTAAGCGTGAGTCATCAGCTCGCGTTGATTACGTCCCTGCCCTTTGTACACACCGCCTGTCGCTACTACCGATTGTTACGTTTAGTGAGC---------------------------------------------------------------------------------------------------------------------------------------------------tcccctagtaacggcgagtgaagcgggaagagctcaaatyygaaagctggtaccttcggtgcccgcgttgtaatctcgagaagtgttttccgtgctggaccatgtacaagttccttggaataggacgtcatagagggtgaaaatcccgtacttgacatggacgcccagtgctttgtgatacactctccacgagtcgagtt
			gtttgggaatgcagctcaaaatgggtggtaaattccatctaaagctaaatattggggagagaccgatagcgaacaagtaccgtgagggaaagatgaaaagcactttggaaagagagttaaacagtacgtgaaattgtcgaaagggaagcgcttgaagttagacatgcctattaggattcagccttgcttttgcttggtgtatttcctggtaagcaggccagcatcagttttgtctgtcggataagggtaggaggaatgtgg--cccctcggggtgttatagcctcttactggatacggcggatgggactgaggaccgcagtgcgcctttatggcgggccttttggcaccttcgcacttaggatgctggcgtaatggctttaagcgacccgtcttgaaacacggaccgaggagtctaacatgtctgcgagtctttgggtggcaaacccataggcgcaatgaaagtgaatgcaggtgggatccttacggagcaccatcgaccgatccggatcttctgtgatggatttgagtaagagcatatatgttgggacccgaaagatggtgaactatgcctgaatagggcgaagccagaggaaactctggtggaggctcgtagcggttctgacgtgcaaatcgatcgtcgaatttgggtataggggcgaaagactaatcgaaccatctagtagctggttcctgccgaagtttccctcaggatagcagaaactcgcatcagttttatgaggtaaagcgaatgattagaggccttggggatgcaacatccttaacctattctcaaactttaaatatgtaagaagcccttgttacttaagtgaacgtgggcatgcgaatgagagtttctagtgggccatttttggtaagcagaactggcgatgcgggatgaaccgaaagtggggttaaggtgccggaatatacgctcatcagacaccacaaaaggtgttgattcatctagacagcaggacggtggccatggaagtcggaacccgctaaggagtgtgtaacaactcacctgccgaatgaatcagccctgaaaattcatggcgcttaagcgtattacccataccccaccgtcagcgttagagcgacgcgttgacgagtaggcaggcgtggaggtttgtgtagaagcctaggcagtgatgctgggtcgaacagcctctagtgcagatct---------------------------gggttttccactctgtggt-----------aaccctaactacaatacaccaacatccatatacacctgtgcacagttggttagatgtcttgctttc--------------gggcgagtaacatctgctgacaacccttataaactctgagttataatgaatgtgaattgtatcttgccttttggcagaaactaaatacaactttcgacaacggatctcttggttctcccatcgatgaagaacgcagcgaattgcgataagtaatgtgaattgcagaattcagtgaatcatcgaatctttgaacgcaccttgcgctcctgggtattcctaggagcatgcctgtttgagtgtcatgaatccctcaaatcccaatgttttgtaaaaga-agcgttgcttggatttggttgtgggcctttgcagtctttcacgagtctgctggccttaaagatattagcgacctctttaatctctgagaagagtacttccatttgatgtaataaatttgcattggtggaagctctacttagtacataaagcaag-tctgcttctaacccggcgcgagtctttgcactcaacccactatttataactctggcctcaaatcagg------------------------TGTGTCGAAGAGCAACGAGAGTTCCATCTCACTGCTGCCGTCAAGTCGAGCACTATTACCAACGGTCTGCGGTATTCCCTTGCTACTGGTAATTGGGGAGATCAGAAGAAGTTCATGCAGGCCAAGGCAGGTGTGTCACAGGTGTTGAACAGGTATA
			CATTTGCGTCGACATTGTCCCATCTGCGACGTTGTAATACCCCCATTGGCCGTGATGGAAAGATCGCCAAGCCTCGTCAACTTCACAACACTCACTGGGGAATGGTGTGCCCAGCTGAGACTCCTGAAGGACAGGCTTGTGGTCTGGTCAAGAACCTCAGTCTCATGTCCCTCATCTCAGTCGGCTCTCCCTCTGCGCCTCTACACCAATTCCTCGATGAATTCGGTCTCGACAATCTTGTCGACATGCAGGTCTCGGCAGCGAAGGCCACCAAAGTGTTCGTAAATGGTGTCTGGGCTGGTACTCACAACGAACCAAGCGCTCTCGTTGAAACATTACGCGACCTGAGACGAAAAGACGACATCACCACCGAAGTCAGCGTCGTTCACGATGTCCGAGAGAAGGAACTGCGACTCTACACCGACTCTGGTCGTGTCCTGCGCCCGCTCTTCATAGTCGATCCGAAGAGTATGCGCTTGCTGATTACCCGGGAGCATATTCAGTGGCTTAATGC--CGACGAGAAGCCGGGAGCGGGAGCGCTTCCAATGGAGTCAGCTGGTAGCGGAGGGTGTCATCGAGTACCTCGATGCTGACGAGGAGGAAACGGTCATGATCTCAATGAGCCCACAAGATTTGGCCAAGTCGCGGAGGTTGCAG---AGAACGGCGA-----ACGGCCTCGATGGTTTGCCAGATGCATCGGCTCGTCTGGTGTCTTCCCGATACTATGAGCCAAGTACATGGACCCATTGCGAGATC-GTGATTTTATCAAGAACATGATCACTGGTACCTCCCAGGCTGACTGCGCCATCCTCATCATTGCTGGTGGTGTCGGTGAGTTCGAGGCCGGTATTTCCAAGGACGGTCAGACTCGTGAGCACGCCCTCCTCTCCTTCACCCTCGGTGTTCGTCAGCTCATCATCGCTGTCAACAAGATGGACACCACCAAGTGGTCCGAGGACAGGTTCAACGAAATCGTCAAGGAGGCTTCCACCTTCATCAAGAAGGTCGGTTACAAGCCCGAGCAGGTCGCCTTCGTCCCCATCTCTGGATGGCACGGAGACAACATGATCGAGCCCACCGCCAACATGCCTTGGTGGAAGGGATGGTCCAAGGACACCAAGGCCGGCAAGGTCACTGGTAAGACTCTCCTCGAGGCCATTGACGCCATCGAGCCCCCCTCGCGACCCACCGACAAGCCCCTCCGACTTCCTCTCCAGGATGTCTACAAGATCGGTGGTATCGGTACAGTTCCCGTCGGCCGAGTCGAGACCGGTGTCATCAAGCCAGGAATGGTCGTCACCTTCGCTCCCTCGGCCGTCACCACTGAAGTCAAGTCGGTCGAGATGCACCACGAGCAGCTCCCCGAAGGTCTCCCCGGAGACAACGTCGGCTTCAACGTCAAGAACGTTTCCGTCAAGGACATCCGACGTGGAAACGTCGCTGGTGACTCCAAGAACAACCCACCCATGGAGGCCGCTTCTTTCAACGCTCAGGTCATCGTCATGAACCACCCCGGTCAGATCGGAAACGGTTACGCACCCGTATTGGACTGCCACACTGCCCACATCGCCTGCAAGTTCTCTGAGATCACCGAGAAGATCGACCGACGAACTGGTAAGGCCATCGAGACCTCCCCCAAGTTCATCAAGTCTGGTGATGCCGCCATGGTCACCATGGTGCCCTCCAAGCCCATGTGTGTCGAGTCGTTCTCTGAGTTCCCCCCTCTGGGAAGGTTCGCCGTCAGGGACATGAGACA---
		</sequence>
		<sequence>
			<taxon idref="Quambalaria_cyanescens"/>
			-------------------------------------CAGTCTAGTATAGCAAATTGTACTGTGAAACTGCGAATGGCTCATTAAATCAGTTATAGTTTATTTGATGGTCCTTACTACATGGATAACTGTGGTAATTCTAGAGCTAATACATGCTTAAAAGCCCCGACTTCTGGAAGGGGTGTATTTATTAGATAAAAACCAACCCTTCGGGTCCTTTGGTGAATCATAATAACTTCTCGAATCGCATGGCCTTGTGCCGGCGATGCTTCATTCAAATATCTGCCCTATCAACTGTCGATGGTAGGATAGAGGCCTACCATGGTTGCAACGGGTAACGGGGAATAAGGGTTCGATTCCGGAGAGGGAGCCTGAGAAACGGCTACCACATCCAAGGAAGGCAGCAGGCGCGCAAATTACCCAATCCCAACACGGGGAGGTAGTGACAATACGTAACAATATAGGGCTTTTACAGGTCTTATAATTGGAATGAGTACAATTTAAATCCCTTAACGAGGAACAATTGGAGGGCAAGTCTGGTGCCAGCAGCCGCGGTAATTCCAGCTCCAATAGCGTATATTAAAGTTGTTGCAGTTAAAAAGCTCGTAGTTGAACTTCAGGCCTGGCCGGTCGGTCCGCTTAACGGCGTGTACTGTTTGGCCGGGCCTTCCTTCTTGGTGATCTGGCATGCCCTTTACTGGGTGTGTCAGGGAACCAGGACTTTTACTTTGAAAAAATTAGAGTGCTCAAAGCAGGCAT-TTGCCCGAATATATTAGCATGGAATAATAAAATAGGACGTGCGGTTCTATTTTGTTGGTTTCTAGGATCGCCGTAATGATTAATAGGGACAGTTGGGGGCATTAGTATTCACATGCTAGAGGTGAAATTCTTGGATTTTGTGAAGACTAACTTCTGCGAAAGCATTTGCCAAGGATGTTTTCATTAATCAAGAACGAAGGTTAGGGGATCGAAAACGATTAGATACCGTTGTAGTCTTAACAGTAAACTATGCCGACTAGGGATTGGACGATGTTATTTTCTTGACTCGTTCAGCACCTTACGAGAAATCAAAGTCTTTGGGTTCTGGGGGGAGTATGGTCGCAAGGCTGAAACTTAAAGAAATTGACGGAAGGGCACCACCAGGAGTGGAGCCTGCGGCTTAATTTGACTCAACACGGGGAAACTCACCAGGTCCAGACATAGTAAGGATTGACAGATTGATAGCTCTTTCTTGATTCTATGGGTGGTGGTGCATGGCCGTTCTTAGTTGGTGGAGTGATTTGTCTGGTTAATTCCGATAACGAACGAGACCTTAACCTGCTAAATAGCCCGGCCGACTTTGGTTAGCCGCTGGCTTCTTAGAGGGACTATTAGCGTTTAGCTAATGGAAGTTTGAGGCAATAACAGGTCTGTGATGCCCTTAGATGTTCTGGGCCGCACGCGCGCTACACTGACGGAGCCAGCGAGTTTATCACCTTGTCCGGAAGGACTGGGTAATCTTGTGAAACTTTGTCGTGCTGGGGATAGAGCATTGCAATTATTGCTCTTCAACGAGGAATTCCTAGTAAGCGTGAGTCATCAGCTCGCGTTGATTACGTCCCTGCCCTTTGTACACACCGCCTGTCGCTACTACCGATTGCTACATTTAGTGAGCACTTGGGATTGGCGATCGGGAGCCTGCAAGGGCACCTGATTGCTGAAAACTTGTGCAAACTTGATGTAGTAGAGGAAGTAAAAGTCATAACAAGGTTTCTGTAG--------------taagcggaggaaaagaaactaacaaggattcccctagtaacggcgagtgaagcgggaagagctcaaatttgaaagctggcaccttcggtgtccgcgttgtaatctcgagaagtgttttccgtgctggaccatgtacaagttccttggaataggacgtcatagagggtgaaaatcccgtacttgacatggacgcccagtgctttgtgatacactctccacgagtcgagtt
			gtttgggaatgcagctcaaaatgggtggtaaattccatctaaagctaaatattggggagagaccgatagcgaacaagtaccgtgagggaaagatgaaaagcactttggaaagagagttaaacagtacgtgaaattgtcgaaagggaagcgcttgaagttagacatgcttgccgggattcagccttgcttttgcttggtgcatttcccggtgtgcaggccagcatcagttttgtttgccggataagggtgagaggaatgtgg--cccctcggggtgttatagcctctcactggatacggcggatgggactgaggaccgcagtgtgcctttatggcgggccttcgggcaccttcacacttaggatgctggcgtaat-----------------------------------------------------------------------------------------------------------------------------------------------------------------------------------------------------------------------------------------------------------------------------------------------------------------------------------------------------------------------------------------------------------------------------------------------------------------------------------------------------------------------------------------------------------------------------------------------------------------------------------------------------------------------------------------------------------------------------------------------------------------------------------------------------------------------------------------------------atcattagtgaattttagggactccactctgtgga------------------tcccgaccctcacattatccacatacacttgtgcactgttggttaggtgtgaaccttt----------------ggtttatcgcctgccaacgccaattatacaaactctgagaactatgaatgtgaatttaacttgccaatttttggcgaaattaaatacaactttcgacaacggatctcttggttctcccatcgatgaagaacgcagcgaattgcgataagtaatgtgaattgcagaattcagtgaatcatcgaatctttgaacgcaccttgcgctccctggtattcctaggagcatgcctgtttgagtgtcatgaattcctcaaaccccaatgttttgcaaaatt---cattgcttgggtttggttgtgggcctat-attgctgcttcacggcagctggccttaaagatattagc--tggactctccgagactcttggatagttccacttgatgtgataaatttgcatcggtgggtcaagactatgcttgggaagtgtgagtctgcttctaatccgaagaggttccatcctcgacccaattcatttacaactctggcct------------------------------------------GAGCAGCGAGAGTTCCACTTGACGACGGCCGTCAAGTCGAGTACGATCACCAATGGTCTCCGCTACTCGCTTGCCACTGGTAACTGGGGAGACCAGAAGAAGTTCATGCAGGCCAAGGCCGGTGTCTCGCAGGTGTTGAACCGATACA
			CCTTTGCCTCGACGCTCTCGCACTTGCGGCGCTGCAACACGCCCATTGGCCGTGACGGAAAGATTGCAAAGCCGCGACAGCTTCACAACACCCACTGGGGCATGGTGTGCCCCGCCGAGACGCCCGAAGGTCAGGCATGTGGTCTGGTCAAGAACCTCAGTCTCATGTCCTTGATCTCGGTCGGCTCTCCCTCGGCACCCCTGCACCAATTCTTGGACGAGTTCGGTCTGGACAACTTGGCAGACATGTCTGCTTCGAGCGCCAAGGCGACCAAAGTCTTTGTCAATGGTGTCTGGGCTGGAACACACAGCGACCCGAGCAACCTCGTCGAGACGTTGCGCGACCTTCGCCGGAAAGACGACATCACCACCGAGGTCAGTGTCGTTCACGACGTCCGCGAGAAGGAGCTCCGTCTCTACACCGACTCTGGTCGTGTGCTCCGCCCTCTGTTCATCGTCGACCCCAAGAGCATGCGGTTGATGATCACCAGGGAGCATGTACAGTGGCTCAATGC--CGAGGAGAAGCCCAGACAAGGAGCGATTCAGGTGGAGTCAGCTCGTCGGCGAGGGTGTCATTGAGTACCTGGATGCCGACGAAGAGGAGACGGTGATGATCTGCATGAGCCCTCAAGACTTGGCCAAGTCGAGAAGGCTCAAC---CGCCA-----CGGCATCGCCGCACCCATCGACTCGGATCAGTCCGCAAGGCTGGTGTCTGCGCGCCTCTACGAGCCCAGCACCTGGACGCATTGCGAGATCCGTGATTTCATCAAGAACATGATCACCGGTACCTCCCAGGCCGACTGTGCCATCCTCATCATCGCCGGTGGTACCGGTGAGTTCGAGGCTGGTATCTCCAAGGACGGCCAGACCCGTGAGCACGCCCTCCTCTCGTTCACCCTCGGTGTTCGTCAGCTCATCGTCGCCGTCAACAAGATGGACACCACCAAGTGGTCCGAGGACCGTTTCAACGAGATCGTCAAGGAGACCTCTGCCTTCGTCAAGAAGGTCGGCTACAACCCCAAGCAGGTTGCCTTCGTCCCTATCTCCGGATGGCACGGTGACAACATGATTGAGGCCACCACCAACATGCCCTGGTACAAGGGATGGACCAAGGAGACCAAGTCCGGCTCCGTCACCGGCAAGACCCTCCTTGAGGCCATCGACGCCATCGAGCCCCCCTCCCGCCCCACCGACAAGCCCCTCCGTCTTCCCCTCCAGGACGTCTACAAGATCGGCGGTATCGGAACTGTGCCCGTCGGCCGTGTCGAGACCGGTGTCATCAAGCCCGGCATGGTCGTCACCTTCGCCCCCTCCAACGTCACCACCGAGGTCAAGTCCGTTGAGATGCACCACGAGCAGCTCTCCGAGGGTCTCCCCGGTGACAACGTCGGCTTCAACGTCAAGAACGTTTCCGTCAAGGACATTCGCCGTGGTAACGTTTGCGGTGACTCCAAGAACAACCCCCCCATGGAGGCTGCTTCTTTCAACGCCCAGGTCATCGTCATGAACCACCCCGGCCAGATCGGCAACGGTTACTCCCCCGTTCTCGACTGCCACACCGCCCACATTGCCTGCAAGTTCTCCGAGATCACCGAGAAGATCGACCGCCGTACCGGTAAGGCCGTTGAGACTGCCCCCAAGTTCATCAAGTCCGGTGACGCCGCCATGGTCACCATGGTCCCCTCCAAGGCCATGTGTGTCGAGTCCTTCTCCGAGTTCCCCCCTCTCGGCCGTTTCGCCGTCCGTGACATGCGCCAAAC
		</sequence>
		<sequence>
			<taxon idref="Sympodiomycopsis_paphiopedili"/>
			GTAGTCATATGCTTGTCTCAAAGATTAAGCCATGCATGTCTAAGTATAAGCAAATTGTACTGTGAAACTGCGAATGGCTCATTAAATCAGTTATAGTTTATTTGATGGTCCTTGCTACATGGATAACTGTGGTAATTCTAGAGCTAATACATGCTTAAAAGCCCCGACTTCTGGAAGGGGTGTATTTATTAGATAAAAACCAACCCTTCGGGTCCCTTGGTGAATCATAATAACTTCTCGAATCGCATGGCCTTGTGCCGGCGATGCTTCATTCAAATATCTGCCCTATCAACTGTCGATGGTAGGATAGAGGCCTACCATGGTTGCAACGGGTAACGGGGAATAAGGGTTCGATTCCGGAGAGGGAGCCTGAGAAACGGCTACCACATCCAAGGAAGGCAGCAGGCGCGCAAATTACCCAATCCCGACACGGGGAGGTAGTGACAATACGTAACAATATAGGGCTTTTACAGGTCTTATAATTGGAATGAGTACAATTTAAATCCCTTAACGAGGAACAATTGGAGGGCAAGTCTGGTGCCAGCAGCCGCGGTAATTCCAGCTCCAATAGCGTATATTAAAGTTGTTGCAGTTAAAAAGCTCGTAGTTGAACTTCAGACCTGGCGGGGCGGTCCGCTTCACGGCGTGTACTGTCTGGCCGGGTCTTCCTTCTTGGTGAACTGGCATGGTCTTTATTGGCTGTGTCAGGGAACCAAGACTTTTACTTTGAAAAAATTAGAGTGCTCAAAGCAGGCAT-TTGCCCGAATATATTAGCATGGAATAATAAAATAGGACGTGCGGTTCTATTTTGTTGGTTTCTAGAATCGCCGTAATGATTAATAGGGACAGTTGGGGGCATTAGTATTCACATGCTAGAGGTGAAATTCTTGGATTTTGTGAAGACTAACTTCTGCGAAAGCATTTGCCAAGGATGTTTTCATTAATCAAGAACGAAGGTTAGGGGATCGAAAACGATTAGATACCGTTGTAGTCTTAACAGTAAACTATGCCGATTAGGGATTGGTGGATGTTATTTTTTTGACTCCATCAGCACCTTACGAGAAATCAAAGTTTTTGGGTTCTGGGGGGAGTATGGTCGCAAGGCTGAAACTTAAAGAAATTGACGGAAGGGCACCACCAGGAGTGGAGCCTGCGGCTTAATTTGACTCAACACGGGGAAACTCACCAGGTCCAGACATAGTAAGGATTGACAGATTGATAGCTCTTTCTTGATTCTATGGGTGGTGGTGCATGGCCGTTCTTAGTTGGTGGAGTGATTTGTCTGGTTAATTCCGATAACGAACGAGACCTTAACCTGCTAAATAGCCCGGCCGACTTTGGTTAGCCGCTGGCTTCTTAGAGGGACTATTAGCGTTTAGCTAATGGAAGTTTGAGGCAATAACAGGTCTGTGATGCCCTTAGATGTTCTGGGCCGCACGCGCGCTACACTGACGGAGCCAGCGAGTTTATCACCTTGTCCGGAAGGACTGGGTAATCTTGTGAAACTTTGTCGTGCTGGGGATAGAGCATTGCAATTATTGCTCTTCAACGAGGAATTCCTAGTAAGCGTGAGTCATCAGCTCGCGTTGATTACGTCCCTGCCCTTTGTACACACCGCCTGTCGCTACTACCGATTGGTAGGCTTAGTGAGCATTTGGGATTGGCGTTCGGGAGCCGGCAACGGCACCTGATTGCTGAAAACTTATGCAAACTTGGTCTACTAGAGGAAGTAAAAGTCATAACAAGGTTTCTGTAGcttaagcatatcaataagcggaggaaaagaaactaacaaggattcccctagtaacggcgagtgaagcgggaagagctcaaatttgaaagctggtaccttcggtgcccgcgttgtaatctcgagaagtgttttccgtgctggaccatgtacaagttccttggaataggacgtcatagagggtgaaaatcccgtacttgacatggatgcccagtgctttgtgatacactctccacgagtcgagtt
			gtttgggaatgcagctcaaaatgggtggtaaattccatctaaagctaaatattggggagagaccgatagcgaacaagtaccgtgagggaaagatgaaaagcactttggaaagagagttaaacagtacgtgaaattgtcgaaagggaagcgcttaaagttagacatgcctattgggattcagccttgcttttgcttggtgtatttcccggtgagcaggccagcatcagtttcggctgtcggataagggttagaggaatgtgg--cccctcggggtgttatagcctttaactggatacggcggctgggactgaggaacgcagcgtgcctttatggcgggccttcgggcaccttcacgcttaggatgctggcgtaatggctttaagcgacccgtcttgaaacacggaccgaggagtctaacatgtctgcgagtctttgggtgacaaacccataggcgcaatgaaagtgaatgcaggtgggatcctcacggagcaccatcgaccgatccggattttctatgatggatttgagtaagagcatatatgttgggacccgaaagatggtgaactatgcctgaatagggcgaagccagaggaaactctggtggaggctcgtagcggttctgacgtgcaaatcgatcgtcaaatttgggtataggggcgaaagactaatcgaaccatctagtagctggttcctgccgaagtttccctcaggatagcagaaactcgcatcagttttatgaggtaaagcgaatgattagaggccttggggatgtaacatccttaacctattctcaaactttaaatatgtaagaagcccttgttacttaagtgaacgtgggcatgcgaatgagagtttctagtgggccatttttggtaagcagaactggcgatgcgggatgaaccgaaagtggggttaaggtgccggaatatacgctcatcagacaccacaaaaggtgttgattcatctagacagcaggacggtggccatggaagtcggaacccgctaaggagtgtgtaacaactcacctgccgaatgaatcagccctgaaaattcatggcgcttaagcgtattacccataccccaccgtcagcgttagagcgacgcgttgacgagtaggcaggcgtggaggtttgtgtagaagcctaggcagtgatgctgggtcgaacagcctctagtgcagatct------------------gtgaattatcgagataccactctgtgga-----------------tctcaaacctcacctatatccacaaacacctgtgcactgttggtcagatggagcgatgtcgacttcggttgacagagcttttcatctgccagcgcatttataccaaactctgagttaattgaatgtgaagttatacttgcctattttggcagaattaaacataactttcgacaacggatctcttggttctcccatcgatgaagaacgcagcgaaacgcgataggtaatgtgaattgcagaattcagtgaatcatcgaatctttgaacgcaccttgcgctccttggtattccgaggagcatgcctgtttgagtgtcatgaatccctcaaatcccaatgttttgtaaaatt---cattgcttggatttggttgtgggccttt----gctgcttaaccgtagctggcctcaaagagattagc----tggactatccgactcttggtagtttccacttgatgtgataaatttgcatcggtgggtcaatgactgcttaaggaacgagaagtctgcttcgaacccg---------------gcgagaagttctacttcgacccattctttacatct--------------------------TGCGTCGAAGAGTCAAGAGAGTTTCACTTGACCACTGCCGTCAAGTCGTCGACCATTACCAATGGTCTCCGCTACTCCTTGGCCACCGGCAACTGGGGCGACCAAAAGAAGTTCATGCAGGCCAAGGCAGGTGTGTCGCAGGTGCTGAACAGATACA
			CCTTTGCGTCTACTCTCTCGCACTTGCGTCGTTGCAACACGCCCATTGGTAGAGACGGCAAGATCGCCAAGCCACGTCAGCTGCACAACACACACTGGGGTATGGTCTGCCCTGCAGAGACGCCAGAAGGTCAGGCCTGTGGTCTGGTCAAGAATCTCAGTCTGATGTCCTTGATCTCCGTCGGCTCGCCGTCTGCGCCGCTCCACCACTTCCTGGATGAGTTCGGCTTGGACAACTTGGTCGACATGTCAATATCGAGTGCCAAGGCTACCAAGGTCTTTGTCAATGGTGTCTGGGCAGGGACACACAGCGAGCCGAGCTCGCTTGTCGAGACGCTTCGAGATTTGCGTAGAAAGGACGACATCACTACTGAGGTCAGCGTGGTACACGATGTCCGAGAGAAGGAGCTGAGGCTGTACACGGATTCTGGACGAGTGCTGCGTCCACTCTTCATCGTCGATCCGAAGAGCATGCGCTTGCTCGTGACGAGAGAGCACGTGCAGTGGCTCAATGC--GGAAGAGAAGCCCGGACAAGGAGCGATTCAGGTGGAGTCAGCTGGTGGCAGAAGGTGTCATCGAGTACCTGGACGCCGACGAAGAGGAGACGGTCATGATCTGCATGAGCCCTCAAGATCTGGCCAAGTCGAGGAAGCTGAAC---CGTCAGACA-----GCTGGGTTGGATGGCTTGCCTGACCCATCGGCGCGACTTGTATCTGCAAGGACGTACGAGCCAAGCACTTGGACCCACTGTGAGATT--------------------------------------------------------------------------------------------------------------------------------------------------------------------------------------------------------------------------------------------------------------------------------------------------------------------------------------------------------------------------------------------------------------------------------------------------------------------------------------------------------------------------------------------------------------------------------------------------------------------------------------------------------------------------------------------------------------------------------------------------------------------------------------------------------------------------------------------------------------------------------------------------------------------------------------------------------------------------------------------------------------------------------------------
		</sequence>
		<sequence>
			<taxon idref="Exobasidium_rhododendri"/>
			GTAGTCATATGCTTGTCTCAAAGATTAAGCCATGCATGTCTAAGTATAAGCAATTATTACTGTGAAACTGCGAATGGCTCATTAAATCAGTTATAGTTTATTTGATGGTCCTTACTACATGGATAACTGTGGTAATTCTAGAGCTAATACATGCTTACAAGCCCCGACTTTCGGAAGGGGTGTATTTATTAGGTAAAAACCAACCGCTTGCGTCCTTTGGTGAATCATAATAACTTTTCTAATCGCATGGCCTTGTGCCGGCGATGCTTCATTCAAATATCTGCCCTATCAACT-CTGATGGTAGGATAGAGGCCTACCATGGTTGCAACGGGTAACGGGGAATAAGGGTTCGATTCCGGAGAGGGAGCCTGAGAAACGGCTACCACATCCAAGGAAGGCAGCAGGCGCGCAAATTACCCAATCCCGACACGGGGAGGTAGTGACAATAAATAACAATATAGGGCTTTCATAGGTCTTATAATTGGAATGAGTACAATTTAAATCCCTTAACGAGGAACAATTGGAGGGCAAGTCTGGTGCCAGCAGCCGCGGTAATTCCAGCTCCAATAGCGTATATTAAAGTTGTTGCAGTTAAAAAGCTCGTAGTTGAACTTCAGGCCTGGTCGTTCGGTCCGCCTCACGGCGTGTTTACTTCGACTGGGCCTTCCTTCTTGGTGACTCTGCATGCCCTTTATTGGGTGTGTGGATGGGCCAGGACTTTTACTTTGAAAAAATTAGAGTGTTCAAAGCAGGCCT-ATGCCCGAATATATTAGCATGGAATAATAGAATAGGACGTGCGGTCCTATTTTGTTGGTTTCTAGGATCGCCGTAATGATTAATAGGGATAGTCGGGGGCATTAGTATTCACATGCTAGAGGTGAAATTCTTGGATTTTGTGAAGACTAACTTCTGCGAAAGCATTTGCCAAGGATGTTTTCATTAATCAAGAACGAAGGTTAGGGGATCGAAAACGATTAGATACCGTTGTAGTCTTAACAGTAAACTATGCCGACTAGGGATCGGGCGATGTTATTTTTTTGACTCGCTCGGCACCTTGCGAGAAATCAAAGTTTTTGGGTTCTGGGGGGAGTATGGTCGCAAGGCTGAAACTTAAAGAAATTGACGGAAGGGCACCACCAGGAGTGGAGCCTGCGGCTTAATTTGACTCAACACGGGGAAACTCACCAGGTCCAGACATAGTAAGGATTGACAGATTGATAGCTCTTTCTTGATTCTATGGGTGGTGGTGCATGGCCGTTCTTAGTTGGTGGAGTGATTTGTCTGGTTAATTCCGATAACGAACGAGACCTTAACCTGCTAAATAGCCGGGTCGACTTTGGTTGACTTTTGGCTTCTTAGAGGGACTATCTGCGTTTAGCAGATGGAAGTTTGAGGCAATAACAGGTCTGTGATGCCCTTAGATGTTCTGGGCCGCACGCGCGCTACACTGACAGAGCCAACGAGTTTTTTTCCTTGTCCGGAAGGACTGGGTAATCTTGTGAAACTCTGTCGTGCTGGGGATAGAGCATTGCAATTATTGCTCTTCAACGAGGAATTCCTAGTAAGCGTAAGTCATCAGCTTGCGTTGATTACGTCCCTGCCCTTTGTACACACCGCCTGTCGCTACTACCGATTGAATGGTTTAGTGAGCCTTTGGGATTGGCGTTTGGGAGCCGGCAACGGCACCTAATTGCTGAAAACTTATGCAAACTTGATCATTTAGAGGAAGTAAAAGTCATAACAAGGTTTCTGTAGcttaagcatatcaataagcggaggaaaagaaactaacaaggattcccctagtaacggcgagtgaagcgggatgagctcaaatttgaaagctggca---gcaatgtccgcgttgtaatctcgagagatgttttccgcgctggaccacgtacaagttccttggaataggatgtcatagagggtgaaaatcccgtacttgatgtggacgcccagtgctttgtgatacgtcttcgaagagtcgagtt
			gtttgggaatgcagctcaaaatgggtggtaaattccatctaaagctaaatattggggagagaccgatagcgaacaagtaccgtgagggaaagatgaaaagcactttggaaagagagttaaacagtacgtgaaattgtcaaaagggaagcatttgaagtcagacgtgtattgcagtattcagccttgcttttgcttggtgtatttgctgtagtacaggctaacatcagttttgagtgacggataagggtagagagaatgtggcatcctcggatgtgttatagctctttactggatacgtcgtttgggactgaggaacgcagcgcgcc-gcaaggcagaccctcgggtactttcgcgcttaggatgttggcgtaatggctttaagtgacccgtcttgaaacacggaccaaggagtctaacatgtctgcgagtttttgggtggcaaacccgtgagcgcaatgaaagtgaatgcaggtgggatccgcaaggagcaccatcgaccgatcttgatctttagtgacggatttgagtaagagcatatatgttgggacccgaaaaatggtgaactatgcctgaatagggtgaagccagaggaaactctggtggaggctcgtagcggttctgacgtgcaaatcgatcgtcaaatttgggtataggggcgaaagactaatcgaaccatttagtagctggttcctgccgaagtttccctcaggatagcagaaactcgcatcagttttatgaggtaaagcgaatgattagaggccttggggatgtaacatccttaacctattctcaaactttaaatatgtaagaagcccttgttacttaagtgaacgtgggcatgcgaatgagagtttctagtgggccatttttggtaagcagaactggcgatgcgggatgaaccgatcgtggggttaaggtgccggaatacacgctcatcagacaccacaaaaggtgttagttcatctagacagcaggacggtggccatggaagtcggaatccgctaaggagtgtgtaacaactcacctgccgaatgaactagccctgaaaatggatggcgcttaagcgtgttacccataccccaccgttgacgttggagcgatgtgtcaacgagtaggcaggcgtggaggtttgtgcagaagccttggcagtgatgctgggtggaacagcctctagtgcagatctgaaggatcattaattgtaaaatggggagtcgctttcg-----------------------agcactcctctactttctttattcctaaacacctgtgaatcgttgctgagttygctcagtggcacaatttat------------------------acacactatataagtttagaacgtaaaaaaaaacaaaa--------------------aacaaaaatataacttttgacaacggatctcttggttctcccatcgatgaagaacgcagcgaaatgcgataagtaatgtgaattgcagaattcagtgaatcatcgaatctttgaacgcaccttgcgctccttggtattccttggagcatgcctgtttgagtgtcttgaatatctctgctcctcaattttttaacaaag---attggtttggagcaggtcctgggcttgcggtttgttacgaacacaagcttgccttaaatgcattagc-----------tggatttcagtagagttgttaagtaacattgaaaactctcgtaatacgaag------------------------tctgcttctaacccg--ctgctttttcagtaaagcacacatattcatttctttggcctcaaatcaggtaggactacccgctgaacttaagcTGTGTAGAAGAATCAAAGGATTTCACCCTACAAGCAGCCGTAAAATCAAGCACAATCACCAACGGTCTAAAGTACTCTCTAGCGACGGGTAATTGGGGTGACCAGAAGAAGTTCATGTCGGCAAAAGCGGGAGTGTCGCAAGTGTTGAATCGGTATA
			CGTACGCTTCCACCTTGTCCCACTTGAGAAGATGCAATACGCCTATCGGTCGTGACGGAAAGATTGCCAAGCCGCGACAACTTCACAACACACATTGGGGAATGGTCTGTCCCGCTGAAACACCGGAAGGCCAAGCTTGTGGACTGGTCAAGAACCTGAGCTTGATGGCGATGATCTCCGTTGGTTCGCCGAGTGGACCTATCATCGAGTTCTTGGAAGAGTACGGACTGGACAGCTTGGTGGATATGCAGATTGCCGATGCAAAAGCGACCAAAGTGTTCGTGAACGGGGTGTGGATGGGCACTTGTGATGCTCCTTCTGGTCTCGTCGACACACTAAGGGACTTGAGAAGGAAGGACGACATTTCAATCGAAGTGAGCGTCGTACATGACATTCGTGAAAAGGAACTTCGACTGTATACAGACGCTGGAAGAGTCCAAAGGCCGCTGTTCATCGTGGACCCAGAAGACAAGACACTGTATGTGAAGCCGAAACATGTAGATTGGGTCGTGAATC--AGGAAAAGCCAG--CGGAACACCTTACGGCTGGGGTCAACTTGTCAGAGATGGCCTGATTGAACTGCTGGATGCCGAAGAAGAAGAGACGGTCATGATCTGTATGAGTCCTCAAGATCTGGAAAGCTCAAGGATGTACAACGAAGATCCTGATACGTCAA----------TTGAGCGGTGATCCCACGGCTCGGCTGGTTTCTGTCAAGACGTACCTGCCGAATACGTGGACACATTGTGAAATA-GTGATTTTATCAAGAACATGATTACCGGAACTTCGCAAGCTGATTGCGCCATCCTCATCATTGCCGGTGGTACTGGTGAATTTGAAGCTGGTATCTCCAAGGACGGTCAAACTCGAGAGCACGCCCTTCTTGCCTTCACTCTTGGAGTACGTCAATTGATTGTTGCCGTCAACAAGATGGACACTACCAAGTACTCTGAAGATCGATTCAACGAAATCATCAAGGAGACCTCCACTTTCATCAAGAAGGTCGGTTACAACCCCAAGACTGTTGCCTTTGTCCCCATCTCTGGATGGCACGGAGACAACATGGTGGAGCCTACTACCAACATGCCATGGTACAAGGGATGGGAGAAGGAGACCAAGGCTGGAAAGAGCACTGGAAAGACCTTGCTCGAAGCCATTGATGCCGTTGACCCCCCGTCGCGACCAACTGACAAGCCCCTTCGATTGCCTCTTCAAGATGTCTACAAGATTGGTGGTATTGGAACGGTTCCCGTCGGACGAGTCGAGACTGGTGTCATCAAGCCCGGTATGGTTGTCAACTTCGCACCATCCAACGTGACCACGGAAGTCAAGTCTGTCGAAATGCACCACGAGTCTCTCACGGAAGGTCTACCCGGTGACAATGTCGGATTCAACGTCAAGAATGTTTCCGTCAAGGACATTCGACGTGGAAACGTTGCCTCAGACAGCAAGAACAACCCTGCTTCTGAAGCCGCTTCCTTCAATGCGCAAGTCATTGTCATGAACCACCCCGGTCAAATTGGAAACGGATACGCTCCCGTTCTCGATTGCCACACTGCTCACATTGCTTGCAAGTTTGACACTCTCCTCGAAAAGATTGATCGACGATCTGGAAAGAGTATCGAAGATGCACCCAAGTTCATCAAGTCTGGTGACGCTGCCATGGTCAAGATGGTTCCCTCCAAGCCCATGTGTGTCGAATCCTTCTCTGAGTTCCCTCCTTTGGGACGATTTGCTGTCCGTGACATGCGACAAA-
		</sequence>
		<sequence>
			<taxon idref="Entyloma_calendulae"/>
			GTAGTCATATGCTTGTCTCAAAGATTAAGCCATGCATGTCTAAGTATAAACAATTTGTACTGTGAAACTGCGAATGGCTCATTAAATCAGTTATAGTTTATTTGATGGTTCTTGCTACATGGATAACTGTGGTAAATCTAGAGCTAATACATGCTTAAAAGCCCCGACTTCTGGAAGGGGTGTATTTATTAGATAAAAACCAACCCTTCGGGTCCCTTGGTGAATCATAATAACTTCTCGAATCGCATGGCCTAGTGCCGGCGATGCTTCATTCAAATATCTGCCCTATCAACTGTCGATGGTAGGATAGAGGCCTACCATGGTTGCAACGGGTAACGGGGAATAAGGGTTCGATTCCGGAGAGGGAGCCTGAGAAACGGCTACCACATCCAAGGAAGGCAGCAGGCGCGCAAATTACCCAATCCCGACACGGGGAGGTAGTGACAATAAATAACAATATAGGGCCTTT-TAGGTCTTATAATTGGAATGAGTACAATTTAAATCCCTTAACGAGGAACAATTGGAGGGCAAGTCTGGTGCCAGCAGCCGCGGTAATTCCAGCTCCAATAGCGTATATTAAAGTTGTTGCAGTTAAAAAGCTCGTAGTTGAACTTCAGGCCTGGCCGATCGGTCCGCTTCACAGCGTGTTATGCTTGGCCGGGTCTTCCCTCTTGGTGATCCTGCATGCCATTTACTTGGTGTGTTGGGGAACCAGGACTTTTACTTTGAAAAAATTAGAGTGTTCAAAGCAGGCAT-TTGCCCGAATATATTAGCATGGAATAATAAAATAGGACGTGCGTTTCTATTTTGTTGGTTTCTAGAATCGCCGTAATGATTAATAGGGATAGTTGGGGGCATTAGTATTCACATGCTAGAGGTGAAATTCTTGGATTTTGTGAAGACTAACTTCTGCGAAAGCATTTGCCAAGGATGTTTTCATTAATCAAGAACGAAGGTTAGGGGATCGAAAACGATCAGATACCGTTGTAGTCTTAACAGTAAACTATGCCGACTAGGGATCGGGCGATGTTATTTTCTTGACTCGCTCGGCACCTTGCGAGAAATCAAAGTCTTTGGGTTCTGGGGGGAGTATGGTCGCAAGGCTGAAACTTAAAGAAATTGACGGAAGGGCACCACCAGGAGT-----------------------------------------------------------------------------------------------------------------------------------------------------------------------------------------------------------------------------------------------------------------------------------------------------------------------------------------------------------------------------------------------------------------------------------------------------------------------------------------------------------------------------------------------------------------------------------------------------------------------------------cttaagcatatcaataagcggaggaaaagaaactaacaaggattcccctagtaacggcgagtgaagcgggaagagctcaaatttgaaagctgttgcctttggtaaccgcattgtaatctcgagatctgttttccgcgctggaccatgtacaagtcccttggaatagggcgtcatagagggtgagaatcccgtacttgacatggcctcccagtgctttgtgatacaggctcaacgagtcgagtt
			gtttgggaatgcagctcaaaatgggtggtaaattccatctaaagctaaatattggggagagaccgatagcgaacaagtaccgtgagggaaagatgaaaagcactttggaaagagagttaaacagtacgtgaaattgtcaaaagggaaccgtttaaagttagtcatgcttgcctggactcagccttgcttttgcttggtgcatttccaggttagcaggtcagcatcggttttgactgctggataagggtgagaggaatgtggcaccttcgggtgtgttatagcctttcactggatgcagcagttgggaccgaggaacgcagcgcgcctttatggcggaccttcgggtaccttcgcgcttaggatgctggcataatagctttaagcgacccgtcttgaaacacggaccaaggagtctaacatgtctgcgagtctttgggtggcaaacccataggcgcaatgaaagtgaatgcaggtgggatcctcacggagcaccatcgaccgatccagatcttctgtgacggatttgagtaagagcatatatgttgggacccgaaagatggtgaactatgcctgaatagggcgaagccagaggaaactctggtggaggctcgtagcggttctgacgtgcaaatcgatcgtcaaatttgggtataggggcgaaagactaatcgaaccatctagtagctggttcctgccgaagtttccctcaggatagcagaaactcgcatcagttttatgaggtaaagcgaatgattagaggccttggggatgcaacatccttaacctattctcaaactttaaatatgtaagaagcccttgttacttaagtgaacgtgggcatgcgaatgagagtttctagtgggccatttttggtaagcagaactggcgatgcgggatgaaccgatcgtggggttaaggtgccggaatacacgctcatcagacaccacaaaaggtgttagttcatctagacagcaggacggtggccatggaagtcggaatccgctaaggagtgtgtaacaactcacctgccgaatgaactagccctgaaaatggatggcgcttaagcgtgttacccataccccaccgtcagcgttagagcgacgcgttgacgagtaggcaggcgtggaggtcagtgaagaag-----------------------------------------------------------gtgaataacaaggggttcccactctgtggg------------------ccccaaccctatcaccatatccacacacctgtgcaccgctagtgatgaccgatgcgcttgc------------gcgcatcttgtcatcgccggcaccctttacacacacacacaaagtaaatgaatgtca--ctgtaactacgcaagtagaaacaaaatacaacttttgacaacggatctcttggttctcccatcgatgaagaacgcagcgaaatgcgataagtaatgtgaattgcagaattcagtgaatcatcgaatctttgaacgcaccttgcgctccttggtattccgaggagcatgcctgtttgagtgtcatgaattctcaaccctcaatgctttattgcattg--------cttggggttggtcctgggtgctt-gccgtctttacacgacagctcacctcaaatgtattagc-----tggacccgtgcttcttgcgtaggtgtcctcaacgtgataaagtcattcgttgaggcgtgcaggcaactgcccctaccttcttctgcttctaacccg-----------------gcgaacgactctttgcagtctgacccatgacttaaagct--------------------TGCGTGGAAGATCAGAAGGAGTTCTTCATCAACACGGCCGTCAAGTCAGCCACCATCACGAATGGTCTCAAGTACTCGCTCGCCACGGGTAACTGGGGCGACCAGAAGAAGTTCATGCAGGCAAAGGCTGGTGTCTCGCAGGTACTCAACCGCTACA
			CGTTTGCCTCTACGCTTTCGCACTTGCGTCGTTGCAACACGCCCATTGGCCGAGACGGCAAGATTGCCAAGCCGCGTCAGCTGCACAACACGCACTGGGGCATGGTTTGCCCGGCCGAGACGCCCGAAGGACAGGCGTGTGGACTGGTCAAGAACTTGAGCTTGATGTCGCTCATTTCCGTCGGTTCGCAGAGTCAGCCCATCATTGAGTTCCTCGAGGAGTTTGGGCTGGATCAGCTTACGGACATGCGTCGTGAGGATGCGCGATCGACAAAGGTCTTCGTCAACGGCGTCTGGCTTGGCACGCATCAGGACCCCACTGGTCTCGTCAGCACGCTGCGCGGCTTGCGTCGCAAGGACGACATCAGTACCGAGGTCAGTGTCGTGCACGACATTCGCGAGAAGGAGTTGCGCCTCTACACGGACGCAGGTCGAGTCATGCGACCCCTGTTCATCGTCAACAAGGACGATCGAAGTCTCTTCATCAAGCGCAAGCACATGAACTGGCTGC---A--GCACGGAACGGAGG-ACGGAAGCGACTTCGGCTGGGAAGACTTGGTGCAGTGCGGTGTAATCGAGTACCTCGACGCCGAAGAGGAGGAAACGGTCATGATCAGCATGAGCATCGAGGACTTGAACTACTCAAGAGCCTACCACCAGAACACCAACT-----CGGTGCGCGATACGCTCAGCGATCCCTCGGCACGCCTCGTCTCGCTCCACACGTACTCGGGCGATACGTGGACGCACTGCGAGATTCGTGATTTTATCAAGAACATGATCACGGGTACCTCGCAGGCTGACTGCGCCATCCTCATCATCGCCGGTGGTACCGGAGAGTTCGAGGCTGGTATCTCCAAGGACGGCCAGACCCGCGAGCACGCTCTGCTTGCCTTCACGCTTGGTGTACGTCAGCTCATCGTTGCCGTCAACAAGATGGACACGACCAAGTACTCCGAGGACCGCTTCAACGAGATCATCAAGGAGACGTCCACCTTCATCAAGAAGGTCGGCTACAACCCCAAGACTGTCGCCTTCGTACCCATCTCGGGATGGCACGGTGACAACATGATCGAGCCCACCACCAACATGGCCTGGTACAAGGGATGGACCAAGGAGACCAAGGCCGGTGCCTCGTCCGGAAAGACGCTCCTCGATGCCATTGACGCCATCGAGCCACCAAGCCGTCCCACCGACAAGCCCCTCCGTCTTCCCCTCCAGGACGTCTACAAGATCGGTGGTATCGGCACAGTGCCCGTCGGCCGTGTCGAGACCGGTACCATCAAGGCTGGTATGGTCGTCAACTTCGCTCCCGCCAACGTCACCACCGAGGTCAAGTCCGTTGAGATGCACCACGAGACGCTCGAGGCTGGTCTGCCAGGAGACAACGTTGGCTTCAACATCAAGAACGTTTCCGTCAAGGACATTCGCCGTGGTAACGTCTGCTCTGACACCAAGAACGACCCCGCCATGGAGGCCGCCTCGTTCAACGCTCAGGTCATCGTCATGAACCACCCCGGCCAGATCGGTAACGGTTACTCGCCGGTACTCGACTGCCACACGGCCCACATTGCCTGCAAGTTCGCCGAGCTCCTCGAGAAGATCGACCGTCGTACTGGTAAGGCCACCGAGGCCAACCCCAAGTTCATCAAGTCGGGTGACGCTGCCATCGTAAAGATGATTCCCTCGAAGCCAATGTGTGTCGAGTCCTTCTCCACCTACCCTCCTCTCGGACGTTTCGCCGTACGTGACATGCGT-----
		</sequence>
		<sequence>
			<taxon idref="Tilletiopsis_washingtonensis"/>
			--AGTCATATGCTTGTCTCAAAGATTAAGCCATGCATGTCTAAGTATAAACAACTTGTACTGTGAAACTGCGAATGGCTCATTAAATCAGTTATAGTTTATTTGATGGTTCTTGCTACATGGATAACTGTGGTAAATCTAGAGCTAATACATGCTTAAAAGCCCCGACTTCTGGAAGGGGTGTATTTATTAGATAAAAACCAACCCTTCGGGTCCCTTGGTGAATCATAATAACTTCTCGAATCGCATGGCCTTGCGCCGGCGATGCTTCATTCAAATATCTGCCCTATCAACTGTCGATGGTAGGATAGAGGCCTACCATGGTTGCAACGGGTAACGGGGAATAAGGGTTCGATTCCGGAGAGGGAGCCTGAGAAACGGCTACCACATCCAAGGAAGGCAGCAGGCGCGCAAATTACCCAATCCCGACACGGGGAGGTAGTGACAATAAATAACAATATAGGGCTTTTATAGGTCTTATAATTGGAATGAGTACAATTTAAATCCCTTAACGAGGAACAATTGGAGGGCAAGTCTGGTGCCAGCAGCCGCGGTAATTCCAGCTCCAATAGCGTATATTAAAGTTGTTGCAGTTAAAAAGCTCGTAGTTGAACTTCAGGCCTGGCCGGTCGGTCCGCTTCACAGCGTGTACTGCTTGGCCGGGCCTTCCCTCTAGGTGATCCGGCATGCTCTTTACTGGGTGTGTCGGGGAACCTGGACTTTTACTTTGAAAAAATTAGAGTGTTCAAAGCAGGCCT-ATGCCCGAATATATTAGCATGGAATAATAAAATAGGACGTGCGTTTCTATTTTGTTGGTTTCTAGAATCGCCGTAATGATTAATAGGGATAGTTGGGGGCATTAGTATTCACATGCTAGAGGTGAAATTCTTGGATTTTGTGAAGACTAACTTCTGCGAAAGCATTTGCCAAGGATGTTTTCATTAATCAAGAACGAAGGTTAGGGGATCGAAAACGATCAGATACCGTTGTAGTCTTAACAGTAAACTATGCCGACTAGGGATTGGGCGATGTTATTTTCTTGACTCGCTCAGCACCTTGCGAGAAATCAAAGTCTTTGGGTTCTGGGGGGAGTATGGTCGCAAGGCTGAAACTTAAAGAAATTGACGGAAGGGCACCACCAGGAGTGGAGCCTGCGGCTTAATTTGACTCAACACGGGGAAACTCACCAGGTCCAGACATAGTAAGGATTGACAGATTGATAGCTCTTTCTTGATTCTATGGGTGGTGGTGCATGGCCGTTCTTAGTTGGTGGAGTGATTTGTCTGGTTAATTCCGATAACGAACGAGACCTTAACCTGCTAAATAGCCCGGCCGACTATGGTTAGCCGCTGGCTTCTTAGAGGGACTATTGGCGTTTAGCTAATGGAAGTTTGAGGCAATAACAGGTCTGTGATGCCCTTAGATGTTCTGGGCCGCACGCGCGCTACACTGACGGAGCCAGCGAGTTTATCACCTTGTCCGGAAGGACTGGGTAATCTTGTGAAACTTTGTCGTGCTGGGGATAGAGCATTGCAATTATTGCTCTTCAACGAGGAATTCCTAGTAAGCGTAAGTCATCAGCTTGCGTTGATTACGTCCCTGCCCTTTGTACACACCGCCTGTCGCTACTACCGATTGAATGGCTTAGTGAGCCCTTGGGACTGGCGTCTGGGAGCCGGCAACGGCACCTGGATGCTGGGAACTTGTGCAAACTTGGTCATTTAGAGGAAGTAAAAGTCATAACAAGGTTTCTGTA------------------------gaaaagaaactaacaaggattcccctagtaacggcgagtgaagcgggaagagctcaaatttgaaagctggcgtcttcggcgtccgcattgtaatctcgagagttgttttccgtgctggaccatgtacaagttccttggaataggacgtcatagagggtgagaatcccgtacttgacatggctgcccagtgctttgtgatacaacctcaacgagtcgagtt
			gtttgggaatgcagctcaaaatgggtggtaaattccatctaaagctaaatattggggagagaccgatagcgaacaagtaccgtgagggaaagatgaaaagcactttggaaagagagttaaacagtacgtgaaattgtcaaaagggaagcgcttgaagttagttatgcttgctgggactcagccttgcttttgcttggtgcatttcccagtatgcaggtcagcatcggttttgtctgctggataagggtaaaaggaacgtggcaccctcgggtgtgttatagccttctactggatacagcggacgggaccgaggaacgcagcgcgcc-tcacggcggaccttcgggtaccttcgcgcttaggatgctggcgtaatagctttaagcggcccgtcttgaaacacggaccaaggagtctaacatgtctgcgagtctttgggtggcaaacccataggcgcaatgaaagtgaatgcaggtgcgatccgcaaggagcagcatcgaccgatccggatcttctgtgatggatttgagtaagagcatatatgttgggacccgaaagatggtgaactattcctgaatagggcgaagccagaggaaactctggtggaggctcgtagcggttctgacgtgcaaatcgatcgtcaaatttgggtataggggcgaaagactaatcgaaccatctagtagctggttcctgccgaagtttccctcaggatagcagaaactcgcatcagttttatgaggtaaagcgaatgattagaggccttggggatgcaacatccttaacctattctcaaactttaaatatgtaagaagcccttgttacttaagtgaacgtgggcatgcgaatgagagtttctagtgggccatttttggtaagcagaactggcgatgcgggatgaaccgatcgtggggttaaggtgccggaatacacgctcatcagacaccacaaaaggtgttagttcatctagacagcaggacggtggccatggaagtcggaatccgctaaggagtgtgtaacaactcacctgccgaatgaactagccctgaaaatggatggcgcttaagcgtgttacccataccccaccgtcagcgttagagcgacgcgttgacgagtaggcaggcgtggaggtcagtgaagaagccttggcagtgatgctgggtgaaacggcctctagtgca----------------cattagtgaatacaccggggaacccactctgtggg-------------------ccccaacccttcaccttatcctcacacctgtgcaccgctggtagctgccgcttgtctcac------------gatgagcttgcaactgctggcaacttatcaacacacacctgagttctatgaatgttattttacttgccttcgggcagaactaaaatacaacttttgacaacggatctcttggttctcccatcgatgaagaacgcagcgaaatgcgataagtaatgtgaattgcagaattcagtgaatcatcgaatctttgaacgcaccttgcgctcgttggtattccgacgagcatgcctgtttgagtgtcatgaattctccacccccatgtcttttctcacgaaaggacgtgcttggggcgggtcccgggcatctttgccagtcttcggacaggcttgccttaaaagtattagc---tggactgcatctgcgatgcattggttctactcaacgtgataagttcattcgttgagggacgccttacgggcggccaagctacatctgcttctaacccggcgcggagtgctgccactccaacccaacttaacgctctggcctcaaatcagg------------------------TGCGTCGAGGAGCAGAAGGAGTTCTTCCTCGAGGCCGCCGTCAAGTCGAGCACGATCACCAACGGCCTCAAGTACTCGCTCGCCACGGGCAACTGGGGCGACCAGAAGAAGTTCATGCAGGCCAAGGCCGGCGTGTCGCAGGTGCTGAACCGCTACA
			CGTTCGCGTCGACGCTGTCGCACTTGCGGCGCTGCAACACGCCCATCGGGCGCGACGGCAAGATCGCCAAGCCGCGCCAGCTGCACAACACGCACTGGGGCATGGTGTGCCCGGCCGAGACGCCCGAAGGCCAGGCGTGCGGTCTCGTCAAGAACCTCAGTCTCATGTCGCTCATCTCCGTCGGCTCGCCGTCGGCGCCAATCATCGAGTTTCTCGAGGAGTTCGGCCTGGACAGCCTCGTGGACATGCGCCGCGAGGACGCGCGCGCAACGAAGATCTTCGTCAATGGTGTCTGGCAGGGCACGCACGGCGATCCGACGAGCCTCGTCGAGACGCTGCGCGACCTGCGCCGCAAGGACGACATCACCATGGAGGTCAGCGTCGTGCACGACATTCGCGAGAAGGAGCTGCGTCTCTACACCGACGCCGGCCGCGTGCTGCGGCCGCTCTTCATCGTCAACCCGCACGACAAGACGCTGTGCATCAAGAAGCAGCACATGCAGTGGCTCTCCGA--CGGGTACAAGCCCG--CGGCACGCCGTTCGCATGGACGCAGCTGCTGCAGGAGGGCGTGATCGAGTACCTCGACGCCGAGGAGGAGGAGATCGTCATGATCGCCATGAGCTGCTCCGACCTCGAGTACTCGCGCGCCCACAACGCCAACCCGGCGT-----GGGAGCGCGACAGCGGCGGCGACCCGTCGGCGCGTCTCGTCTCGCTGCACACCTATGCGCCCGACACCTGGACGCACTGCGAGATTCGTGATTTTATCAAGAACATGATCACTGGTACTTCTCAGGCCGACTGCGCTATCCTCATTATTGCTGGTGGCACTGGTGAATTCGAGGCCGGTATCTCCAAGGATGGCCAGACCCGCGAGCACGCCCTTCTCTCCTTCACCCTTGGTGTCCGTCAGCTCATCGTTGCCGTCAACAAGATGGACACCACCAAGTGGTCCGAGGACCGCTTCAACGAGATCATCAAGGAGACCTCTGCCTTCATCAAGAAGGTCGGCTACAACCCCAAGGAAGTTGCTTTTGTCCCCATCTCTGGCTGGCACGGTGACAACATGATCGAGCCTACCGCTAACATGCCCTGGTACAAGGGTTGGGAGAAGGAGGTCAAGGGCACCAAGTACTCTGGCAAGACCCTGCTCGAGGCCATTGACGCCATCGTCCCGCCTTCGCGCCCGACCGACAAGCCCCTCCGTCTTCCTCTCCAGGACGTGTACAAGATTGGCGGTATTGGCACGGTTCCTGTCGGCCGTGTCGAGACCGGTGTCATCAAGCCCGGTATGATTGTCACCTTTGCCCCGGCCAACGTCACCACTGAAGTCAAGTCGGTCGAGATGCACCACGAGTCTCTCCCTGAAGGTCTCCCTGGAGACAACGTCGGCTTCAACGTCAAGAACGTCTCTGTCAAGGACATTCGCCGTGGCAACGTCGCCGGTGACTCCAAGAACGACCCGCCCATGGAGGCCGCCTCCTTCAACGCCCAGGTCATCGTCATGAACCACCCTGGTCAGATTGGTGCCGGTTACGCGCCAGTCCTCGATTGCCACACCGgttcgGTCACAGGCAAATTTGACGAGCTTTTGCAAAAGATCGACAGGCGTTCCGGCAAGGCCACCGAGGAGAGCCCCAAGTTCATCAAGTCTGGTGACGCCGCCATGGTCCGCATGGTCCCAGCGAAAGCGATGTGTGTGGAGGCC-----------------------------------------------------
		</sequence>
		<sequence>
			<taxon idref="Rhamnospora_nymphaeae"/>
			--------------------------------------------------------------------------------ATTAAATCAGTTATAGTTTATTTGATGGTACCTACTACATGGATAACTGTGGTAATTCTAGAGCTAATACATGCTTAAAAGCCCCGACTTCTGGAAGGGGTGTATTTATTAGATAAAAACCAACGCCTTGGCAGCCTGGGTGAATCATAATAACTTCTCGAATCGCATGACCTTGTGTCGGCGATGCTTCATTCAAATACCTGCCCTATCAACTTTCGATGGTAGGATAGAGGCCTACCATGGTTGCAACGGGTAACGGGGAATAAGGGTTCGATTCCGGAGAGGGAGCCTGAGAAACGGCTACCACATCCAAGGAAGGCAGCAGGCGCGCAAATTACCCAATCCCGACACGGGGAGGTAGTGACAATAAATAACAATGTAGGGCTTTCATAGGTCTTACAATTGGAATGAGTACAATTTAAATCCCTTAACGAGGAACAATTGGAGGGCAAGTCTGGTGCCAGCAGCCGCGGTAATTCCAGCTCCAATAGCGTATATTAAAGTTGTTGCAGTTAAAAAGCTCGTAGTTGAAGTTCAGACCTGGCCGGTCGGTCCGCCTCACGGCGTGTACTGTTTGGCTGGGTCTTCCCTCTTGGTGATCTGGCATGTCCTTCG--GGGTGTGTCAGGGAACCAGGATTTTTACTTTGAAAAAATCAGAGTGTTCAAAGCAGGCCT-ACGCCCGAATATATTAGCATGGAATAATAAAATAGGACGTGCGGTTCTATTTTGTTGGTTTATAGGATCGCCGTAATGATTAATAGGGACAGTCGGGGGCATTAGTATTCCCATGCTAGAGGTGAAATTCTTGGATTTTGGGAAGACTAACTTCTGCGAAAGCATTTGCCAAGGATGTTTTCATTAATCAAGAACGAAGGTTAGGGGATCGAAAACGATTAGATACCGTTGTAGTCTTAACAGTAAACTATGCCGACTAGGGATCGGACGATGTTGTTTTTTTGACTCGTTCGGCACCTTGCGAGAAATCAAAGTTTTTGGGTTCTGGGGGGAGTATGGTCGCAAGGCTGAAACTTAAAGAAATTGACGGAAGGGCACCACCAGGAGTGGAGCCTGCGGCTTAATTTGACTCAACACGGGGAAACTCACCAGGTCCAGACATAGTAAGGATTGACAGATTGATAGCTCTTTCTTGATTCTATGGGTGGTGGTGCATGGCCGTTCTTAGTTGGTGGAGTGATTTGTCTGCTTAATTCCGATAACGAACGAGACCTTAACCTGCTAAATAGCCCGGCCGACTTTGGTTAGCCGCTGGCTTCTTAGAGGGACTATCAACGTTTAGTTGATGGAAGTTTGAGGCAATAACAGGTCTGTGATGCCCTTAGATGTTCTGGGCCGCGCGCGCGCTACACTGACGGAGCCAGCGAGTTT-TTTCCTTGTCCGGAAGGACTGGGTAATCTTGTGAAACTTCGTCGTGCTGGGGATAGAGCATTGCAATTATTGCTCTTCAACGAGGAATTCCTAGTAAGCGTAAGTCATCAGCTTGCGTTGATTACGTCCCTGCCCTTTGTACACACCGCCTGTCGCTACTACCGATTGGACGGCTTAGTGAGT--------------------------------------------------------------------------------------------------------cttaagcatatcaataagcggaggaaaagaaactaacaaggattcccctagtaacggcgagtgaagcgggaagagctcaaatttagaagctggcagctttgctgtccgcgttgtaatctctagaggcattttccgtgccggaccatgtacaagttccttggaacaggacgtcgcagagggtgagaaccccgtacttgacatgg-cgaccggtgctttgtgatatgccctccacgagtcgagtt
			gtttgggaatgcagctcaaaatgggtggtaaattccatctaaagctaaatattggggagagaccgatagcgaacaagtaccgtgagggaaagatgaaaagcactttggaaagagagttaaacagtacgtgaaattgtcgaaagggaagcgcttgaagtcagtcatgcggttcaggtttcagccttgcttctgcttggtgtattacctgg-acgcaggccagcatcggttttgcctgccggataatggtgggaggaatgtggcaccctcgggtgtgttatagcctcccactggatacggcgggtgggaccgaggaacgcagcacgcc-ttgtggcggaccttcgggtaccttcgtgcttaggatgctggcgtaatggcttccagcgacccgtcttgaaacacggaccaaggagtctaacatgtctgcgagtctttgggtggcaaacccataggcgtaatgaaagtgaatgcaggtgggatcctcacggagcaccatcgaccggtccggattttctatgaaggatctgagtaagagcatacatgttgggacccgaaagatggtgaactatgcctgaatagggcgaagccagaggaaactctggtggaggctcgtagcggttctgacgtgcaaatcgatcgtcaaatttgggtataggggcgaaagactaatcgaaccatctagtagctggttcctgccgaagtttccctcaggatagcagaaactcgcatcagttttatgaggtaaagcgaatgattagaggccttggggatgtaacatccttaacctattctcaaactttaaatgtgtaagaagtccttgttacttaattgaacgtggacatgcgaatgagagtttctagtgggccatttttggtaagcagaactggcgatgcgggatgaaccgatcgtggggttaaggtgccggaatacacgctcatcagacaccacaaaaggtgttagttcatctagacagcaggacggtggccatggaagtcggaatccgctaaggagtgtgtaacaactcacctgccgaatgaactagccctgaaaatggatggcgcttaagcgtgttacccataccccaccgtcagcgttagagcgatgcgttgacgagtaggcaggcgtggaggtcagtgaagaagcctaggcagtgatgctgggtgaaacggcctctagtgcagatct----------------gtgaatgaaccggggtcctcgctctgcgag---------------------ctccccttctccactacatacacacctgtgaaccgttgt--------------------------------ggtcgtgtgtgtcgcaagatgcacttgacccgacaccatttttatcattaacacgataagtgaacctggcttgccaggacaaaacaaaactttcgacaacggatctcttggttctcccatcgatgaagaacgcagcgaattgcgataagtaatgtgaattgcagaattcagtgaatcatcgaatctttgaacgcaccttgcgctcctgggtattcctaggagcatgcctgtttgagtgtcgtgaacacctcgagccccacagcttttgcaaaagagcttgtgcttgggtctcggtacgcgtacct----gttgctttcacgcaactcgccttaaatgtatcagt-ggactgcccaaaggaggcaactggttttgagcttggtggtattaagttactccatcaagcttc----------------------tctaaccctaatctttacctgacaaaacccttggcaactatagtctgctatccaactttgcacctggtgtaaactttcacacat-------TGTGTGGAGGAGCAGCGCGACTTCCACCTAACCTCGGCCGTCAAGTCTAGCACGATCACGAATGGCCTCAAATATTCGCTGGCGACGGGCAACTGGGGCGACCAGAAGAAGTTCATGCAGGCCAAGGCAGGCGTGTCGCAGGTGTTGAATCGATACA
			CTTTCGCATCAACTCTTTCGCACTTGCGGCGGTGCAACACTCCGATCGGCCGCGATGGCAAGATCGCAAAGCCGCGCCAGCTGCACAACACGCACTGGGGCATGGTTTGCCCGGCCGAGACGCCCGAGGGGCAGGCATGTGGTTTGGTCAAGAACCTGTCCCTGATGTCTATGATCTCTGTCGGATCGCCGAGCGCGCCCATCATCGAATTCTTGGAAGAATTCGGCCTCGACAATCTCGTCGACACGCAAGTGTCGGACTCGAAGGCTACCAAGGTCTTCGTGAACGGCGTGTGGGTAGGCACACATGGCAACCCAGCACAGCTCGTCGAGATCCTGCGCGATCTGCGTCGCCGCGACGACATTACGACCGAAGTGAGCCTGGTGCACGACATCCGCGAGAAGGAGCTGCGACTCTACACGGACGCGGGACGGGTCATGCGTCCGCTGTTCATCGTCGATCCGGACGACAAGACGCTCAAGATCAAACCCTACCATGTGAACTGGCTAAACGA--GGGCCAAAAGGACG-ACGGGAGCGCTTTTGGCTGGACGCAACTGGTGCAAGAGGGTGTGATCGAATACCTCGACGCCGAGGAGGAGGAGACGGTGATGATCTGCATGAGTCCACGCGACCTGGAGCTGTCGCGCGAATATCAGCAG---AATCAGG-----CGGCGGACGAGGGGCCCAAGGATCGGACCGAGACGCTCGTCTCGCCGCACACGTTTGCGCCCAACACGTGGACGCACTGCGAGATC---------------AACATGATTACGGGTACCTCGCAGGCCGACTGCGCCATTCTCATCATTGCTGGTGGCACGGGCGAGTTCGAGGCTGGTATTTCCAAGGACGGCCAGACCCGTGAGCACGCCCTGCTCTCGTTCACCCTCGGTGTGCGTCAGCTCATCGTGGCCGTCAACAAGATGGACACGACCAAGTGGAGCGAGGACCGCTTCAACGAGATTGTCAAAGAGACGTCTGCCTTCATCAAGAAGGTCGGCTACAACCCCAAGACGGTCGCATTTGTGCCGATCTCGGGCTGGCACGGTGACAACATGATTGAGCCGACCACCAACATGCCATGGTACAAGGGGTGGAGCAAGGAGACCAAGGGCGGCTCTGCGTCGGGCAAGACGCTCCTCGAGGCCATTGACGCCATCGAGCCCCCGTCGCGCCCCACGGACAAGCCGCTGCGTCTGCCCCTCCAGGACGTGTACAAGATCGGCGGTATCGGCACTGTGCCCGTCGGCCGTGTCGAGACCGGTGTCATCAAGGCCGGTATGGTCGTCTCTTTCGCTCCGTCCAACGTCACCACTGAAGTCAAGTCGGTGGAGATGCACCACGAGACCCTCACTGAGGGCCTGCCAGGCGACAACGTCGGCTTCAACGTCAAGAACGTTTCGGTCAAGGACATTCGCCGTGGCAACGTTTGCTCCGACTCGAAGAACAACCCCGCCTTCGAGGCCGCTTCGTTCAACGCCCAGGTCATTGTCATGAACCACCCCGGCCAGATCGGCGCCGGCTACGCGCCTGTGCTCGACTGCCACACCGCACACATTGCGTGCAAGTTTGCCGAGCTCCTCGAGAAGATCGACCGCCGTACCGGCAAGTCGATCGAGAACTCGCCCAAGTTCGTCAAGTCGGGCGACGCCGCAATGGTCAAGATGATTCCCACCAAGCCCATGTGCGTTGAGGCCTTCTCGGACTTCCCCCCGCTCGGCCGTTTC-----------------------
		</sequence>
		<sequence>
			<taxon idref="Tilletaria_anomala"/>
			--AGTCATATGCGTGTCTCAAAGATTAAGCCATGCATGTCTAAGTATAAACAACTTATACTGTGAAACTGCGAATGGCTCATTAAATCAGTTATAGTTTATTTGATGGTACTTGCTACATGGATAACTGTGGTAATTCTAGAGCTAATACATGCTTAAAAGGGCCAACTCA-CGGAGGCTCGTACTTATTAGATAAGAACCAAACTTCGGGGTCCCTTGGTGAATCATAATAATTTCTCTGATCGCATGGCCTAGCGCCGGCGACGCTTCATTCAAATATCTGCCCTATCAACTTTCGATGGTAGGATAGAGGCCTACCATGGTTGCAACGGGTAACGGGGAATAAGGGTTCGATTCCGGAGAGGGAGCCTGAGAAACGGCTACCACATCCAAGGAAGGCAGCAGGCGCGCAAATTACCCAAT-CCGACACGGGGAGGTAGTGACAATAAATAACAATATAGGGCCTAC--AGGTCTTATAATTGGAATGAGTACAATTTAAATCCCTTAACGAGGAACAATTGGAGGGCAAGTCTGGTGCCAGCAGCCGCGGTAATTCCAGCTCCAATAGCGTATATTAAAGTTGTTGCAGTTAAAAAGCTCGTAGTTGAACTTCAGGCCTGGCCGGTCGGTCCGCTTCACGGCGTGTACTGTTTGGCCGGGCCTTCCCCCCTGGTGATCCGGCATGTCCTTAATTGGGTGTGTCGGGGAACCAGGACTTTTACTTTGAAAAAATCAGAGTGTTCAAAGCAGGCCT-ACGCCCGAATATATTAGCATGGAATAATAAAATAGGACGTGCGGTTCTATTTTGTTGGTTTCTAGAACTGCCGTAATGATTAATAGGGACGATTGGGGGCATTAGTATTCACATGCTAGAGGTGAAATTCTTGGATTTTGTGAAGACTAACTACTGCGAAAGCATCTGCCAAGGGCGTTTTCATTAATCAAGAACGAAGGTTAGGGGATCGAAAACGATTAGATACCGTTGTAGTCTTAACAGTAAACTATGCCGACTAGGGATCGGGCGATGTTATTTTTTTGACTCGCTCGGCACCTTTCGAGAAATCAAAGTCTTTGGGTTCT-GGGGGAGTATGGTCGCAAGGCTGAAACTTAAAGAAATTGACGGAAGGGCACCACCAGGAGTGGAGCCTGCGGCTTAATTTGACTCAACACGGGGAAACTCACCAGGTCCAGACATAGTAAGGATTGACAGATTGATAGCTCTTTCTTGATTCTATGGGTGGTGGTGCATGGCCGTTCTTAGTTGGTGGAGTGATTTGTCTGGTTAATTCCGATAACGAACGAGACCTTAACCTGCTAAATAGCCCGGCCGACTTTGGTTGGTCGCTGGCTTCTTAGAGGGACTATTAGCGTGTAGCTAATGGAAGTTTGAGGCAATAACAGGTCTGTGATGCCCTTAGATGTTCTGGG-CGCACGCGCGCTACACTGACGGAGCCAGCGAGTATTTCACCTTGTCCGGAAGGACTGGGTAATCTTGTGAAACTCTGTCGTGCTGGGGATAGAGCATTGCAATTATTGCTCTTCAACGAGGAATTCCTAGTAAGCGTAAGTCATCAGCTTGCGTTGATTACGTCCCTGCCCTTTGTACACACCGCCTGTCGTTACTACCGATTGAATGGCTTAGTGAGTCCTTGGGATTGGCCTTCGCGAGCCCGCAAGCACA-ATGAGGGCTGAAAACTTGGGCAAACTTGGTCATTTAGAGGAAGTACAAGTCATAACAAGGTTTCTGTA----------------agcgggaggaagagaaactaacaaggattcccctagtaacggcgagtgaagcgggaagagctcaaatttgaaagctgg---ccgcaaggtccgcattgtaatctcgagaagtgttttccgcgttggactgcgtacaagtcccttggaatagggcgtcgtagagggtgagaatcccgtacttgatgcagcc-accaacgctttgtgatacactctccacgagtcgagtt
			gtttgggaatgcagctcaaaatgggtggtaaattccatctaaagctaaatattggggagagaccgatagcgaacaagtaccgtgagggaaagatgaaaagcactttggaaagagagttaaacagtacgtgaaattgtcgaaagggaagcgcttgaagtcagctatgctggccgggattcagccatgcttttgctcggtgtatttcccggtttgcaggtcagcatcggttttggctgctggataagggtaggaggaatgtggcaccctcgggtgtgttatagcctcctgctggatacagcggctgggaccgaggaacgcagtgcgcccttttggtgggccttcgggtaccttcgcactttggatgctggcgtaatggctttaagcgacccgtcttgaaacacggaccaaggagtctaacatgtttgcgagtctttgggtggcaaacccgagggcgcaatgaaagtgaatgcaggtgggatccgcaaggagcaccatcgaccgatccggatcttctgtgatggatttgagtaagagcaattatgttgggacccgaaagatggtgaactatgcctgcatagggcgaagccagaggaaactctggtggaggctcgtagcggttctgacgtgcaaatcgatcgtcaaatgtgggtataggggcgaaagactaatcgaaccatctagtagctggttcctgccgaagtttccctcaggatagcagaaactcgcatcagttttatgaggtaaagcgaatgattagaggccttggggatgtaacatccttaacctattctcaaactttaaatatgtaagaagcccttgttacttaagtgaacgtgggcatgcgaatgagagtttctagtgggccatttttggtaagcagaactggcgatgcgggatgaaccgatcgtgaggttaaggtgccggaatacacgctcatcagacaccacaaaaggtgttagcacatctagacagcaggacggtggccatggaagtcggaatccgctaaggagtgtgtaacaactcacctgccgaatgtgctagccctgaaaatggatggcgcttaagcgtgttacccatacctcaccgtcagcgttagagcgacgcgttgacgagtaggcaggcgtggaggtcagtgaagaagcctaggcagtgatgctgg------------------------------gtgattttcgtaccgtaaaaggagccctcccactcgtctgg------------gagctccgacccccccactattatccacatacacctgtgcataccggttgatcagctactgtcg----------ccaagcggctcctagcttgatcggccgctttttatacaaacacaatgtcgtttggatgttctcgcttaaccgcgttgatgaaacaaaaacgaaaactttcgacaacggatctcttggttctcccatcgatgaagaacgcagcgaaatgcgataagtaatgtgaattgcagaattcagtgaatcatcgaatctttgaacgcaccttgcgctcttgggtattcccaagagcatgcctgttggagtgtcatgaatccctcaacacgaaccgttttttaatgaa--------agcgagtttgatcgtgagcgcaa-tgcctttcgcaagaatggctcgcttgaaatggatttgt--gggctgctcatgtgcacaacaatgtgctcggatagcatcttggccttttcatcgt-----------------------------tatggttttccttcg--atgaagtctgggccttgaggcaatatgttcgagcgggcattggcaccgagttggcttgctttctaacccaatctTGTGTCGAGGAGAAGAAAGACTTCCACATCTCACAAGCTGTCAAGGCTGCAACGATCACCAATGGACTCAAATACTCCATCGCCACTGGCAACTGGGGTGACCAAAAGAAGTTCATGCAAGCGCGAGCGGGCGTATCGCAAGTGCTCAATCGATACA
			CTTTCGCTTCAACGTTGTCTCATTTGCGTCGGTGCAACACACCCATCGGAAGGGACGGCAAGATCGCCAAGCCACGCCAGCTTCACAATACCCACTGGGGTATGGTGTGTCCGGCAGAGACGCCAGAAGGACAGGCTTGCGGACTGGTCAAGAATCTTAGTCTAATGTCGACGATTTCAGTCGGCTCGCCGTCCGGACCCATCCTCGAATTCTTGCAGTCGTTCAACCTCGAGTCGCTTGAAGACATGCCTATTGCGAGCAACAAGGCGACGAAGGTCTTTGTGAACGGCGTCTGGCTGGGAACGAGCGACGAACCTGGGCAGCTGGCCGTATTCATTCGTGAGCTGCGACGCAAGGACGACATCAGTGCAGAAGTCAGCATGGTACACGATATCAGAGAAAAGGAACTCAGGCTGTACACCGATGCAGGCCGTGTTCTCCGGCCGCTGTTCATAGTGGACGAAGACACTATGACGCTGAGGATGAAGAGGCATCACATGGACTGGCTCAGAAATA-----------ACTGATGGGCAACAGTGGAAATGGGCTGAGATCGTCAGCAACGCCCTTATCGAATATCTGGATGCGGAGGAAGAGGAGACGGTTCTCATCTGCATGAGTCCACAGGATCTTGAGGCTTCGCGGGCCTACAATGCCAATCCAAAGACTACGCTGCGCAGCACGCATCGTCGGACCCTTCGGCTCGTCTCGTCTCGACAGCATTCTTTGCTCCCAAGACTTGGACTCACTGCGAAATTCGTGATTTTATCAAGAACATGATCACTGGTACCTCGCAGGCCGACTGCGCTATTCTTATCATTGCCGGTGGTACTGGTGAATTCGAGGCTGGTATTTCCAAGGACGGCCAGACCCGTGAGCACGCCTTGCTCTCCTTCACTCTCGGTGTCCGTCAGCTCATCGTCGCTGTCAACAAGATGGACACCACCAAGTGGAGCGAGGACCGCTTCAACGAAATCGTCAAGGAGACTAGCAACTTCATCAAGAAGGTCGGCTACAACCCTAAGCAGGTCGCCTTTGTCCCCATCTCGGGCTGGCACGGAGACAACATGATCGAGTCGACCGCTAACATGCCCTGGTACAAGGGTTGGGAGAAGGAGACCAAAGCCGGCAAAGCCACCGGCAAGACCTTGCTTGAGGCCATCGACGCCATCGAGCCTCCCTCGCGCCCGACCGACAAGCCCCTGCGTCTTCCTCTCCAGGATGTCTACAAGATTGGTGGTATCGGAACGGTGCCTGTCGGTCGTGTCGAGACTGGTGTCATCAGGCCTGGTATGATTGTAAACTTTGCTCCGGCCAACGTCACCACTGAAGTCAAGTCGGTCGAAATGCACCACGAGTCTCTGCCTGAGGGTCTCCCTGGTGACAACGTCGGATTCAACGTCAAGAACGTCTCTGTCAAGGACATTCGTCGTGGCAACGTTGCCTCCGACTCCAAGAACGACCCTGCCATGGAGGCCGCCTCCTTCAACGCTCAGGTCATTGTCATGAACCACCCTGGTCAAATCGGCGCCGGCTACGCGCCAGTTCTTGACTGCCACACCGCACACATTGCCTGCAAGTTCGACACGCTCTTGCAGAAGATCGACCGTCGTTCGGGTAAGGCTACCGAGGAGAGCCCCAAGTTCATCAAGTCTGGTGACGCCGCCATGGTCAAGATGATTCCCTCGAAGCCCATGTGCGTCGAG--------------------------------------------------------
		</sequence>
		<sequence>
			<taxon idref="Tilletiopsis_fulvescens"/>
			--AGTCATATGCTTGTCTCAAAGATTAAGCCATGCATGTCTAAGTATAAACAACTTATACTGTGAAACTGCGAATGGCTCATTAAATCAGTTATAGTTTATTTGATGATACTTGCTACATGGATAACTGTGGTAATTCTAGAGCTAATACATGCTTAAAAGGGCCGACTTA-CGAAAGCCCGTACTTATTAGATAAGAACCAATCTTCGGGGTCCCTTGGTGAATCATAATAATTTCTCTGATCGCATGGCCTAGCGCCGGCGACGCTTCATTCAAATACCTGCCCTATCAACTTTCTATGGTAGGATAGAGGCCTACCATGGTTGCAACGGGTAACGGGGAATAAGGGTTCGATTCCGGAGAGGGAGCCTGAGAAACGGCTACCACATCCAAGGAAGGCAGCAGGCGCGCAAATTACCCAATCCCGACACGGGGAGGTAGTGACAATAAATAACAATATAGGGCTTTC--AGGTCTTATAATTGGAATGAGTACAATTTAAATCCCTTAACGAGGAACAATTGGAGGGCAAGTCTGGTGCCAGAAGCCGCGGTAATTCCAGCTCCAATAACGTATATTAAAGTTGTTGCAGTTAAAAAGCTCGTAGTTGAACTTCAGGCCTGGCCGGTCGGTCCGCTTCACGGCGTGTACTGTTTGGCCGGGCCTTCCCTCCTGGTGATCCGGCATGTCCTTTACTGGGTGTGTCGGGGAACCAGGACTTTTACTTTGAAAAAATCAGAGTGTTCAAAGCAGGCCT-ACGCCCGA--ATATTAGCATGGAATAATAAAATAGGACGTGCGGTTCTATTTTGTTGGTTTCTAGAACTGCCGTAATGATTAATAGGGACGATTGGGGGCATTAGTATTCACATGCTAGAGGTGAAATTCTTGGATTTTGTGAAGACTAACTGATGCGAAAGCGTTTGCCAAGGGCGTTCTCATTAATCAAGAACGAAGGTTAGGGGATCGAAAACGATTAGATACCGTTGTAGTCTTAACAGTAAACTATGCCGACTAGGGATCGGGCGATGTTATTCTTTTGACTCGCTCGGCACCTTTCGAGAAATCAAAGTCTTTGGGTTCTGGGGGGAGTATGGTCGCAAGGCTGAAACTTAAAGAAATTGACGGAAGGGCACCACCAGGAGTGGGA-CTGCGGCTTAATTTGACTCAACACGGGGAAACTCACCAGGTCCAGACATAGTAAGGATTGACAGATTGATAGCTCTTTCTTGATTCCATGGGTGGTGGTGCATGGCCGTTCTTAGTTGGTGGAGTGATTTGTCTGGTTAATTCCGATAACGAACGAGACCTTAACCTGCTAAATAGCCCGGCCGACTTTGGTTGGTCGCTGGCTTCTTAGAGGGACTATTAGCGTGTAGCTAATGGAAGTTTGAGGCAATAACAGGTCTGTGATGCCCTTAGATGTTCTGGGCCGCACGCGCGCTACACTGACGGAGCCAGCGAGTATTTCACCTTGTCCGGAAGGACTGGGTAATCTTGTGAAACTCTGTCGTGCTGGGGATAGAGCATTGCAATTATTGCTCTTCAACGAGGAATTCCTAGTAAGCGTAAGTCATCAGCTTGCGTTGATTACGTCCCTGCCCTTTGTACACACCGCCTGTCGTTACTACCGATTGAATGGCTTAGTGAGTCCTTGGGATTGGCCTTCGCGAGCCCGCAAGGAACAATGAGGGCTGAAAACTTGGGCAAACTTGGTCATTTAGAGGAAGTACAAGTCATAACAAGGTTTCTGTA----------------------------------taacaaggattcccctagtaacggcgagtgaagcgggaagagctcaactttgaaagctgg---ccgcaaggtccgcattgtaacctcgagaagtgttttccgcgctggactgtgtacaagtcccttggaatagggcgtcgtagagggtgagaatcccgtacttgatgcagcc-cccagtgctttgtgatacactctccacgagtcgagtt
			gtttgggaatgcagctcaaaatgggtggtaaattccatctaaagctaaatattggggagagaccgatagcgaacaagtaccgtgagggaaagatgaaaagcactttggaaagagagttaaacagtacgtgaaattgtcgaaagggaagcgcttgaagtcagccatgctggccgggattcagccgtgcttttgctaggtgtatttcccggttcgcaggccagcatcggtttcggccgctggataagggtaggaggaaggtggcagcctcggctgtgttatagcctcctactggatacagcggcggggaccgaggaacgcagtgcgcccgcaaggtgggtcttcggacaccttcgcactttggatgctggcataatggcttt-----------------------------------------------------------------------------------------------------------------------------------------------------------------------------------------------------------------------------------------------------------------------------------------------------------------------------------------------------------------------------------------------------------------------------------------------------------------------------------------------------------------------------------------------------------------------------------------------------------------------------------------------------------------------------------------------------------------------------------------------------------------------------------------------------------------------------------------------ttagacatgaacaaggcagccttccactcgctgggagctccgaccttccactctttatccacacacctagtgcatgcggtcttgcgggctcctgg--------------------------cgccaagcgcctcgggcctgcctggccatttttacacacacacaatgtctataggatgtctt---tcttacgtcgcaagacgaatacaaagaaaactttcgacaacggatctcttggttctcccatcgatgaagaacgcagcgaaatgcgataagtaatgtgaattgcagaattcagtgaatcatcgaatctttgaacgcaccttgcgctcttgggtattcccaagagcatgcctgttggagtgtcatgacccctctccgcgcagtattctgtacttgcg-----------------------gaggatgt-gagcgctgctttccgaagctcgcttgaaatgcaggagt-------gtgcttagctttggagcggcgccggaacatcgttatggttacatcgatgtgacggttgccaactctttagtagtaagg-cccgcttgccaaccc-----------------------cgtttatacacatctggccttcaatcaggtaggactacccgctgaacttaagcTGTGTCGAGGAGAAGCGCGACTTCCACATCACGCAGGCCGTCAAAGCGGCGACGATCAGCAATGGCCTCAAGTACTCGATCGCGACAGGCAACTGGGGCGACCAGAAGAAGTTTATGCAGGCGCGCGCAGGCGTCTCGCAAGTGCTCAACCGCTACA
			CGTTCGCCTCGACGCTGTCGCACTTGCGCCGCTGCAACACACCCATCGGCCGCGACGGCAAGATTGCCAAGCCGCGCCAGCTGCACAACACGCACTGGGGAATGGTCTGCCCGGCGGAGACGCCCGAGGGCCAGGCGTGCGGGCTCGTCAAGAATTTGAGCCTCATGTCGACCATCTCCGTCGGATCGCCCTCCGCGCCGATCCTCGAGTTCCTGCAGTCGTTCAACGTCGACTCGCTCGAGGACATGGCGGTGGCGAGCAACAAGGCGACCAAGGTGTTTGTCAACGGCGTGTGGCTCGGGACATCAGACGAGCCAAATCAGCTCGGCAGCTTTATCCGCGAGCTGCGCCGCAAGGACGACATCAGCGCCGAGGTCAGCATGGTGCACGACATTCGCGAGAAGGAGCTGCGGCTGTACACGGACGCCGGGCGTGTGCTGCGTCCCCTCTTCATCGTCGACGATTCGACCATGACGCTGCGCATGAAGCGCAAGCACATGAACTGGCTGCGCAACA-----------AC-GAGGGCCAGCAGTTCAAGTGGCCTGAGATCGTCAGCAGCGCGCTCGTCGAGTACCTCGACGCCGAGGAGGAGGAGACGGTGCTCATCTGCATGGGCCCGCGCGACCTCGAGTCCTCGCGCGCGTACAACGCCAACCCGAAGACTACGTCGCGCAACATGGCTCGTCCGACCCGTCGGCGCGCCTCGTCTCGACGGCATTCTTTTCGCCCAAGACGT-GACGCACTGCGAGATCCGTGATTTCATCAAGAACATGATCACGGGCACCTCGCAGGCCGACTGCGCCATCCTCATCATTGCCGGCGGCACGGGCGAGTTCGAGGCGGGTATCTCCAAGGACGGCCAGACGCGCGAGCACGCGCTCCTCTCGTTCACGCTCGGCGTGCGCCAGCTCATCGTCGCCGTCAACAAGATGGACACGACCAAGTGGAGCGAGGACCGCTTCAACGAGATCGTCAAGGAGACGTCCAACTTCATCAAGAAGGTCGGCTACAACCCCAAGTCGGTCGCCTTCGTCCCCATTTCGGGCTGGCACGGCGACAACATGATTGAGCCCACCAGCAACATGCCCTGGTACAAGGGATGGGAGAAGGAGACCAAGGCCGGCAAGTCGACGGGCAAGACGCTCCTCGACGCCATCGACGCCATTGAGCCGCCCAGCCGCCCCACGGACAAGCCCCTCCGCCTGCCCCTCCAGGACGTCTACAAGATTGGCGGCATTGGCACTGTCCCCGTCGGCCGTGTCGAGACGGGTGTCATCAAGCCCGGCATGGTCGTCACGTTCGCCCCGGCCAACGTCACCACCGAGGTCAAGTCGGTCGAGATGCACCACGAGTCGCTCCCCGAGGGCCTCCCCGGTGACAACGTCGGCTTCAACGTCAAGAACGTGTCGGTCAAGGACATTCGCCGCGGCAACGTCGCCGGCGACACGAAGAACGATCCGCCCATGGAGGCTGCCAGCTTCGACGCCCAGGTCATCGTCATGAACCACCCTGGCCAGATCGGCAACGGCTACGCGCCCGTCCTCGACTGCCACACGGCGCACATTGCTTGCAAGTTCGACACGCTGCTCCAGAAGATCGACCGCCGCACGGGCAAGAGCACTGAGGACAACCCCAAGTTCATCAAGAGCGGTGACGCTGCGATGGTCAAGATGATCCCCAGCAAGGCCATGTGCGTCGAGTCGTTCAGCGAGTACCCGCCGCTTGGCCGCTTCGCCGTCCGCGACATGCGCCAAAC
		</sequence>
		<sequence>
			<taxon idref="Urocystis_colchici"/>
			GTAGTCATATGCTTGTCTCAAAGATTAAGCCATGCATGTCTAAGTATAAGCAAATTATACAGTGAAACTGCGAATGGCTCATTAAATCAGTTATAGTTTATTTGATGATGTTTGCTACATGGATAACTGTGGTAATTCTAGAGCTAATACATGCTATACAAGCCCCGACTTCGGAAGGGGTGTATTTATTAGGTAAAATCCATCGGTCCTGTACCTTTGGGGAGTCATAATAACTGCACGAATCGCATGGCCTTGTGCCGGCGATGCTTCATTCAAATATCTGCCCTATCAACTGTCGATGGTAAGGTAGTGGCCTACCATGGTTGCAACGGGTAACGGGGAATAAGGGTTCGATTCCGGAGAGGGAGCCTGAGAAACGGCTACCACATCCAAGGAAGGCAGCAGGCGCGCAAATTATCCAATCCCGACACGGGGAGATAGTGACAAAAAATAACAATACAGGGCTTTTACAGGTCTTGTAATTGGAATGAGTACAATTTAAATCCCTTAACGAGGAACAATTGGAGGGCAAGTTTGGTGCCAGCAGCCGCGGTAATTCCAACTCCAATAGCGTATATTAAAGTTGTTGCAGTTAAAAAGCTCGTAGTTGAACTTGGGCCCTGGCTGGGCGGTCCGCCTAACGGCGAGTACGCCCAAGCTGGGGCTTATCTCTTGGTGAACCCAGTTGTACTTTGTGCG----GTGGGGGAACCAGGGAAATTACTTTGAAAAAATTAGAGTGTTCAAAGCAGGCCTACGGCTCGAATAGATTAGCATGGAATAAGGGAACAGGACGTGCGGTCCCGTTTCGTTGGTTTTTGGGATCGCCGTAATGATTAATAGGGACGGTCGGGGGCATTAGTATTCACAAGCTAGAGGTGAAATTCTTGGATTTTGTGAAGACTAACTTCTGCGAAAGCATTTGCCAAGGACGTTTTCATTAATCAAGAACGAAGGTTAGGGGATCGAAAACGATTAGATACCGTTGTAGTCCTAACAGTAAACTATGCCGACTAGGGATCGGTCGACGTTATTCACATGACTCGATCGGCACCTTACGAGAAATCAAAGTCTTTGGGTTCTGGGGGGAGTATGGTCGCAAGGCTGAAACTTAAAGAAATTGACGGAAGGGCACCACCAGGAGT-----------------------------------------------------------------------------------------------------------------------------------------------------------------------------------------------------------------------------------------------------------------------------------------------------------------------------------------------------------------------------------------------------------------------------------------------------------------------------------------------------------------------------------------------------------------------------------------------------------------------------------cttaagcatatcaataagcggaggaaaagaaactaacaaggattcccctagtaacggcgagtgaagagggaagagcccaagtttgaaagctggcgtttcaggcgtccgcattgtaaactcgagaagtgttatccgcgccggaccaggttcaagtcccttggaatagggcatcatagagggtgaaagtcccgtgcttgatctggaaccccggggctttgtgatgcgctctcaaagagtcgagtt
			gtttgggaatgcagctcaaaatgggtggtaaatgccatctaaggctaaatatcgaggagagaccgatagcgaacaagtaccgtgagggaaagatgaaaagaactttggaaagagagttaaacagtacgtgaaattgccggaagggaagggtaggaagtcagacatgcctttgcagattcagccttgtctttggacggtgcatttttgtaatggcaggccagcgtcggtttgtgtcgccggatataggtttagggaatgtggcttctttgggtgtgttatagccctttactgagtacggcggtgtggaccgaggaacgcagcgcacccattaggcgggccttcgggcacctttgcgcttaggatgctggcttaatggctttctgccacccgtcttgaaacacggaccaaggagtctaacatgcatgcgagtctttgggtggcaaacccatgggcgaaatgaaagtgaatttaggtgggatccctcgggtgcaccatcggccgactttgaacctttgggacgagtttgagcaagagcatttatgttgggacccgaaagatggtgaactatgcctgaatagggcgaagccaggggaaactctggtggaggctcgtagcggttctgacgtgcaaatcgatcgtaaaatttgggtataggggcgaaagactaatcgaaccatctagtagctggttcctgccgaagtttccctcaggatagcagaaacttaaatcagatttacgtggtaaagcgaatgattagaggccttggggatgcaacatccttaacctattctcaaactttaaatgtgtaagacgctcttgttacttaattgaacttgggcatgcgaatgagagtttctagtgggccatttttggtaagcagaactggcgatgcgggatgaaccgaacgtggggttaaggtgccggaatacacgctcatcagataccacaaaaggtgttggttgatatagacagcaggacggtggccatggaagtcggaatccgctaaggagtgtgtaacaactcacctgccgaatcaactagccctgaaaatggatggcgcttaagcgtgttacctatacctcaccgtcggcgttaatgcgatgcgtcgacgagtaggcaggcgtgggggtt-----------------------------------------------------gccggattat---------------------------------------------------atccgcccccgacctttcgatccacacacacctgtgaacacacaactatacccgcctagct----------aggtgtggtagtcactttattaacacggttattgagtgtaaatacaaatcctccaaa----------------gcggggtgaaagttaaatacaactttcggcaatggatctcttggttctcctatcgatgaagaacgcagcgaattgcgataagtaatgtgaattgcagaagtcagtgaatcatcgaatctttgaacgcatcttgcgccctttggtattccttagggcatgcctgtttgagtgtcacgaatcctatttggaccaagtctttttttcttattgatcgacgatgttccagcgttgagcgtctgcctcgccttttggcctggctcgctctaaatgcattagc-----------tggctggttgcagccttctcccttggtatgataagtattatgccgctggttgaaggtagcgccgttctatagtcgcctgcttctaatcaagctgtgcttgcacggcctgggatgatgcttactcgcactatcttcaaat---------------------------TGTGTCGAGGAGCACAAGGAGTTTCACATCCAGGCCGCCGTCAAGTCGAGCACCATCACTAACGGTCTCAGGTACTCGCTTGCCACCGGAAATTGGGGAGATCAGAAGAAGTTCATGCAGGCCAAGGCCGGTGTCTCACAGGTACTCAACCGATACA
			CCTTCGCCTCGACCCTGTCGCACTTGCGTCGTTGCAACACGCCCATCGGAAGAGACGGAAAGATCGCCAAGCCTCGACAGCTGCACAACACGCACTGGGGTATGGTCTGCCCCGCCGAGACTCCAGAAGGACAGGCTTGTGGTCTGGTCAAGAATCTCAGTCTCATGTCCAACATCTCGGTTGGAACTCCCTCGGCGCCTATTATCGAGTTCCTTGAAGAGTTTGGTCTCGACAGTCTGGTCGACATGCAGGTCACCAACGCCAAGGCGACCAAGGTCTTTGTCAATGGTGTCTGGATGGGCACCCACGACGACCCTGGTCAGCTCGTGGACACGCTTCGAGACCTACGAAGGAAGGATGACATCAGCCACGAGGTCAGCGTGGTTAGGGACATTAGGGAGAAGGAGCTGAGGCTTTACACCGATGCCGGACGTGTTCTGCGACCGCTGTTCATCGTCAACCCTATGGACATGACGCTGCTGATCAAAAAGCATCACGTCGCTATGCTTGGCCAGAAGAG----------CTAGGAGAAGAGTTCAGGTGGACCCAGCTGGTGCAACAGGGAGTCATTGAGTACCTCGACGCCGAGGAGGAGGAGACGGTCATGATCTGCATGAGTCCTACGGATCTGGAGCAATCTCGAGAGTACAAGGCCAGGAA-----TGGCCAGATGCCCGCCGAGACGGCAGATCCCAGTGCACGTCTCAAGTCCCCGCATACATTCGCGCCCGATACGTGGACCCATTGCGAGATT-------TTATCAAGAACATGATCACTGGTACCTCGCAGGCTGACTGCGCCATTCTCATTATTGCCGGTGGTACTGGTGAGTTCGAGGCTGGTATCTCCAAGGATGGCCAGACTCGTGAGCACGCTCTGCTCGCTTTCACCCTCGGTGTCCGACAGCTCATCGTCGCCGTCAACAAGATGGACACCACCAAGTACTCCGAGGACCGATTCAACGAGATTGTCAAGGAGACCTCCAACTTCATCAAGAAGGTCGGATACAACCCCAAGACTGTCGCTTTCGTCCCCATCTCTGGATGGCACGGAGACAATATGATCGAGCCCACTAAGGAAATGGCTTGGTACAAGGGATGGGAGAAGGAGACCAAGGCCGGCAAGTCGACCGGAAAGACCCTCCTCGACGCTATTGACGCCATCGAGCCCCCTTCGCGACCCACCGACAAGCCCCTCCGACTCCCCCTCCAGGATGTCTACAAGATCGGCGGTATCGGAACTGTGCCCGTCGGACGGGTCGAGACCGGTGTCATCAAGGCCGGTATGGTTGTCACCTTCGCCCCTGCCAACGTCACCACCGAGGTCAAGTCCGTCGAGATGCACCACGAGACTCTTTCTGAGGGTCTCCCCGGTGACAACGTCGGATTCAACGTCAAGAACGTCTCCGTCAAAGACATCCGACGTGGAAACGTCTGCTCTGACTCGAAGAACGACCCCGCCATGGAGGCCGCTTCGTTCAACGCTCAGGTCATCGTCATGAACCACCCCGGTCAGATCGGAAACGGATACGCTCCCGTTCTCGACTGCCACACTGCCCACATTGCCTGCAAGTTCTCGGAGATTCTCGAGAAGATTGACAGGCGAACCGGAAAGTCGATCGAGGCCAGCCCCAAGTTCATCAAGTCTGGTGACGCTGCCATGGTCAAGATGGTTCCCTCCAAGCCCATGTGCGTTGAGTCCTTCAACACCTACCCGCCTCTCGGACGATTCGCCGTCCGTGACATGAGGCAA--
		</sequence>
		<sequence>
			<taxon idref="Ustilago_maydis"/>
			GTAGTCATATGCTTGTCTCAAAGATTAAGCCATGCATGTCTAAGTATACGCAAATTATACTGTGAAACTGCGAATGGCTCATTAAATCAGTTATAGTTTATTTGATGTTTCTTGCTACATGGATAACTGTGGTAATTCTAGAGCTAATACATGCTAAAAAGCCCCGACTTCTGGAAGGGGTGTATTTATTAGATAAAAACCATCCTCCTCGGAG-TTTGGTGATTCATAATAACTTCTCGAATCGCACGGCCTTGTGCTGGCGATGCTTCATTCAAATATCTGCCCTATCAACTGTCGATGGTAGGATAGAGGCCTACCATGGTTGCAACGGGTAACGGGGAATAAGGGTTCGATTCCGGAGAGGGAGCCTGAGAAACGGCTACCACATCCAAGGAAGGCAGCAGGCGCGCAAATTACCCAATCCCGACACGGGGAGGTAGTGACAATAAATAACAATGCAGGGCCCTTTTGGGTCTTGTAATTGGAATGAGTACAATTTAAATCCCTTAACGAGGAACGATTGGAGGGCAAGTCTGGTGCCAGCAGCCGCGGTAATTCCAGCTCCAATAGCGTATATTAAAGTTGTTGCAGTTAAAAAGCTCGTAGTTGAAGTTTGGTCTCGGACGCTGGGTCTGCTTAATTGCATGTACTGACGGTCCGAGACTTCCTTCTTGGTGAACGGCCGCCCTC--------GGGTGGTCCGGAACCAGGACTATTACTTTGAAAAAATTAGAGTGTTCAAAGCAGGCCATAGGCCCGAATATATTAGCATGGAATAACAGAATAGGACGTGCGGTTCTATTTTGTTGGTTTCTAGAACTGCCGTAATGATTAAAAGGGACAGCCGGGGGCATTAGTATTTGCACGCTAGAGGTGAAATTCTTGGATTGTGCAAAGACTTCCTACTGCGAAAGCATTTGCCAAGAATGTTTTCATTAATCAAGAACGAAGGTTAGGGTATCGAAAACGATTAGATACCGTTGTAGTCTTAACAGTAAACTATGCCGACTCCGAATCGGTCGATGTCATTTCACTGGCTCGATCGGCGCGGTACGAGAAATCAAAGTTTTT-GGTTCTGGGGGGAGTATGGTCGCAAGGCTGAAACTTAAAGAAATTGACGGAAGGGCACCACCAGGAGTGGAGCCTGCGGCTTAATTTGACTCAACACGGGAAAACTCACCGGGTCCGGACATAGTAAGGATTGACAGATTGATGGCGCTTTCATGATTCTATGGGTGGTGGTGCATGGCCGTTCTTAGTTGGTGGAGTGATTTGTCTGGTTAATTCCGATAACGAACGAGACCTTGACCTGCTAAATAGACGGGTTGACTTTTGTTGGCCCCTGTCTTCTTAGAGGGACAATCGCCGTCTAGGTGATGGAGGCAAAAGGCAATAACAGGTCTGTGATGCCCTTAGATGTTCCGGGCTGCACGCGCGCTACACTGACAGAGACAACGAGTGGAGCCCCTTGTCCGAAATGACTGGGTAAACTTGTGAAACTTTGTCGTGCTGGGGATGGAGCTTTGTAATTTTTGCTCTTCAACGAGGAATTCCTAGTAAGCGCAAGTCATCAGCTTGCGTTGACTACGTCCCTGCCCTTTGTACACACCGCCCGTCGCTACTACCGATTGAATGGCTTAGTGAGGACTTGGGAGAGACATCGGGGAGCCAGCAATGGCACCCTGACGGCTCAAACTCTTACAAACTTGGTCATTTAGAGGAAGTAAAAGTCGTAACAAGGTATCTGTAG-------------------------------actaacaaggattcccctagtaacggcgagtgaagagggaagagcccaagattgaaagctggcgtctttggcgtccgcattgtaatctcaagaagtgttttccgcttcggaccatgcctaagtcccttggaaaagggcatcatagagggtgataatcccgtacatggcatggacgcccgaagctttgtgatacactttctaagagtcgagtt
			gtttgggaatgcagctcaaaatgggtggtaaatgccatctaaggctaaatattggggagagaccgatagcgaacaagtacagtgatggaaagatgaaaagaactttgaaaagagagttaaacagtacgtgaaattgccaaaagggaagggtaggaggtcagagatgcggtctgggattcagccttgcttttgctgggtgtttttctcagattgcaggccaacgtcggttttgggcgctggagaagggtggaaggaatgtggcacctctgggtgtgttatagccttctactggatacagtgaccgagaccgaggacagcagcgtactcgcaaagcgggccttcgggcacctttacgcttagggcgttggcataatggccctctaccacccgtcttgaaacacggaccaaggagtctaacatgtatgcgagtctttgggtggcaaacccataggcgcaatgaaagtgaattcaggtgggatccgcaaggtgcaccatcgaccgatcctcacgtcttgtcgtggatttgagtaagagcatacctgttgggacccgaaagatggtgaactatgcctgaatagggtgaagccagaggaaactctggtggaggctcgtagcggttctgacgtgcaaatcgatcgtcaaatttgggtataggggcgaaagactaatcgaaccatctagtagctggttcctgccgaagtttccctcaggatagcagaaactcgcatcagttttatgaggtaaagcgaatgattagaggccttggggaagtaacttccttaacctattctcaaactttaaatgtgtaagaagcccttgttacttaagtgaacgagggcatgcgaatgagagtttctagtgggccatttttggtaagcagaactggcgatgcgggatgaaccgaacgttgggttaaggtgccaaagtatacgctcatcagataccagaaaaggtgttatttagtctagacagtgggacggtggccatggaagtcggaaaccgctaaggagtgtgtaacaactcacccaccgaattaagtagccctgaaaatggatggcgctcaagcgtatcaccgatacccaaccgtcagtgtt-tagcgaagcgctgacgagtaggcaggcgtgggggtccgtatggaagccttggctgtgaagctgggtggaacggcctctagtgcagatctgatggatcatt----------------------------ttgatgaaaaaccttttttttctgaggtgtggctcgcacctgtccaactaaacctgagctaccttttttatataacacggttgcatcggtcggaagacgggtcggcgcttcttaccaacacttttga-acactaggattggaaggacaaaaatcaactggtaatgcggtcgtctaaatgaaaaaacaacttttggcaacggatctcttggttctcccatcgatgaagaacgcagcgaattgcgataagtaatgtgaattgcaga----agtgaatcatcgaatctttgaacgcaccttgcgctcccggttaatctggggagcatgcctgtttgagggccgcgaattgtttcgaacgacagcttttttttcttggaaagagctggcggatcggtagtgagggtct---ctgccatttaccgtggctccctcgaaatgcattagcaggacttcggaggcgaa--gagagggcgggagctggacgcaacgacttttctgctgtttgg-------------------------cgtgcttctgaacccctttaaccacagaggaagggaagtattttccaattcatcgacctcgaat---------------------------TGTGTCGAGGAGCACCGCGAGTTTCACATCCAGGCTGCCGTCAAGTCAAGCACGATTACCAACGGTCTTCGATATTCGCTTGCTACCGGTAATTGGGGTGACCAAAAGAAGGCGATGCAAGCCAAGGCGGGTGTATCGCAGGTGCTCAACCGTTTCG
			CTTTCGCCTCGACCCTCTCGCATCTTCGCCGTACCAACACGCCAATTGGCCGTGACGGCAAGATTGCCAAGCCTCGTCAACTGCACAACACGCATTGGGGTATGGTGTGCCCTGCCGAGACGCCCGAAGGACAGGCGTGTGGACTGGTCAAGAACCTCAGTCTGATGGCTACTGTCACGGTTGGCACACCGTCGGCGCCCATTGTCGAGTTTTTGGAAGAGTTTGGTCTGGACAGTCTGGTGGATATGCAGCTGGCGCATGCCAAGGCCACCAAGATCTTTGTAAATGGTGTTTGGATGGGCACTCACGACGACCCTGGTCAGTTGGTGGACACGCTGCGCGATCTACGTCGAAAGGACGATATCTCGCACGAGGTGTCAGTGGTTCGAGACATTCGAGAGCGAGAGCTTCGCATTTACACGGATGCCTCTCGTGTGTTGCGCCCCGTGTTCATCGTCAATCCGCACGACATGAGCCTGCTGATCAAGAAGCGACACGTCGAGATGATTGGTCAGCGGAA----------ACGGGCGAAGAATTCCGATGGACGCATCTGGTACAGGAAGGTGTGATTGAGTACCTCGATGCCGAAGAAGAGGAGTCGGTTCTCATCTGCATGTCGACCACTGATTTGGAACAGTCGCGCGAGTACAAGGCTCGCAA-----CGGACAGATCAATCTCAACTCGGCTGATCCGTCGGCTCGGCTCAAGTCGGTACACACGATTGCACCCGATACGTGGACGCATTGCGAGATC-----------CAAGAACATGATCACTGGTRCCTCGCAGGCCGACTGCGCCATTCTCATCATTGCCGGTGGTACTGGTGAGTTCGAGGCTGGTATCTCCAAGGACGGCCAGACCCGTGAGCACGCTCTCCTCTCGTTCACCCTCGGTGTTCGTCAGCTCATCGTTGCCGTCAACAAGATGGACACCACCAAGTACTCCGAGGACCGATTCARCGAGATCGTCAAGGAGACCTCCAACTTCATCAAGAAGGTCGGCTACAACCCCAAGACCGTCGCCTTCGTCCCCATCTCCGGCTGGCACGGTGACAACATGATCGAGCCCACCAAGGAGATGCCCTGGTACAAGGGATGGGAGAGGGAGACCAAGGCCGGAAAGGTCTCTGGTAAGACCCTCCTTGACGCCATTGACGCCATCGAGCCCCCTTCGCGCCCCACCGACAAGCCCCTTCGTCTTCCCCTCCAGGATGTCTACAAGATCGGCGGTATCGGCACTGTGCCCGTCGGCCGTGTCGAGACTGGTATCATCAAGGGTGGTATGGTTGTCACCTTCGCCCCYTCGAACGTTACCACTGAAGTCAAGTCCGTCGAGATGCACCACGAGACCCTCGCCGAGGGTCTGCCCGGTGACAACGTCGGCTTCAACGTCAAGAACGTTTCCGTCAAGGACATTCGCCGTGGTAACGTCTGCTCTGACTCCAAGAACGACCCCGCTCAGGAGACCGAGTCCTTCGTCGCCCAGGTCATCGTCATGAACCACCCTGGTCAGATCGGTAACGGTTACGCCCCCGTTCTCGACTGCCACACCGCCCACATTGCTTGCAAGTTCGCCGAGATCACTGAGAAGATCGACCGCCGAACTGGTAAGTCGATTGAGAACAACCCCAAGTTCATCAAGTCCGGTGACGCTGCTCTCGTCAAGGTGATCCCCACCAAGCCCATGTGCGTCGAGTCCTTCTCGACCTACCCCCCTCTTGGCCGTTTTGCCGTCCGTGACATGCGT-----
		</sequence>
		<sequence>
			<taxon idref="Ustanciosporium_standleyanum"/>
			GTAGTCATATGCTTGTCTCAAAGATTAAGCCATGCATGTCTAAGTGTAAGCAATTTATACTGTGAAACTGCGAATGGCTCATTAAATCAGTTATAGTTTATTTGATGTTTCTTGCTACATGGATAACTGTGGTAATTCTAGAGCTAATACATGCTAAAAAGCCCCGACTTCTGGGAGGGGTGTATTTATTAGATAAAAACCAACCCCTTCGGGGATTTGGTGAATCATAATAACTTCTCGAATCGCATGGCCTTGGGCCGGCGATGCTTCATTCAAATATCTGCCCTATCAACTGTCGATGGTAGGATAGAGGCCTACCATGGTTGCAACGGGTAACGGGGAATAAGGGTTCGATTCCGGAGAGGGAGCCTGAGAAACGGCTACCACATCCAAGGAAGGCAGCAGGCGCGCAAATTACCCAATCCCGACACGGGGAGGTAGTGACAATAAATAACAATGCAAGGCTCTTTTGGGTCTTGTAATTGGAATGAGTACAATTTAAATCCCTTAACAAGGAACGATTGGAGGGCAAGTCTGGTGCCAGCAGCCGCGGTAATTCCAGCTCCAATAGCGTATATTAAAGTTGTTGCAGTTAAAAAGCTCGTAGTTGAAGTTTGGTCTCGGGCGCTGGGTCTGCTTCATTGCATGAATCGGCAACCCGAGACTTCCTTCCTGGTGAGCAAGTCGGGCTCG------CTCGGCTTGGGAACCAGGAGCATTACTTTGAAAAAATTAGAGTGTTCAAAGCAGGCCAATGGCCCGAATATATTAGCATGGAATAACAGAATAGGACGTGCGGTTCTATTTTGTTGGTT--TAGAACTGCCGTAATGATTAATAGGGACAGCCGGGGGCATTAGTATTCGCACGCTAGAGGTGAAATTCTTGGATTGTGCGAAGACTCACTACTGCGAAAGCATTTGCCAAGAATGTTTTCATTAATCAAGAACGAAGGTTAGGGTATCGAAAACGATTAGATACCGTTGTAGTCTTAACAGTAAACTATGCCGACTCCGAATCGGTCGATGTCATTTCACTGGCTCGATCGGCGCGGTACGAGAAATCAAAGTCTTTGGGTTCTGGGGGGAGTATGGTCGCAAGGCTGAAACTTAAAGAAATTGACGGAAGGGCACCACCAGGAGTGGAGCCTGCGGCTTAATTTGACTCAACACGGGAAAACTCACCAGGTCCAGACATAGTAAGGATTGACAGATTGATGGCGCTTTCATGATTCTATGGGTGGTGGTGCATGGCCGTTCTTAGTTGGTGGAGTGATTTGTCTGGTTAATTCCGATAACGAACGAGACCTTGACCTGCTAAATAGACGGGTTGACTTTTGTTGGCCCCTGTCTTCTTAGAGGGACTATCAACGTCTAGTTGATGGAAGTTCGAGGCAATAACAGGTCTGTGATGCCCTTAGATGTTCTGGGCTGCACGCGCGCTACACTGACAGAGACAACGAGTGGGGTCCCTTGTCTGAGAAGACCGGGTAAACTTGTGAAACTCTGTCGTGCTGGGGATAGAGCTTTGTAATTTTTGCTCTTCAACGAGGAATTCCTAGTAAGCGCAAGTCATCAGCTTGCGTTGATTACGTCCCTGCCCTTTGTACACACCGCCCGTCGCTACTACCGATTGAATGGCTTAGTGAGGACTTGGGACAGACGACGGGGAGCCAGCAATGGCACCCTGTTGGCTGGATCTCTTACAAACTTGGTCATTTAGAGGAAGTAAAAGTCGTAACAAGGTATCCGTAG-ttaagcatatcaataagcggaggaaaagaaactaacaaggattcccctagtaacggcgagtgaagagggaagagcccaagattgaaagctggcgccttcggcgtccgcattgtaatctcgagaagtgttttccgtttcggaccaagcctaagtctcttggaaaagagcatcgtagagggtgaaaatcccgtacatggtttggacgcccgagactttgtgatacgctttctaagagtcgcgtt
			gtttgggaatgcagcgcaaaatgggtggtaaatgccatctaaggctaaatattggggagagaccgatagcgaacaagtacagtgatggaaagatgaaaagaactttgaaaagagagttaaacagtacgtgaaattgccaaaagggaagggtaggaggtcagagatgcggtctgcaattcaaccgggcttttgcttgggtattttgcagtctcgcaggccaacgtcggttttgagcgctggagaagggtgggaggaacgtggcacctttgggtgtgttatagcctcctactggatacagtgatcgagaccgaggaacgcagcgtactcgtaaagcgggccctcgggcacctttacgcttagggcgttggcgtaatggccctctaccacccgtcttgaaacacggaccaaggagtctaacatgtatgcgagtctttgggtggtaaacccgcaggcgcaatgaaagtgaatttaggtgggatccgcaaggtgcaccatcgaccgatcctcacgtcttgtcgtggatttgagtaagagcatacctgttgggacccgaaagatggtgaactatgcctgaatagggcgaagccagaggaaactctggtggaggctcgtagcggttctgacgtgcaaatcgatcgtcaaatttgggtataggggcgaaagactaatcgaaccatctagtagctggttcctgccgaagtttccctcaggatagcagaaactcacatcagttttatgaggtaaagcgaatgattagaggccttggggaagtaacttccttaacctattctcaaactttaaatgtgtaagaagcccttgttactttagtgaacgagggcatgcgaatgagagtttctagtgggccatttttggtaagcagaactggcgatgcgggatgaaccgaacgttgggttaaggtgccaaagtgtacgctcatcagataccaaaaaaggtgttatttagtctagacagtgggacggtggccatggaagtcggaaaccgctaaggagtgtgtaacaactcacccaccgaattaagtagccctgaaaatggatggcgctcaagcgtaccaccgatacccaaccgtcagtgtt-tagcgaagcgctgacgagtaggcaggcgtgggggtcagtttggaagccttggctgtgaagctgggtggaacggcctctagtgcaga--------------------ttgtataatccaaccagccgtctcttcggaggggttggcgagaggtgtcgctccgcacctctcttaaataaactcacggttgcatcggttgggtctctgctgtccaacagtgccgcagcgccccgacaacacttttataacacacgttaatctttagtcgttgaaaaataatctttattcggtaacacggtcgtataatctaaaacacaacttttggcaacggatctcttggttctcccatcgatgaagaacgcagcgaatcgcgataggtaatgtgaattgcagaat---gtgaatcatcgartctttgaacgcaccttgcgctttcctggaatccggagagcatgcctgtctgagggccgcgtctttcttcgactttcagtttttgtttttgtaaagagctggacagttcggttctgagggtttgacatgcctttgggcatggctccctctaaatacagcagcatgattttcttcatgtaccaacggcgatgcatgagcggcttataacccctctccggacggttttgataatgacgatcaaaacacggggcgctcctacatctgctttgcatacgttcacgtcaattatttttttttttttgataga--------------------------------TGTGTCGAAGAGCGTCGAGAGTTTCACATTCAAGCAGCCGTCAAATCGAGCACCATCACCAACGGCTTGCGATACTCGTTGGCTACCGGCAACTGGGGTGACCAGAAGAAGGCCATGCAGGCCAAAGCTGGTGTGTCGCAAGTATTGAACCGATTCG
			CCTTTGCCTCGACATTGTCTCACTTACGAAGAACCAACACTCCCATCGGACGTGATGGTAAGATCGCAAAGCCTCGACAGCTGCACAACACGCACTGGGGCATGGTCTGTCCTGCCGAGACGCCCGAAGGTCAGGCGTGTGGCTTGGTGAAAAACCTGAGTCTGATGGCCACCGTCACGGTTGGAACACCCTCAGCCCCTATCGTCGAGTTCCTGGAGGAGTTTGGTCTCGACAGTCTGGTCGACATGCAGGTAACAAACGCCAAAGCTACCAAGGTCTTTGTCAACGGTGTCTGGATGGGCACGCACGACGATCCTGGTCAGTTGGTAGACACGCTACGAGACCTGCGAAGAAAGGACGACATCAGTCAGGAAGTCAGCGTTGTGCGAGACATCCGAGAAAAGGAACTAAGAATCTACACTGACTCCAGTCGTGTCACCAGACCGCTCTTCATTGTCAATCCACATGATATGACACTGTTCATAAAGAAGCACCACGTTGCCATGATCGGAGAGACGAG----------TCCGGCGAAGAATTTGGCTGGACCCACCTGGTGCAGCAGGGGGTCATTGAGTATCTGGACGCAGAGGAGGAAGAATCGGTGCTGATCAGCATGTCGACCACCGATCTGGAGCAATCTCGCGAGTACAAAGCGCACAA-----CGGAAACATTAGGTTCGAGTCTGCCGATCCCTCCGCCCGTCTCAAGTCCGCACTCACCGTCGCACCGGATACATGGACCCACTGCGAAATC---------------------------------------GCCGATTGTGCCATTCTCATCATCGCCGGTGGTACCGGTGAGTTCGAGGCTGGTATCTCCAAGGACGGACAGACCCGAGAGCACGCCCTCCTTTCCTTCACCCTCGGTGTCCGACAGCTCATCGTCGCCGTCAACAAGATGGACACCACCAAGTACTCCGAGGACCGATTCAACGAGATCGTCAAGGAGACCTCCAACTTCATCAAGAAGGTCGGATACAACCCCAAGACCGTCGCCTTCGTCCCCATCTCTGGATGGCACGGAGACAACATGATCGAGCCCACCAAGGAGATGCCCTGGTACAAGGGATGGGAGCGAGAGACCAAGGCTGGCAAGGTCTCTGGTAAGACCCTCCTTGACGCCATCGACGCCATCGAGCCCCCGTCGCGACCCACCGACAAGCCCCTCCGACTCCCCCTCCAGGACGTCTACAAGATCGGCGGTATCGGAACCGTGCCCGTCGGCCGAGTCGAGACTGGTGTCATCAAGGGCGGTATGGTTGTTACCTTCGCCCCCTCCAACGTCACCACCGAAGTCAAGTCCGTCGAGATGCACCACGAGACCCTCGTCGAGGGCCTCCCCGGTGACAACGTCGGATTCAACGTCAAGAACGTCTCCGTCAAGGACATCCGACGAGGAAACGTCTGCTCCGACTCCAAGAACGACCCCGCCATGGAGGCCGCCGACTTCCTCGCCCAGGTTATCGTCATGAACCACCCCGGTCAGATCGGCAACGGATACGCCCCCGTCCTCGACTGCCACACCGCCCACATCGCCTGCAAGTTCGCCGAGATCACCGAGAAAATCGACCGACGAACCGGTAAGAGCATTGAGAACTCCCCCAAGTTCATCAAGTCCGGTGACGCCGCCATGGTCAAGATGGTCCCCACCAAGCCCATGTGTGTCGAGTCCTTCTCCGAGTACCCTCCCCTCGGCAGATTCGCAGTCAGAGATATGAGG-----
		</sequence>
		<sequence>
			<taxon idref="Sporisorium_reilianum"/>
			GTAGTCATATGCTTGTCTCAAAGATTAAGCCATGCATGTCTAAGTATACGCAAATTATACTGTGAAACTGCGAATGGCTCATTAAATCAGTTATAGTTTATTTGATGTTTCTTGCTACATGGATAACTGTGGTAATTCTAGAGCTAATACATGCTAAAAAGCCCCGACTTCTGGAAGGGGTGTATTTATTAGATAAAAACCATCCTCCTCGGAG-TTTGGTGATTCATAATAACTTCTCGAATCGCACGGCCTTGTGCTGGCGATGCTTCATTCAAATATCTGCCCTATCAACTGTCGATGGTAGGATAGAGGCCTACCATGGTTGCAACGGGTAACGGGGAATAAGGGTTCGATTCCGGAGAGGGAGCCTGAGAAACGGCTACCACATCCAAGGAAGGCAGCAGGCGCGCAAATTACCCAATCCCGACACGGGGAGGTAGTGACAATAAATAACAATGCAGGGCCCTTTTGGGTCTTGTAATTGGAATGAGTACAATTTAAATCCCTTAACGAGGAACGATTGGAGGGCAAGTCTGGTGCCAGCAGCCGCGGTAATTCCAGCTCCAATAGCGTATATTAAAGTTGTTGCAGTTAAAAAGCTCGTAGTTGAAGTTTGGTCTCGGACGCTGGGTCTGCTTAATTGCATGTACTGACGGTCCGAGACTTCCTTCTTGGTGAACGGCCGCCTTC--------GGGTGGTCCGGAACCAGGACTATTACTTTGAAAAAATTAGAGTGTTCAAAGCAGGCCATAGGCCCGAATATATTAGCATGGAATAACAGAATAGGACGTGCGGTTCTATTTTGTTGGTTTCTAGAACTGCCGTAATGATTAAAAGGGACAGCCGGGGGCATTAGTATTTGCACGCTAGAGGTGAAATTCTTGGATTGTGCAAAGACTTCCTACTGCGAAAGCATTTGCCAAGAATGTTTTCATTAATCAAGAACGAAGGTTAGGGTATCGAAAACGATTAGATACCGTTGTAGTCTTAACAGTAAACTATGCCGACTCCGAATCGGTCGATGTCATTTCACTGGCTCGATCGGCGCGGTACGAGAAATCAAAGTTTTTGGGTTCTGGGGGGAGTATGGTCGCAAGGCTGAAACTTAAAGAAATTGACGGAAGGGCACCACCAGGAGTGGAGCCTGCGGCTTAATTTGACTCAACACGGGAAAACTCACCGGGTCCGGACATAGTAAGGATTGACAGATTGATGGCGCTTTCATGATTCTATGGGTGGTGGTGCATGGCCGTTCTTAGTTGGTGGAGTGATTTGTCTGGTTAATTCCGATAACGAACGAGACCTTGACCTGCTAAATAGACGGGTTGACTTTTGTTGGCCCCTGTCTTCTTAGAGGGACAATCGCCGTCTAGGTGATGGAGGCAAAAGGCAATAACAGGTCTGTGATGCCCTTAGATGTTCCGGGCTGCACGCGCGCTACACTGACAGAGACAACGAGTGGGGCCCCTTGTCCGAAATGACTGGGTAAACTTGTGAAACTTTGTCGTGCTGGGGATGGAGCTTTGTAATTTTTGCTCTTCAACGAGGAATTCCTAGTAAGCGCAAGTCATCAGCTTGCGTTGACTACGTCCCTGCCCTTTGTACACACCGCCCGTCGCTACTACCGATTGAATGGCTTAGTGAGGACTTGGGAGAGACATCGGGGAGCCAGCAATGGCACCCTGACGGCTCAAACTCTTACAAACTTGGTCATTTAGAGGAAGTAAAAGTCGTAACAAGGTATCCGTAGcttaagcatatcaataagcggaggaaaagaaactaacaaggattcccctagtaacggcgagtgaagagggaagagcccaagattgaaagctggcgtcttcgacgtccgcattgtaatctcaagaagcgttttccgcttcggaccatgcctaagtcccttggaaaagggcatcatagagggtgataatcccgtacatggcatggacgcccgaagctttgtgatacgttttctaagagtcgagtt
			gtttgggaatgcagctcaaaatgggtggtaaatgccatctaaggctaaatattggggagagaccgatagcgaacaagtacagtgatggaaagatgaaaagaactttgaaaagagagttaaacagtacgtgaaattgccaaaagggaagggtaggaggtcagagatgcgtcttggaattcagccttgcttttgcttggtgttttttccaagttgcaggccaacgtcggttttgggcactggagaagggtggaaggaacgtggcacccctgggtgtgttatagccttccactggatacagcgaccgagaccgaggacagcagcgtactcgcaaagcgggccctcgggcacctttacgcttagggcgttggcataatggccctctaccacccgtcttgaaacacggaccaaggagtctaacatgtatgcgagtctttgggtggcaaacccataggcgcaatgaaagtgaattcaggtgggatccgcaaggtgcaccatcgaccgatcctcacgtcttgtcgtggatttgagtaagagcatacctgttgggacccgaaagatggtgaactatgcctgaatagggtgaagccagaggaaactctggtggaggctcgtagcggttctgacgtgcaaatcgatcgtcaaatttgggtataggggcgaaagactaatcgaaccatctagtagctggttcctgccgaagtttccctcaggatagcagaaactcacatcagttttatgaggtaaagcgaatgattagaggccttggggaagtaacttccttaacctattctcaaactttaaatgtgtaagaagcccttgttactttagtgaacgagggcatgcgaatgagagtttctagtgggccatttttggtaagcagaactggcgatgcgggatgaaccgaacgttgggttaaggtgccaaagtatacgctcatcagataccagaaaaggtgttatttagtctagacagtgggacggtggccatggaagtcggaaaccgctaaggagtgtgtaacaactcacccaccgaattaagtagccctgaaaatggatggcgctcaagcgtatcaccgatacccaaccgtcagtgtt-tagcgaagcgctgacgagtaggcaggcgtgggggtccgtatggaagccttggcag---------------------------------------------------------------------catttcgatgaaaaaacctttttttctgaggtgcggcccgcacctgtccaactaaactagggctactttttt----caacacggttgcatcggttggaggccggcctgacaacttaacaaaacacttttgatgatctaggaattttgaaagtctatcttgctggtaatgcggtcgtctaaatggaaaaacaacttttggcaacggatctcttggttctcccatcgatgaagaacgcagcgaattgcgataagtaatgtgaattgcaga----agtgaatcatcgaatctttgaacgcaccttgcgctccctgctaatctggggagcatgcctgtttgagggccgcgaattgtttcgaacccacgcttttttaagtaa---aggcgtgcgggatcggtagtgagggttg------ccattcaccgtggctcgctcgaaatgcattagcagggcttcggaggcgga--gagagggcatgagctggacgcgacgactttgtcggttgga---------------------------agtgcttctgaaccc--------------------------------cgcctttggcatttatttgccaaaggaattaattcaaatcggccTGTGTCGAGGAGCACCGCGAGTTCCACATCCAGGCCGCCGTCAAGTCGAGCACCATCACCAACGGTCTCCGCTACTCGCTCGCCACGGGCAACTGGGGCGACCAGAAGAAGGCCATGCAGGCCAAGGCCGGTGTCTCGCAGGTGCTCAACCGCTTCG
			CCTTCGCCTCGACCCTCTCGCACTTGCGCCGCACCAACACGCCCATCGGCCGTGACGGTAAGATCGCCAAGCCGCGTCAGCTCCACAACACGCACTGGGGCATGGTGTGTCCCGCCGAGACGCCCGAAGGTCAGGCGTGCGGTCTCGTCAAGAACCTCAGTCTCATGGCCACCGTCACCGTCGGCACGCCCTCGGCGCCCATCGTCGAGTTCCTCGAGGAGTTTGGTCTCGACAGCCTCGTCGACATGCAGCTCGCCCACGCCAAGGCCACCAAGATCTTTGTCAACGGCGTCTGGATGGGCACCCACGACGACCCCGGCCAGCTCGTCGACACGCTCCGCGACCTCCGTCGCAAGGACGACATCTCGCACGAAGTCTCGGTCGTCCGCGACATCCGCGAGCGCGAGCTCCGCATCTATACCGACGCCTCGCGCGTCCTGCGCCCCGTCTTCATCGTCAACCCCAACGACATGTCGCTGCTCATCAAGAAGCGCCACGTCAACATGATCGGCCAGCGCAG----------ACCGGCGAAGAATTTGGCTGGACCCATCTCGTCCAGGAAGGCGTCATCGAGTACCTCGACGCCGAGGAGGAAGAGTCCGCGCTCATCTGCATGTCCCCCACCGATCTCGAGCAGTCTCGAGAGTATCAGGCTCGCAA-----TGGACAGATCAGCCTCAATTCCGCCGATCCCTCGGCCCGACTCAAGTCTCCGCACTATATTGCGCCTTCCACATGGACCCACTGCGAGATCCGTGATTTCATCAAGAACATGATCACCGGTACCTCGCAGGCCGACTGCGCCATTCTCATCATCGCCGGTGGTACCGGTGAGTTCGAGGCTGGTATCTCCAAGGACGGCCAGACCCGTGAGCACGCCCTCCTCTCGTTCACCCTCGGTGTGCGTCAGCTCATCGTCGCCGTCAACAAGATGGACACCACCAAGTACTCCGAGGACCGCTTCAACGAGATCGTCAAGGAGACCTCCAACTTCATCAAGAAGGTCGGCTACAACCCCAAGTCCGTCGCCTTCGTCCCCATCTCCGGCTGGCACGGCGACAACATGATCGAGCTCACCAAGGAGATGCCCTGGTACAAGGGTTGGGAGAAGGAGACCAAGGCCGGCAAGGTCACCGGCAAGACCCTCCTCGACGCCATCGACGCCATCGAGCCCCCCTCGCGCCCCACCGACAAGCCCCTCCGTCTCCCCCTCCAGGACGTCTACAAGATCGGCGGTATCGGAACCGTGCCCGTCGGCCGTGTCGAGACCGGTATCATCAAGGGCGGCATGGTCGTCACCTTTGCCCCCTCCAACGTTACCACCGAGGTCAAGTCCGTCGAGATGCACCACGAGACTCTCTCCGAGGGCCTCCCCGGTGACAACGTCGGATTCAACGTCAAGAACGTTTCCGTCAAGGACATCCGCCGCGGCAACGTCTGCTCCGACTCCAAGAACGACCCCGCTATGGAGGCTGGCTCTTTCCTTGCCCAGGTCATCGTCATGAACCACCCCGGTCAGATCGGCAACGGTTACGCCCCCGTCCTCGACTGCCACACCGCCCACATTGCCTGCAAGTTCGCCGAGATCACCGAGAAGATCGACCGCCGTACCGGCAAGTCCATCGAGAACAACCCCAAGTTCATCAAGTCCGGTGACGCCGCCCTCGTCAACATGGTCCCCACCAAGCCCATGTGCGTCGAGTCCTTCTCCGAGTACCCCCCTCTTGGCCGCTTCGCCGTCCGTGACATGAGACAAAC
		</sequence>
		<sequence>
			<taxon idref="Schizonella_melanogramma"/>
			GTAGTCATATGCTTGTCTCAAAGATTAAGCCATGCATGTCTAAGTGTAAGCAATTTATACTGTGAAACTGCGAATGGCTCATTAAATCAGTTATAGTTTATTTGATGTTTCTTGCTACAAGGATAACTGTGGTAATTCTAGAGCTAATACTTGCTAAAAAGCCCCGACTTCTGGGAGGGGTGTATTTATTAGATAAAAACCAACCTCTTCGGAGATTTGGCGATTCATAATAACTTCTCGAATCGCATGGCCTTGGGCCGGCGATGCTTCATTCAAATATCTGCCCTATCAACTTTCGATGGTAGGATAGAGGCCTACCATGGTTGCAACGGGTAACGGGGAATAAGGGTTCGATTCCGGAGAGGGAGCCTGAGAAACGGCTACCACATCCAAGGAAGGCAGCAGGCGCGCAAATTACCCAATCCCGACACGGGGAGGTAGTGACAATAAATAACAATGCAGGGCTCTTTTGGGTCTTGTAATTGGAATGAGTACAATTTAAATCCCTTAACGAGGAACGATTGGAGGGCAAGTCTGGTGCCAGCAGCCGCGGTAATTCCAGCTCCAATAGCGTATATTAAAGTTGTTGCAGTTAAAAAGCTCGTAGTTGAAGTTTGGTCTCGGATGCTGGGTCTGCTTAATTGCAAGTACTGGCAAGCCGAGACTTCCTTCCTGGTGAACAGCTGTGGTTCTGC----CGCAGTTTGGGAACCAGGAGCATTACTTTGAAAAAATTAGAGTGTTCAAAGCAGGCCAATGGCCCGAATATATTAGCATGGAATAACAGAATAGGACGTGCGGTTCTATTTTGTTGGTT--TAGAACTGCCGTAATGATTAATAGGGACAGCCGGGGGCATTAGTATTCGCACGCTAGAGGTGAAATTCTTGGATTGTGCGAAGACTTACTTCTGCGAAAGCATTTGCCAAGAATGTTTTCATTAATCAAGAACGAAGGTTTGGGTATCGAAAACGATTAGATACCGTTGTAGTCCAAACAGTAAACTATGCCGACTCCGAATCGGTCGATGTCATTTCACTGGCTCGACCGGCGCGGTACGAGAAATCAAAGTTTTTGGGTTCTGGGGGGAGTATGGTCGCAAGGCTGAAACTTAAAGAAATTGACGGAAGGGCACCACCAGGAGTGGAGCCTGCGGCTTAATTTGACTCAACACGGGAAAACTCACCAGGTCCGGACATAGTAAGGATTGACAGATTGATGGCGCTTTCATGATTCTATGGGTGGTGGTGCATGGCCGTTCTTAGTTGGTGGAGTGATTTGTCTGGTTAATTCCGATAACGAACGAGACCTTGACCTGCTAAATAGACGGGCTGACTTTTGTTGGCTTACGTCTTCTTAGAGGGACTATCAACGTATAGTTGATGGAAGTTCGAGGCAATAACAGGTCTGTGATGCCCTTAGATGTTCTGGGCTGCACGCGCGCTACACTGACAGAGACAGCGAGTACACAACCTTGTCTGGAAAGACTGGGTAAACTTGTGAAACTCTGTCGTGCTGGGGATAGAGCATTGTAATTTTTGCTCTTCAACGAGGAATTCCTAGTAAGCGCAAGTCATCAGCTTGCGTTGATTACGTCCCTGCCCTTTGTACACACCGCCCGTCGCTACTACCGATTGAATGGCTTAGTGAGGACTTGGGACAGACGACGGGGAGCCAGCAATGGCACCCTGACGGCTGGATCTCTTACAAACTTGGTCATTTAGAGGAAGTAAAAGTCGTAACAAGGTATCCGTA---------------------------------ctaacaaggattcccctagtaacggcgagtgaagagggaagagcccaagattgaaagctggcaccttcggtgtccgcattgtaatctcaagaaacattttccgcttcggaccaagcctaagtctcttggaaaagagcatcgtagagggtgagaatcccgtacatggcttggacgcccgaggctttgtgatatgttttctaagagtcgagtt
			gtttgggaatgcagctcaaaatgggtggtaaatgccatctaaggctaaatattggggagagaccgatagcgaacaagtaccgtgagggaaagatgaaaagaactttgaaaagagagttaaacagtacgtgaaattgccaaaagggaagggtaggaggtcagagatgcggcttgggattcagccttgcttttgcatggtgcttttcccattttgcaggccaacgtcggttttgggcactggagaagggtaggaggaacgtgacactcttgggtgtgttatagcctcctactggatacagcgaccgagaccgaggaacgcagcgtactcgaaaagcgggccttcgggcacctttacgcttagggcgttggcataatggccctctaccacccgtcttgaaacacggaccaaggagtctaacatgtatgcgagtctttgggtggcaaacccgtaggcgcaatgaaagtgaattcagatgggatccgcaaggtgcaccatcgaccgatcctcacgtcttgtcgtggatttgagtaagagcatacctgttgggacccgaaagatggtgaactatgcctgaatagggcgaagccagaggaaactctggtggaggctcgtagcggttctgacgtgcaaatcgatcgtcaaatttgggtataggggcgaaagactaatcgaaccatctagtagctggttcctgccgaagtttccctcaggatagcagaaactcacatcagttttatgaggtaaagcgaatgattagaggccttggggaagtaacttccttaacctattctcaaactttaaatgtgtaagaagcccttgttacttatgtgaacgagggcatgcgaatgagagtttctagtgggccatttttggtaagcagaactggcgatgcgggatgaaccgaacgttgggttaaggtgccaaagtatacgctcatcagataccagaaaaggtgttatttagtctagacagtgggacggtggccatggaagtcggaaaccgctaaggagtgtgtaacaactcacccaccgaattaagtagccctgaaaatggatggcgctcaagcgtatcaccgatacccaaccgtcagtgtt-tagcgaagtgctgacgagtaggcaggcgtgggggtccgtatggaagccttggcagtgatgctgggtggaacggcctctagtgcagatct---atgatttttggaggcacggcttcaccgctgtcctccaaatgaggtgtggctccgcacctgtcgaacaaaatcgggctaccaatttacacacggttgcatcggtcggctgtcaattagtgcgcgttttgcgcccgacacaacttttaacacacgatgatctttaggatttgaaagtagtttgataaacgact---ggtaatgcggtcgtataatctaataaacaacttttggcaacggatctcttggttctcccatcgatgaagaacgcagcgaaacgcgataggtaatgtgaattgcagaat---gtgaatcatcgaatttttgaacgcaccttgcgctctcctggactccggagagcatgcctgtctgagggccgcgaatttcttcgaacgacaacttttttcttacaagaaaggttggcggatcggttttgagggttt----tgccatttgcactggctccctctaaatgcattagcagaaaacagaggtgatggatacactgttgtttcatggtgtacggtgttggcttctgaaa---------------------------cccgcccatggcctg-----------------------------------ttgtcgcttcggcgcatcaggaaagggaatttaattcaa--TGTGTCGAGGAGCACAGGGAATTCCATATTCAGGCCGCAGTCAAGTCAAGCACTATCACCAACGGTCTCCGATACTCACTGGCGACGGGTAATTGGGGGGATCAGAAGAAGGCTATGTCGGCGAAAGTGGGTGTCTCACAAGTGTTGAACAGATTTG
			CTTTCGCTTCTACTCTGTCGCATCTACGACGTACTAACACACCCATCGGTCGAGATGGTAAGATCGCGAAGCCACGACAATTGCACAATACTCATTGGGGTATGGTTTGTCCGGCTGAAACTCCAGAAGGCCAAGCTTGTGGGTTGGTCAAGAATCTCAGTCTTATGGCTACGGTGACCGTCGGAACCCCTTCAGCTCCGATCGTAGAATTCTTGGAAGAATTCGGTCTCGATAGCTTAGTGGATATGCAGGTTACGAATGCCAAGGCGACTAAGGTCTTCGTCAATGGTGTCTGGATGGGTACACACGATGATCCTGGACAGTTGGTTGACACTCTTCGGGATCTGCGTCGAAAGGATGATATCAGTCAAGAAGTCAGCGTGGTCCGTGATATCAGAGAAAAAGAACTGCGTATCTACACTGACTCTAGTCGAGTGACAAGGCCTTTGTTTATTGTCAATCCTCACGATATGACACTGTTAATCAAGAAACATCATGTCCAGAGGATCGGGAAGCCGAG----------ACTGGCGAGGAATTCAGATGGACCCAGCTGGTACAACAAGGTGTTATCGAATACCTGGATGCAGAAGAGGAAGAATCAGTTCTGATCAGCATGTCTACAACAGACCTGGAACAATCTCGAGAGTATAAGATGCGAAA-----TGGACACGTCAACTTTGACAGTGCGGATCCTTCCGCTCGGCTCAAAAGTATTCTGACCATCGCTCCTGATACATGGACTCATTGCGAGATT------TTTATCAAGAACATGATCACCGGTACCTCCCAGGCTGATTGCGCTATCCTCATCATTGCCGGTGGTACCGGTGAGTTCGAGGCTGGTATCTCCAAGGACGGTCAGACCCGAGAGCACGCTCTCCTTGCCTTCACCCTCGGTGTTCGACAGCTTATTGTCGCCGTCAACAAGATGGACACCACCAAGTACTCTGAGGACCGATTCAACGAAATTGTTAAGGAAACCTCCAACTTCATCAAGAAGGTCGGTTACAACCCCAAGTCTGTTGCCTTCGTCCCCATCTCTGGATGGCACGGAGACAACATGATCGAGCCCACCAAGGAGATGGGTTGGTACAAGGGATGGGAGAAGGAGACCAAGGCCGGCAAGTCCAGCGGTAAGACTCTTCTTGACGCCATCGATGCCATCGAGCCCCCTTCTCGACCCACCGAGAAGCCTCTCCGACTTCCCCTCCAGGATGTTTACAAGATCGGAGGTATCGGAACGGTCCCTGTCGGACGAGTCGAGACCGGTGTCATCAAGGGAGGAATGGTTGTTACCTTCGCCCCCTCCAACGTCACCACCGAAGTCAAGTCCGTTGAGATGCACCACGAAACCCTCACCGAGGGTCTCCCCGGTGACAACGTCGGATTCAACGTCAAGAACGTTTCCGTCAAGGACATCCGACGAGGAAACGTCTGCTCCGACTCCAAGAACGACCCCGCTATGGAGGCTGCTTCTTTCCTTGCCCAGGTCATTGTCATGAACCACCCCGGTCAGATCGGAAACGGTTACGCCCCCGTTCTTGATTGCCACACTGCCCACATTGCTTGCAAGTTCGCTGAGATCACCGAGAAGATCGACCGACGAACTGGTAAGAGCATTGAGAACAACCCCAAGTTCATCAAATCTGGTGACGCTGCCCTTGTCAAGATGGTCCCCACCAAGCCCATGTGTGTCGAGTCCTTCCAGGAGTACCCCCCTCTTGGACGATTCGCCGTCCGAGACATGCGACAAAC
		</sequence>
		<sequence>
			<taxon idref="Moesziomyces_bullatus"/>
			GTAGTCATATGCTTGTCTCAAAGATTAAGCCATGCATGTCTAAGTATACGCAAATTATACTGTGAAACTGCGAATGGCTCATTAAATCAGTTATAGTTTATTTGATGTTTCTTGCTACATGGATAACTGTGGTAATTCTAGAGCTAATACATGCTAAAAAGCCCCGACTTCTGGAAGGGGTGTATTTATTAGATAAAAACCATCCTCCTCGGAG-TTTGGTGATTCATAATAACTTCTCGAATCGCACGGCCTTGTGCTGGCGATGCTTCATTCAAATATCTGCCCTATCAACTGTCGATGGTAGGATAGAGGCCTACCATGGTTGCAACGGGTAACGGGGAATAAGGGTTCGATTCCGGAGAGGGAGCCTGAGAAACGGCTACCACATCCAAGGAAGGCAGCAGGCGCGCAAATTACCCAATCCCGACACGGGGAGGTAGTGACAATAAATAACAATGCAGGGCCCTTTTGGGTCTTGTAATTGGAATGAGTACAATTTAAATCCCTTAACGAGGAACGATTGGAGGGCAAGTCTGGTGCCAGCAGCCGCGGTAATTCCAGCTCCAATAGCGTATATTAAAGTTGTTGCAGTTAAAAAGCTCGTAGTTGAAGTTTGGTCTCGGACGCTGGGTCTGCTTCATTGCATGTACTGACGGTCCGAGACTTCCTTCTTGGTGAACGGCCGCCTTC--------GGGTGGTCCGGAACCAGGACTATTACTTTGAAAAAATTAGAGTGTTCAAAGCAGGCCATAGGCCCGAATATATTAGCATGGAATAACAGAATAGGACGTGCGGTTCTATTTTGTTGGTTTCTAGAACTGCCGTAATGATTAAAAGGGACAGCCGGGGGCATTAGTATTTGCACGCTAGAGGTGAAATTCTTGGATTGTGCAAAGACTTCCTACTGCGAAAGCATTTGCCAAGAATGTTTTCATTAATCAAGAACGAAGGTTAGGGTATCGAAAACGATTAGATACCGTTGTAGTCTTAACAGTAAACTATGCCGACTCCGAATCGGTCGATGTCATTTCACTGGCTCGATCGGCGCGGTACGAGAAATCAAAGTTTTTGGGTTCTGGGGGGAGTATGGTCGCAAGGCTGAAACTTAAAGAAATTGACGGAAGGGCACCACCAGGAGTGGAGCCTGCGGCTTAATTTGACTCAACACGGGAAAACTCACCGGGTCCGGACATAGTAAGGATTGACAGATTGATGGCGCTTTCATGATTCTATGGGTGGTGGTGCATGGCCGTTCTTAGTTGGTGGAGTGATTTGTCTGGTTAATTCCGATAACGAACGAGACCTTGACCTGCTAAATAGACGGGTTGACTTTTGTTGGCCCCTGTCTTCTTAGAGGGACTATCGCCGTCTAGGTGATGGAGGCAAAAGGCAATAACAGGTCTGTGATGCCCTTAGATGTTCCGGGCTGCACGCGCGCTACACTGACAGAGACAACGAGTGGGGCCCCTTGTCCGAAATGACTGGGTAAACTTGTGAAACTTTGTCGTGCTGGGGATGGAGCTTTGTAATTTTTGCTCTTCAACGAGGAATTCCTAGTAAGCGCAAGTCATCAGCTTGCGTTGACTACGTCCCTGCCCTTTGTACACACCGCCCGTCGCTACTACCGATTGAATGGCTTAGTGAGGACTTGGGAGAGACATCGGGGAGCCAGCAATGGCACCCTGACGGCTCAAACTCTTACAAACTTGGTCATTTAGAGGAAGTAAAAGTCGTAACAAGGTATCTGTAGcttaagcatatcaataagcggaggaaaagaaactaacaaggattcccctagtaacggcgagtgaagagggaagagcccaagattgaaagctggcgtcttcggcgtccgcattgtaatctcaagaagtgttttccgcttcggaccaagcctaagtcccttggaaaagggcatcatagagggtgataatcccgtacatggcttggacgcccgaggctttgtgatacgctttctaagagtcgagtt
			gtttgggaatgcagctcaaaatgggtggtaaatgccatctaaggctaaatattggggagagaccgatagcgaacaagtacagtgatggaaagatgaaaagaactttgaaaagagagttaaacagtacgtgaaattgccaaaagggaagggtaggaggtcagagatgcggcctgggattcagccttgcttttgcttggtgtttttcccagattgcaggccaacgtcggttttgggcactggagaagggtaggaggaatgtggcacccctgggtgtgttatagcctcctactggatacagcgaccgagaccgaggacagcagcgtactcgtaaagcgggccctcgggcacctttacgcttagggcgttggcataatggccctctaccacccgtcttgaaacacggaccaaggagtctaacatgtatgcgagtctttgggtggcaaacccataggcgcaatgaaagtgaattcaggtgggatccgcaaggtgcaccatcgaccgatcctcacgtcttgtcgtggatttgagtaagagcatacctgttgggacccgaaagatggtgaactatgcctgaatagggtgaagccagaggaaactctggtggaggctcgtagcggttctgacgtgcaaatcgatcgtcaaatttgggtataggggcgaaagactaatcgaaccatctagtagctggttcctgccgaagtttccctcaggatagcagaaactcacatcagttttatgaggtaaagcgaatgattagaggccttggggaagtaacttccttaacctattctcaaactttaaatgtgtaagaagcccttgttacttaagtgaacgagggcatgcgaatgagagtttctagtgggccatttttggtaagcagaactggcgatgcgggatgaaccgaacgttgggttaaggtgccaaagtatacgctcatcagataccagaaaaggtgttatttagtctagacagtgggacggtggccatggaagtcggaaaccgctaaggagtgtgtaacaactcacccaccgaattaagtagccctgaaaatggatggcgctcaagcgtatcaccgatacccaaccgtcagtgtt-tagcgaagcgctgacgagtaggcaggcgtgggggtccgtatggaagccttggcagtgatgctgggtggaacggcctctagtgcagatctgatggatcatt-------------------------------tcgatgaaaacctttttcttgaggtgcggcccgcacctgtctaactaaaattgggctaccacattt---taacacggttgcatcggttgggaggcggtcgacaatttaccaaaaacactgttgataccataggatttgaacgtagatgaactactggtaatgcggtcgtctaaatctaaaaacaacttttggcaacggatctcttggttctcccatcgatgaagaacgcagcgaattgcgataagtaatgtgaattgcaga----agtgaatcatcgaatctttgaacgcaccttgcgctcccggctaatctggggagcatgcctgtttgagggccgcgaattgtttcgaacggcagctttcttgtttacgagaaggttggcggatcggtattgagggtct---tgccatttcacgatggctccctcgaaatgcattagcaggacttcggaggtgaaggcgagggtggtgggctggacgcgacgttttgctggttgg-----------------------------agtgcttctgaacccccatgcctcgtcaagaggaagggattttttcaattcatcggcctcagattggtaggactacccgctgaacttaagcTGCGTCGAGGAGCACCGCGAGTTCCACATCCAAGCCGCCGTCAAGTCGAGCACCATCACCAACGGTCTCCGCTACTCGCTCGCCACGGGCAACTGGGGCGACCAGAAGAAGGCCATGCAGGCCAAGGCAGGTGTCTCGCAGGTGCTCAACCGCTTCG
			CCTTTGCCTCGACGCTCTCGCATCTCCGCCGCACCAACACCCCCATCGGCCGCGACGGCAAGATCGCCAAGCCGCGTCAGCTCCACAACACGCATTGGGGCATGGTGTGCCCCGCCGAGACGCCCGAAGGTCAGGCGTGCGGTCTGGTCAAGAACCTCAGTCTCATGGCCACCGTCACCGTCGGCACGCCCTCGGCGCCCATCGTCGAATTCCTCGAGGAGTTTGGCCTCGACTCGCTCGTCGACATGCAGGTCGCCCACGCCAAGGCCACCAAGATCTTTGTCAACGGTGTTTGGATGGGCACGCACGACGACCCCGGCCAGCTCGTCGACACGCTGCGCGACCTCCGTCGCAAGGACGACATCTCCCACGAGGTCTCGGTGGTGCGCGACATTCGCGAGCGCGAACTGCGCATCTACACCGACGCTTCGCGTGTCCTCCGCCCCGTCTTCATCGTCAACCCTCACGACATGACGCTCTTGATCAAGAAGCACCACGTCGAGATGATCGGGCAGCCAGC----------ACCGGCGAGGAGTTCCGCTGGACCCATCTCGTCCAGGAAGGCGTCATCGAGTACCTCGACGCCGAAGAGGAGGAGTCGGTCCTCATCTGCATGACGACGACCGATCTTGAGCTCTCCCGCGAGTACAAGCAGCGCAA-----CGGCAACATCAACCTCGTCTCCGCCGACCCTACCGCACGTCTCAAGGCCGTCCACACCATCGCCCCCGACACATGGACACATTGCGAGATC--------------------------------------------------------------------------------------------------------------------------------------------------------------------------------------------------------------------------------------------------------------------------------------------------------------------------------------------------------------------------------------------------------------------------------------------------------------------------------------------------------------------------------------------------------------------------------------------------------------------------------------------------------------------------------------------------------------------------------------------------------------------------------------------------------------------------------------------------------------------------------------------------------------------------------------------------------------------------------------------------------------------------------------------
		</sequence>
		<sequence>
			<taxon idref="Pseudozyma_flocculosa"/>
			GTAGTCATATGCTTGTCTCAAAGATTAAGCCATGCATGTCTAAGTATACGCAAATTATACTGTGAAACTGCGAATGGCTCATTAAATCAGTTATAGTTTATTTGATGTTTCTTGCTACATGGATAACTGTGGTAATTCTAGAGCTAATACATGCTAAAAAGCCCCGACTTCTGGAAGGGGTGTATTTATTAGATAAAAACCATCCTCCTCGGAG-TTTGGTGATTCATAATAACTTCTCGAATCGCACGGCCTTGTGCTGGCGATGCTTCATTCAAATATCTGCCCTATCAACTGTCGATGGTAGGATAGAGGCCTACCATGGTTGCAACGGGTAACGGGGAATAAGGGTTCGATTCCGGAGAGGGAGCCTGAGAAACGGCTACCACATCCAAGGAAGGCAGCAGGCGCGCAAATTACCCAATCCCGACACGGGGAGGTAGTGACAATAAATAACAATGCAGGGCCCTTTTGGGTCTTGTAATTGGAATGAGTACAATTTAAATCCCTTAACGAGGAACGATTGGAGGGCAAGTCTGGTGCCAGCAGCCGCGGTAATTCCAGCTCCAATAGCGTATATTAAAGTTGTTGCAGTTAAAAAGCTCGTAGTTGAAGTTTGGTCTCGGACGCTGGGTCTGCTTAATTGCATGTACTGACGGTCCGAGACTTCCTTCTTGGTGAACGGCCGCCTTC--------GGGTGGTCCGGAACCAGGACTATTACTTTGAAAAAATTAGAGTGTTCAAAGCAGGCCATAGGCCCGAATATATTAGCATGGAATAACAGAATAGGACGTGCGGTTCTATTTTGTTGGTTTCTAGAACTGCCGTAATGATTAAAAGGGACAGCCGGGGGCATTAGTATTTGCACGCTAGAGGTGAAATTCTTGGATTGTGCAAAGACTTCCTACTGCGAAAGCATTTGCCAAGAATGTTTTCATTAATCAAGAACGAAGGTTAGGGTATCGAAAACGATTAGATACCGTTGTAGTCTTAACAGTAAACTATGCCGACTCCGAATCGGTCGATGTCATTTCACTGGCTCGATCGGCGCGGTACGAGAAATCAAAGTTTTTGGGTTCTGGGGGGAGTATGGTCGCAAGGCTGAAACTTAAAGAAATTGACGGAAGGGCACCACCAGGAGTGGAGCCTGCGGCTTAATTTGACTCAACACGGGAAAACTCACCGGGTCCGGACATAGTAAGGATTGACAGATTGATGGCGCTTTCATGATTCTATGGGTGGTGGTGCATGGCCGTTCTTAGTTGGTGGAGTGATTTGTCTGGTTAATTCCGATAACGAACGAGACCTTGACCTGCTAAATAGACGGGTTGACTTTTGTTGGCCCCTGTCTTCTTAGAGGGACAATCGCCGTCTAGGTGATGGAGGCAAAAGGCAATAACAGGTCTGTGATGCCCTTAGATGTTCCGGGCTGCACGCGCGCTACACTGACAGAGACAACGAGTGGGGCCCCTTGTCCGAAATGACTGGGTAAACTTGTGAAACTTTGTCGTGCTGGGGATGGAGCTTTGTAATTTTTGCTCTTCAACGAGGAATTCCTAGTAAGCGCAAGTCATCAGCTTGCGTTGACTACGTCCCTGCCCTTTGTACACACCGCCCGTCGCTACTACCGATTGAATGGCTTAGTGAGGACTTGGGAGAGACATCGGGGAGCCAGCAATGGCACCCTGACGGCTCAAACTCTTACAAACTTGGTCATTTAGAGGAAGTAAAAGTCGTAACAAGGTATCCGTAG------------------------------------------------------------------agggaagagcccaagattgaaagctggcgtcttcgacgtccgcattgtaatctcaagaagtgttttccgcttcggaccatgcctaagtcccttggaaaagggcatcatagagggtgataatcccgtacatggcatggacgcccgaggctttgtgatacgctttctaagagtcgagtt
			gtttgggaatgcagctcaaaatgggtggtaaatgccatctaaggctaaatattggggagagaccgatagcgaacaagtacagtgatggaaagatgaaaagaactttgaaaagagagttaaacagtacgtgaaattgccaaaagggaagggtaggaggtcagagatgcgtcttgggattcagccttgcttttgcttggtgtttttcccaagttgcaggccaacgtcggttttgggcactggagaagggtggaaggaacgtggcacctctgggtgtgttatagccttccactggatacagcgaccgagaccgaggacagcagcgtactcgcaaagcgggccttcgggcacctttacgcttagggcgttggcataatggccctctaccacccgtcttgaaacacggaccaaggagtctaacatgtatgcgagtctttgggtggcaaacccataggcgcaatgaaagtgaattcaggtgggatccgcaaggtgcaccatcgaccgatcctcacgtcttgtcgtggatttgagtaagagcatacctgttgggacccgaaagatggtgaactatgcctgaatagggtgaagccagaggaaactctggtggaggctcgtagcggttctgacgtgcaaatcgatcgtcaaatttgggtataggggcgaaagactaatcgaaccatctagtagctggttcctgccgaagtttccctcaggatagcagaaactcacatcagttttatgaggtaaagcgaatgattagaggacttggggaagtaacttccttaacctattctcaaactttaaatgtgtaagaagcccttgttactttagtgaacgagggcatgcgaatgagagtttctagtgggccatttttggtaagcagaactggcgatgcgggatgaaccgaacgttgggttaaggtgccaaagtatacgctcatcagataccagaaaaggtgttatttagtctagacagtgggacggtggccatggaagtcggaaaccgctaaggagtgtgtaacaactcacccaccgaattaagtagccctgaaaatggatggcgctcaagcgtatcaccgatacccaaccgtcagtgtt-tagcgaagcgctgacgagtaggcaggcgtgggggtccgtatggaagccttggcagtgatgctgg-------------------------gaaggatcatttaaaactcagcagcctctgggctccgttcactcgggcctagagctgcgatccacaaaccaaacacacctgtgcacctatg--------------------------------------------------aatttttttcaccaaacgcaaagtagatcattgaatgtttacaaaaatccttc--------gaaggaaggtgaaagttaaatacaactttcggcaacggatctctaggttctcctatcgatgaagaacgcagcgaattgcgataagtaatgtgaattgcagaagtcagtgaatcatcgaatctttgaacgcatcttgcgccctttggtattccttagggcatgcctgtttgagtgtcacgagccctttaaacctcgggttttttcattaag---acctgcctgggtttagtcttgagcgcct----gccctgtcaaaggggctcgctctaaatgcattagccctgctctttctttaaagtagtggggcggactgtcagcgtgataattgtcttgctggtggtctacctctacgaaattcagaaattattcgcttctaaccaagtcctgtcaaggatcgcgctctgcactatttgacatctggcctcaga-caggtaggactacccgctgaacttaagc-------------------------------------------------------------------------------------------------------------------------------------------------------------
			-----------------------------------------------------------------------------------------------------------------------------------------------------------------------------------------------------------------------------------------------------------------------------------------------------------------------------------------------------------------------------------------------------------------------------------------------------------------------------------------------------------------------------------------------------------------------------------------------------------------------------------------------------------------------------------------------------------------------------------------------------------------------------------------------------------------------------------------------------------------------------------------------------------CCCGTGAGCACGCTCTCCTCGCCTTCACCCTTGGTGTGCGTCAGCTTATCGTTGCCGTCAACAAGATGGACACCACCAAGTACTCTGAGGACCGATTCAACGAGATCGTCAAGGAGACCTCCAACTTCATCAAGAAGGTCGGCTACAACCCCAAGACTGTCGCCTTCGTCCCCATCTCTGGCTGGCACGGTGACAACATGATCGAGCCCACCAAGGAGATGGCCTGGTACAAGGGTTGGGAGAAGGAGACCAAGTCCGGCAAGTCGACCGGTAAGACCCTCCTCGACGCCATTGACGCCATCGAGCCCCCTTCGCGCCCCACCGACAAGCCCCTCCGTCTTCCCCTCCAGGACGTCTACAAGATCGGCGGTATCGGAACTGTGCCCGTCGGCCGTGTCGAGACCGGTGTCATCAAGGGCGGCATGGTCGTCACCTTTGCCCCCTCCAACGTTACCACCGAGGTCAAGTCCGTCGAGATGCACCACGAGACCCTCACTGAGGGCCTCCCCGGTGACAACGTCGGATTCAACGTCAAGAACGTCTCCGTCAAGGACATCCGCCGTGGCAACGTCTGCTCCGACTCCAAGAACGACCCCGCCATGGAGGCCGCCTCTTTCCTCGCCCAGGTCATCGTCATGAACCACCCCGGCCAGATCGGCAACGGATACGCCCCCGTCCTCGACTGCCACACCGCCCACATCGCCTGCAAGTTCAACGAGATCACCGAGAAGATCGACCGCCGTACCGGCAAGTCCATCGAGAACAACCCCAAGTTCATCAAGTCCGGCGACGCCGCCCTCGTCAACATGGTCCCCACCAAGCCCATGTGCGTCGAGTC------------------------------------------------------
		</sequence>
		<sequence>
			<taxon idref="Moliniella_acetobutans"/>
			--------------------------------------------------------------------------------ATTAAATCAGTTATAGTTTATTTGATGGTACATGCTACTTGGATAACGGTGGCAACTCTAGCGCTAATACATGTCGTTGAGCCT--GACGCAAGAAGGGCGGACTTTATTAGGTTCAAACCATCCGGGGAACCCGTGTGGCGAGTCATGATAACGTATCGAATCGCATGCCCTCGCGGCGGCGATGCTTCATTCAAATATCTGCCCTATCAACTTTCGATGGTAAGGTCGTGGCCTACCATGGTGACAACGGGTAACGGGGAATTAGGGTTCGATTCCGGAGAGGGAGCCTGAGAAACGGCTACCACATCCAAGGAAGGCAGCAGGCGCGCAAATTACCCAATCCCGACACGGGGAGGTAGTGACAATAAATAACGATGCGGGGCCCTT-TGGGTCTCGCAATTGGAATGAGTACAATTTAAATCCCTTAACGAGGAACAATTGGAGGGCAAGTCTGGTGCCAGCAGCCGCGGTAATTCCAGCTCCAATAGCGTATATTAAAGTTGTTGCAGTTAAAACGCTCGTAGTTGAACTTGGGGCCCGGCGGTTGGGTCCGCCTCGCGGCGTGTACTGCGTGTGTCGGGCTCT-------GTGGTGTTTGGTTTCCTTTTCGGA------GGGGGGACCCGG---TTTACTTTGAGGAAATTAGAGTGTTCAAAGCAGGCGCTATGCCGGAATAGATTAGCATGGAATAATAAAATAGGACGTGTGGTTCTGTTTTGTTGGTTGTCGGAACTGCCGTAATGATGAATAGGGACAGTTGGGGGCATTTGTATTGACACGCTAGAGGTGAAATTCTTGGATTGTGTCAAGACAAACTACTGCGAAAGCATTTGCCAAGGATGTTTTCATTAATCAGGAACGAAGGTCGGGGGATCGAAAACGATTAGATACCGTTGTAGTCTCGACAGTAAACGATGCCGGCTCGGGATTGGCCCTTGACACTTTTTGAACAGGGTCAGCACCGTCCGAGAAATCAAAGCTTTTGGGTTCTGGGGGGAGTATGGTCGCAAGGCTGAAACTTAAAGAAATTGACGGAAGGGCACCACCAGGAGTGGAGCCTGCGGCTTAATTTGACTCAACACGGGGAAACTCACCAGGTCCAGACATGGGAAGGATTGACAGATTGATAGCTCTTTCATGATTCTATGGGTGGTGGTGCATGGCCGTTCTTAGTTGGTGAAGTGATTTGTCTGGTTAATTCCGATAACGAACGAGACCTTAACCTGCTAACTAGCCCCTTCGGCCTTCGTCGCTGCTGGGCTTCTTAGAGGGACTGTGCGCGTTAAGCGCACGGAAGTTTGAGGCAATAACAGGTCTGTGATGCCCTTAGATGTTCTGGGCCGCACGCGCGCTACACTGACAGAGCCAGCGAGTATGTCTCCTTGTCCGGAAGGGCTGGGTAATCTTGTGAAACTCTGTCGTGCTGGGGATAGAGCATTGCAATTGTTGCTCTTCAACGAGGAATTCCTAGTAAGCGCAAGTCATCAGCTTGCGTTGATTACGTCCCTGCCCTTTGTACACCCCGCCCCGTCA------------------------------------------------------------------------------------------------------------------------------------------------------cggnngagagnancaaacatggattcccctagtagcggcgagcgaagcgggatgagcccagatttgaaagctcccacc-----agggcgcattgtaacctggagacgcacctcgagcagtgggccggacccaagtctgctggaaagcagcatcagagagggtgaaaatcccgtgcttggcctggc-ttgtgctgtgttgtggggtacgctcgacgagtcgcgtt
			gtttgggaatgcagcgcaaaacgggtggtaaacgccatccaaggctaaatattggggagagaccgatagcgaacaagtaccgtgagggaaagatgaaaagaactttggaaagagagttaaacagtacgtgaaattgccaaaagggaagcgcttgcagtcagtgccgtagtgcttgtcgttctccagggtctgcctggtatgcggcttgc-atggggcccgcgggatgtttccggtgggggagaaggctgtgcggaacgtggctctttcgggagtgttatagccgcgcagtggataccttgctggggac---------------------------------------------------ggtcgcgggcttaatggctgtcagcggcccgtcttgaaacacggaccaaggagtctaacatgtgtgcgagtatgtgggcgtcaaccccgcatgcgcaatgaaagtaattttggtgcgatcccttcgggtgcagcaccggccggcccagagtgtacaaaaggggtctgagcaagagcagatatgttgggacccgaaagatggtgaactttgcttggctaggatgaagccaggggaaaccctggtggaggtccgtcgcggttctgacgtgcaaatcgatcgtttgagctgagcaaaggggcgaaagactaatcgaaccatctagta---------------------------------------------------------------------------------------------------------------------------------------------------------------------------------------------------------------------------------------------------------------------------------------------------------------------------------------------------------------------------------------------------------------------------------------------------------------------------------------------------------------------gaaggatcatt------------------------------------------------------------------cttgtttttacact-----------------------------------------tggctggcattcgtgcctcccattacacttgtgaactaattaatgtttttttaaggaaagga----------agtaaaataaaaaaataatacaacttttggcaatggatctcttggttctcccatcgatgaagaacgcagcgaatcgcgaaagttagtgtgaattgcagaacc--gtgaatcatcgagtctttgaacgcatcttgcgcccgggggtattcccccgagcatgcctgtttgagtgttgtgaatctcttactgt------------------agtaaggatgtgggattgtcatt-------------------------gactctcctgaaagtaaatgca-----------------------------gcacacagtaggatgattgtcgtaccgtgtgtgtgccc-------------------------------------------------------------ttttttcattcgacctcagatcaggtaggattacccgctgaacttaagc---------GAGAAGAAGGATTTCCACATTACGCAGGCGGTCAAAGCGTCTACGATCACCAACGGTCTCAAGTACTCGGTGGCCACAGGTAACTGGGGCGACCAAAAGAAGTTCATGCAAGCTCGTGCTGGTGTGTCGCAAGTGCTCAACCGCTACA
			CCTTCTCTTCCACTCTTTCCCACTTGCGGCGTTGCAACACGCCGATCGGGCGTGATGGTAAGATTGCCAAGCCGCGTCAGCTGCACAACACCCACTGGGGCATGGTATGCCCTGCTGAGACCCCCGAAGGTCAGGCCTGTGGGTTGGTCAAGAACCTGAGCCTCATGTCGACCATCTCGGTCGGCTCACCTTCTTTCCCCATTGTCGAGTTCCTGCACGAGTACTCGTTGCTTTCACTCGAGGACATGCAAGTTGCCAGCAATCGTGCGACACGCGTGTTTGTCAATGGTGTTTGGCTCGGCACGCACGACGACCCGAGTACGCTGGTCGAGTTCTGTCGGATGATGCGTCGTCGTGATGACATCTCGACAGAGGTGAGCATGGTGCACGACGTGCGCGAGAAGGAGTTGCGTCTGTACACCGATGCAGGCCGTGTCTTGCGCCCGCTGTTCATCGTGGACGAGGACATGTCGATGCGCGTC---AAGCCTCAACACGTTGAGTGGCTGCGCAAG--GGTGTGGACGACG--GGGCAAGCCTTTCCGCTGGGAGAACATGGTCAGTGGTGGGCTGATCGAGTACTTGGACGCGGACGAAGAGGAGACGGCGCTGATCTGCATGGGCCCCGCGGACCTCGAATGCTCGCGGCGGTACAACCAAGACCCAGAAGATTCACCGCAGCTTCTACTGGCAATGACCCGTCAGCCCGTCTCAACTCTGCTCAGTTCTTCTCGGCCAAGACCTGGACGCACTGCGAAATCCGTGATTTCATCAAGAACATGATTACCGGTACCTCGCAGGCTGACTGCGCCATTCTCATCATTGCCGCCGGCACTGGTGAGTTCGAGGCTGGTATCTCGAAGGACGGCCAGACCCGTGAGCACGCTCTGCTTGCGTTCACCCTCGGTGTGCGCCAGCTCATCGTTGCCGTCAACAAGATGGACGCYACCAAGTACTCGGAGGACCGCTTCAACGAGATTATCAAGGAGACCTCGACCTTCATCAAGAAGGTTGGTTTCAACCCCAAGTCGGTTCCTTTCGTCCCCATCTCGGGCTGGAACGGTGACAACATGATTGAGGCCACCACCAACATGCCCTGGTACAAGGGTTGGGAGAAGGAGACCAAGGCTGGCAAGGCCACKGGTAAGACGCTGCTCGACGCCATTGACGCGATCGACCCCCCGTCGCGCCCGACCGACAAGCCCCTCCGTCTTCCCCTCCAGGATGTGTACAAGATTGGCGGTATCGGAACTGTTCCCGTCGGCCGTGTCGAGACGGGTGTGATCAAGCCCGGCATGGTCGTTACTTTCGCTCCTGCCAACGTGACCACTGAAGTCAAGTCGGTTGAGATGCACCACGAGTCGCTCCCTGAGGGTCTCCCCGGTGACAACGTTGGCTTCAACGTCAAGAACGTTTCGGTCAAGGACATTCGCCGCGGTAACGTTGCGGGTGACTCGAAGAACGACCCTCCCCAGGAGGCTGCCTCGTTCAACGCTCAGGTCATCATCATGAACCACCCCGGTCAGATCTCGAACGGATACGCGCCCGTGCTTGACTGCCACACTGCCCACATTGCTTGCAAGTTCGACCAGATCCTGACCAAGATGGACCGTCGTTCGGGTAAGACCATTGAGGAGGCTCCCAAGTTCATCAAGTCGGGTGACGCTGCCATGGTCAAGATGGTTCCCTCGAAGCCCATGTGCGTTGAGGCCTTCAACGAGTACCCCCCGCTCGGCCGTTTCGCCGTGCGTGACATGCGCCAAAC
		</sequence>
		<sequence>
			<taxon idref="Malassezia_furfur"/>
			-----------------------------------------------------------------------------------------------------------------------------------------------------------------------------------------------------------------------------------------------GGACCGCATGGCCTTGTGCTGGCGGTGCTTCATTCAAATATCTGCCCTATCAACTGTCGATGGTAGGATAGAGGCCTACCATGGTTGCAACGGGTAACGGGGAATAAGGGTTCGATTCCGGAGAGGGAGCCTGAGAAACGGCTACCACATCCAAGGAAGGCAGCAGGCGCGCAAATTACCCAATCCCGACACGGGGAGGTAGTGACAATATGTAACAATATACGGCCTTT--AGGTCGTATAATTGGAATGAGTACAATTTAAATCCCTTAACGAGGAACAATTGGAGGGCAAGTCTGGTGCCAGCAGCCGCGGTAATTCCAGCTCCAATAGCGTATATTAAAGTTGTTGCAGTTAAAAAGCTCGTAGTTGGATTTTGGGCCCGGCTGGGCGGTCCGCTTCACGGCGTGTACTGTCCGGCTGGGCCTTTCCTCCTGGTGAACTGGCGTA------GTTCGCTACGTTTGGGAACCAGGACTTTTACTTTGAAGAAATTAGAGTGTTCAAAGCAGGCTTGACGCCCGAATAAATTAGCATGGAATAATAAAATAGGACGTGCGGTTCTATTTTGTTGGTTTTTGGAATCGCCGTAATGATTAATAGGGACGGTCGGGGGCATTAGTACTCACATGCTAGAGGTGAAATTCTTGGATTTTGTGAAGACTAACTTCTGCGAAAGCATTTGCCAAGGACGTTTTCATTAATCAAGAACGAAGGTTAGGGTATCGAAAACGATTAGATACCGTTGTAGTCTTAACAGTAAACTATGCCGACTAGGGATCGGTCGATGTTATTTTCTTGACTCGATCGGCACCTTACGAGAAATCAAAGTTTTTGGGTTCTGGGGGGAGTATGGTCGCAAGGCTGAAACTTAAAGAAATTGACGGAAGGGCACCACCAGGAGTGGAGCCTGCGGCTTAATTTGATTCAACACGGGGAAACTCACCAGGTCCAGACATAGGAAGGATTGACAGATTGATAGCTCTTTCTTGATTCTATGGGTGGTGGTGCATGGCCGTTCTTAGTTGGTGGAGTGATTTGTCTGGTTAATTCCGATAACGAACGAGACCTTAACCTGCTAAATAGCCCAGCCGACTTTGGTTAGCTGCTGGCTTCTTAGAGGGACTATTGGCGTTTAGCCAATGGAAGTTTGAGGCAATAACAGGTCTGTGATGCCCTTAGATGTTCTGGGCCGCACGCGCGCTACACTGACGGAGCCAACGAGTAT-TTTCCTTGTCCGGAAGGACTGGGTAATCTTGTGAAACTTTGTCGTGCTGGGGATAGAGCATTGCAATTATTGCTCTTCAACGAGGAATTCCTAGTAAGCGTGAGTCATCAGCTCGCGTTGATTACGTCCCTGCCCTTTGTACACACCGCCCGTCGCTACTACCGATTGAATGGCTTAGTGAGCCTTTGGGATTGGCAGCCAACA-CCGGCAACGGTAGCTGGCCGCCGAAAACTTATGCAAACTTGGTCATTTAGAGGAAGTAAAAGTCGTAACAAGGTTTCTGTAG-------------------------------actaacaaggattcccctagtaacggcgagtgaagagggaagagctcaaatttgaaagctggtaccttcggtatccgcgttgtaacctcgagacacgttttccgtgcggcgctatggacaagttccttggaacaggacatcgtagagggtgaaaatcccgtacttgccatggatgtaccgtgctttgcgatacgtgctctaagagtcgagtt
			gtttgggattgcagctcaaaatgggtggtagactccatctaaagctaaatatcggggagagaccgatagcgaacaagtaccgtgagggaaagatgaaaagcactttggaaagagagttaaa-agtacgtgaaattgtcgaaagggaagcgcttgaagtcagccatgccgctcaggactcagcctggcttttgcttggtgtatttcctgggtagcaagtcagcattggtttggatcgtcggagaagcatagtcggaatgtggcgccctcgggcgtgttatagccttctattggatacgacgatctagaccaaggaacgcagcgcgcc-ttatggcgggtcttcggacaccttcgcgcttaggatgctggcgtaatggctttaagtggcccgtcttgaaacacggaccaaggagtctaacatatgtgcgagtttttgggtggcaaacccataagcgtaatgaaagtgaatgcaggtgggatccgcaaggagcaccatcgaccggccctgatcttctgggatgggtctgagtaagagcatatctgttgggacccgaaagatggtgaactatgcctgaatagggcgaagccagaggaaactctggtggaggctcgcagcggttctgacgtgcaaatcgatcgtcgaatttgggtataggggcgaaagactaatcgaaccatctagtagctggttcctgccgaagtttccctcaggatagcagaaactcaaatcagttttatgaggtaaagcgaatgattagaggccttggggatgtaacatccttaacctattctcaaactttaaatgtgtaagaagtccttgttacttaagtgaacgtggacatgcgaatgagagtttctagtgggccatttttggtaagcagaactggcgatgcgggatgaaccgatcgtgaggttaaggtgccggaatacacgctcatcagacaccacaaaaggtgttagttcatctagacagcaggacggtggccatggaagtcggaacccgctaaggagtgtgtaacaactcacctgccgaatgaactagccctgaaaatggatggcgcttaagcgtgttacctatacctcaccgtcagtgttagagcgatgcgctgacgagtaggcaggcgtgggggtcagtgtcgaagcctaggcagwgatgctgggtgga--------------------gaaggatcattaaagcaagggccagccatacggacggcgctactcgcgtacaacgtctctggcgcccaactttacacaatatccacaaacccgtgtgcaccgtttggatgagtaggcctcctcgcg------aggcagactctccaatccatttctaccaaactcgtatggttgtatgaacgtggaaatcgttg-----gaccgtaactggccaaccaataatacaactttcgacaacggatctcttggttctcccatcgatgaagaacgcagcgaaacgcgataggtaatgtgaattgcagaattccgtgaatcatcgaatctttgaacgcaccttgcgctccatggtattccgtggagcatgcctgtttgagtgccgtgaattctctctccccaagcggttgcgattgcagcggacgaggttggat-------gggtgcttctgtttcgcaagaaacaggctcgcccgaaatgcattagctcatttgctatgtgtgcgtcctgaggcaaggggccgatgtggtgactttgtcactctgtgggtgtgttgg----------------tgcgctaccaatcctggagcagttcttgtgaacgcattccctttttcatttctggtctcaaatcaggtaggatcacccgctgaacttaagcTGTGTGGAGGACCAAAAGGAGTTCCACCTGCAGGCCGCCGTGCGGCACGCGACCATCACGAACGGCCTGCGCTACTCGCTGGCGACCGGCAACTGGGGCGACCAGAAGAAGGCGATGCAGAGCAAGGCGGGGGTGTCGCAGGTGCTGAACCGCTACA
			CGTTTGCGTCGACGCTGTCGCATTTGCGCCGCTGCAACACGCCCATTGGGCGCGACGGCAAGATCGCCAAGCCGCGCCAGCTGCACAACACGCACTGGGGTATGGTGTGCCCTGCAGAGACGCCCGAGGGCCAGGCGTGTGGTCTGGTGAAGAACTTGAGTCTGATGTCCAACATCTCGGTCGGGACGCCCTCGGCGCCGATCGTCGAGTTCCTCGAGGAGTTTGGCTTGAACAGCCTGATCGACATGCAGGTCGCCGACCCGAAGGCGACCAAGGTGTTTGTCAACGGTGTGTGGCTCGGCACGCACGACGACCCCGGCCAGCTGGTCGACACGCTGCGCGACCTGCGCCGCAAGGACGACATCAGCCACGAGGTGAGCGTCGTGCGCGACATCCGCGAAAAGGAGCTGCGTATCTACACGGACAGCGGGCGCATGCTCCGTCCGCTGTTCATTGTGGACCAGCCGACGATGACGCTGCTCATCAAGCGGCACCACATCCAGGCACTCAACGA--CGAG----------ACCGGCGAGGGGTGGGACTGGACGCGCCTGGTGCAGTCGGGCGTGATCGAGTACCTCGACACGGAGGAGGAGGAGACGGTGCTGATCTGCATGAGCCCGTACGATCTCGAGCAGTCGCGCGAATACAAGGCGACGAA-----CGGCAACCTGAACACGGAATCGTCCGACGCGACACGCCGCCTGCGCTCGGTGCATACGTTTGCGCCGGATACCTGGACGCACTGCGAGATCCGTGATTTCATCAAGAACATGATTACGGGTACCTCGCAGGCTGACTGCGCCATCCTCATCATCGCCGGTGGCACTGGTGAGTTTGAGGCTGGTATCTCGAAGGACGGCCAGACCCGTGAGCACGCTCTGCTTGCCTTCACCCTCGGTGTGCGTCAGCTCATCGTGGCCGTCAACAAGATGGACACCACCAAGTACTCGGAGGAGCGCTTCAACGAGATTGTNCGNGAGGTGTCCAACTTCATCAAGAAGGTNGGCTTCAACCCCAAGACNGTTGCCTTCGTNCCCATCTCGGGCTGGCACGGNGACAACATGATTGAGCCCACCACCAACATGCCCTGGTACAAGGGCTGGGAGAAGGAGACCAAGTCGGGCAAGGCCACCGGCAAGACGCTCCTTGACGCCATTGACGCCATTGAGCCCCCGACCCGCCCCACCGACAAGCCCCTCCGTCTTCCCCTCCAGGATGTGTACAAGATTGGTGGTATCGGCACTGTCCCCGTCGGCCGTGTCGAGACCGGTGTCATCAAGCCCGGTATGGTCGTGACCTTCGCTCCCTCGAACGTCACCACCGAAGTNAAGTCGGTTGAGATGCACCACGAGTCGCTCCCTGAGGGTCTCCCNGGTGACAACGTCGGCTTCAACGTCAAGAACGTGTCGGTGAAGGACATTCGCCGCGGCAACGTCGCCTCGGACTCGAAGAACGACCCNGCCCAGGAGGCCGCTTCGTTCAAGTCGCAGGTCATTGTCATGAACCACCCNGGTCAGATCGGCAACGGCTACTCGCCCGTGCTNGACTGCCACACGGCTCACATTGCCTGCCGCTTCAACCACATCCTCGAGAAGATCGACCGTCGCTCGGGTAAGACGCTTGAGGAGAACCCCAAGTTCGTCAAGTCGGGTGACGCTGCTATCGTCGAGATGATCCCGACCAAGCCCATGTGCGTTGAGTCGTTCAACGAGTACCCGCCTCTGGGCCGTTTCGCTGTCCGTGACATGCGCCAGAC
		</sequence>
		<sequence>
			<taxon idref="Colacogloea_peniophorae"/>
			----------------------------------------------AGTTTAGCCTAAACGGTGAAACTGCGAATGGCTCATTAAATCAGTCATAATTTATTTGATGGTCCTTACTACATGGATAACTGTGGTAATTCTAGAGCTAATACATGCCAAAAAATCGCGACTTCTGGGAGCGATGTATTTATTAGATCCAAACCAATGGCTTGGTCCCCTTGGTGAATCATGATAACTGCTCGAATCGCATGGCCTTGCGCCGGCGATGCTTCATTCAAATATCTGCCCTATCAACTTTCGATGGTAGGATAGAGGCCTACCATGGTGATGACGGGTAACGGGGAATAAGGGTTCGATTCCGGAGAGAGGGCCTGAGAAACGGCCCTCAGGTCTAAGGAACGCAGCAGGCGCGCAAATTATCCCCTGGCAACACGCCGAGATAGTGACAATAAATAACAATGCAGGGCCCTTACGGGTCTTGCAATTGGAATGAGTACAATTTAAATCCCTTAACGAGGATCCATTGGAGGGCAAGTCTGGTGCCAGCAGCCGCGGTAATTCCAGCTCCAATAGCGTATATTAAAGTTGTTGCCGTTAAAAAGCTCGTAGTCGAACTTCGGCCCCTGCTGGCCGGTCCGCCTTATGGTGTGTACTGCTCAGTGGGGGCTTACCTCCTGGTGAACAGCGATGTCCTTTATTGGGTGTTGTTGGGAACCAGGACACTTACTTTGAAAAAATTAGAGTGTTCAAAGCAGGCCT-ATGCCCGAATACCTTAGCATGGAATAATAAAATAGGACGCGCGGTCCCATTTTGTTGGTTTCTGAGATCGCCGTAATGATTAATAGGGATAGTTGGGGGCATTTGTATTCCGACGTCAGAGGTGAAATTCTTGGATTGCCGGAAGACAAACTACTGCGAAAGCATTTGCCAAGTATGTTTTCATTGATCAAGAACGAAGGAAGGGGGATCGAAAACGATTAGATACCGTTGTAGTCTCTTCTGTAAACTATGCCAATTGGGGATTGGTACAGGT--TTTTAATGACTGTATCAGCACCCGAAGAGAAATCTTTA-AATGAGGTTCGGGGGGGAGTATGGTCGCAAGGCTGAAACTTAAAGGAATTGACGGAAGGGCACCACCAGGTGTGGAGCCTGCGGCTTAATTTGACTCAACACGGGGAAACTCACCAGGTCCAGACACAAAAAGGATTGACAGATTGATAGCTCTTTCTTGATTYTATGGGTGGTGGTGCATGRCCGTTCTTAGTKGGTGGAGTGATTTGTCTGGTWAATTCSGTTAACAAACGAGAC---------------------------------------------------------------------------------------------------------------------------------------------------------------------------------------------------------------------------------------------------------------------------------------------------------------------------------------------------------------------------------------------------------------------------------------------------------------cttaagcatatcaataagcggaggaaaagaaactaacaaggattcccctagtagcggcgagcgaagcgggaagagctcaaatttgtaatctggcaccttcggtgtccgagttgtaatctcgagaagtgttttccgcgctagaccgcatgtaagtctgttggaatacagcgtcataggtggtgacaaccccgtacgtaatgcggatgcctagtgctttgtgatacactttcgaagagtcgagtt
			gtttgggaatgcagctcaaattgggtggtaaattccatctaaagctaaatattggcgagagaccgatagcgaacaagtaccgtgagggaaagatgaaaagcactttggaaagagagttaaa-agtacgtgaaattgttgaaagggaaacgcttgaagtcagacttgcgtattggagttcagcc--------gcaaggtgtattcttcagtttgcaggccagcatcagttttcgggggtacaaaagggtaaggggaaggtggcagcttcggctgtgttatagcctcttactggatgtatccttggggactgaggactgcagcgcacttttt-gcaagtccctcgggactttctgcgcttaggatgctggtggaatggctttaaacgacccgtcttgaaacacggaccaaggagtctaacatgcttgcgagtatttgggtgtcaaacccggatgcgtaatgaaagtgaatggaggtgggaaccgcaaggtgcaccatcgaccgatccggattttctatgatggatttgagtaagagcacgtatgttgggacccgaaagatggtgaactatgcctgaatagggtgaagccagaggaaactctggtggaggctcgtagcggttctgacgtgcaaatcgatcgtcaaatttgggtataggggcgaaagactaatcgaaccatctagtagctggttcctgccgaagtttccctcaggatagcagaaactcatatcagttctatgaggtaaagcgaatgattagaggccttggggttgaaacaaccttaacctattctcaaactttaaatatgtaggaagtccttgctacttaattgagcgtggacatgcgaatgagagtttctagtgggccatttttggtaagcagaactggcgatgcgggatgaaccgaacgcgaggttaaggtgccggaatttacgctcatcagacaccacaaaaggtgttagttcatctagacagccgcacggtggccatggaagtcggaatccgctaaggagtgtgtaacaactcaacggccgaatgaactagccctgaaaatggatggcgctcaagcgtgatacccatacctcgccgtcagcgctcacgcga--cgttgacgagtaggcaggcgtggaggtttgtaaagaagccttggcagtgatgccgggtcgaacagcctctagtgcagatct----------------atgaatacaaggacgctcttttcatcaaagaggtccgaccttcattattctaccctgtgcactattttatattcg-----------------------------------------gcagacagtagcttgtccctttggggcttgcggaccctgctggattcaccttttaaacactattaaagaatgttacaatttataaccaagaaaaactttcaacaacggatctcttggctctcgcatcgatgaagaacgcagcgaaacgcgatatgtaatgtgaattgcagaattcagtgaatcatcgaatctttgaacgcatcttgcgcttgctggtattccggcaagcatgcctgtttgagtgtcatgaactcctcaacccttcaattcctagttgaattgtttggatcttgagtgtttgctatgaggctagcttcgtataagtcttagctcgctcgtaatacattagc-----atctcaatttcgaatgactcggattgacttggcgtaatagacttttattcgctgaggacacctttttacaaaggtggccgagaagcttctaatcaa------------aactttgaagtctacatcttagatcagtcctcagatcaggcaggac------------------TGYGTCGAGACGYAGAAGCCGTTCAATCTCAACGCGGCTGTCAAGTCAAACACGATCACCAACGGATTGAAGTACTCTCTCGCGACCGGCAACTGGGGTGACCAAAAGAAGGCGATGTCGGCCAAGGCGGGCGTCTCGCAAGTCCTGAACCGCTACA
			CTTTCGCCTCGACCCTCTCCCATCTCCGTCGCTGCAACACCCCGATTGGCCGAGACGGTAAGATCGCCAAGCCGCGGCAGCTGCACAACACGCACTGGGGCATGGTGTGCCCAGCCGAGACGCCGGAGGGGCAGGCGTGTGGCCTGGTCAAGAACCTGGCGCTCATGGCGTACATCTCCGTCGGCTCGCCATCTGCGCCGATTGTGGAGTTCTTGGAAGAGTGGGGCATGGAGAACCTCGAGGAATACTCGGCCGACATGTCAAAAGGCACAAAGGTGTTTGTCAACGGCGTCTGGCAGGGCATCCATCGCGACCCGGCCGACCTTGTGCGGACGATCAAGCGACTCCGGCGGTGCGGCGACATCAGCTACGAGGTGTCGGTCGTGCGCGATGTGCGCGAGAAGGAGCTCCGACTGTTCACCGATGCCGGCCGCGTGTGTCGGCCGCTGTTCATCGTCGACGACACCAGGCAGAAGCTCGTCCTCACGAAGGATCACATCCGCCGGCT----------------------GAGGAGGACCGGCTCAAATGGTCGTCGCTCGTTGAGACGGGCGTCGTCGAGTACCTCGATGCGGAGGAGGAGGAGACGGTCATGATCTGCATGACGCCAGAGGACCTCGAGACGTCGCGCGTGTTTCAAGAG---AC-----GGGCCAGGTCGCGGCAGAGCGGTTCGACCCGTCCGCGACGGTCAAGTCGACGATGGGCATCAACACGCATACTTGGACGCATYGCGAGATC----------------ACATGATCACTGGTACCTCCCAGGCCGATTGCGGTATCCTCATCATTGCCGCCGGCACGGGTGAGTTCGAGGCCGGCATCTCCAAGGACGGCCAGACGCGCGAGCACGCCCTGCTTGCCTTCACCCTCGGTGTCCGTCAGCTCATCGTCGCCATCAACAAGATGGACACGACCAAGTACTCGGAGTCCCGCTACGAGGAGATCGTCAAGGAGACGTCCAACTTCATCAAGAAGGTCGGCTACAACCCCAAGTCGGTCCCCTTCGTCCCCATCTCGGGATGGCACGGCGACAACATGCTCGAGGAGTCGCCCAACATGCCTTGGTTCAAAGGGTGGACCAAGGAGACCAAGGCTGGCTCCTCCAAGGGCAAGACCCTCCTCGAGGCCATCGACGCCATCGAGCCCCCATCTCGCCCCACCGACAAGCCCCTCCGCCTCCCTCTTCAGGATGTCTACAAGATCGGCGGTATCGGCACAGTCCCGGTCGGCCGTGTCGAGACCGGCACCATCAAGGCCGGCATGGTCGTCACCTTCGCTCCTTCCAACGTCACCACCGAGGTCAAGTCGGTCGAGATGCACCACGAGCAGCTCGAGGCTGGCCTTCCCGGAGACAACGTCGGCTTCAACGTCAAGAACGTCTCGGTTAAGGACATCCGTCGTGGTAACGTGTGCGGTGACTCGAAGAACGACCCCCCCAAGGAGGCTGCCTCGTTCACCGCCCAGGTCATTGTCCTCAACCACCCCGGCCAGATTGGCGCCGGCTACGCCCCCGTCCTCGATTGCCACACTGCGCACATTGCCTGCAAGTTCGACACCCTCCTTGAGAAGATCGACCGCCGTACCGGCAAGACGATGGAAGAGAACCCGAAGTCCGTCAAGTCGGGCGATGCgtgTATTGTCAAGATGGTCCCCAGCAAGCCCATGTGTGTCGAGTCCTTCGCCGAGTACCCTCCCCTTGGTCGCTTCGCCGTGCGCGATGTAAGtCTCAC
		</sequence>
		<sequence>
			<taxon idref="Violaceomyces_palustris"/>
			------------------------------------------------------TTGTACTGTGAAACTGCGAATGGCTCATTAAATCAGTTATAGTTTATTTGATGGTTCTTGCTACATGGATAACTGTGGTAATTCTAGAGCTAATACATGCTTAAAAGCCCCGACTTC-GGAAAGGGTGTATTTATTAGATAAAAGCCAACCCTTCGGGTCCCTTGGTGATTCATAATAACTTCTCGAATCGCATGGCCTTGCGCCGGCGATGCTTCATTCAAATATCTGCCCTATCAACTGTCGATGGTAGGATAGAGGCCTACCATGGTTGCAACGGGTAACGGGGAATAAGGGTTCGATTCCGGAGAGGGAGCCTGAGAAACGGCTACCACATCCAAGGAAGGCAGCAGGCGCGCAAATTACCCAATCCCGACACGGGGAGGTAGTGACAATAAATAACAATATAGGGCTTTCATAGGTCTTATAATTGGAATGAGTACAATTTAAATCCCTTAACGAGGAACAATTGGAGGGCAAGTCTGGTGCCAGCAGCCGCGGTAATTCCAGCTCCAATAGCGTATATTAAAGTTGTTGCAGTTAAAAAGCTCGTAGTTGAACTTCAGCCCTGGCCGGCCGGTCCGCCTCACGGCGTGTACTGTCCAGCCGGGGCTTCCCTCCTGGTGATCCCGCGTGCTCTTTACTGGGCGCGTGGGGGAACCAGGATCTTTACTTTGAAAAAATTAGAGTGTTCAAAGCAGGCCT-ATGCCCGAATATATTAGCATGGAATAATAAAATAGGACGCGCGGTTCTATTTTGTTGGTTTCTAGAGTCGCCGTAATGATTAATAGGGATAGTTGGGGGCATTAGTATTCGCATGCTAGAGGTGAAATTCTTGGATTTTGCGAAGACTAACTTCTGCGAAAGCATTTGCCAAGGATGTTTTCATTAATCAAGAACGAAGGTTAGGGGATCGAAAACGATCAGATACCGTTGTAGTCTTAACAGTAAACTATGCCGACTAGGGATTGGTGGATGTTATTTTATTGACTCCATCAGCACCTTACGAGAAATCAAAGTCTTTGGGTTCTGGGGGGAGTATGGTCGCAAGGCTGAAACTTAAAGAAATTGACGGAAGGGCACCACCAGGAGTGGAGCCTGCGGCTTAATTTGACTCAACACGGGGAAACTCACCAGGTCCAGACATAGTAAGGATTGACAGATTGATAGCTCTTTCTTGATTCTATGGGTGGTGGTGCATGGCCGTTCTTAGTTGGTGGAGTGATTTGTCTGGTTAATTCCGATAACGAACGAGACCTTAACCTGCTAAATAGCCCGGCCGACTTTGGTTGGTCGCTGGCTTCTTAGAGGGACTATCAGCGTTTAGCTGATGGAAGTTTGAGGCAATAACAGGTCTGTGATGCCCTTAGATGTTCTGGGCCGCACGCGCGCTACACTGACGGAGCCAACGAGTGATCCTCCTTGTCCGGAAGGACTGGGTAATCTTGTGAAACTTCGTCGTGCTGGGGATAGAGCATTGCAATTATTGCTCTTCAACGAGGAATTCCTAGTAAGCGTGAGTCATCAGCTCGCGTTGATTACGTCCCTGCCCTTTGTACACACCGCCCGTCGCTACTACCGATTGAATGGCTTAGTGAGCCTTTGGGATCGGCGTCCAGGAGCTGGCAACAGCACCCGGATGCTGAAAACTTATGCAAACTTGGTCA----------------------------------------------------------------------------ggattcccctagtaacggcgagtgaagcgggatgagctcaaatttgaaagctggcgcctccggcgtccgcgttgtaatctcgagaggcgttttccgcgccggaccaggtacaagtcccttggaacagggcgtcatagagggtgagaatcccgtacttgacctggatgcccggtgctttgcgatacgccctcaatgagtcgagtt
			gtttgggaatgcagctcaaaacgggtggtaaattccatctaaagctaaatattggggagagaccgatagcgaacaagtaccgtgagggaaagatgaaaagcactttggaaagagagttaaacagtacgtgaaattgttgaaagggaagggcatgaagtcagacatgccggccgggactcagccttgcttttgcttggtgcatttcctggtcggcaggccagcatcggttttggccgccggataagggcgggaggaacgtggcaccctcgggtgtgttatagcctcctgctggatacggcggctgggaccgaggaacgcagctcgccctcgtggcaggccttcgggcactctcgagcttaggatgctggcgtaatggctttatgccgcccgtcttgaaacacggaccaaggagtctaacatgtctgcgagtttttgggtggcaaacccataagcgtaatgaaagtgaatgcaggtgggatccgcaaggagcaccatcgaccgatcctgatcttctgtgaaggatttgagtaagagcatatatgttgggacccgaaagatggtgaactatgcctgaatagggcgaagccagaggaaactctggtggaggctcgtagcggttctgacgtgcaaatcgatcgtcaaatttgggtataggggcgaaagactaatcgaaccatctagtagctggttcctgccgaagtttccctcaggatagcagaaactcgcatcagttttatgaggtaaagcgaatgattagaggccttggggatgtaacatccttaacctattctcaaactttaaatatgtaagaagcccttgttacttaag-gaacg--------------------------------------------------------------------------------------------------------------------------------------------------------------------------------------------------------------------------------------------------------------------------------------------------------------------------------------------------------------gaaggatcattaataagaacaggacggccgccactcgct------------------ggcgcctccgaccctcatcaccttgaacctcacacctgtgcacccgtcgtcgccctgggccgagaggc-------tcgtgggcggcggcacaacctaacacaaacccgagtcatctgtatgtctgttatgaagcttg------cccacacgggcttgaatctaaacacaactttcaacaacggatctcttggttctcccatcgatgaagaacgcagcgaaacgcgatatgtaatgtgaattgcagaattcagtgaatcatcgaatctttgaacgcaccttgcgctccttggcattccaaggagcatgcctgtttgagtgtcatgaacacttcacaccccaccctttctctcgggaaggcggtgcctgggtcgtggttcgaacgcct----cgcctctcggcctggcccgtccgaaatacattagc--tggacctgcctcggatggcctgggtccctgatcagcgtgataagtcattagctgagaggggtgcccgaccacggcccgacccggtccgcttccaaccct-----------ccctcagggagactttcttatgactctggcctcaaatcaggtaggactacccgctgaacttaagc-------------------------------------------------------------------------------------------------------------------------------------------------------------
			----------------------------------------------------------------------------------------------------------------------------------------------------------------------------------------------------------------------------------------------------------------------------------------------------------------------------------------------------------------------------------------------------------------------------------------------------------------------------------------------------------------------------------------------------------------------------------------------------------------------------------------------------------------------------------------------------------------------------------------------------------------------------------------------------ATCAAGAACATGATTACCGGTACCTCCCAGGCTGACTGCGCCATTCTCATCATTGCCTCCGGTACCGGTGAGTTCGAGGCTGGTATCTCCAAGGATGGCCAGACCCGTGAGCACGCTTTGCTCTCCTTCACCCTCGGTGTCCGTCAGCTCATCGTTGCCGTCAACAAGATGGACACCTGCAAGTACTCTGAGGACCGATTCAACGAGATCGTCAAGGAGACCTCCACCTTCATCAAGAAGGTCGGTTACAACCCAAAGACTGTTGCCTTCGTCCCAATCTCCGGATGGCACGGTGACAACATGATTGAGCCAACCAAGGAGATGGGCTGGTACAAGGGATGGGAGAAGGAGACCAAGGCCGGCAAGGCCACTGGTAAGACCCTCCTCGAGGCCATTGACGCCATTGAGCCACCATCGCGCCCAACCGACAAGCCTCTCCGTCTCCCACTCCAGGATGTCTACAAGATCGGCGGTATCGGAACAGTACCAGTCGGCCGTGTCGAGACTGGTGTCATCAAGCCAGGTATGGTTGTCAACTTCGCTCCATCCAACGTCACCACCGAGGTCAAGTCCGTCGAGATGCACCACGAGCAGCTCTCTGAGGGTCTCCCAGGTGACAACGTCGGATTCAACATCAAGAACGTTTCTGTCAAGGACATTCGCCGTGGTAACGTCTGCTCTGACTCCAAGAACGACCCAGCCATGGAGGCCGCTTCCTTCAACGCCCAGGTCATTGTCATGAACCACCCAGGTCAGATTGGTGCCGGTTACGCTCCAGTCCTCGACTGCCACACCGCCCACATTGCCTGCAAGTTCGCCGAGCTCCTCGAGAAGATTGACAGGCGTACCGGTAAGGCCACCGAGACCAACCCTAAGTTCATCAAGTCCGGTGACGCCGCCATGGTCAAGATGGTTCCATCCAAGCCAATGTGCGTTGAGTCCTTCAACACCTACCCACCTCTCGG------------------------------
		</sequence>
	</alignment>

	<!-- The unique patterns from 1 to end                                       -->
	<!-- npatterns=2678                                                          -->
	<patterns id="patterns" from="1" strip="false">
		<alignment idref="alignment"/>
	</patterns>

	<!-- A prior on the distribution node heights defined given                  -->
	<!-- a Yule speciation process (a pure birth process).                       -->
	<yuleModel id="yule" units="substitutions">
		<birthRate>
			<parameter id="yule.birthRate" value="0.1" lower="0.0"/>
		</birthRate>
	</yuleModel>

	<!-- This is a simple constant population size coalescent model              -->
	<!-- that is used to generate an initial tree for the chain.                 -->
	<constantSize id="initialDemo" units="substitutions">
		<populationSize>
			<parameter id="initialDemo.popSize" value="100.0"/>
		</populationSize>
	</constantSize>

	<!-- Generate a random starting tree under the coalescent process            -->
	<!--ssetaro: commented out-->
	<!--coalescentSimulator id="startingTree">
		<coalescentSimulator>
			<taxa idref="A"/>
			<constantSize idref="initialDemo"/>
		</coalescentSimulator>
		<coalescentSimulator>
			<taxa idref="B"/>
			<constantSize idref="initialDemo"/>
		</coalescentSimulator>
		<taxa idref="taxa"/>
		<constantSize idref="initialDemo"/>
	</coalescentSimulator-->
	
	<!--ssetaro added newick tree-->
	<newick id="startingTree">
	((((((((Tilletiopsis_washingtonensis:54.29761905,Entyloma_calendulae:54.29761905):54.29761905,Ceraceosorus_bombacis:108.5952381):54.29761905,Exobasidium_rhododendri:162.8928571):54.29761905,Rhamnospora_nymphaeae:217.1904762):54.29761905,((Sympodiomycopsis_paphiopedili:90.49603175,Quambalaria_cyanescens:90.49603175):90.49603175,Microstroma_juglandis:180.9920635):90.49603175):54.29761905,(((Tilletiopsis_fulvescens:81.44642857,Tilletaria_anomala:81.44642857):81.44642857,Moliniella_acetobutans:162.8928571):81.44642857,(Tilletia_goloskokovii:122.1696429,Erratomyces_patelii:122.1696429):122.1696429):81.44642857):54.29761905,(((((((Ustilago_maydis:25.10416667,Moesziomyces_bullatus:25.10416667):25.10416667,Sporisorium_reilianum:50.20833333):25.10416667,Pseudozyma_flocculosa:75.3125):25.10416667,(Schizonella_melanogramma:30.5,Ustanciosporium_standleyanum:30.5):69.91666667):69.91666667,Urocystis_colchici:170.3333333):69.91666667,(Uleiella_chilensis:120.125,Violaceomyces_palustris:120.125):120.125):69.91666667,Malassezia_furfur:310.1666667):69.91666667):69.91666667,Colacogloea_peniophorae:450);
	</newick>

	<!-- Generate a tree model                                                   -->
	<treeModel id="treeModel">
		<coalescentTree idref="startingTree"/>
		<rootHeight>
			<parameter id="treeModel.rootHeight"/>
		</rootHeight>
		<nodeHeights internalNodes="true">
			<parameter id="treeModel.internalNodeHeights"/>
		</nodeHeights>
		<nodeHeights internalNodes="true" rootNode="true">
			<parameter id="treeModel.allInternalNodeHeights"/>
		</nodeHeights>
	</treeModel>

	<!-- Taxon Sets                                                              -->
	<tmrcaStatistic id="tmrca(root)" includeStem="false">
		<mrca>
			<taxa idref="root"/>
		</mrca>
		<treeModel idref="treeModel"/>
	</tmrcaStatistic>
	<monophylyStatistic id="monophyly(root)">
		<mrca>
			<taxa idref="root"/>
		</mrca>
		<treeModel idref="treeModel"/>
	</monophylyStatistic>
	<tmrcaStatistic id="tmrca(UstilagoUleiella)" includeStem="false">
		<mrca>
			<taxa idref="UstilagoUleiella"/>
		</mrca>
		<treeModel idref="treeModel"/>
	</tmrcaStatistic>
	<monophylyStatistic id="monophyly(UstilagoUleiella)">
		<mrca>
			<taxa idref="UstilagoUleiella"/>
		</mrca>
		<treeModel idref="treeModel"/>
	</monophylyStatistic>
	<tmrcaStatistic id="tmrca(Ustilaginales)" includeStem="false">
		<mrca>
			<taxa idref="Ustilaginales"/>
		</mrca>
		<treeModel idref="treeModel"/>
	</tmrcaStatistic>
	<monophylyStatistic id="monophyly(Ustilaginales)">
		<mrca>
			<taxa idref="Ustilaginales"/>
		</mrca>
		<treeModel idref="treeModel"/>
	</monophylyStatistic>

	<!-- Generate a speciation likelihood for Yule or Birth Death                -->
	<speciationLikelihood id="speciation">
		<model>
			<yuleModel idref="yule"/>
		</model>
		<speciesTree>
			<treeModel idref="treeModel"/>
		</speciesTree>
	</speciationLikelihood>

	<!-- The uncorrelated relaxed clock (Drummond, Ho, Phillips & Rambaut (2006) PLoS Biology 4, e88 )-->
	<discretizedBranchRates id="branchRates">
		<treeModel idref="treeModel"/>
		<distribution>
			<logNormalDistributionModel meanInRealSpace="true">
				<mean>
					<parameter id="ucld.mean" value="1.0" lower="0.0"/>
				</mean>
				<stdev>
					<parameter id="ucld.stdev" value="0.3333333333333333" lower="0.0"/>
				</stdev>
			</logNormalDistributionModel>
		</distribution>
		<rateCategories>
			<parameter id="branchRates.categories"/>
		</rateCategories>
	</discretizedBranchRates>
	<rateStatistic id="meanRate" name="meanRate" mode="mean" internal="true" external="true">
		<treeModel idref="treeModel"/>
		<discretizedBranchRates idref="branchRates"/>
	</rateStatistic>
	<rateStatistic id="coefficientOfVariation" name="coefficientOfVariation" mode="coefficientOfVariation" internal="true" external="true">
		<treeModel idref="treeModel"/>
		<discretizedBranchRates idref="branchRates"/>
	</rateStatistic>
	<rateCovarianceStatistic id="covariance" name="covariance">
		<treeModel idref="treeModel"/>
		<discretizedBranchRates idref="branchRates"/>
	</rateCovarianceStatistic>

	<!-- The general time reversible (GTR) substitution model                    -->
	<gtrModel id="gtr">
		<frequencies>
			<frequencyModel dataType="nucleotide">
				<frequencies>
					<parameter id="frequencies" value="0.25 0.25 0.25 0.25"/>
				</frequencies>
			</frequencyModel>
		</frequencies>
		<rateAC>
			<parameter id="ac" value="1.0" lower="0.0"/>
		</rateAC>
		<rateAG>
			<parameter id="ag" value="1.0" lower="0.0"/>
		</rateAG>
		<rateAT>
			<parameter id="at" value="1.0" lower="0.0"/>
		</rateAT>
		<rateCG>
			<parameter id="cg" value="1.0" lower="0.0"/>
		</rateCG>
		<rateGT>
			<parameter id="gt" value="1.0" lower="0.0"/>
		</rateGT>
	</gtrModel>

	<!-- site model                                                              -->
	<siteModel id="siteModel">
		<substitutionModel>
			<gtrModel idref="gtr"/>
		</substitutionModel>
		<gammaShape gammaCategories="4">
			<parameter id="alpha" value="0.5" lower="0.0"/>
		</gammaShape>
		<proportionInvariant>
			<parameter id="pInv" value="0.5" lower="0.0" upper="1.0"/>
		</proportionInvariant>
	</siteModel>

	<!-- Likelihood for tree given sequence data                                 -->
	<treeLikelihood id="treeLikelihood" useAmbiguities="false">
		<patterns idref="patterns"/>
		<treeModel idref="treeModel"/>
		<siteModel idref="siteModel"/>
		<discretizedBranchRates idref="branchRates"/>
	</treeLikelihood>

	<!-- Define operators                                                        -->
	<operators id="operators" optimizationSchedule="default">
		<scaleOperator scaleFactor="0.75" weight="0.1">
			<parameter idref="ac"/>
		</scaleOperator>
		<scaleOperator scaleFactor="0.75" weight="0.1">
			<parameter idref="ag"/>
		</scaleOperator>
		<scaleOperator scaleFactor="0.75" weight="0.1">
			<parameter idref="at"/>
		</scaleOperator>
		<scaleOperator scaleFactor="0.75" weight="0.1">
			<parameter idref="cg"/>
		</scaleOperator>
		<scaleOperator scaleFactor="0.75" weight="0.1">
			<parameter idref="gt"/>
		</scaleOperator>
		<deltaExchange delta="0.01" weight="0.1">
			<parameter idref="frequencies"/>
		</deltaExchange>
		<scaleOperator scaleFactor="0.75" weight="0.1">
			<parameter idref="alpha"/>
		</scaleOperator>
		<scaleOperator scaleFactor="0.75" weight="0.1">
			<parameter idref="pInv"/>
		</scaleOperator>
		<scaleOperator scaleFactor="0.75" weight="3">
			<parameter idref="ucld.mean"/>
		</scaleOperator>
		<scaleOperator scaleFactor="0.75" weight="3">
			<parameter idref="ucld.stdev"/>
		</scaleOperator>
		<subtreeSlide size="14.0" gaussian="true" weight="15">
			<treeModel idref="treeModel"/>
		</subtreeSlide>
		<narrowExchange weight="15">
			<treeModel idref="treeModel"/>
		</narrowExchange>
		<wideExchange weight="3">
			<treeModel idref="treeModel"/>
		</wideExchange>
		<wilsonBalding weight="3">
			<treeModel idref="treeModel"/>
		</wilsonBalding>
		<scaleOperator scaleFactor="0.75" weight="3">
			<parameter idref="treeModel.rootHeight"/>
		</scaleOperator>
		<uniformOperator weight="30">
			<parameter idref="treeModel.internalNodeHeights"/>
		</uniformOperator>
		<scaleOperator scaleFactor="0.75" weight="3">
			<parameter idref="yule.birthRate"/>
		</scaleOperator>
		<upDownOperator scaleFactor="0.75" weight="3">
			<up>
				<parameter idref="ucld.mean"/>
			</up>
			<down>
				<parameter idref="treeModel.allInternalNodeHeights"/>
			</down>
		</upDownOperator>
		<swapOperator size="1" weight="10" autoOptimize="false">
			<parameter idref="branchRates.categories"/>
		</swapOperator>
		<uniformIntegerOperator weight="10">
			<parameter idref="branchRates.categories"/>
		</uniformIntegerOperator>
	</operators>

	<!-- Define MCMC                                                             -->
	<mcmc id="mcmc" chainLength="50000000" autoOptimize="true" operatorAnalysis="Ustilaginomycotina.ops">
		<posterior id="posterior">
			<prior id="prior">
				<booleanLikelihood>
					<monophylyStatistic idref="monophyly(root)"/>
					<monophylyStatistic idref="monophyly(UstilagoUleiella)"/>
					<monophylyStatistic idref="monophyly(Ustilaginales)"/>
				</booleanLikelihood>
				<normalPrior mean="30.5" stdev="7.0">
					<statistic idref="tmrca(Ustilaginales)"/>
				</normalPrior>
				<normalPrior mean="308.5" stdev="40.0">
					<statistic idref="tmrca(root)"/>
				</normalPrior>
				<gammaPrior shape="0.05" scale="10.0" offset="0.0">
					<parameter idref="ac"/>
				</gammaPrior>
				<gammaPrior shape="0.05" scale="20.0" offset="0.0">
					<parameter idref="ag"/>
				</gammaPrior>
				<gammaPrior shape="0.05" scale="10.0" offset="0.0">
					<parameter idref="at"/>
				</gammaPrior>
				<gammaPrior shape="0.05" scale="10.0" offset="0.0">
					<parameter idref="cg"/>
				</gammaPrior>
				<gammaPrior shape="0.05" scale="10.0" offset="0.0">
					<parameter idref="gt"/>
				</gammaPrior>
				<uniformPrior lower="0.0" upper="1.0">
					<parameter idref="frequencies"/>
				</uniformPrior>
				<exponentialPrior mean="0.5" offset="0.0">
					<parameter idref="alpha"/>
				</exponentialPrior>
				<uniformPrior lower="0.0" upper="1.0">
					<parameter idref="pInv"/>
				</uniformPrior>
				<exponentialPrior mean="0.3333333333333333" offset="0.0">
					<parameter idref="ucld.stdev"/>
				</exponentialPrior>
				<uniformPrior lower="0.0" upper="1.0E100">
					<parameter idref="ucld.mean"/>
				</uniformPrior>
				<uniformPrior lower="0.0" upper="1.0E100">
					<parameter idref="yule.birthRate"/>
				</uniformPrior>
				<speciationLikelihood idref="speciation"/>
			</prior>
			<likelihood id="likelihood">
				<treeLikelihood idref="treeLikelihood"/>
			</likelihood>
		</posterior>
		<operators idref="operators"/>

		<!-- write log to screen                                                     -->
		<log id="screenLog" logEvery="1000">
			<column label="Posterior" dp="4" width="12">
				<posterior idref="posterior"/>
			</column>
			<column label="Prior" dp="4" width="12">
				<prior idref="prior"/>
			</column>
			<column label="Likelihood" dp="4" width="12">
				<likelihood idref="likelihood"/>
			</column>
			<column label="rootHeight" sf="6" width="12">
				<parameter idref="treeModel.rootHeight"/>
			</column>
			<column label="ucld.mean" sf="6" width="12">
				<parameter idref="ucld.mean"/>
			</column>
		</log>

		<!-- write log to file                                                       -->
		<log id="fileLog" logEvery="1000" fileName="Ustilaginomycotina.log" overwrite="false">
			<posterior idref="posterior"/>
			<prior idref="prior"/>
			<likelihood idref="likelihood"/>
			<parameter idref="treeModel.rootHeight"/>
			<tmrcaStatistic idref="tmrca(root)"/>
			<tmrcaStatistic idref="tmrca(UstilagoUleiella)"/>
			<tmrcaStatistic idref="tmrca(Ustilaginales)"/>
			<parameter idref="yule.birthRate"/>
			<parameter idref="ac"/>
			<parameter idref="ag"/>
			<parameter idref="at"/>
			<parameter idref="cg"/>
			<parameter idref="gt"/>
			<parameter idref="frequencies"/>
			<parameter idref="alpha"/>
			<parameter idref="pInv"/>
			<parameter idref="ucld.mean"/>
			<parameter idref="ucld.stdev"/>
			<rateStatistic idref="meanRate"/>
			<rateStatistic idref="coefficientOfVariation"/>
			<rateCovarianceStatistic idref="covariance"/>
			<treeLikelihood idref="treeLikelihood"/>
			<speciationLikelihood idref="speciation"/>
		</log>

		<!-- write tree log to file                                                  -->
		<logTree id="treeFileLog" logEvery="1000" nexusFormat="true" fileName="Ustilaginomycotina.trees" sortTranslationTable="true">
			<treeModel idref="treeModel"/>
			<trait name="rate" tag="rate">
				<discretizedBranchRates idref="branchRates"/>
			</trait>
			<posterior idref="posterior"/>
		</logTree>
	</mcmc>
	<report>
		<property name="timer">
			<mcmc idref="mcmc"/>
		</property>
	</report>
</beast>
