# Supplementary material for: On the Evolutionary History of Uleiella chilensis, a Smut Fungus Parasite of Araucaria araucana in South America: Uleiellales ord. nov. in Ustilaginomycetes
Source: PLoS One. 2016 Jan 20;11(1):e0147107. doi: 10.1371/journal.pone.0147107 (PMC4738420; doi:10.1371/journal.pone.0147107)
Supplement: S1 Table — Numbers in bold typeface indicate new sequences from this study. (XLS) [file pone.0147107.s006.xls]

## Sheet: Tabelle1
Species	Collection number	Herbarium voucher/	GenBank accession number
		strain number	18S rDNA	28S rDNA	RPB1 A-C
Agaricales
Agaricus bisporus (J. E. Lange) Pilát	SG0839	TUB 011586	FJ641895	DQ071710	DQ067962
Arrhenia auriscalpium (Fr.) Fr.	SG0792	TUB 011588	FJ644351	DQ071732	DQ068008
Chrysomphalina aurantiaca (Peck) Redhead	SG01591	TUB 019058	FJ644352	FJ644449	KF211356
Hygrocybe conica (Scop.) P. Kumm.	FO 46714	TUB 020293	FJ644357	DQ071739	DQ068010
Hygrophorus chrysodon (Batsch) Fr.	SG0730	TUB 011570	FJ644358	DQ071733	DQ067995
Panellus stipticus (Bull.) P. Karst.	G 790/ DSH 93-213/CORT:11CA052	-	AF026589	DQ071708	DQ068001
Pleurocybella porrigens (Pers.) Singer	-	TUB 012154	FJ644363	DQ071737	DQ067994
Pleurotopsis longinqua (Berk.) E. Horak	SG01331	TUB 019065	FJ644364	FJ644453	KF211318
Plicaturopsis crispa (Pers.) D. A. Reid	MW 305	TUB 020294	FJ644365	FJ644454	KF211266
Ramariopsis tenuiramosa Corner	-	TUB 019066	FJ644366	FJ644455	KF211357
Boletales
Boletus edulis Bull.	FO 46874	TUB 020295	FJ644369	DQ071747	DQ067991
Chroogomphus rutilans (Schaeff.) O. K. Mill	SG01222	TUB 019070	FJ644370	FJ644459	KF211319
Gomphidius roseus (Fr.) Fr.	SG01123	TUB 019071	FJ644371	FJ644460	KF211323
Hygrophoropsis aurantiaca (Wulf: Fr.) Mre.	-	GLM 45936	FJ644372	AY207210	KF211297
Podoserpula sp.	SG01383	TUB 011646	FJ644373	FJ644461	KF211353
Suillus pictus (Kuntze) A.H. Sm. & Thiers	-	AFTOL-ID 717	AY662659	NG_027637	AY858965
Atheliales
Amphinema byssoides (Pers.) J. Erikss.	MW 379	TUB 020296	FJ644377	AF291288	KF211269
Athelia epiphylla Pers.	46447	TUB 019073	FJ644378	FJ644464	KF211311
Tylospora fibrillosa (Burt) Donk	SG01500	TUB 019074	Fj644379	FJ644465	KF211328
Russulales
Amylostereum chailletii (Pers.) Boidin	SG01146	TUB 019075	FJ644380	FJ644466	KF211338
Bondarzewia guaitecasensis (Henn.) J. E. Wright	SG0391	TUB 019076	FJ644381	FJ644467	KF211299
Lactarius glyciosmus (Fr.) Fr.	SG01185	TUB 019079	FJ644383	FJ644469	KF211325
Russula ochroleuca (Pers.) Fr.	SG01147	TUB 019081	FJ644385	FJ644471	KF211324
Hymenochaetales
Hymenochaete rubiginosa (Dicks.) Lèv.	FO 46767	TUB 020297	FJ644388	AF291339	KF211274
Phellinus igniarus (L.) Quel.	FO 46620	TUB 020298	FJ644389	FJ644474	KF211270
Rickenella fibula (Bull.) Raithelh.	G 702b	-	FJ644390	FJ644475	KF211296
Trechisporales
Trechispora farinacea (Pers.) Liberta	SG 1527	TUB 011825	FJ644391	EU909231	KF211350
Polyporales
Sparassis crispa (Wulfen) Fr.	MW 453	TUB 020302	FJ644399	FJ644483	KF211281
Trametes gibbosa (Pers.) Fr.	FO 46707	TUB 020303	FJ644400	FJ644484	KF211272
Trichaptum abietinum (Dicks.) Ryvarden	SG01148	TUB 019088	FJ644401	FJ644485	KF211322
Gloeophyllales
Gloeophyllum sepiarium (Wulfen) P. Karst.	98.1092 L	TUB 020304	FJ644402	FJ644486	KF211291
Neolentinus lepideus (Fr.) Redhead & Ginns	FO 48614	TUB 020305	FJ644403	FJ644487	KF211336
Corticiales
Corticium roseum Pers.	FO 5/65	TUB 020307	FJ644405	FJ644489	KF211331
Cytidia salicina (Fr.) Burt	SG01488	TUB 019089	FJ644406	FJ644490	KF211340
Hyphoderma praetermissum (P. Karst.) J. Erikss. & A. Strid	SG01472	TUB 019090	FJ644407	FJ644491	KF211333
Hyphodontia nespori (Bres.) J. Erikss. & Hjortstam	SG01522	TUB 019091	FJ644408	FJ644492	KF211348
Phanerochaete sordida (P. Karst.) J. Erikss. & Ryvarden	SG01530	TUB 019095	FJ644412	FJ644496	KF211351
Phlebiella vaga (Fr.) P. Karst.	SG01458	TUB 019096	FJ644414	FJ644498	KF211330
Cantharellales
Albatrellus ovinus (Schaeff.) Kotl. & Pouzar	FO 46910	TUB 020309	FJ644415	FJ644499	KF211284
Ceratobasidium cornigerum (Bourdot) D. P. Rogers	-	MAFF 237401	FJ644417	FJ644500	KF211304
Clavulina cristata (Holmsk.) J. Schröt.	SG01199	TUB 019098	FJ644418	FJ644501	KF211320
Multiclavula mucida (Pers.) R. H. Petersen	SG01432	TUB 011734	FJ644419	EU909345	KF211341
Thelephorales
Hydnellum peckii Banker	FO 46881	TUB 020310	FJ644421	FJ644503	KF211277
Pseudotomentella mucidula (P. Karst.) Svrcek	SG01455	TUB 019099	FJ644422	FJ644504	KF211342
Sarcodon imbricatus (L.) P. Karst.	FO 46793	TUB 020311	FJ644423	AF291362	KF211275
Thelephora caryophyllea Schaeff.: Fr.	SG01451	TUB 019100	FJ644424	FJ644505	KF211343
Gomphales-Phallales-Geastrales
Anthurus archeri (Berk.) E. Fisch.	SG01400	TUB 019101	FJ644425	FJ644506	KF211327
Geastrum sessile (Sowerby) Pouzar	MW 367	TUB 020313	FJ644427	FJ644508	KF211265
Clavariadelphus ligula (Schaeff.) Donk	MW 492	TUB 0203012	FJ644426	FJ644507	KF211289
Gloeocantharellus purpurascens (Hesler) Singer	41090	TUB 019102	FJ644428	FJ644509	KF211307
Gomphus clavatus (Pers.) Gray	SG01390	TUB 019103	FJ644429	FJ644510	KF211326
Phallus impudicus L.	MW 489	TUB 020314	FJ644430	FJ644511	KF211288
Ramaria stricta (Pers.) Quel.	SG01538	TUB 019104	FJ641900	FJ644512	FJ623637
Sebacinales
Craterocolla cerasi (Schumach.) Bref.	V. Kummer 02.12.2001	TUB 020315	DQ520103	DQ520103	KF211287
Piriformospora indica Sav. Verma, Aj. Varma, Rexer, G. Kost & P. Franken	DSM 11827	TUB 019019	FJ641899	FJ644515	FJ623636
Sebacina incrustans (Pers.) Tul. & C. Tul.	LKH Obj-97-2	TUB 020316	FJ641901	FJ644513	FJ623638
Serendipita sp.	-	CBS 572.83	FJ644431	FJ644514	KF211292
Dacrymycetales
Calocera viscosa (Pers.) Fr.	MW 591	TUB 020317	FJ641897	DQ520102	FJ623634
Dacryopinax cf. spathularia (Schwein.) G. W. Martin	-	TUB 019097	FJ644433	FJ644517	KF211303
Auriculariales
Auricularia auricula-judae (Bull.) Quel.	MW 447	TUB 020318	FJ644434	FJ644518	KF211286
Basidiodendron grandinioides (Bourdot & Galzin)	Obj-97-36	TUB 020319	FJ644435	FJ644519	KF211279
Exidia recisa (Ditmar) Fr.	SG01496	TUB 019105	FJ644436	FJ644520	KF211345
Myxarium grilletii (Boud.) D. A. Reid	RoKi218	-	FJ644437	FJ644521	KF211271
Pseudohydnum gelatinosum (Scop.) P. Karst.	SG01463	TUB 019106	FJ644438	FJ644522	KF211344
Tremellomycetes
Cystofilobasidium capitatum (Fell, I. L. Hunter & Tallmann) Oberw. & Bandoni	-	TUB 020320	FJ644440	FJ644524	KF211360
Tremella mesenterica Retz.	FO 48535	TUB 019108	FJ641904	FJ644525	FJ623639
Wallemia sebi (Fr.) Arx	-	CBS 120010	FJ641905	FJ644532	FJ623642
Ustilaginomycotina
Anthracocystis flocculosa (Traquair LA, Shaw & Jarvis) Boekout & Traquair	AFTOL-ID 864		DQ092923	AY745712	DQ831027
Exobasidium vaccinii (Fuckel) Woronin	PB3278	TUB 019109	FJ641898	FJ644526	FJ623635
Tilletia olida (Riess) G. Winter	RB 2063	-	FJ644441	FJ644527	KF211362
Uleiella chilensis Diet. & Neger	-	TUB 020322	KF061293	KF061293	KF061319
Ustilago maydis (DC.) Corda	-	TUB 019110	FJ644442	FJ644528	KF211264
Malassezia furfur (C.P. Robin) Baill.	CBS 1878				KF706497
Microstroma juglandis (Bérenger) Sacc.	-	KRAM F-57380	DQ363313	KP413052	DQ789990
Moesziomyces bullatus (J.Schröt.) Vánky	AFTOL-ID 1820		DQ831012	DQ831011	DQ831015
Schizonella melanogramma (DC.) J. Schröt.	AFTOL-ID 1722		DQ832211	DQ832210	DQ832214
Sporisorium reilianum (J.G. Kuehn) Langdon & Full.	AFTOL-ID 490		DQ832229	DQ832228	DQ832232
Ustanciosporium standleyanum (Zundel) M.Piepenbr.	AFTOL-ID 1915		DQ846889	DQ846888	DQ846892
Pucciniomycotina
Agaricostilbum pulcherrimum (Berk. & Broome) B. L. Brady, B. Sutton & Samson	FO 29365	TUB 020329	FJ641896	FJ644529	FJ623633
Colacogloea peniophorae (Bourdot & Galzin) Oberw., R. Bauer & Bandoni	F3273	TUB 020324	FJ644443	FJ644530	KF211358
Helicogloea sp.	Bruns 1/15	TUB 020325	KF061294	KF061297	KF211370
Infundibura adhaerens Nag Raj & W. B. Kendr.	-	TUB 020326	KF061295	KF061296	KF211369
Incertae position
Bartheletia paradoxa R. Bauer, Scheuer, M. Lutz & Grube	RB 3118	-	FJ644445	FJ644533	KF211361
Outgroups
Candida sake (Saito & M. Ota) Uden & H. R. Buckley ex S. A. Mey & Ahearn	F3140	TUB 020328	FJ644447	FJ644535	KF211372
Saccharomyces cerevisae Meyen ex E. C. Hansen	2004-06-16	TUB 019113	FJ644448	FJ644536	KF211371
Taphrina populina (Fr.) Fr.	FO 32865	TUB 020327	FJ644446	FJ644534	KF211373
