# Supplementary material for: On the Evolutionary History of Uleiella chilensis, a Smut Fungus Parasite of Araucaria araucana in South America: Uleiellales ord. nov. in Ustilaginomycetes
Source: PLoS One. 2016 Jan 20;11(1):e0147107. doi: 10.1371/journal.pone.0147107 (PMC4738420; doi:10.1371/journal.pone.0147107)
Supplement: S2 Table — Numbers in bold typeface indicate new sequences from this study. (XLS) [file pone.0147107.s007.xls]

## Sheet: Blatt1
			GenBank accession number
Class	Order	Species	18S	5.8S	28S	RPB2	EF1-a
Exobasidiomycetes	Ceraceosorales	Ceraceosorus bombacis	DQ875377	KP413083	KP413033	KP413029	KP413032
	Tilletiales	Tilletia goloskokovii	DQ832247	EU257570	AY818999	DQ832249	DQ832251
		Erratomyces patelii	DQ363309	DQ663692	AY818966	-	DQ663695
	Microstromatales	Microstroma juglandis	DQ363313	DQ317632	KP413052	DQ789989	DQ789991
		Quambalaria cyanescens	KF706440	NR_111202	DQ317615	KF706531	KF706485
		Sympodiomycopsis paphiopedili	DQ832239	DQ832240	DQ832238	DQ859894	-
	Exobasidiales	Exobasidium rhododendri	AJ271381	EU784219	DQ667151	DQ667154	DQ667156
	Entylomatales	Entyloma calendulae	DQ663688	DQ663689	DQ663687	DQ663690	DQ663691
		Tilletiopsis washingtonensis	AJ271382	AB025689	AY745714	DQ835995	DQ835996
	Doassansiales	Rhamphospora nymphaeae	DQ363311	DQ831034	DQ831032	DQ831035	DQ831036
	Georgefischeriales	Tilletiaria anomala	D83193	DQ234558	AY745715	AY803750	DQ835991
		Tilletiopsis fulvescens	D83189	AB025705	AJ235281	KF706530	KF706483
Ustilaginomycetes	Urocystidales	Urocystis colchici	DQ839595	DQ839596	DQ838576	DQ839597	DQ839598
	Ustilaginales	Anthracocystis flocculosa	DQ092923	HQ115653	AY745712	-	DQ028598
		Ustilago maydis	X62396	FJ167356	FJ644528	AY485636	AY885160
		Ustanciosporium standleyanum	DQ846889	DQ846890	DQ846888	DQ846891	DQ846893
		Sporisorium reilianum	DQ832229	AF135432	DQ832228	DQ832231	KF706472
		Schizonella melanogramma	DQ832211	DQ832212	DQ832210	DQ832213	DQ832215
		Moesziomyces bullatus	DQ831012	AY740153	DQ831011	DQ831014	-
		Violaceomyces palustris	KM591585	KM591585	KM591591	-	KM591586
	Uleiellales	Uleiella chilensis	KF061293	KF061293	KF061293	KF061318	KP413031
Moniliellomycetes	Moniliellales	Moniliella acetoabutans	KF706443	EU252153	JN938879	KF706523	KF706476
Malasseziomycetes	Malasseziales	Malassezia furfur	KF706457	EU513202	AY745725	KF706516	KF706468
Outgroup		Colacogloea peniophorae	FJ644443	DQ202270	FJ644530	DQ234550	DQ234566
